# Supplementary material for: Band Alignment of Oxides by Learnable Structural-Descriptor-Aided Neural Network and Transfer Learning
Source: J Am Chem Soc. 2024 Mar 28;146(14):9697–708. doi: 10.1021/jacs.3c13574 (PMC11009958; doi:10.1021/jacs.3c13574)
Supplement: Supplementary file 2 — ja3c13574_si_002.xlsx [file ja3c13574_si_002.xlsx]

## Sheet: Data_S1
	index	system	chemical formula	space group number	miller index	surface energy(J/m^2)	IP(eV)	EA(eV)	bandgap(eV)
0	1	binary	Cs2O	164	0,0,0,1	0.013012	3.27888	0.551783	2.7271
1	2	binary	Cs2O	164	1,0,-1,-2	0.310364	2.84674	0.119643	2.7271
2	3	binary	Cs2O	164	1,0,-1,0	0.148128	3.17689	0.449791	2.7271
3	4	binary	Cs2O	164	1,0,-1,2	0.108363	3.46844	0.741344	2.7271
4	5	binary	Cs2O	164	1,1,-2,0	0.198504	3.62103	0.893933	2.7271
5	6	binary	Cs2O	164	1,1,-2,1	0.175128	3.59644	0.869336	2.7271
6	7	binary	Cs2O	164	1,1,-2,2	0.174271	3.52216	0.795059	2.7271
7	8	binary	Cs2O	164	2,0,-2,-1	0.622554	3.79226	1.06516	2.7271
8	9	binary	Cs2O	164	2,0,-2,1	0.142922	3.31694	0.589838	2.7271
9	10	binary	Rb2O	164	0,0,0,1	0.0083485	2.98388	1.00388	1.98
10	11	binary	Rb2O	164	1,0,-1,-2	0.381286	3.0886	1.1086	1.98
11	12	binary	Rb2O	164	1,0,-1,0	0.193023	3.10821	1.12821	1.98
12	13	binary	Rb2O	164	1,0,-1,2	0.135396	3.41815	1.43815	1.98
13	14	binary	Rb2O	164	1,1,-2,0	0.267156	3.66999	1.68999	1.98
14	15	binary	Rb2O	164	2,0,-2,1	0.185133	3.27667	1.29667	1.98
15	16	binary	Rb2O	164	2,1,-3,0	0.24193	3.53941	1.55941	1.98
16	17	binary	Tl2O	164	0,0,0,1	0.0593402	4.69841	4.14801	0.5504
17	18	binary	Tl2O	164	1,0,-1,0	0.237939	4.11547	3.56507	0.5504
18	19	binary	Tl2O	164	1,1,-2,0	0.275305	4.21918	3.66878	0.5504
19	20	binary	Tl2O	164	1,1,-2,2	0.256747	4.22518	3.67478	0.5504
20	21	binary	Tl2O	164	2,0,-2,-1	0.397343	4.11644	3.56604	0.5504
21	22	binary	Cs2O	166	0,0,0,1	0.0128744	3.28415	0.495948	2.7882
22	23	binary	Cs2O	166	0,1,-1,2	0.147726	3.05406	0.26586	2.7882
23	24	binary	Cs2O	166	0,2,-2,1	0.206883	3.15293	0.364726	2.7882
24	25	binary	Cs2O	166	1,0,-1,1	0.140065	3.2784	0.490203	2.7882
25	26	binary	Cs2O	166	2,-1,-1,0	0.194673	3.61833	0.830135	2.7882
26	27	binary	K2O	225	1,1,0	0.347664	4.84569	0.206394	4.6393
27	28	binary	K2O	225	1,1,1	0.179305	4.26405	-0.37525	4.6393
28	29	binary	K2O	225	2,1,1	0.408926	4.50583	-0.133471	4.6393
29	30	binary	K2O	225	3,1,1	0.46096	4.33932	-0.299978	4.6393
30	31	binary	K2O	225	3,2,1	0.316572	4.58136	-0.0579379	4.6393
31	32	binary	K2O	225	3,3,1	0.279631	4.66998	0.0306846	4.6393
32	33	binary	Li2O	225	1,1,1	0.520319	6.58441	-1.93639	8.5208
33	34	binary	Li2O	225	2,1,1	1.3116	7.32168	-1.19912	8.5208
34	35	binary	Li2O	225	3,1,0	2.01226	7.59975	-0.921048	8.5208
35	36	binary	Li2O	225	3,2,1	1.03312	7.44273	-1.07807	8.5208
36	37	binary	Li2O	225	3,3,1	0.84459	7.33067	-1.19013	8.5208
37	38	binary	Na2O	225	1,1,0	0.656397	6.35106	1.24916	5.1019
38	39	binary	Na2O	225	1,1,1	0.339514	5.50323	0.401328	5.1019
39	40	binary	Na2O	225	2,1,1	0.836495	6.1312	1.0293	5.1019
40	41	binary	Na2O	225	3,1,0	1.281	6.42507	1.32317	5.1019
41	42	binary	Na2O	225	3,1,1	0.957373	5.99361	0.891709	5.1019
42	43	binary	Rb2O	225	1,1,0	0.271366	4.25627	0.167069	4.0892
43	44	binary	Rb2O	225	2,1,1	0.292686	3.88638	-0.20282	4.0892
44	45	binary	Rb2O	225	3,1,0	0.454776	3.83568	-0.253524	4.0892
45	46	binary	Rb2O	225	3,2,1	0.218659	3.92517	-0.164028	4.0892
46	47	binary	Rb2O	225	3,3,1	0.212093	4.07495	-0.0142459	4.0892
47	48	binary	Ag2O	224	1,1,1	0.498957	4.99545	3.82005	1.1754
48	49	binary	Ag2O	224	3,1,1	0.4799	5.54232	4.36692	1.1754
49	50	binary	Ag2O	224	3,3,1	0.562489	5.45479	4.27939	1.1754
50	51	binary	Au2O	224	1,1,1	0.481975	5.14068	4.30308	0.8376
51	52	binary	Au2O	224	3,1,1	0.544445	5.972	5.1344	0.8376
52	53	binary	Au2O	224	3,3,1	0.444688	5.5463	4.7087	0.8376
53	54	binary	Cu2O	224	1,1,1	0.779405	4.70643	2.93043	1.776
54	55	binary	Cu2O	224	3,1,1	0.848606	4.78119	3.00519	1.776
55	56	binary	Cu2O	224	3,3,1	0.928609	5.12179	3.34579	1.776
56	57	binary	BaO	225	1,0,0	0.372356	4.72491	0.668607	4.0563
57	58	binary	BaO	225	1,1,0	0.787187	4.55709	0.500786	4.0563
58	59	binary	BaO	225	2,1,0	0.514349	4.75503	0.698733	4.0563
59	60	binary	BaO	225	2,1,1	0.923533	4.67801	0.621709	4.0563
60	61	binary	BeO	225	1,0,0	0.725683	8.50318	-2.87432	11.3775
61	62	binary	BeO	225	1,1,0	1.77485	8.7353	-2.6422	11.3775
62	63	binary	CaO	225	1,0,0	0.729557	6.09938	-0.372723	6.4721
63	64	binary	CdO	225	1,0,0	0.718475	5.745	4.8357	0.9093
64	65	binary	CdO	225	2,1,1	1.8455	6.10968	5.20038	0.9093
65	66	binary	CdO	225	2,2,1	1.71921	6.06284	5.15354	0.9093
66	67	binary	MgO	225	1,0,0	1.02485	7.5703	-0.429197	7.9995
67	68	binary	MgO	225	2,1,0	1.59754	7.73061	-0.268895	7.9995
68	69	binary	MgO	225	2,1,1	3.33139	8.30416	0.304663	7.9995
69	70	binary	MgO	225	2,2,1	3.21585	7.66885	-0.330654	7.9995
70	71	binary	SrO	225	1,0,0	0.572965	5.68252	-0.158476	5.841
71	72	binary	SrO	225	1,1,0	1.24812	5.62331	-0.21769	5.841
72	73	binary	SrO	225	2,1,0	0.835858	5.71995	-0.121052	5.841
73	74	binary	SrO	225	2,2,1	1.58618	5.45846	-0.382537	5.841
74	75	binary	ZnO	225	1,0,0	0.808519	6.52792	3.07012	3.4578
75	76	binary	ZnO	225	2,1,0	1.15556	6.66623	3.20843	3.4578
76	77	binary	ZnO	225	2,1,1	2.19195	7.15179	3.69399	3.4578
77	78	binary	ZnO	225	2,2,1	1.30672	6.98764	3.52984	3.4578
78	79	binary	BeO	186	1,0,-1,0	1.52541	9.74831	-1.34229	11.0906
79	80	binary	BeO	186	1,0,-1,0	4.8383	10.5299	-0.560685	11.0906
80	81	binary	BeO	186	1,1,-2,0	1.58512	9.7846	-1.306	11.0906
81	82	binary	BeO	186	2,1,-3,0	1.59597	9.77005	-1.32055	11.0906
82	83	binary	BeO	186	2,1,-3,0	2.70794	10.0947	-0.995856	11.0906
83	84	binary	BeO	186	3,1,-4,0	2.37905	9.99331	-1.09729	11.0906
84	85	binary	BeO	186	3,1,-4,0	1.59408	9.77274	-1.31786	11.0906
85	86	binary	BeO	186	3,2,-5,0	2.27132	9.96919	-1.12141	11.0906
86	87	binary	BeO	186	3,2,-5,0	1.59666	9.76653	-1.32407	11.0906
87	88	binary	CdO	186	1,0,-1,0	2.12401	6.70367	6.21977	0.4839
88	89	binary	CdO	186	1,0,-1,0	0.867266	6.12324	5.63934	0.4839
89	90	binary	CdO	186	1,1,-2,0	0.918159	6.16275	5.67885	0.4839
90	91	binary	CdO	186	2,1,-3,0	0.920798	6.16635	5.68245	0.4839
91	92	binary	MgO	186	1,0,-1,0	1.41073	8.33899	1.63419	6.7048
92	93	binary	MgO	186	1,0,-1,0	3.61507	8.70457	1.99977	6.7048
93	94	binary	MgO	186	1,1,-2,0	1.46945	8.31255	1.60775	6.7048
94	95	binary	MgO	186	2,1,-3,0	1.48137	8.31703	1.61223	6.7048
95	96	binary	MgO	186	2,1,-3,0	1.69124	8.24102	1.53622	6.7048
96	97	binary	ZnO	186	1,0,-1,0	2.91471	8.5358	5.289	3.2468
97	98	binary	ZnO	186	1,0,-1,0	1.11022	7.56415	4.31735	3.2468
98	99	binary	ZnO	186	1,1,-2,0	1.16199	7.58372	4.33692	3.2468
99	100	binary	ZnO	186	2,1,-3,0	1.8114	8.04247	4.79567	3.2468
100	101	binary	ZnO	186	2,1,-3,0	1.16755	7.56894	4.32214	3.2468
101	102	binary	ZnO	186	3,1,-4,0	1.16303	7.5696	4.3228	3.2468
102	103	binary	ZnO	186	3,1,-4,0	1.37944	7.46424	4.21744	3.2468
103	104	binary	ZnO	186	3,2,-5,0	1.17011	7.58218	4.33538	3.2468
104	105	binary	ZnO	186	3,2,-5,0	1.5606	7.88202	4.63522	3.2468
105	106	binary	BaO	216	1,1,0	0.52514	4.71791	0.145812	4.5721
106	107	binary	CaO	216	1,1,0	0.920213	6.40737	0.217866	6.1895
107	108	binary	SrO	216	1,1,0	0.737676	5.58328	0.372084	5.2112
108	109	binary	BeO	136	0,0,1	1.9152	9.75575	-0.979348	10.7351
109	110	binary	BeO	136	1,0,0	1.00252	9.73262	-1.00248	10.7351
110	111	binary	BeO	136	1,0,0	5.0029	10.8424	0.107285	10.7351
111	112	binary	BeO	136	1,0,1	1.79312	9.9236	-0.811502	10.7351
112	113	binary	BeO	136	1,0,1	4.2398	10.6603	-0.0748197	10.7351
113	114	binary	BeO	136	1,0,2	2.16114	9.82153	-0.913569	10.7351
114	115	binary	BeO	136	1,0,2	1.90148	9.84669	-0.888414	10.7351
115	116	binary	BeO	136	1,1,0	1.5913	10.3331	-0.401994	10.7351
116	117	binary	BeO	136	1,1,0	3.94186	9.92839	-0.806714	10.7351
117	118	binary	BeO	136	1,1,0	5.21165	10.9738	0.238749	10.7351
118	119	binary	BeO	136	1,1,0	1.59232	10.3521	-0.382988	10.7351
119	120	binary	BeO	136	1,1,2	2.10579	9.8907	-0.844396	10.7351
120	121	binary	BeO	136	1,1,2	3.19528	10.5968	-0.13827	10.7351
121	122	binary	BeO	136	2,0,1	2.44273	10.1698	-0.565337	10.7351
122	123	binary	BeO	136	2,0,1	1.62084	9.90527	-0.829828	10.7351
123	124	binary	BeO	136	2,1,0	2.17325	9.81945	-0.915654	10.7351
124	125	binary	BeO	136	2,1,0	2.40784	11.1107	0.375557	10.7351
125	126	binary	BeO	136	2,1,1	2.78945	10.0892	-0.645863	10.7351
126	127	binary	BeO	136	2,1,1	1.93823	9.72771	-1.00739	10.7351
127	128	binary	BeO	136	2,1,1	1.89735	9.34773	-1.38737	10.7351
128	129	binary	BeO	136	2,1,1	2.91301	10.3806	-0.354506	10.7351
129	130	binary	BeO	136	2,1,2	2.19005	9.71712	-1.01798	10.7351
130	131	binary	BeO	136	2,1,2	2.47541	9.84297	-0.892129	10.7351
131	132	binary	ZnO	136	0,0,1	1.3827	7.62233	4.31523	3.3071
132	133	binary	ZnO	136	1,0,0	2.63924	8.71552	5.40842	3.3071
133	134	binary	ZnO	136	1,0,0	0.760925	7.45365	4.14655	3.3071
134	135	binary	ZnO	136	1,0,1	1.93922	7.93611	4.62901	3.3071
135	136	binary	ZnO	136	1,0,1	1.27064	7.59485	4.28775	3.3071
136	137	binary	ZnO	136	1,0,2	1.35366	7.61211	4.30501	3.3071
137	138	binary	ZnO	136	1,0,2	1.41237	7.49326	4.18616	3.3071
138	139	binary	ZnO	136	1,1,0	1.13277	7.69859	4.39149	3.3071
139	140	binary	ZnO	136	1,1,0	2.43132	7.35341	4.04631	3.3071
140	141	binary	ZnO	136	1,1,0	3.01337	7.75433	4.44723	3.3071
141	142	binary	ZnO	136	1,1,0	1.13325	7.67328	4.36618	3.3071
142	143	binary	ZnO	136	1,1,2	1.94923	7.6245	4.3174	3.3071
143	144	binary	ZnO	136	1,1,2	2.75394	7.69448	4.38738	3.3071
144	145	binary	ZnO	136	1,1,2	1.45632	7.62208	4.31498	3.3071
145	146	binary	ZnO	136	1,1,2	1.9499	7.64892	4.34182	3.3071
146	147	binary	ZnO	136	2,0,1	1.60521	8.05602	4.74892	3.3071
147	148	binary	ZnO	136	2,0,1	1.1606	7.52064	4.21354	3.3071
148	149	binary	ZnO	136	2,1,0	1.36705	7.21235	3.90525	3.3071
149	150	binary	ZnO	136	2,1,0	1.46243	6.89647	3.58937	3.3071
150	151	binary	ZnO	136	2,1,1	1.76025	8.00152	4.69442	3.3071
151	152	binary	ZnO	136	2,1,1	1.22205	7.47138	4.16428	3.3071
152	153	binary	ZnO	136	2,1,1	1.37408	7.66938	4.36228	3.3071
153	154	binary	ZnO	136	2,1,1	1.52103	7.99134	4.68424	3.3071
154	155	binary	HgO	62	0,0,1	0.914855	7.44137	5.13527	2.3061
155	156	binary	HgO	62	0,0,1	1.52479	7.20729	4.90119	2.3061
156	157	binary	HgO	62	0,1,0	0.148206	6.74203	4.43593	2.3061
157	158	binary	HgO	62	0,1,1	0.766398	6.89294	4.58684	2.3061
158	159	binary	HgO	62	0,1,1	0.242934	7.41335	5.10725	2.3061
159	160	binary	HgO	62	0,1,2	0.534468	7.24249	4.93639	2.3061
160	161	binary	HgO	62	0,1,2	0.584496	7.18153	4.87543	2.3061
161	162	binary	HgO	62	0,2,1	0.759777	6.66107	4.35497	2.3061
162	163	binary	HgO	62	0,2,1	0.948343	7.08277	4.77667	2.3061
163	164	binary	HgO	62	1,0,0	1.58597	6.85763	4.55153	2.3061
164	165	binary	HgO	62	1,0,0	1.53945	6.69255	4.38645	2.3061
165	166	binary	HgO	62	1,0,1	0.881379	6.08978	3.78368	2.3061
166	167	binary	HgO	62	1,0,1	0.939651	7.19617	4.89007	2.3061
167	168	binary	HgO	62	1,0,2	1.21418	6.74023	4.43413	2.3061
168	169	binary	HgO	62	1,0,2	1.40085	7.28461	4.97851	2.3061
169	170	binary	HgO	62	1,1,0	0.943283	7.95037	5.64427	2.3061
170	171	binary	HgO	62	1,1,0	0.976496	7.90939	5.60329	2.3061
171	172	binary	HgO	62	1,1,1	0.565526	6.77682	4.47072	2.3061
172	173	binary	HgO	62	1,1,1	0.456944	7.23069	4.92459	2.3061
173	174	binary	HgO	62	1,1,2	0.427273	7.4628	5.1567	2.3061
174	175	binary	HgO	62	1,1,2	0.573526	6.95262	4.64652	2.3061
175	176	binary	HgO	62	1,2,0	0.77251	7.38441	5.07831	2.3061
176	177	binary	HgO	62	1,2,0	0.783662	7.2967	4.9906	2.3061
177	178	binary	HgO	62	1,2,1	0.539	6.97396	4.66786	2.3061
178	179	binary	HgO	62	1,2,1	0.472138	7.37166	5.06556	2.3061
179	180	binary	HgO	62	1,2,2	0.365455	7.14969	4.84359	2.3061
180	181	binary	HgO	62	1,2,2	0.362507	6.88145	4.57535	2.3061
181	182	binary	HgO	62	2,0,1	1.12719	6.25188	3.94578	2.3061
182	183	binary	HgO	62	2,0,1	1.50357	6.98503	4.67893	2.3061
183	184	binary	HgO	62	2,1,0	0.639904	7.31689	5.01079	2.3061
184	185	binary	HgO	62	2,1,0	0.780502	7.61581	5.30971	2.3061
185	186	binary	HgO	62	2,1,1	0.618685	7.21991	4.91381	2.3061
186	187	binary	HgO	62	2,1,1	0.677426	7.00239	4.69629	2.3061
187	188	binary	HgO	62	2,1,2	0.48373	6.89967	4.59357	2.3061
188	189	binary	HgO	62	2,2,1	0.488132	7.07562	4.76952	2.3061
189	190	binary	HgO	62	2,2,1	0.595953	6.85895	4.55285	2.3061
190	191	binary	HgO	152	1,0,-1,-2	0.491171	6.98824	4.66514	2.3231
191	192	binary	HgO	152	1,0,-1,-2	0.899255	6.58936	4.26626	2.3231
192	193	binary	HgO	152	1,0,-1,-4	0.765954	6.98502	4.66192	2.3231
193	194	binary	HgO	152	1,0,-1,-4	0.707867	7.33361	5.01051	2.3231
194	195	binary	HgO	152	1,0,-1,0	0.229734	7.46559	5.14249	2.3231
195	196	binary	HgO	152	1,0,-1,0	0.610792	7.61064	5.28754	2.3231
196	197	binary	HgO	152	1,0,-1,2	0.730039	7.37208	5.04898	2.3231
197	198	binary	HgO	152	1,0,-1,2	0.479419	7.45275	5.12965	2.3231
198	199	binary	PbO	57	0,0,1	0.38507	5.8961	2.8906	3.0055
199	200	binary	PbO	57	0,1,0	0.563882	5.79142	2.78592	3.0055
200	201	binary	PbO	57	0,1,0	0.677142	5.23983	2.23433	3.0055
201	202	binary	PbO	57	0,1,1	0.905222	6.09374	3.08824	3.0055
202	203	binary	PbO	57	0,1,1	0.645503	5.88376	2.87826	3.0055
203	204	binary	PbO	57	0,1,2	0.522925	5.95327	2.94777	3.0055
204	205	binary	PbO	57	0,1,2	0.79505	6.20284	3.19734	3.0055
205	206	binary	PbO	57	0,2,1	0.599386	6.04236	3.03686	3.0055
206	207	binary	PbO	57	0,2,1	0.588648	5.71183	2.70633	3.0055
207	208	binary	PbO	57	1,0,0	0.0655957	5.47999	2.47449	3.0055
208	209	binary	PbO	57	1,0,0	1.1872	6.36847	3.36297	3.0055
209	210	binary	PbO	57	1,0,1	0.805747	5.87986	2.87436	3.0055
210	211	binary	PbO	57	1,0,1	0.327301	5.85548	2.84998	3.0055
211	212	binary	PbO	57	1,0,2	0.638786	5.703	2.6975	3.0055
212	213	binary	PbO	57	1,0,2	0.362127	5.93671	2.93121	3.0055
213	214	binary	PbO	57	1,1,0	0.441484	5.69601	2.69051	3.0055
214	215	binary	PbO	57	1,1,0	0.43952	5.74115	2.73565	3.0055
215	216	binary	PbO	57	1,1,0	0.517364	5.216	2.2105	3.0055
216	217	binary	PbO	57	1,1,0	0.517499	5.2775	2.272	3.0055
217	218	binary	PbO	57	1,1,1	0.538742	6.51398	3.50848	3.0055
218	219	binary	PbO	57	1,1,1	0.532361	5.37766	2.37216	3.0055
219	220	binary	PbO	57	1,1,2	0.497016	6.01661	3.01111	3.0055
220	221	binary	PbO	57	1,1,2	0.497048	5.97322	2.96772	3.0055
221	222	binary	PbO	57	1,1,2	0.653009	5.89287	2.88737	3.0055
222	223	binary	PbO	57	1,1,2	0.802728	5.75397	2.74847	3.0055
223	224	binary	PbO	57	1,2,0	0.515863	5.79129	2.78579	3.0055
224	225	binary	PbO	57	1,2,0	0.804644	5.99817	2.99267	3.0055
225	226	binary	PbO	57	1,2,1	0.54454	5.45141	2.44591	3.0055
226	227	binary	PbO	57	1,2,1	0.538875	5.76149	2.75599	3.0055
227	228	binary	PbO	57	1,2,2	0.347492	5.83636	2.83086	3.0055
228	229	binary	PbO	57	1,2,2	0.345702	5.95777	2.95227	3.0055
229	230	binary	PbO	57	2,0,1	0.570285	5.66899	2.66349	3.0055
230	231	binary	PbO	57	2,0,1	0.312095	5.73088	2.72538	3.0055
231	232	binary	PbO	57	2,1,0	0.362508	5.31146	2.30596	3.0055
232	233	binary	PbO	57	2,1,1	0.485405	6.33044	3.32494	3.0055
233	234	binary	PbO	57	2,1,1	0.797189	5.70501	2.69951	3.0055
234	235	binary	PbO	57	2,1,2	0.57766	5.89569	2.89019	3.0055
235	236	binary	PbO	57	2,1,2	0.590263	5.78169	2.77619	3.0055
236	237	binary	PbO	57	2,2,1	0.544701	5.41146	2.40596	3.0055
237	238	binary	PbO	57	2,2,1	0.5683	6.01582	3.01032	3.0055
238	239	binary	PbO	57	2,2,1	0.801115	5.88027	2.87477	3.0055
239	240	binary	PbO	57	2,2,1	0.506838	5.91542	2.90992	3.0055
240	241	binary	SnO	57	0,0,1	0.359504	5.29497	3.09517	2.1998
241	242	binary	SnO	57	0,1,0	0.623771	5.2539	3.0541	2.1998
242	243	binary	SnO	57	0,1,0	0.525879	5.15759	2.95779	2.1998
243	244	binary	SnO	57	0,1,1	0.700859	5.48694	3.28714	2.1998
244	245	binary	SnO	57	0,1,1	0.792332	5.5735	3.3737	2.1998
245	246	binary	SnO	57	0,1,2	0.560243	5.40932	3.20952	2.1998
246	247	binary	SnO	57	0,1,2	0.704222	5.60084	3.40104	2.1998
247	248	binary	SnO	57	0,2,1	0.623469	6.548	4.3482	2.1998
248	249	binary	SnO	57	0,2,1	0.557668	5.05483	2.85503	2.1998
249	250	binary	SnO	57	1,0,0	0.120784	5.4136	3.2138	2.1998
250	251	binary	SnO	57	1,0,0	1.25392	5.84038	3.64058	2.1998
251	252	binary	SnO	57	1,0,1	0.797881	5.79635	3.59655	2.1998
252	253	binary	SnO	57	1,0,1	0.335924	5.40608	3.20628	2.1998
253	254	binary	SnO	57	1,0,2	0.344093	5.3834	3.1836	2.1998
254	255	binary	SnO	57	1,0,2	0.69099	5.65497	3.45517	2.1998
255	256	binary	SnO	57	1,1,0	0.492216	5.18285	2.98305	2.1998
256	257	binary	SnO	57	1,1,0	0.485865	5.54612	3.34632	2.1998
257	258	binary	SnO	57	1,1,0	1.53281	5.741	3.5412	2.1998
258	259	binary	SnO	57	1,1,0	0.516911	5.31075	3.11095	2.1998
259	260	binary	SnO	57	1,1,1	0.566437	5.78123	3.58143	2.1998
260	261	binary	SnO	57	1,1,1	0.596056	5.21376	3.01396	2.1998
261	262	binary	SnO	57	1,1,2	0.534995	5.4661	3.2663	2.1998
262	263	binary	SnO	57	1,1,2	0.526289	5.43623	3.23643	2.1998
263	264	binary	SnO	57	1,1,2	0.609814	5.71112	3.51132	2.1998
264	265	binary	SnO	57	1,1,2	0.887781	5.54362	3.34382	2.1998
265	266	binary	SnO	57	1,2,0	0.589774	5.34541	3.14561	2.1998
266	267	binary	SnO	57	1,2,0	0.517478	5.17878	2.97898	2.1998
267	268	binary	SnO	57	1,2,0	0.56566	5.33585	3.13605	2.1998
268	269	binary	SnO	57	1,2,0	0.772525	5.37272	3.17292	2.1998
269	270	binary	SnO	57	1,2,1	0.732214	4.97543	2.77563	2.1998
270	271	binary	SnO	57	1,2,1	0.598427	5.03705	2.83725	2.1998
271	272	binary	SnO	57	1,2,2	0.34198	5.38895	3.18915	2.1998
272	273	binary	SnO	57	1,2,2	0.338082	5.85347	3.65367	2.1998
273	274	binary	SnO	57	1,2,2	0.381654	5.61165	3.41185	2.1998
274	275	binary	SnO	57	1,2,2	0.373981	5.46642	3.26662	2.1998
275	276	binary	SnO	57	2,0,1	0.594457	5.59849	3.39869	2.1998
276	277	binary	SnO	57	2,0,1	0.283508	5.43413	3.23433	2.1998
277	278	binary	SnO	57	2,1,0	1.02474	5.63768	3.43788	2.1998
278	279	binary	SnO	57	2,1,0	0.38561	5.3996	3.1998	2.1998
279	280	binary	SnO	57	2,1,1	0.567372	5.77696	3.57716	2.1998
280	281	binary	SnO	57	2,1,1	0.62577	5.44324	3.24344	2.1998
281	282	binary	SnO	57	2,1,2	0.538262	5.6224	3.4226	2.1998
282	283	binary	SnO	57	2,1,2	0.717455	5.54039	3.34059	2.1998
283	284	binary	SnO	57	2,2,1	0.472577	5.40092	3.20112	2.1998
284	285	binary	SnO	57	2,2,1	0.569726	5.40093	3.20113	2.1998
285	286	binary	SnO	57	2,2,1	0.610112	5.50918	3.30938	2.1998
286	287	binary	SnO	57	2,2,1	0.461902	5.41618	3.21638	2.1998
287	288	binary	PbO	129	0,0,1	0.0820255	4.80741	2.66121	2.1462
288	289	binary	PbO	129	1,0,0	0.521049	5.28332	3.13712	2.1462
289	290	binary	PbO	129	1,0,1	0.435318	5.67226	3.52606	2.1462
290	291	binary	PbO	129	1,0,1	0.468872	4.62247	2.47627	2.1462
291	292	binary	PbO	129	1,0,2	0.329962	5.43258	3.28638	2.1462
292	293	binary	PbO	129	1,0,2	1.31507	5.66982	3.52362	2.1462
293	294	binary	PbO	129	1,1,1	0.644419	4.93547	2.78927	2.1462
294	295	binary	PbO	129	1,1,2	0.573201	5.25357	3.10737	2.1462
295	296	binary	PbO	129	2,0,1	0.505003	5.3081	3.1619	2.1462
296	297	binary	PbO	129	2,1,0	0.818402	5.55755	3.41135	2.1462
297	298	binary	PbO	129	2,1,1	0.780863	5.0867	2.9405	2.1462
298	299	binary	PbO	129	2,1,1	0.787026	5.32501	3.17881	2.1462
299	300	binary	PbO	129	2,1,2	0.645588	4.9756	2.8294	2.1462
300	301	binary	PbO	129	2,1,2	0.571352	5.19464	3.04844	2.1462
301	302	binary	PbO	129	2,2,1	1.33193	5.9724	3.8262	2.1462
302	303	binary	BaO	194	1,0,-1,0	0.682411	3.15981	-1.22839	4.3882
303	304	binary	BaO	194	1,0,-1,2	0.62849	4.64362	0.255424	4.3882
304	305	binary	BaO	194	1,0,-1,4	0.932546	4.37153	-0.0166701	4.3882
305	306	binary	BaO	194	1,1,-2,0	0.693781	3.56343	-0.824775	4.3882
306	307	binary	Al2O3	206	1,1,0	1.39414	9.58755	0.902352	8.6852
307	308	binary	Al2O3	206	1,1,0	1.35206	9.40265	0.717452	8.6852
308	309	binary	Bi2O3	206	1,1,1	0.0718799	5.5144	2.7658	2.7486
309	310	binary	Ga2O3	206	1,1,0	1.05899	8.62168	3.83528	4.7864
310	311	binary	Ga2O3	206	1,1,0	1.02866	8.58447	3.79807	4.7864
311	312	binary	Ga2O3	206	1,1,1	0.765361	9.00857	4.22217	4.7864
312	313	binary	In2O3	206	1,1,0	1.08767	7.77821	4.94341	2.8348
313	314	binary	In2O3	206	1,1,0	1.07179	7.77782	4.94302	2.8348
314	315	binary	In2O3	206	1,1,1	0.868619	8.33173	5.49693	2.8348
315	316	binary	Sc2O3	206	1,1,0	1.13814	7.17978	0.746482	6.4333
316	317	binary	Sc2O3	206	1,1,0	1.14144	7.04179	0.608491	6.4333
317	318	binary	Sc2O3	206	1,1,1	0.941637	8.03712	1.60382	6.4333
318	319	binary	Y2O3	206	1,1,1	0.869568	7.75555	1.18475	6.5708
319	320	binary	Al2O3	167	0,0,0,1	1.56987	9.00276	-0.435744	9.4385
320	321	binary	Al2O3	167	0,1,-1,0	2.36667	9.92258	0.48408	9.4385
321	322	binary	Al2O3	167	0,1,-1,1	2.39306	9.55662	0.118122	9.4385
322	323	binary	Al2O3	167	0,1,-1,2	1.83628	9.32409	-0.114413	9.4385
323	324	binary	Al2O3	167	1,0,-1,1	2.10789	10.645	1.20648	9.4385
324	325	binary	Al2O3	167	1,0,-1,2	3.02049	9.12001	-0.318491	9.4385
325	326	binary	Al2O3	167	1,0,-1,4	2.52013	8.92183	-0.51667	9.4385
326	327	binary	Al2O3	167	1,1,-2,3	2.02303	8.88977	-0.548728	9.4385
327	328	binary	Al2O3	167	1,1,-2,3	3.47819	10.6792	1.24069	9.4385
328	329	binary	Al2O3	167	1,2,-3,2	3.2555	10.0958	0.65725	9.4385
329	330	binary	Al2O3	167	1,2,-3,2	2.51427	9.83932	0.40082	9.4385
330	331	binary	Al2O3	167	1,3,-4,4	2.21669	9.44414	0.00563991	9.4385
331	332	binary	Al2O3	167	1,3,-4,4	2.12476	9.65339	0.214888	9.4385
332	333	binary	Al2O3	167	1,4,-5,3	1.72554	9.69603	0.257526	9.4385
333	334	binary	Al2O3	167	1,4,-5,3	2.05165	9.9944	0.555901	9.4385
334	335	binary	Al2O3	167	2,-1,-1,0	2.16278	10.7485	1.30999	9.4385
335	336	binary	Al2O3	167	2,1,-3,4	1.04559	9.65134	0.212835	9.4385
336	337	binary	Al2O3	167	2,2,-4,3	2.5474	9.76473	0.326232	9.4385
337	338	binary	Al2O3	167	2,3,-5,2	3.18425	9.48924	0.0507359	9.4385
338	339	binary	Al2O3	167	2,3,-5,2	3.86056	10.2663	0.827789	9.4385
339	340	binary	Al2O3	167	3,-1,-2,1	2.26473	9.26611	-0.172392	9.4385
340	341	binary	Al2O3	167	3,-1,-2,1	2.78658	9.74401	0.305511	9.4385
341	342	binary	Al2O3	167	4,-1,-3,2	2.38483	9.62826	0.18976	9.4385
342	343	binary	Ga2O3	167	0,1,-1,0	1.61204	9.18847	4.18397	5.0045
343	344	binary	Ga2O3	167	0,1,-1,1	1.65114	8.97991	3.97541	5.0045
344	345	binary	Ga2O3	167	0,1,-1,3	1.6289	9.00721	4.00271	5.0045
345	346	binary	Ga2O3	167	1,0,-1,1	1.34287	9.79731	4.79281	5.0045
346	347	binary	Ga2O3	167	1,0,-1,2	2.06776	8.77695	3.77245	5.0045
347	348	binary	Ga2O3	167	1,0,-1,4	1.96486	8.36467	3.36017	5.0045
348	349	binary	Ga2O3	167	1,1,-2,3	2.22254	9.29419	4.28969	5.0045
349	350	binary	Ga2O3	167	1,1,-2,3	1.42288	8.38328	3.37878	5.0045
350	351	binary	Ga2O3	167	1,2,-3,2	2.23342	9.39365	4.38915	5.0045
351	352	binary	Ga2O3	167	1,2,-3,2	1.62146	8.88115	3.87665	5.0045
352	353	binary	Ga2O3	167	1,3,-4,1	1.58646	9.28231	4.27781	5.0045
353	354	binary	Ga2O3	167	1,3,-4,4	1.5379	8.90966	3.90516	5.0045
354	355	binary	Ga2O3	167	1,3,-4,4	1.46636	9.04685	4.04235	5.0045
355	356	binary	Ga2O3	167	1,4,-5,0	1.05431	9.83609	4.83159	5.0045
356	357	binary	Ga2O3	167	1,4,-5,3	1.41248	9.36668	4.36218	5.0045
357	358	binary	Ga2O3	167	1,4,-5,3	1.1558	9.12187	4.11737	5.0045
358	359	binary	Ga2O3	167	2,-1,-1,0	1.54912	9.94499	4.94049	5.0045
359	360	binary	Ga2O3	167	2,1,-3,4	0.772664	9.11528	4.11078	5.0045
360	361	binary	Ga2O3	167	2,2,-4,3	1.98528	9.61595	4.61145	5.0045
361	362	binary	Ga2O3	167	2,2,-4,3	1.84908	9.04405	4.03955	5.0045
362	363	binary	Ga2O3	167	2,3,-5,2	2.52125	9.3363	4.3318	5.0045
363	364	binary	Ga2O3	167	3,-1,-2,1	2.06775	9.51045	4.50595	5.0045
364	365	binary	Ga2O3	167	4,-1,-3,2	1.66085	9.49546	4.49096	5.0045
365	366	binary	Ga2O3	167	4,-1,-3,2	1.79706	9.38484	4.38034	5.0045
366	367	binary	In2O3	167	0,1,-1,0	1.59127	7.70398	4.90168	2.8023
367	368	binary	In2O3	167	0,1,-1,1	1.72161	8.15153	5.34923	2.8023
368	369	binary	In2O3	167	1,0,-1,2	1.96574	8.02563	5.22333	2.8023
369	370	binary	In2O3	167	1,0,-1,4	1.86455	6.96206	4.15976	2.8023
370	371	binary	In2O3	167	1,1,-2,3	2.0734	8.85944	6.05714	2.8023
371	372	binary	In2O3	167	1,1,-2,3	1.50912	7.67595	4.87365	2.8023
372	373	binary	In2O3	167	1,2,-3,2	2.19165	8.25329	5.45099	2.8023
373	374	binary	In2O3	167	1,2,-3,2	1.86644	7.93876	5.13646	2.8023
374	375	binary	In2O3	167	1,3,-4,1	1.81268	8.04291	5.24061	2.8023
375	376	binary	In2O3	167	1,3,-4,1	1.58655	8.2829	5.4806	2.8023
376	377	binary	In2O3	167	1,3,-4,4	1.61202	7.68237	4.88007	2.8023
377	378	binary	In2O3	167	1,3,-4,4	1.39039	8.11208	5.30978	2.8023
378	379	binary	In2O3	167	1,4,-5,0	1.15827	8.03181	5.22951	2.8023
379	380	binary	In2O3	167	1,4,-5,3	1.38704	8.2083	5.406	2.8023
380	381	binary	In2O3	167	1,4,-5,3	1.2164	8.23473	5.43243	2.8023
381	382	binary	In2O3	167	2,-1,-1,0	1.47987	9.09098	6.28868	2.8023
382	383	binary	In2O3	167	2,1,-3,4	0.703836	7.68053	4.87823	2.8023
383	384	binary	In2O3	167	2,1,-3,4	0.598097	8.55199	5.74969	2.8023
384	385	binary	In2O3	167	2,2,-4,3	2.0117	8.53789	5.73559	2.8023
385	386	binary	In2O3	167	2,2,-4,3	1.80034	8.27931	5.47701	2.8023
386	387	binary	In2O3	167	2,3,-5,2	2.01369	8.42258	5.62028	2.8023
387	388	binary	In2O3	167	2,3,-5,2	2.38723	8.40842	5.60612	2.8023
388	389	binary	In2O3	167	3,-1,-2,1	1.90162	8.87735	6.07505	2.8023
389	390	binary	In2O3	167	3,-1,-2,1	1.93611	7.80718	5.00488	2.8023
390	391	binary	In2O3	167	3,2,-5,4	1.21319	8.04331	5.24101	2.8023
391	392	binary	In2O3	167	3,2,-5,4	1.23	8.60962	5.80732	2.8023
392	393	binary	In2O3	167	4,-1,-3,2	1.73954	8.16596	5.36366	2.8023
393	394	binary	In2O3	167	4,-1,-3,2	1.82539	8.1044	5.3021	2.8023
394	395	binary	La2O3	167	1,0,-1,4	1.07679	4.4332	-1.4417	5.8749
395	396	binary	La2O3	167	1,1,-2,3	0.551333	4.92006	-0.954843	5.8749
396	397	binary	La2O3	167	2,-1,-1,0	0.998368	6.97331	1.09841	5.8749
397	398	binary	La2O3	167	2,2,-4,3	1.1084	5.60687	-0.268026	5.8749
398	399	binary	La2O3	167	3,-1,-2,1	1.13357	5.28004	-0.594862	5.8749
399	400	binary	Sc2O3	167	0,1,-1,0	1.63406	7.05245	0.367547	6.6849
400	401	binary	Sc2O3	167	0,1,-1,2	1.26808	7.15061	0.465707	6.6849
401	402	binary	Sc2O3	167	1,0,-1,1	1.65697	7.87719	1.19229	6.6849
402	403	binary	Sc2O3	167	1,0,-1,2	2.0033	6.62761	-0.0572936	6.6849
403	404	binary	Sc2O3	167	1,0,-1,4	1.82571	6.4692	-0.2157	6.6849
404	405	binary	Sc2O3	167	1,1,-2,3	1.911	8.18882	1.50392	6.6849
405	406	binary	Sc2O3	167	1,1,-2,3	1.56484	6.17735	-0.507554	6.6849
406	407	binary	Sc2O3	167	1,2,-3,2	2.17824	7.3329	0.647998	6.6849
407	408	binary	Sc2O3	167	1,2,-3,2	1.55061	7.63755	0.952651	6.6849
408	409	binary	Sc2O3	167	1,3,-4,1	1.78016	8.05197	1.36707	6.6849
409	410	binary	Sc2O3	167	1,3,-4,1	1.73412	7.70081	1.01591	6.6849
410	411	binary	Sc2O3	167	1,3,-4,4	1.3892	7.23869	0.553793	6.6849
411	412	binary	Sc2O3	167	1,3,-4,4	1.46828	7.64378	0.958883	6.6849
412	413	binary	Sc2O3	167	1,4,-5,3	1.4501	7.19719	0.512293	6.6849
413	414	binary	Sc2O3	167	1,4,-5,3	1.29663	7.30367	0.618769	6.6849
414	415	binary	Sc2O3	167	2,-1,-1,0	1.58261	8.58864	1.90374	6.6849
415	416	binary	Sc2O3	167	2,1,-3,4	0.722417	6.46979	-0.215109	6.6849
416	417	binary	Sc2O3	167	2,1,-3,4	0.646296	8.13796	1.45306	6.6849
417	418	binary	Sc2O3	167	2,2,-4,3	1.90598	7.87698	1.19208	6.6849
418	419	binary	Sc2O3	167	2,2,-4,3	1.85895	7.02265	0.337749	6.6849
419	420	binary	Sc2O3	167	2,3,-5,2	2.06843	7.55028	0.865376	6.6849
420	421	binary	Sc2O3	167	2,3,-5,2	2.8644	8.27746	1.59256	6.6849
421	422	binary	Sc2O3	167	3,-1,-2,1	1.96622	8.0092	1.3243	6.6849
422	423	binary	Sc2O3	167	3,-1,-2,1	1.95399	6.71624	0.031336	6.6849
423	424	binary	Sc2O3	167	3,2,-5,4	1.29539	7.27876	0.593859	6.6849
424	425	binary	Sc2O3	167	3,2,-5,4	1.24337	7.72124	1.03634	6.6849
425	426	binary	Sc2O3	167	4,-1,-3,2	1.86772	7.26294	0.578038	6.6849
426	427	binary	Sc2O3	167	4,-1,-3,2	1.92629	7.04207	0.357173	6.6849
427	428	binary	Y2O3	167	1,0,-1,1	1.37146	6.74889	-0.0953086	6.8442
428	429	binary	Y2O3	167	1,0,-1,2	1.72166	6.3284	-0.515803	6.8442
429	430	binary	Y2O3	167	1,0,-1,4	1.64907	5.76604	-1.07816	6.8442
430	431	binary	Y2O3	167	1,1,-2,3	1.60476	6.9173	0.0731015	6.8442
431	432	binary	Y2O3	167	1,1,-2,3	1.40859	5.79831	-1.04589	6.8442
432	433	binary	Y2O3	167	1,2,-3,2	1.53234	6.47534	-0.368862	6.8442
433	434	binary	Y2O3	167	1,2,-3,2	1.29382	7.08959	0.245387	6.8442
434	435	binary	Y2O3	167	1,3,-4,1	1.40244	7.26326	0.419061	6.8442
435	436	binary	Y2O3	167	1,3,-4,4	1.18117	6.7391	-0.105099	6.8442
436	437	binary	Y2O3	167	1,3,-4,4	1.29107	7.20494	0.360745	6.8442
437	438	binary	Y2O3	167	2,1,-3,4	0.641528	6.11252	-0.731683	6.8442
438	439	binary	Y2O3	167	2,1,-3,4	0.580404	7.75828	0.914083	6.8442
439	440	binary	Y2O3	167	2,2,-4,3	1.69226	7.24089	0.396691	6.8442
440	441	binary	Y2O3	167	2,2,-4,3	1.67038	6.64685	-0.197347	6.8442
441	442	binary	Y2O3	167	2,3,-5,2	1.77166	6.94734	0.10314	6.8442
442	443	binary	Y2O3	167	3,-1,-2,1	1.55942	7.04611	0.20191	6.8442
443	444	binary	Y2O3	167	3,-1,-2,1	1.6966	6.38164	-0.462564	6.8442
444	445	binary	Y2O3	167	4,-1,-3,2	1.64412	6.8114	-0.0328038	6.8442
445	446	binary	Y2O3	167	4,-1,-3,2	1.62787	6.93333	0.0891316	6.8442
446	447	binary	Bi2O3	164	0,0,0,1	0.699871	5.98298	4.16108	1.8219
447	448	binary	Bi2O3	164	1,0,-1,-1	0.299895	4.09155	2.26965	1.8219
448	449	binary	Bi2O3	164	1,0,-1,-2	0.532989	5.17711	3.35521	1.8219
449	450	binary	Bi2O3	164	1,0,-1,0	0.598993	5.17199	3.35009	1.8219
450	451	binary	Bi2O3	164	1,0,-1,1	0.153876	5.05082	3.22892	1.8219
451	452	binary	Bi2O3	164	1,0,-1,2	0.203091	4.96705	3.14515	1.8219
452	453	binary	Bi2O3	164	1,1,-2,0	0.25722	4.92337	3.10147	1.8219
453	454	binary	Bi2O3	164	1,1,-2,1	0.406897	5.42969	3.60779	1.8219
454	455	binary	Bi2O3	164	1,1,-2,2	0.504326	4.92237	3.10047	1.8219
455	456	binary	Bi2O3	164	2,0,-2,1	0.380029	4.67458	2.85268	1.8219
456	457	binary	Bi2O3	164	2,1,-3,-1	0.254689	4.92613	3.10423	1.8219
457	458	binary	Bi2O3	164	2,1,-3,0	0.331787	4.98614	3.16424	1.8219
458	459	binary	Bi2O3	164	2,1,-3,1	0.213905	4.79054	2.96864	1.8219
459	460	binary	La2O3	164	0,0,0,1	0.668071	6.8508	0.978602	5.8722
460	461	binary	La2O3	164	1,0,-1,1	0.685711	6.43582	0.563621	5.8722
461	462	binary	La2O3	164	1,1,-2,2	1.50638	5.87949	0.00729119	5.8722
462	463	binary	La2O3	164	2,0,-2,1	1.18447	5.61044	-0.261755	5.8722
463	464	binary	La2O3	164	2,1,-3,-1	1.01112	5.207	-0.665201	5.8722
464	465	binary	La2O3	164	2,1,-3,0	1.24754	5.78003	-0.092166	5.8722
465	466	binary	La2O3	164	2,1,-3,1	0.896456	5.94261	0.0704102	5.8722
466	467	binary	Y2O3	164	0,0,0,1	0.751584	7.74358	1.24738	6.4962
467	468	binary	Y2O3	164	1,0,-1,-2	1.8123	6.22016	-0.276043	6.4962
468	469	binary	Y2O3	164	1,0,-1,0	2.15976	6.2275	-0.268702	6.4962
469	470	binary	Y2O3	164	1,0,-1,1	0.944952	7.07152	0.575315	6.4962
470	471	binary	Y2O3	164	1,0,-1,2	1.21036	6.45486	-0.0413426	6.4962
471	472	binary	Y2O3	164	1,1,-2,0	1.54858	5.96807	-0.528131	6.4962
472	473	binary	Y2O3	164	1,1,-2,2	2.02328	6.15851	-0.337694	6.4962
473	474	binary	Y2O3	164	2,1,-3,-1	1.442	5.43773	-1.05847	6.4962
474	475	binary	Y2O3	164	2,1,-3,0	1.73357	6.27726	-0.218942	6.4962
475	476	binary	Y2O3	164	2,1,-3,1	1.25118	6.45744	-0.0387615	6.4962
476	477	binary	Al2O3	12	0,0,1	1.64292	10.5154	2.51097	8.0044
477	478	binary	Al2O3	12	0,0,1	2.37092	9.31382	1.30942	8.0044
478	479	binary	Al2O3	12	0,1,-1	2.16923	9.12252	1.11812	8.0044
479	480	binary	Al2O3	12	0,1,-1	2.16774	9.95694	1.95254	8.0044
480	481	binary	Al2O3	12	0,1,0	2.16998	9.27748	1.27308	8.0044
481	482	binary	Al2O3	12	0,1,1	2.18014	9.16413	1.15973	8.0044
482	483	binary	Al2O3	12	0,1,1	2.1676	9.95661	1.95221	8.0044
483	484	binary	Al2O3	12	0,2,-1	2.08231	9.1743	1.1699	8.0044
484	485	binary	Al2O3	12	0,2,-1	2.01418	9.22299	1.21859	8.0044
485	486	binary	Al2O3	12	0,2,1	2.08231	9.17417	1.16977	8.0044
486	487	binary	Al2O3	12	0,2,1	2.01405	9.22271	1.21831	8.0044
487	488	binary	Al2O3	12	1,0,-1	2.54612	11.6141	3.60971	8.0044
488	489	binary	Al2O3	12	1,0,-1	1.76285	9.3833	1.3789	8.0044
489	490	binary	Al2O3	12	1,0,-2	1.96581	9.32374	1.31934	8.0044
490	491	binary	Al2O3	12	1,0,-2	4.98827	10.7537	2.74929	8.0044
491	492	binary	Al2O3	12	1,0,0	0.757224	9.19989	1.19549	8.0044
492	493	binary	Al2O3	12	1,0,0	1.3683	11.6503	3.6459	8.0044
493	494	binary	Al2O3	12	1,0,1	2.85795	10.4332	2.42877	8.0044
494	495	binary	Al2O3	12	1,0,1	2.31677	10.1218	2.11741	8.0044
495	496	binary	Al2O3	12	1,0,2	3.99726	10.5043	2.49987	8.0044
496	497	binary	Al2O3	12	1,1,-1	1.383	8.5288	0.524397	8.0044
497	498	binary	Al2O3	12	1,1,-1	1.50198	9.14569	1.14129	8.0044
498	499	binary	Al2O3	12	1,1,-2	1.04288	8.78134	0.776936	8.0044
499	500	binary	Al2O3	12	1,1,-2	4.07029	10.88	2.8756	8.0044
500	501	binary	Al2O3	12	1,1,-3	1.18305	9.51544	1.51104	8.0044
501	502	binary	Al2O3	12	1,1,-3	1.38433	9.47486	1.47046	8.0044
502	503	binary	Al2O3	12	1,1,-4	1.9831	9.77187	1.76747	8.0044
503	504	binary	Al2O3	12	1,1,-4	1.48102	9.89185	1.88745	8.0044
504	505	binary	Al2O3	12	1,1,0	1.96292	9.13559	1.13119	8.0044
505	506	binary	Al2O3	12	1,1,0	2.33739	8.49409	0.489693	8.0044
506	507	binary	Al2O3	12	1,1,1	1.86473	9.78565	1.78125	8.0044
507	508	binary	Al2O3	12	1,1,1	3.0529	8.57924	0.574844	8.0044
508	509	binary	Al2O3	12	1,1,2	1.68769	9.03301	1.02861	8.0044
509	510	binary	Al2O3	12	1,1,2	1.57362	10.0824	2.07804	8.0044
510	511	binary	Al2O3	12	1,1,3	3.12562	9.52985	1.52545	8.0044
511	512	binary	Al2O3	12	1,1,3	1.91204	9.68692	1.68252	8.0044
512	513	binary	Al2O3	12	1,1,4	1.84357	10.1067	2.10226	8.0044
513	514	binary	Al2O3	12	1,1,4	1.63812	9.92006	1.91566	8.0044
514	515	binary	Al2O3	12	2,0,-1	1.25601	10.4239	2.41954	8.0044
515	516	binary	Al2O3	12	2,0,-1	0.978968	9.8557	1.8513	8.0044
516	517	binary	Al2O3	12	2,0,-3	2.02859	9.00257	0.998171	8.0044
517	518	binary	Al2O3	12	2,0,-3	2.3646	10.7607	2.75628	8.0044
518	519	binary	Al2O3	12	2,1,-1	3.63853	10.0509	2.04651	8.0044
519	520	binary	Al2O3	12	2,1,-1	1.87866	9.08553	1.08113	8.0044
520	521	binary	Al2O3	12	2,1,0	2.46185	10.111	2.10656	8.0044
521	522	binary	Al2O3	12	2,1,0	2.41355	9.99739	1.99299	8.0044
522	523	binary	Al2O3	12	2,2,-1	2.1077	9.66145	1.65705	8.0044
523	524	binary	Al2O3	12	2,2,-1	2.2861	9.26647	1.26207	8.0044
524	525	binary	Al2O3	12	2,2,-3	1.50767	9.61782	1.61342	8.0044
525	526	binary	Al2O3	12	2,2,-3	1.76707	9.21449	1.21009	8.0044
526	527	binary	Al2O3	12	2,2,1	2.02229	9.27793	1.27353	8.0044
527	528	binary	Al2O3	12	2,2,1	2.05321	10.0544	2.05003	8.0044
528	529	binary	Al2O3	12	3,0,-1	1.61499	10.679	2.67462	8.0044
529	530	binary	Al2O3	12	3,0,-1	1.54076	9.77197	1.76757	8.0044
530	531	binary	Al2O3	12	3,0,-2	1.94418	10.1135	2.10911	8.0044
531	532	binary	Al2O3	12	3,0,-2	3.05749	10.9151	2.91073	8.0044
532	533	binary	Al2O3	12	3,0,1	2.23592	10.7072	2.70276	8.0044
533	534	binary	Al2O3	12	3,0,1	2.42509	10.5848	2.58038	8.0044
534	535	binary	Al2O3	12	3,1,-1	2.07903	9.34841	1.34401	8.0044
535	536	binary	Al2O3	12	3,1,-1	2.01212	10.0104	2.00599	8.0044
536	537	binary	Al2O3	12	3,1,-2	1.7782	9.48382	1.47942	8.0044
537	538	binary	Al2O3	12	3,1,-2	2.74884	10.9387	2.93432	8.0044
538	539	binary	Al2O3	12	3,1,-3	2.18899	9.85736	1.85296	8.0044
539	540	binary	Al2O3	12	3,1,-3	2.08319	10.9919	2.98751	8.0044
540	541	binary	Al2O3	12	3,1,-4	1.68588	10.5423	2.53789	8.0044
541	542	binary	Al2O3	12	3,1,-4	1.60562	9.40743	1.40303	8.0044
542	543	binary	Al2O3	12	3,1,0	1.84438	10.899	2.89457	8.0044
543	544	binary	Al2O3	12	3,1,0	2.53235	8.83894	0.834541	8.0044
544	545	binary	Al2O3	12	3,1,1	2.49932	9.96701	1.96261	8.0044
545	546	binary	Al2O3	12	3,1,1	1.81999	9.85245	1.84805	8.0044
546	547	binary	Al2O3	12	3,1,2	1.88831	9.6915	1.6871	8.0044
547	548	binary	Al2O3	12	3,1,2	1.87487	10.2325	2.22813	8.0044
548	549	binary	Al2O3	12	3,1,3	2.24161	9.93864	1.93424	8.0044
549	550	binary	Al2O3	12	3,1,3	2.13978	10.0886	2.08418	8.0044
550	551	binary	Al2O3	12	4,0,-1	1.65827	11.0893	3.08493	8.0044
551	552	binary	Al2O3	12	4,0,-1	1.77229	11.3744	3.36997	8.0044
552	553	binary	Al2O3	12	4,0,1	2.10451	10.5514	2.54696	8.0044
553	554	binary	Al2O3	12	4,0,1	2.48102	10.2442	2.23977	8.0044
554	555	binary	Al2O3	12	4,2,-1	2.28547	9.7627	1.7583	8.0044
555	556	binary	Al2O3	12	4,2,-1	2.35015	9.45837	1.45397	8.0044
556	557	binary	Al2O3	12	4,2,1	2.03428	10.2076	2.20322	8.0044
557	558	binary	Al2O3	12	4,2,1	2.09541	8.83519	0.830786	8.0044
558	559	binary	Ga2O3	12	0,0,1	1.20603	9.89817	5.13577	4.7624
559	560	binary	Ga2O3	12	0,0,1	1.81267	10.0139	5.25153	4.7624
560	561	binary	Ga2O3	12	0,1,0	1.5593	9.06558	4.30318	4.7624
561	562	binary	Ga2O3	12	0,1,1	1.69854	9.64073	4.87833	4.7624
562	563	binary	Ga2O3	12	0,2,-1	1.52206	9.12635	4.36395	4.7624
563	564	binary	Ga2O3	12	0,2,-1	1.55256	9.48858	4.72618	4.7624
564	565	binary	Ga2O3	12	0,2,1	1.52187	9.13028	4.36788	4.7624
565	566	binary	Ga2O3	12	0,2,1	1.55217	9.48082	4.71842	4.7624
566	567	binary	Ga2O3	12	1,0,-1	1.83385	10.4908	5.72844	4.7624
567	568	binary	Ga2O3	12	1,0,-1	1.43317	9.06685	4.30445	4.7624
568	569	binary	Ga2O3	12	1,0,-2	1.54802	9.41032	4.64792	4.7624
569	570	binary	Ga2O3	12	1,0,-2	3.31431	9.81239	5.04999	4.7624
570	571	binary	Ga2O3	12	1,0,0	0.606276	8.93216	4.16976	4.7624
571	572	binary	Ga2O3	12	1,0,0	1.02082	10.7418	5.97938	4.7624
572	573	binary	Ga2O3	12	1,0,1	1.75154	9.69665	4.93425	4.7624
573	574	binary	Ga2O3	12	1,1,-1	1.17025	9.55591	4.79351	4.7624
574	575	binary	Ga2O3	12	1,1,-2	0.950265	8.78941	4.02701	4.7624
575	576	binary	Ga2O3	12	1,1,-2	2.55822	10.2107	5.44827	4.7624
576	577	binary	Ga2O3	12	1,1,0	1.58709	8.31053	3.54813	4.7624
577	578	binary	Ga2O3	12	1,1,0	1.73045	8.49706	3.73466	4.7624
578	579	binary	Ga2O3	12	1,1,1	1.4141	9.58176	4.81936	4.7624
579	580	binary	Ga2O3	12	1,1,1	2.28232	8.86102	4.09862	4.7624
580	581	binary	Ga2O3	12	1,1,2	1.24149	9.28488	4.52248	4.7624
581	582	binary	Ga2O3	12	1,1,2	1.34878	9.4251	4.6627	4.7624
582	583	binary	Ga2O3	12	2,1,-1	2.09259	9.52868	4.76628	4.7624
583	584	binary	Ga2O3	12	2,1,-1	1.50595	8.94584	4.18344	4.7624
584	585	binary	Ga2O3	12	2,1,0	2.76037	8.90333	4.14093	4.7624
585	586	binary	Ga2O3	12	2,1,0	1.86151	9.56673	4.80433	4.7624
586	587	binary	Ga2O3	12	2,2,-1	1.45893	9.40852	4.64612	4.7624
587	588	binary	Ga2O3	12	2,2,-1	1.64052	8.89305	4.13065	4.7624
588	589	binary	Ga2O3	12	2,2,1	1.5562	9.08855	4.32615	4.7624
589	590	binary	Ga2O3	12	2,2,1	2.003	9.2128	4.4504	4.7624
590	591	binary	As2O3	14	0,0,1	0.944795	7.30508	1.90538	5.3997
591	592	binary	As2O3	14	0,0,1	0.0459977	7.33402	1.93432	5.3997
592	593	binary	As2O3	14	0,1,-1	0.523185	7.73813	2.33843	5.3997
593	594	binary	As2O3	14	0,1,-1	1.07637	7.04995	1.65025	5.3997
594	595	binary	As2O3	14	0,1,-2	0.419194	7.57904	2.17934	5.3997
595	596	binary	As2O3	14	0,1,-2	0.275495	7.50186	2.10216	5.3997
596	597	binary	As2O3	14	0,1,0	0.504171	8.25946	2.85976	5.3997
597	598	binary	As2O3	14	0,1,0	0.478612	6.98645	1.58675	5.3997
598	599	binary	As2O3	14	0,1,1	0.523381	7.74997	2.35027	5.3997
599	600	binary	As2O3	14	0,1,1	1.07683	7.05392	1.65422	5.3997
600	601	binary	As2O3	14	0,1,2	0.275545	7.5033	2.1036	5.3997
601	602	binary	As2O3	14	0,1,2	0.419383	7.5837	2.184	5.3997
602	603	binary	As2O3	14	0,2,-1	0.530214	6.99324	1.59354	5.3997
603	604	binary	As2O3	14	0,2,1	0.530549	6.99637	1.59667	5.3997
604	605	binary	As2O3	14	1,0,-1	0.93019	7.51194	2.11224	5.3997
605	606	binary	As2O3	14	1,0,-1	0.228766	7.54162	2.14192	5.3997
606	607	binary	As2O3	14	1,0,-2	0.753792	8.41834	3.01864	5.3997
607	608	binary	As2O3	14	1,0,-2	0.620197	8.43397	3.03427	5.3997
608	609	binary	As2O3	14	1,0,0	0.329938	7.76491	2.36521	5.3997
609	610	binary	As2O3	14	1,0,0	0.845458	8.18294	2.78324	5.3997
610	611	binary	As2O3	14	1,0,1	0.587047	7.17173	1.77203	5.3997
611	612	binary	As2O3	14	1,0,1	0.42814	7.444	2.0443	5.3997
612	613	binary	As2O3	14	1,0,2	0.460823	7.58204	2.18234	5.3997
613	614	binary	As2O3	14	1,0,2	0.458266	8.19634	2.79664	5.3997
614	615	binary	As2O3	14	1,1,-1	0.551337	7.84314	2.44344	5.3997
615	616	binary	As2O3	14	1,1,-1	0.577285	7.93092	2.53122	5.3997
616	617	binary	As2O3	14	1,1,-1	0.339371	7.29198	1.89228	5.3997
617	618	binary	As2O3	14	1,1,-1	0.410848	7.84678	2.44708	5.3997
618	619	binary	As2O3	14	1,1,-2	0.944327	7.18968	1.78998	5.3997
619	620	binary	As2O3	14	1,1,-2	0.534724	8.16484	2.76514	5.3997
620	621	binary	As2O3	14	1,1,0	0.237329	7.01484	1.61514	5.3997
621	622	binary	As2O3	14	1,1,0	0.574905	7.87781	2.47811	5.3997
622	623	binary	As2O3	14	1,1,1	0.726121	7.71042	2.31072	5.3997
623	624	binary	As2O3	14	1,1,1	0.535464	7.38316	1.98346	5.3997
624	625	binary	As2O3	14	1,1,2	0.392766	7.24291	1.84321	5.3997
625	626	binary	As2O3	14	1,1,2	0.387311	6.89998	1.50028	5.3997
626	627	binary	As2O3	14	1,2,-1	0.53196	7.59191	2.19221	5.3997
627	628	binary	As2O3	14	2,0,-1	0.592994	7.69064	2.29094	5.3997
628	629	binary	As2O3	14	2,0,-1	0.487382	7.40145	2.00175	5.3997
629	630	binary	As2O3	14	2,0,1	0.533329	7.47053	2.07083	5.3997
630	631	binary	As2O3	14	2,0,1	0.668583	7.65116	2.25146	5.3997
631	632	binary	As2O3	14	2,1,-1	0.38527	6.91334	1.51364	5.3997
632	633	binary	As2O3	14	2,1,-1	0.324623	8.00897	2.60927	5.3997
633	634	binary	As2O3	14	2,1,-2	0.493447	7.59603	2.19633	5.3997
634	635	binary	As2O3	14	2,1,-2	0.451312	7.59599	2.19629	5.3997
635	636	binary	As2O3	14	2,1,-2	1.32002	7.58442	2.18472	5.3997
636	637	binary	As2O3	14	2,1,-2	0.671184	7.66294	2.26324	5.3997
637	638	binary	As2O3	14	2,1,0	1.04635	7.37288	1.97318	5.3997
638	639	binary	As2O3	227	1,1,0	0.045944	8.32146	1.84876	6.4727
639	640	binary	As2O3	227	2,1,0	0.480585	8.76339	2.29069	6.4727
640	641	binary	As2O3	227	2,1,1	0.658191	8.64583	2.17313	6.4727
641	642	binary	As2O3	227	2,2,1	0.820662	8.52913	2.05643	6.4727
642	643	binary	As2O3	227	2,2,1	0.863713	8.34016	1.86746	6.4727
643	644	binary	As2O3	227	2,2,1	0.568979	8.69449	2.22179	6.4727
644	645	binary	Sb2O3	227	1,0,0	0.863621	6.36214	2.09374	4.2684
645	646	binary	Sb2O3	227	1,1,0	0.113643	6.9843	2.7159	4.2684
646	647	binary	Sb2O3	227	2,1,0	0.515362	6.81349	2.54509	4.2684
647	648	binary	Sb2O3	227	2,1,1	0.685181	7.84414	3.57574	4.2684
648	649	binary	Sb2O3	227	2,2,1	0.711612	7.45917	3.19077	4.2684
649	650	binary	Sb2O3	227	2,2,1	0.588382	6.96266	2.69426	4.2684
650	651	binary	Sb2O3	227	2,2,1	0.799547	6.92294	2.65454	4.2684
651	652	binary	Sb2O3	227	2,2,1	0.759182	7.11857	2.85017	4.2684
652	653	binary	Sb2O3	227	3,1,0	0.650445	7.07864	2.81024	4.2684
653	654	binary	Sb2O3	227	3,1,1	0.734139	7.62173	3.35333	4.2684
654	655	binary	Sb2O3	227	3,1,1	0.853549	7.6417	3.3733	4.2684
655	656	binary	Sb2O3	227	3,2,1	0.496641	7.34188	3.07348	4.2684
656	657	binary	As2O3	56	0,0,1	0.864393	7.34465	2.71435	4.6303
657	658	binary	As2O3	56	0,0,1	0.800821	8.00703	3.37673	4.6303
658	659	binary	As2O3	56	0,1,0	0.123208	7.73186	3.10156	4.6303
659	660	binary	As2O3	56	0,1,1	0.129337	7.09425	2.46395	4.6303
660	661	binary	As2O3	56	0,1,1	0.103222	7.33208	2.70178	4.6303
661	662	binary	As2O3	56	0,2,1	0.230248	7.2478	2.6175	4.6303
662	663	binary	As2O3	56	0,2,1	0.500594	8.45524	3.82494	4.6303
663	664	binary	As2O3	56	1,0,0	0.054865	6.86289	2.23259	4.6303
664	665	binary	As2O3	56	1,0,1	0.558321	7.75468	3.12438	4.6303
665	666	binary	As2O3	56	1,0,1	0.561403	7.58173	2.95143	4.6303
666	667	binary	As2O3	56	1,1,0	0.0510831	6.9691	2.3388	4.6303
667	668	binary	As2O3	56	1,1,1	0.339517	7.84969	3.21939	4.6303
668	669	binary	As2O3	56	1,1,1	0.207839	7.27462	2.64432	4.6303
669	670	binary	As2O3	56	1,2,0	0.266486	7.52078	2.89048	4.6303
670	671	binary	As2O3	56	1,2,1	0.326607	7.39912	2.76882	4.6303
671	672	binary	Bi2O3	56	0,0,1	1.05379	7.00614	3.57094	3.4352
672	673	binary	Bi2O3	56	0,0,1	1.03284	5.83832	2.40312	3.4352
673	674	binary	Bi2O3	56	0,1,0	0.539029	7.56179	4.12659	3.4352
674	675	binary	Bi2O3	56	0,1,1	0.818943	6.59642	3.16122	3.4352
675	676	binary	Bi2O3	56	0,1,1	0.491718	5.31546	1.88026	3.4352
676	677	binary	Bi2O3	56	0,1,2	0.49233	6.28467	2.84947	3.4352
677	678	binary	Bi2O3	56	0,1,2	0.567081	5.65985	2.22465	3.4352
678	679	binary	Bi2O3	56	0,2,1	0.524434	6.54823	3.11303	3.4352
679	680	binary	Bi2O3	56	0,2,1	0.517096	6.08982	2.65462	3.4352
680	681	binary	Bi2O3	56	1,0,0	0.237732	5.89594	2.46074	3.4352
681	682	binary	Bi2O3	56	1,0,1	0.561886	6.47432	3.03912	3.4352
682	683	binary	Bi2O3	56	1,0,1	0.53119	6.07891	2.64371	3.4352
683	684	binary	Bi2O3	56	1,1,0	0.230738	6.009	2.5738	3.4352
684	685	binary	Bi2O3	56	1,1,1	0.423609	6.06979	2.63459	3.4352
685	686	binary	Bi2O3	56	1,1,1	0.729956	6.21138	2.77618	3.4352
686	687	binary	Bi2O3	56	1,2,0	0.388595	5.9218	2.4866	3.4352
687	688	binary	Bi2O3	56	1,2,1	0.544231	6.89514	3.45994	3.4352
688	689	binary	Bi2O3	56	1,2,1	0.629019	6.31589	2.88069	3.4352
689	690	binary	Sb2O3	56	0,0,1	0.932705	6.77325	3.76235	3.0109
690	691	binary	Sb2O3	56	0,0,1	0.800663	6.97477	3.96387	3.0109
691	692	binary	Sb2O3	56	0,1,0	0.378833	6.91276	3.90186	3.0109
692	693	binary	Sb2O3	56	0,1,1	0.614716	6.8168	3.8059	3.0109
693	694	binary	Sb2O3	56	0,1,1	0.707562	5.66979	2.65889	3.0109
694	695	binary	Sb2O3	56	0,1,2	0.594764	6.32044	3.30954	3.0109
695	696	binary	Sb2O3	56	0,1,2	0.646501	5.60275	2.59185	3.0109
696	697	binary	Sb2O3	56	0,2,1	0.668481	5.93422	2.92332	3.0109
697	698	binary	Sb2O3	56	0,2,1	0.656337	5.89615	2.88525	3.0109
698	699	binary	Sb2O3	56	1,0,0	0.146631	5.81422	2.80332	3.0109
699	700	binary	Sb2O3	56	1,0,1	0.749102	6.52745	3.51655	3.0109
700	701	binary	Sb2O3	56	1,0,1	0.664625	6.08413	3.07323	3.0109
701	702	binary	Sb2O3	56	1,1,0	0.150393	5.94355	2.93265	3.0109
702	703	binary	Sb2O3	56	1,1,1	0.972035	7.75206	4.74116	3.0109
703	704	binary	Sb2O3	56	1,1,1	0.697453	6.59302	3.58212	3.0109
704	705	binary	Sb2O3	56	1,2,0	0.485344	6.32513	3.31423	3.0109
705	706	binary	Sb2O3	56	1,2,1	0.482423	6.94975	3.93885	3.0109
706	707	binary	Sb2O3	56	1,2,1	0.453728	5.64354	2.63264	3.0109
707	708	binary	Bi2O3	14	0,0,1	0.817311	5.61111	2.49121	3.1199
708	709	binary	Bi2O3	14	0,0,1	0.671563	5.93488	2.81498	3.1199
709	710	binary	Bi2O3	14	0,1,-1	0.853223	5.97557	2.85567	3.1199
710	711	binary	Bi2O3	14	0,1,-1	0.737761	5.34341	2.22351	3.1199
711	712	binary	Bi2O3	14	0,1,-1	1.06521	6.63973	3.51983	3.1199
712	713	binary	Bi2O3	14	0,1,-1	0.750796	6.37189	3.25199	3.1199
713	714	binary	Bi2O3	14	0,1,-2	0.645404	5.13764	2.01774	3.1199
714	715	binary	Bi2O3	14	0,1,-2	0.680829	5.87413	2.75423	3.1199
715	716	binary	Bi2O3	14	0,1,0	0.357889	5.83112	2.71122	3.1199
716	717	binary	Bi2O3	14	0,1,0	0.937387	5.30515	2.18525	3.1199
717	718	binary	Bi2O3	14	0,1,1	0.853223	5.97547	2.85557	3.1199
718	719	binary	Bi2O3	14	0,1,1	0.737899	5.34511	2.22521	3.1199
719	720	binary	Bi2O3	14	0,1,1	1.06471	6.63012	3.51022	3.1199
720	721	binary	Bi2O3	14	0,1,1	0.750796	6.37174	3.25184	3.1199
721	722	binary	Bi2O3	14	0,1,2	0.680695	5.88155	2.76165	3.1199
722	723	binary	Bi2O3	14	0,1,2	0.645473	5.13282	2.01292	3.1199
723	724	binary	Bi2O3	14	0,2,-1	0.500979	5.73012	2.61022	3.1199
724	725	binary	Bi2O3	14	0,2,-1	1.03465	6.46205	3.34215	3.1199
725	726	binary	Bi2O3	14	0,2,1	1.03454	6.46026	3.34036	3.1199
726	727	binary	Bi2O3	14	0,2,1	0.500992	5.7301	2.6102	3.1199
727	728	binary	Bi2O3	14	1,0,-1	0.919138	5.7896	2.6697	3.1199
728	729	binary	Bi2O3	14	1,0,-1	0.462455	5.28389	2.16399	3.1199
729	730	binary	Bi2O3	14	1,0,-2	0.681897	4.95515	1.83525	3.1199
730	731	binary	Bi2O3	14	1,0,-2	0.544368	6.50423	3.38433	3.1199
731	732	binary	Bi2O3	14	1,0,0	0.582385	5.01614	1.89624	3.1199
732	733	binary	Bi2O3	14	1,0,0	0.665218	4.62209	1.50219	3.1199
733	734	binary	Bi2O3	14	1,0,1	0.552852	5.12669	2.00679	3.1199
734	735	binary	Bi2O3	14	1,0,1	0.750859	5.55236	2.43246	3.1199
735	736	binary	Bi2O3	14	1,0,2	0.846718	6.05073	2.93083	3.1199
736	737	binary	Bi2O3	14	1,0,2	0.469704	5.47726	2.35736	3.1199
737	738	binary	Bi2O3	14	1,1,-1	0.3756	5.7109	2.591	3.1199
738	739	binary	Bi2O3	14	1,1,-1	0.590963	5.37753	2.25763	3.1199
739	740	binary	Bi2O3	14	1,1,-2	0.608083	6.09208	2.97218	3.1199
740	741	binary	Bi2O3	14	1,1,-2	0.528143	5.08746	1.96756	3.1199
741	742	binary	Bi2O3	14	1,1,0	0.562945	5.46318	2.34328	3.1199
742	743	binary	Bi2O3	14	1,1,0	0.573364	5.23096	2.11106	3.1199
743	744	binary	Bi2O3	14	1,1,1	0.473316	6.01224	2.89234	3.1199
744	745	binary	Bi2O3	14	1,1,1	0.582127	5.43383	2.31393	3.1199
745	746	binary	Bi2O3	14	1,1,2	0.576904	5.895	2.7751	3.1199
746	747	binary	Bi2O3	14	1,1,2	0.547509	5.88303	2.76313	3.1199
747	748	binary	Bi2O3	14	1,2,-1	0.620193	5.49664	2.37674	3.1199
748	749	binary	Bi2O3	14	1,2,-1	0.548047	6.24434	3.12444	3.1199
749	750	binary	Bi2O3	14	1,2,-2	0.589124	5.46198	2.34208	3.1199
750	751	binary	Bi2O3	14	1,2,-2	0.579507	6.1866	3.0667	3.1199
751	752	binary	Bi2O3	14	1,2,0	0.548574	6.33451	3.21461	3.1199
752	753	binary	Bi2O3	14	1,2,0	0.644822	5.03128	1.91138	3.1199
753	754	binary	Bi2O3	14	1,2,1	0.458327	6.05291	2.93301	3.1199
754	755	binary	Bi2O3	14	1,2,1	0.48139	5.77534	2.65544	3.1199
755	756	binary	Bi2O3	14	1,2,2	0.565866	5.69622	2.57632	3.1199
756	757	binary	Bi2O3	14	1,2,2	0.409214	5.70894	2.58904	3.1199
757	758	binary	Bi2O3	14	2,0,-1	0.658002	5.17346	2.05356	3.1199
758	759	binary	Bi2O3	14	2,0,-1	0.626164	5.77199	2.65209	3.1199
759	760	binary	Bi2O3	14	2,0,1	0.889041	5.56097	2.44107	3.1199
760	761	binary	Bi2O3	14	2,0,1	0.780423	5.32667	2.20677	3.1199
761	762	binary	Bi2O3	14	2,1,-1	0.554429	5.19618	2.07628	3.1199
762	763	binary	Bi2O3	14	2,1,-1	0.637633	5.23913	2.11923	3.1199
763	764	binary	Bi2O3	14	2,1,-2	0.698387	5.9621	2.8422	3.1199
764	765	binary	Bi2O3	14	2,1,-2	0.572802	5.32955	2.20965	3.1199
765	766	binary	Bi2O3	14	2,1,0	0.727582	4.91274	1.79284	3.1199
766	767	binary	Bi2O3	14	2,1,0	0.612333	5.74923	2.62933	3.1199
767	768	binary	Bi2O3	14	2,1,1	0.457078	5.06197	1.94207	3.1199
768	769	binary	Bi2O3	14	2,1,1	0.397073	5.81196	2.69206	3.1199
769	770	binary	Bi2O3	14	2,1,2	0.579777	5.52734	2.40744	3.1199
770	771	binary	Bi2O3	14	2,2,-1	0.67478	5.96747	2.84757	3.1199
771	772	binary	Bi2O3	14	2,2,-1	0.621235	5.455	2.3351	3.1199
772	773	binary	Bi2O3	14	2,2,1	0.699492	5.86693	2.74703	3.1199
773	774	binary	Bi2O3	14	2,2,1	0.619482	5.84224	2.72234	3.1199
774	775	binary	Sb2O3	14	0,0,1	0.588775	5.55147	2.14617	3.4053
775	776	binary	Sb2O3	14	0,0,1	0.49643	6.51223	3.10693	3.4053
776	777	binary	Sb2O3	14	0,1,-1	0.26368	6.2702	2.8649	3.4053
777	778	binary	Sb2O3	14	0,1,-2	0.473363	5.65817	2.25287	3.4053
778	779	binary	Sb2O3	14	0,1,-2	0.51725	6.14249	2.73719	3.4053
779	780	binary	Sb2O3	14	0,1,0	0.0782626	5.95306	2.54776	3.4053
780	781	binary	Sb2O3	14	0,1,0	1.28783	7.25053	3.84523	3.4053
781	782	binary	Sb2O3	14	0,1,1	0.675619	5.50947	2.10417	3.4053
782	783	binary	Sb2O3	14	0,1,1	0.621697	5.45543	2.05013	3.4053
783	784	binary	Sb2O3	14	0,1,1	0.616423	5.87928	2.47398	3.4053
784	785	binary	Sb2O3	14	0,1,1	0.263711	6.2689	2.8636	3.4053
785	786	binary	Sb2O3	14	0,1,2	0.51714	6.13953	2.73423	3.4053
786	787	binary	Sb2O3	14	0,1,2	0.47324	5.65829	2.25299	3.4053
787	788	binary	Sb2O3	14	0,2,-1	0.241121	5.9172	2.5119	3.4053
788	789	binary	Sb2O3	14	0,2,-1	0.736194	6.03695	2.63165	3.4053
789	790	binary	Sb2O3	14	0,2,1	0.681309	5.91034	2.50504	3.4053
790	791	binary	Sb2O3	14	0,2,1	0.240916	5.9216	2.5163	3.4053
791	792	binary	Sb2O3	14	1,0,-1	0.674821	6.32025	2.91495	3.4053
792	793	binary	Sb2O3	14	1,0,-1	0.461622	5.82985	2.42455	3.4053
793	794	binary	Sb2O3	14	1,0,-2	0.365529	5.1753	1.77	3.4053
794	795	binary	Sb2O3	14	1,0,-2	0.419154	6.23626	2.83096	3.4053
795	796	binary	Sb2O3	14	1,0,0	0.350149	5.52799	2.12269	3.4053
796	797	binary	Sb2O3	14	1,0,0	0.627196	5.44292	2.03762	3.4053
797	798	binary	Sb2O3	14	1,0,1	0.411089	5.60646	2.20116	3.4053
798	799	binary	Sb2O3	14	1,0,1	0.546662	5.57135	2.16605	3.4053
799	800	binary	Sb2O3	14	1,0,2	0.593691	6.33201	2.92671	3.4053
800	801	binary	Sb2O3	14	1,0,2	0.391117	5.93314	2.52784	3.4053
801	802	binary	Sb2O3	14	1,1,-1	0.488453	5.58974	2.18444	3.4053
802	803	binary	Sb2O3	14	1,1,-1	0.856362	6.54814	3.14284	3.4053
803	804	binary	Sb2O3	14	1,1,-1	0.295272	6.08799	2.68269	3.4053
804	805	binary	Sb2O3	14	1,1,-1	0.665579	6.04783	2.64253	3.4053
805	806	binary	Sb2O3	14	1,1,-2	0.396715	6.22853	2.82323	3.4053
806	807	binary	Sb2O3	14	1,1,0	0.564921	5.54031	2.13501	3.4053
807	808	binary	Sb2O3	14	1,1,0	0.398535	5.72552	2.32022	3.4053
808	809	binary	Sb2O3	14	1,1,2	0.301317	5.8861	2.4808	3.4053
809	810	binary	Sb2O3	14	1,1,2	0.427122	6.20365	2.79835	3.4053
810	811	binary	Sb2O3	14	1,2,-1	0.448652	5.56181	2.15651	3.4053
811	812	binary	Sb2O3	14	1,2,-1	0.42094	6.61998	3.21468	3.4053
812	813	binary	Sb2O3	14	1,2,-2	0.447293	6.31897	2.91367	3.4053
813	814	binary	Sb2O3	14	1,2,1	0.293047	5.63267	2.22737	3.4053
814	815	binary	Sb2O3	14	1,2,1	0.34023	5.96175	2.55645	3.4053
815	816	binary	Sb2O3	14	2,0,-1	0.792062	5.60413	2.19883	3.4053
816	817	binary	Sb2O3	14	2,0,-1	0.380632	5.9848	2.5795	3.4053
817	818	binary	Sb2O3	14	2,1,-1	0.49039	5.59465	2.18935	3.4053
818	819	binary	Sb2O3	14	2,1,0	0.471865	5.72679	2.32149	3.4053
819	820	binary	Sb2O3	14	2,1,0	0.259709	5.44975	2.04445	3.4053
820	821	binary	Sb2O3	14	2,1,0	0.711848	5.70405	2.29875	3.4053
821	822	binary	Sb2O3	14	2,1,0	0.465642	5.7894	2.3841	3.4053
822	823	binary	Sb2O3	14	2,2,-1	0.494109	5.56578	2.16048	3.4053
823	824	binary	Bi2O3	114	0,0,1	1.36594	5.19742	2.94892	2.2485
824	825	binary	Bi2O3	114	0,0,1	0.616126	7.41597	5.16747	2.2485
825	826	binary	Bi2O3	114	1,0,0	0.422453	5.45048	3.20198	2.2485
826	827	binary	Bi2O3	114	1,0,1	0.758537	5.80362	3.55512	2.2485
827	828	binary	Bi2O3	114	1,0,1	0.432373	5.79386	3.54536	2.2485
828	829	binary	Bi2O3	114	1,0,2	0.472716	5.93602	3.68752	2.2485
829	830	binary	Bi2O3	114	1,0,2	0.534814	6.02815	3.77965	2.2485
830	831	binary	Bi2O3	114	1,1,0	0.379433	6.19	3.9415	2.2485
831	832	binary	Bi2O3	114	2,0,1	0.505806	5.76168	3.51318	2.2485
832	833	binary	Bi2O3	114	2,0,1	0.5712	6.83251	4.58401	2.2485
833	834	binary	Sb2O3	114	0,0,1	1.58756	5.6883	2.9156	2.7727
834	835	binary	Sb2O3	114	0,0,1	0.325242	7.12647	4.35377	2.7727
835	836	binary	Sb2O3	114	1,0,0	0.217315	6.17694	3.40424	2.7727
836	837	binary	Sb2O3	114	1,0,1	0.566286	5.67932	2.90662	2.7727
837	838	binary	Sb2O3	114	1,0,1	0.220653	5.9431	3.1704	2.7727
838	839	binary	Sb2O3	114	1,0,2	0.33618	6.23419	3.46149	2.7727
839	840	binary	Sb2O3	114	1,0,2	0.604964	5.48877	2.71607	2.7727
840	841	binary	Sb2O3	114	1,1,0	0.157723	6.10826	3.33556	2.7727
841	842	binary	Sb2O3	114	2,0,1	0.742577	5.49214	2.71944	2.7727
842	843	binary	Sb2O3	114	2,0,1	0.504346	6.58585	3.81315	2.7727
843	844	binary	Al2O3	186	0,1,0	2.09266	9.51464	1.12814	8.3865
844	845	binary	Al2O3	186	0,1,0	2.48272	10.5855	2.19905	8.3865
845	846	binary	Al2O3	186	1,0,0	3.57683	9.82708	1.44058	8.3865
846	847	binary	Al2O3	186	1,0,0	2.22025	9.79768	1.41118	8.3865
847	848	binary	Al2O3	186	1,1,0	2.18571	9.10361	0.717106	8.3865
848	849	binary	Al2O3	186	1,1,0	2.27961	9.8177	1.4312	8.3865
849	850	binary	Al2O3	186	1,2,0	3.13983	9.83187	1.44537	8.3865
850	851	binary	Al2O3	186	1,2,0	2.46093	10.2191	1.83257	8.3865
851	852	binary	Al2O3	186	2,1,0	2.95256	9.61856	1.23206	8.3865
852	853	binary	Ga2O3	186	0,1,0	1.62691	8.8806	4.1126	4.768
853	854	binary	Ga2O3	186	0,1,0	1.68906	9.8942	5.1262	4.768
854	855	binary	Ga2O3	186	1,0,0	1.62892	9.28755	4.51955	4.768
855	856	binary	Ga2O3	186	1,1,0	1.54441	9.11981	4.35181	4.768
856	857	binary	In2O3	186	0,1,0	1.3775	7.34645	4.98105	2.3654
857	858	binary	In2O3	186	0,1,0	1.58896	7.71788	5.35248	2.3654
858	859	binary	In2O3	186	1,0,0	2.31597	7.31901	4.95361	2.3654
859	860	binary	In2O3	186	1,0,0	1.3272	8.30405	5.93865	2.3654
860	861	binary	In2O3	186	1,1,0	1.41854	6.94558	4.58018	2.3654
861	862	binary	In2O3	186	1,1,0	1.58609	8.28203	5.91663	2.3654
862	863	binary	In2O3	186	1,2,0	1.91347	7.63657	5.27117	2.3654
863	864	binary	GeO2	136	0,0,1	2.25729	8.57539	4.83269	3.7427
864	865	binary	GeO2	136	1,0,0	1.12314	9.984	6.2413	3.7427
865	866	binary	GeO2	136	1,0,1	1.71672	9.30035	5.55765	3.7427
866	867	binary	GeO2	136	1,0,2	3.11009	8.79872	5.05602	3.7427
867	868	binary	GeO2	136	1,1,0	1.10112	9.94172	6.19902	3.7427
868	869	binary	GeO2	136	1,1,2	2.88621	8.78632	5.04362	3.7427
869	870	binary	GeO2	136	2,0,1	1.59124	9.09983	5.35713	3.7427
870	871	binary	GeO2	136	2,1,1	1.49494	8.77754	5.03484	3.7427
871	872	binary	HfO2	136	0,0,1	2.26666	7.24	1.1427	6.0973
872	873	binary	HfO2	136	1,0,0	1.63329	9.41949	3.32219	6.0973
873	874	binary	HfO2	136	1,0,1	1.77883	8.47532	2.37802	6.0973
874	875	binary	HfO2	136	1,0,2	2.83554	6.73942	0.642122	6.0973
875	876	binary	HfO2	136	1,1,0	1.35611	9.38165	3.28435	6.0973
876	877	binary	HfO2	136	1,1,1	1.99932	7.95876	1.86146	6.0973
877	878	binary	HfO2	136	1,1,2	3.73679	7.92167	1.82437	6.0973
878	879	binary	HfO2	136	2,0,1	1.93628	8.29374	2.19644	6.0973
879	880	binary	HfO2	136	2,1,1	1.81753	7.77509	1.67779	6.0973
880	881	binary	SiO2	136	0,0,1	2.88855	8.80829	-0.0445142	8.8528
881	882	binary	SiO2	136	1,0,0	1.33367	10.7423	1.88955	8.8528
882	883	binary	SiO2	136	1,0,1	2.22592	9.25477	0.401972	8.8528
883	884	binary	SiO2	136	1,0,2	2.45072	10.0496	1.19679	8.8528
884	885	binary	SiO2	136	1,1,0	1.37397	10.5656	1.71277	8.8528
885	886	binary	SiO2	136	1,1,1	2.4626	9.1038	0.250997	8.8528
886	887	binary	SiO2	136	1,1,2	4.74049	9.49065	0.637852	8.8528
887	888	binary	SiO2	136	2,0,1	2.00637	9.41644	0.563644	8.8528
888	889	binary	SiO2	136	2,1,1	1.85434	8.96408	0.111275	8.8528
889	890	binary	SnO2	136	0,0,1	2.07233	8.10616	4.97496	3.1312
890	891	binary	SnO2	136	1,0,0	1.32727	9.73711	6.60591	3.1312
891	892	binary	SnO2	136	1,0,1	1.63283	9.23068	6.09948	3.1312
892	893	binary	SnO2	136	1,0,2	2.6924	8.35496	5.22376	3.1312
893	894	binary	SnO2	136	1,1,0	1.19525	9.65817	6.52697	3.1312
894	895	binary	SnO2	136	1,1,1	1.86479	8.61613	5.48493	3.1312
895	896	binary	SnO2	136	1,1,2	2.52418	8.50245	5.37125	3.1312
896	897	binary	SnO2	136	2,0,1	1.65163	8.85929	5.72809	3.1312
897	898	binary	SnO2	136	2,1,1	1.58608	8.63354	5.50234	3.1312
898	899	binary	TiO2	136	0,0,1	1.78057	6.68625	3.73165	2.9546
899	900	binary	TiO2	136	1,0,0	1.11288	8.44827	5.49367	2.9546
900	901	binary	TiO2	136	1,0,1	1.40403	7.63903	4.68443	2.9546
901	902	binary	TiO2	136	1,0,2	2.33789	6.24566	3.29106	2.9546
902	903	binary	TiO2	136	1,1,0	0.916053	8.42154	5.46694	2.9546
903	904	binary	TiO2	136	1,1,2	2.9457	7.01701	4.06241	2.9546
904	905	binary	TiO2	136	2,0,1	1.40399	7.6543	4.6997	2.9546
905	906	binary	TiO2	136	2,1,1	1.33289	7.17402	4.21942	2.9546
906	907	binary	TiO2	136	2,2,1	1.16519	7.69726	4.74266	2.9546
907	908	binary	TiO2	136	2,2,1	2.0694	6.41965	3.46505	2.9546
908	909	binary	TiO2	136	2,2,1	1.16519	7.69753	4.74293	2.9546
909	910	binary	TiO2	141	0,0,1	1.30791	7.91087	4.52087	3.39
910	911	binary	TiO2	141	1,0,2	2.09646	7.77422	4.38422	3.39
911	912	binary	TiO2	141	1,1,0	1.21805	7.88091	4.49091	3.39
912	913	binary	TiO2	141	1,1,1	1.94481	7.44546	4.05546	3.39
913	914	binary	TiO2	141	1,1,2	1.06184	8.89785	5.50785	3.39
914	915	binary	TiO2	141	2,1,1	2.26956	6.63029	3.24029	3.39
915	916	binary	TiO2	141	2,1,1	1.08263	8.12041	4.73041	3.39
916	917	binary	TiO2	141	2,1,3	1.64485	6.81105	3.42105	3.39
917	918	binary	TiO2	141	3,1,0	0.909004	8.0758	4.6858	3.39
918	919	binary	TiO2	141	3,1,2	0.982892	8.24314	4.85314	3.39
919	920	binary	TiO2	141	3,2,1	1.31762	7.98238	4.59238	3.39
920	921	binary	TiO2	141	3,2,1	2.07657	7.76083	4.37083	3.39
921	922	binary	TiO2	141	3,2,3	1.7767	7.38013	3.99013	3.39
922	923	binary	TiO2	141	3,2,3	1.32734	8.55246	5.16246	3.39
923	924	binary	HfO2	61	0,0,1	1.77771	8.90506	2.32696	6.5781
924	925	binary	HfO2	61	0,0,1	2.19428	7.75422	1.17612	6.5781
925	926	binary	HfO2	61	0,1,0	1.69448	9.48032	2.90222	6.5781
926	927	binary	HfO2	61	0,1,0	1.74027	9.5977	3.0196	6.5781
927	928	binary	HfO2	61	0,1,1	2.11563	7.6887	1.1106	6.5781
928	929	binary	HfO2	61	0,1,1	1.78377	9.5085	2.9304	6.5781
929	930	binary	HfO2	61	0,1,2	2.21871	8.35024	1.77214	6.5781
930	931	binary	HfO2	61	0,1,2	2.6494	8.71882	2.14072	6.5781
931	932	binary	HfO2	61	0,1,2	1.85168	8.3867	1.8086	6.5781
932	933	binary	HfO2	61	0,2,1	1.33114	8.66029	2.08219	6.5781
933	934	binary	HfO2	61	0,2,1	1.82657	8.37379	1.79569	6.5781
934	935	binary	HfO2	61	1,0,0	2.33775	7.71737	1.13927	6.5781
935	936	binary	HfO2	61	1,0,0	2.18936	8.93169	2.35359	6.5781
936	937	binary	HfO2	61	1,0,1	1.86746	9.05945	2.48135	6.5781
937	938	binary	HfO2	61	1,0,1	2.05544	8.17958	1.60148	6.5781
938	939	binary	HfO2	61	1,0,1	1.85726	8.44078	1.86268	6.5781
939	940	binary	HfO2	61	1,0,1	2.06495	8.33619	1.75809	6.5781
940	941	binary	HfO2	61	1,0,2	1.73913	9.18113	2.60303	6.5781
941	942	binary	HfO2	61	1,0,2	2.49713	9.287	2.7089	6.5781
942	943	binary	HfO2	61	1,1,0	2.3857	9.00856	2.43046	6.5781
943	944	binary	HfO2	61	1,1,0	1.51136	9.27061	2.69251	6.5781
944	945	binary	HfO2	61	1,1,1	1.90624	8.24546	1.66736	6.5781
945	946	binary	HfO2	61	1,1,1	1.77962	8.94491	2.36681	6.5781
946	947	binary	HfO2	61	1,1,2	1.49925	9.21387	2.63577	6.5781
947	948	binary	HfO2	61	1,1,2	1.76997	8.63248	2.05438	6.5781
948	949	binary	HfO2	61	1,2,0	1.74149	8.79509	2.21699	6.5781
949	950	binary	HfO2	61	1,2,0	2.13571	8.55042	1.97232	6.5781
950	951	binary	HfO2	61	1,2,1	1.9229	8.08781	1.50971	6.5781
951	952	binary	HfO2	61	1,2,1	1.26793	9.01088	2.43278	6.5781
952	953	binary	HfO2	61	1,2,2	1.44103	8.01335	1.43525	6.5781
953	954	binary	HfO2	61	2,0,1	2.55563	8.21878	1.64068	6.5781
954	955	binary	HfO2	61	2,0,1	2.00549	9.6205	3.0424	6.5781
955	956	binary	HfO2	61	2,0,1	2.96858	9.0633	2.4852	6.5781
956	957	binary	HfO2	61	2,0,1	1.81406	8.08819	1.51009	6.5781
957	958	binary	HfO2	61	2,1,0	1.82047	8.71427	2.13617	6.5781
958	959	binary	HfO2	61	2,1,0	1.85791	8.8838	2.3057	6.5781
959	960	binary	HfO2	61	2,1,1	1.68263	8.80287	2.22477	6.5781
960	961	binary	HfO2	61	2,1,1	1.77066	8.07348	1.49538	6.5781
961	962	binary	HfO2	61	2,2,1	2.10568	8.45171	1.87361	6.5781
962	963	binary	HfO2	61	2,2,1	2.07367	8.49048	1.91238	6.5781
963	964	binary	TiO2	61	0,0,1	1.29652	8.07078	4.75248	3.3183
964	965	binary	TiO2	61	0,0,1	1.5808	7.56792	4.24962	3.3183
965	966	binary	TiO2	61	0,1,0	1.18647	8.70461	5.38631	3.3183
966	967	binary	TiO2	61	0,1,0	1.18709	8.79938	5.48108	3.3183
967	968	binary	TiO2	61	0,1,1	1.60374	7.04374	3.72544	3.3183
968	969	binary	TiO2	61	0,1,1	1.29646	8.45381	5.13551	3.3183
969	970	binary	TiO2	61	0,1,2	1.69666	8.3388	5.0205	3.3183
970	971	binary	TiO2	61	0,1,2	1.94369	7.63285	4.31455	3.3183
971	972	binary	TiO2	61	0,1,2	1.83555	8.53509	5.21679	3.3183
972	973	binary	TiO2	61	0,1,2	1.36869	7.84838	4.53008	3.3183
973	974	binary	TiO2	61	0,2,1	0.919747	8.18646	4.86816	3.3183
974	975	binary	TiO2	61	0,2,1	1.37568	7.79768	4.47938	3.3183
975	976	binary	TiO2	61	1,0,0	1.62134	7.60938	4.29108	3.3183
976	977	binary	TiO2	61	1,0,0	1.8693	9.82679	6.50849	3.3183
977	978	binary	TiO2	61	1,0,1	1.41141	8.35428	5.03598	3.3183
978	979	binary	TiO2	61	1,0,1	1.87136	7.30486	3.98656	3.3183
979	980	binary	TiO2	61	1,0,1	1.56525	8.33575	5.01745	3.3183
980	981	binary	TiO2	61	1,0,1	1.53638	7.77561	4.45731	3.3183
981	982	binary	TiO2	61	1,0,2	1.23144	8.48857	5.17027	3.3183
982	983	binary	TiO2	61	1,1,0	1.98941	9.1018	5.7835	3.3183
983	984	binary	TiO2	61	1,1,0	1.10837	8.47309	5.15479	3.3183
984	985	binary	TiO2	61	1,1,1	1.56492	7.85869	4.54039	3.3183
985	986	binary	TiO2	61	1,1,2	1.2845	8.81636	5.49806	3.3183
986	987	binary	TiO2	61	1,1,2	1.44466	7.31886	4.00056	3.3183
987	988	binary	TiO2	61	1,2,0	1.30542	8.57754	5.25924	3.3183
988	989	binary	TiO2	61	1,2,0	2.08689	7.68397	4.36567	3.3183
989	990	binary	TiO2	61	1,2,0	1.32219	7.80899	4.49069	3.3183
990	991	binary	TiO2	61	1,2,0	1.36297	7.78598	4.46768	3.3183
991	992	binary	TiO2	61	1,2,1	1.98817	7.36608	4.04778	3.3183
992	993	binary	TiO2	61	1,2,1	0.918529	8.30858	4.99028	3.3183
993	994	binary	TiO2	61	1,2,2	1.48533	8.13313	4.81483	3.3183
994	995	binary	TiO2	61	2,0,1	1.39734	7.82179	4.50349	3.3183
995	996	binary	TiO2	61	2,1,0	1.89803	6.18883	2.87053	3.3183
996	997	binary	TiO2	61	2,1,0	1.33483	8.23281	4.91451	3.3183
997	998	binary	TiO2	61	2,1,1	1.68538	8.77898	5.46068	3.3183
998	999	binary	TiO2	61	2,1,2	1.65297	7.68879	4.37049	3.3183
999	1000	binary	TiO2	61	2,2,1	1.82016	7.52496	4.20666	3.3183
1000	1001	binary	TiO2	61	2,2,1	1.90045	7.37283	4.05453	3.3183
1001	1002	binary	HfO2	61	0,0,1	2.06312	9.78238	3.57138	6.211
1002	1003	binary	HfO2	61	0,0,1	3.09077	5.34663	-0.864371	6.211
1003	1004	binary	HfO2	61	0,1,0	2.11329	9.15773	2.94673	6.211
1004	1005	binary	HfO2	61	0,1,0	2.80512	8.54721	2.33621	6.211
1005	1006	binary	HfO2	61	0,1,1	2.82986	8.31804	2.10704	6.211
1006	1007	binary	HfO2	61	0,1,1	1.74166	8.12196	1.91096	6.211
1007	1008	binary	HfO2	61	0,1,2	2.56497	8.69034	2.47934	6.211
1008	1009	binary	HfO2	61	0,1,2	3.00344	8.59644	2.38544	6.211
1009	1010	binary	HfO2	61	0,2,1	2.04644	7.70428	1.49328	6.211
1010	1011	binary	HfO2	61	0,2,1	1.79731	7.56523	1.35423	6.211
1011	1012	binary	HfO2	61	1,0,0	4.29693	6.71586	0.504863	6.211
1012	1013	binary	HfO2	61	1,0,0	2.20168	9.39207	3.18107	6.211
1013	1014	binary	HfO2	61	1,0,1	2.68592	8.35876	2.14776	6.211
1014	1015	binary	HfO2	61	1,0,1	1.97555	8.08924	1.87824	6.211
1015	1016	binary	HfO2	61	1,0,2	2.17693	8.22587	2.01487	6.211
1016	1017	binary	HfO2	61	1,0,2	2.42534	8.25773	2.04673	6.211
1017	1018	binary	HfO2	61	1,1,0	1.98897	7.81898	1.60798	6.211
1018	1019	binary	HfO2	61	1,1,0	2.24232	8.50482	2.29382	6.211
1019	1020	binary	HfO2	61	1,1,1	2.07386	7.75663	1.54563	6.211
1020	1021	binary	HfO2	61	1,1,1	2.10799	8.15034	1.93934	6.211
1021	1022	binary	HfO2	61	1,1,2	1.89555	8.73736	2.52636	6.211
1022	1023	binary	HfO2	61	1,1,2	2.09539	8.18384	1.97284	6.211
1023	1024	binary	HfO2	61	1,2,0	1.83872	7.99525	1.78425	6.211
1024	1025	binary	HfO2	61	1,2,0	2.6248	8.02123	1.81023	6.211
1025	1026	binary	HfO2	61	1,2,1	2.08149	8.38425	2.17325	6.211
1026	1027	binary	HfO2	61	1,2,1	1.21434	8.76841	2.55741	6.211
1027	1028	binary	HfO2	61	2,0,1	2.09554	8.27596	2.06496	6.211
1028	1029	binary	HfO2	61	2,0,1	2.2369	8.16552	1.95452	6.211
1029	1030	binary	HfO2	61	2,1,0	2.39719	8.85375	2.64275	6.211
1030	1031	binary	HfO2	61	2,1,0	1.98791	8.44495	2.23395	6.211
1031	1032	binary	HfO2	61	2,1,1	1.80761	8.48391	2.27291	6.211
1032	1033	binary	HfO2	61	2,1,1	1.7762	8.43918	2.22818	6.211
1033	1034	binary	HfO2	61	2,1,1	1.89669	8.42069	2.20969	6.211
1034	1035	binary	HfO2	61	2,2,1	1.99466	8.01777	1.80677	6.211
1035	1036	binary	HfO2	61	2,2,1	1.9165	8.51941	2.30841	6.211
1036	1037	binary	HfO2	61	2,2,1	2.11495	8.14616	1.93516	6.211
1037	1038	binary	ZrO2	61	0,0,1	1.80862	9.33652	3.75912	5.5774
1038	1039	binary	ZrO2	61	0,0,1	2.80946	5.09012	-0.48728	5.5774
1039	1040	binary	ZrO2	61	0,1,0	1.88877	8.81513	3.23773	5.5774
1040	1041	binary	ZrO2	61	0,1,0	2.59586	8.29454	2.71714	5.5774
1041	1042	binary	ZrO2	61	0,1,1	2.52134	7.98635	2.40895	5.5774
1042	1043	binary	ZrO2	61	0,1,1	2.25576	7.71675	2.13935	5.5774
1043	1044	binary	ZrO2	61	0,1,2	2.31185	8.35279	2.77539	5.5774
1044	1045	binary	ZrO2	61	0,2,1	1.82691	7.44955	1.87215	5.5774
1045	1046	binary	ZrO2	61	0,2,1	1.62702	7.30827	1.73087	5.5774
1046	1047	binary	ZrO2	61	1,0,0	3.91978	6.38992	0.812519	5.5774
1047	1048	binary	ZrO2	61	1,0,0	1.9524	9.00386	3.42646	5.5774
1048	1049	binary	ZrO2	61	1,0,1	2.38322	8.00848	2.43108	5.5774
1049	1050	binary	ZrO2	61	1,0,1	1.77668	7.80398	2.22658	5.5774
1050	1051	binary	ZrO2	61	1,0,2	1.95919	7.77862	2.20122	5.5774
1051	1052	binary	ZrO2	61	1,0,2	2.1603	7.93857	2.36117	5.5774
1052	1053	binary	ZrO2	61	1,1,0	1.76128	7.44466	1.86726	5.5774
1053	1054	binary	ZrO2	61	1,1,0	1.99301	8.16268	2.58528	5.5774
1054	1055	binary	ZrO2	61	1,1,1	1.84686	7.48841	1.91101	5.5774
1055	1056	binary	ZrO2	61	1,1,1	1.87745	7.90276	2.32536	5.5774
1056	1057	binary	ZrO2	61	1,2,0	1.63035	7.73833	2.16093	5.5774
1057	1058	binary	ZrO2	61	1,2,0	2.25923	7.96687	2.38947	5.5774
1058	1059	binary	ZrO2	61	1,2,1	1.09237	8.46398	2.88658	5.5774
1059	1060	binary	ZrO2	61	2,0,1	2.00115	7.81324	2.23584	5.5774
1060	1061	binary	ZrO2	61	2,1,0	2.11885	8.50764	2.93024	5.5774
1061	1062	binary	ZrO2	61	2,1,0	1.73608	8.06591	2.48851	5.5774
1062	1063	binary	ZrO2	61	2,1,1	1.59238	8.09897	2.52157	5.5774
1063	1064	binary	ZrO2	61	2,1,1	1.68935	8.07223	2.49483	5.5774
1064	1065	binary	HfO2	14	0,0,1	2.58121	6.05749	0.0649893	5.9925
1065	1066	binary	HfO2	14	0,0,1	1.91237	9.03611	3.04361	5.9925
1066	1067	binary	HfO2	14	0,1,-1	1.68228	7.50853	1.51603	5.9925
1067	1068	binary	HfO2	14	0,1,-1	2.09235	7.9665	1.974	5.9925
1068	1069	binary	HfO2	14	0,1,-2	2.00841	8.15954	2.16704	5.9925
1069	1070	binary	HfO2	14	0,1,-2	1.88742	7.62614	1.63364	5.9925
1070	1071	binary	HfO2	14	0,1,-2	2.39319	7.10215	1.10965	5.9925
1071	1072	binary	HfO2	14	0,1,-2	1.93198	7.9787	1.9862	5.9925
1072	1073	binary	HfO2	14	0,1,0	2.2378	9.46037	3.46787	5.9925
1073	1074	binary	HfO2	14	0,1,0	2.85914	5.03187	-0.960628	5.9925
1074	1075	binary	HfO2	14	0,1,1	1.68228	7.50853	1.51603	5.9925
1075	1076	binary	HfO2	14	0,1,1	2.09235	7.96696	1.97446	5.9925
1076	1077	binary	HfO2	14	0,1,2	1.88741	7.6264	1.6339	5.9925
1077	1078	binary	HfO2	14	0,1,2	2.00824	8.15116	2.15866	5.9925
1078	1079	binary	HfO2	14	0,1,2	1.93199	7.97832	1.98582	5.9925
1079	1080	binary	HfO2	14	0,1,2	2.3927	7.11155	1.11905	5.9925
1080	1081	binary	HfO2	14	0,2,-1	2.16992	7.69732	1.70482	5.9925
1081	1082	binary	HfO2	14	0,2,-1	2.59594	8.17577	2.18327	5.9925
1082	1083	binary	HfO2	14	0,2,1	2.59601	8.17247	2.17997	5.9925
1083	1084	binary	HfO2	14	0,2,1	2.16989	7.69874	1.70624	5.9925
1084	1085	binary	HfO2	14	1,0,-1	1.64894	8.15781	2.16531	5.9925
1085	1086	binary	HfO2	14	1,0,-1	2.3854	7.84572	1.85322	5.9925
1086	1087	binary	HfO2	14	1,0,-2	1.96775	9.53812	3.54562	5.9925
1087	1088	binary	HfO2	14	1,0,-2	1.73966	8.52094	2.52844	5.9925
1088	1089	binary	HfO2	14	1,0,0	2.507	8.06102	2.06852	5.9925
1089	1090	binary	HfO2	14	1,0,0	1.97263	9.17929	3.18679	5.9925
1090	1091	binary	HfO2	14	1,0,1	1.9043	7.45318	1.46068	5.9925
1091	1092	binary	HfO2	14	1,0,1	2.18379	7.29416	1.30166	5.9925
1092	1093	binary	HfO2	14	1,0,2	2.30351	7.70211	1.70961	5.9925
1093	1094	binary	HfO2	14	1,0,2	1.64947	7.62635	1.63385	5.9925
1094	1095	binary	HfO2	14	1,1,-1	1.13987	8.48413	2.49163	5.9925
1095	1096	binary	HfO2	14	1,1,-1	2.35184	6.98895	0.996454	5.9925
1096	1097	binary	HfO2	14	1,1,-2	1.51529	8.75978	2.76728	5.9925
1097	1098	binary	HfO2	14	1,1,-2	1.47289	7.79319	1.80069	5.9925
1098	1099	binary	HfO2	14	1,1,-2	1.51838	8.62916	2.63666	5.9925
1099	1100	binary	HfO2	14	1,1,-2	1.32377	8.48148	2.48898	5.9925
1100	1101	binary	HfO2	14	1,1,0	1.67325	7.40847	1.41597	5.9925
1101	1102	binary	HfO2	14	1,1,0	2.03574	7.47051	1.47801	5.9925
1102	1103	binary	HfO2	14	1,1,1	2.06333	7.70774	1.71524	5.9925
1103	1104	binary	HfO2	14	1,1,1	1.25643	8.58814	2.59564	5.9925
1104	1105	binary	HfO2	14	1,1,2	2.73082	8.86932	2.87682	5.9925
1105	1106	binary	HfO2	14	1,1,2	2.05749	7.58818	1.59568	5.9925
1106	1107	binary	HfO2	14	1,2,-1	1.66138	7.51137	1.51887	5.9925
1107	1108	binary	HfO2	14	1,2,-1	2.21825	7.7644	1.7719	5.9925
1108	1109	binary	HfO2	14	1,2,-2	1.24162	7.12995	1.13745	5.9925
1109	1110	binary	HfO2	14	1,2,-2	1.95745	8.20444	2.21194	5.9925
1110	1111	binary	HfO2	14	1,2,0	2.40254	6.99157	0.999066	5.9925
1111	1112	binary	HfO2	14	1,2,0	2.02297	7.99478	2.00228	5.9925
1112	1113	binary	HfO2	14	1,2,0	1.96345	7.39914	1.40664	5.9925
1113	1114	binary	HfO2	14	1,2,0	2.71913	8.0712	2.0787	5.9925
1114	1115	binary	HfO2	14	1,2,1	1.50878	8.25075	2.25825	5.9925
1115	1116	binary	HfO2	14	1,2,1	1.55497	7.93906	1.94656	5.9925
1116	1117	binary	HfO2	14	1,2,1	1.38232	7.70272	1.71022	5.9925
1117	1118	binary	HfO2	14	1,2,1	1.92053	7.11765	1.12515	5.9925
1118	1119	binary	HfO2	14	1,2,2	1.17043	8.22754	2.23504	5.9925
1119	1120	binary	HfO2	14	1,2,2	1.21824	8.25947	2.26697	5.9925
1120	1121	binary	HfO2	14	2,0,-1	1.87733	7.99976	2.00726	5.9925
1121	1122	binary	HfO2	14	2,0,-1	1.93268	8.69142	2.69892	5.9925
1122	1123	binary	HfO2	14	2,0,1	2.1793	7.92128	1.92878	5.9925
1123	1124	binary	HfO2	14	2,0,1	2.45095	7.53737	1.54487	5.9925
1124	1125	binary	HfO2	14	2,1,-1	1.96963	8.05941	2.06691	5.9925
1125	1126	binary	HfO2	14	2,1,-1	1.64644	8.21596	2.22346	5.9925
1126	1127	binary	HfO2	14	2,1,-2	1.92567	7.68959	1.69709	5.9925
1127	1128	binary	HfO2	14	2,1,-2	1.92511	8.18825	2.19575	5.9925
1128	1129	binary	HfO2	14	2,1,0	2.23388	8.61725	2.62475	5.9925
1129	1130	binary	HfO2	14	2,1,0	2.03868	8.01045	2.01795	5.9925
1130	1131	binary	HfO2	14	2,1,1	2.27735	7.7984	1.8059	5.9925
1131	1132	binary	HfO2	14	2,1,1	2.27654	8.09969	2.10719	5.9925
1132	1133	binary	HfO2	14	2,1,2	1.60041	7.92686	1.93436	5.9925
1133	1134	binary	HfO2	14	2,1,2	2.20811	8.13392	2.14142	5.9925
1134	1135	binary	HfO2	14	2,1,2	2.11153	7.70705	1.71455	5.9925
1135	1136	binary	HfO2	14	2,1,2	1.9804	7.60732	1.61482	5.9925
1136	1137	binary	HfO2	14	2,2,-1	2.28444	8.28827	2.29577	5.9925
1137	1138	binary	HfO2	14	2,2,-1	1.75697	8.46525	2.47275	5.9925
1138	1139	binary	HfO2	14	2,2,1	1.85383	7.90933	1.91683	5.9925
1139	1140	binary	HfO2	14	2,2,1	2.0796	8.02589	2.03339	5.9925
1140	1141	binary	TiO2	14	0,0,1	1.95168	6.05174	2.99084	3.0609
1141	1142	binary	TiO2	14	0,0,1	1.36818	8.29885	5.23795	3.0609
1142	1143	binary	TiO2	14	0,1,-1	1.75072	7.67455	4.61365	3.0609
1143	1144	binary	TiO2	14	0,1,-1	1.45836	7.10615	4.04525	3.0609
1144	1145	binary	TiO2	14	0,1,-1	1.23763	7.23042	4.16952	3.0609
1145	1146	binary	TiO2	14	0,1,-1	1.58413	7.76743	4.70653	3.0609
1146	1147	binary	TiO2	14	0,1,-2	1.4337	8.02154	4.96064	3.0609
1147	1148	binary	TiO2	14	0,1,-2	1.34837	7.30315	4.24225	3.0609
1148	1149	binary	TiO2	14	0,1,-2	1.70296	6.99436	3.93346	3.0609
1149	1150	binary	TiO2	14	0,1,-2	1.40446	7.52402	4.46312	3.0609
1150	1151	binary	TiO2	14	0,1,0	1.66861	8.57974	5.51884	3.0609
1151	1152	binary	TiO2	14	0,1,0	2.23058	4.96258	1.90168	3.0609
1152	1153	binary	TiO2	14	0,1,1	1.75045	7.67778	4.61688	3.0609
1153	1154	binary	TiO2	14	0,1,1	1.45906	7.09885	4.03795	3.0609
1154	1155	binary	TiO2	14	0,1,1	1.23763	7.23114	4.17024	3.0609
1155	1156	binary	TiO2	14	0,1,1	1.58419	7.76352	4.70262	3.0609
1156	1157	binary	TiO2	14	0,1,2	1.3482	7.30393	4.24303	3.0609
1157	1158	binary	TiO2	14	0,1,2	1.43263	8.02716	4.96626	3.0609
1158	1159	binary	TiO2	14	0,1,2	1.40461	7.5197	4.4588	3.0609
1159	1160	binary	TiO2	14	0,1,2	1.70276	6.99038	3.92948	3.0609
1160	1161	binary	TiO2	14	0,2,-1	1.84688	7.09945	4.03855	3.0609
1161	1162	binary	TiO2	14	0,2,-1	1.48934	7.87334	4.81244	3.0609
1162	1163	binary	TiO2	14	0,2,1	1.4894	7.87014	4.80924	3.0609
1163	1164	binary	TiO2	14	0,2,1	1.84681	7.10092	4.04002	3.0609
1164	1165	binary	TiO2	14	1,0,-1	1.27054	7.59162	4.53072	3.0609
1165	1166	binary	TiO2	14	1,0,-1	1.56148	7.51492	4.45402	3.0609
1166	1167	binary	TiO2	14	1,0,-2	1.25066	8.62008	5.55918	3.0609
1167	1168	binary	TiO2	14	1,0,-2	1.22154	8.16338	5.10248	3.0609
1168	1169	binary	TiO2	14	1,0,0	1.95142	7.35856	4.29766	3.0609
1169	1170	binary	TiO2	14	1,0,0	1.35777	8.55277	5.49187	3.0609
1170	1171	binary	TiO2	14	1,0,1	1.26146	7.93945	4.87855	3.0609
1171	1172	binary	TiO2	14	1,0,1	1.62207	7.33842	4.27752	3.0609
1172	1173	binary	TiO2	14	1,0,2	1.39856	7.57527	4.51437	3.0609
1173	1174	binary	TiO2	14	1,0,2	1.25376	7.28773	4.22683	3.0609
1174	1175	binary	TiO2	14	1,1,-1	0.846964	7.95404	4.89314	3.0609
1175	1176	binary	TiO2	14	1,1,-1	1.74335	6.72087	3.65997	3.0609
1176	1177	binary	TiO2	14	1,1,-2	1.46839	7.73221	4.67131	3.0609
1177	1178	binary	TiO2	14	1,1,-2	1.01474	7.45088	4.38998	3.0609
1178	1179	binary	TiO2	14	1,1,-2	1.04832	8.10868	5.04778	3.0609
1179	1180	binary	TiO2	14	1,1,-2	1.02472	8.1245	5.0636	3.0609
1180	1181	binary	TiO2	14	1,1,0	1.21742	7.18093	4.12003	3.0609
1181	1182	binary	TiO2	14	1,1,0	1.56626	7.00054	3.93964	3.0609
1182	1183	binary	TiO2	14	1,1,1	1.30238	7.42597	4.36507	3.0609
1183	1184	binary	TiO2	14	1,1,1	0.931002	8.04751	4.98661	3.0609
1184	1185	binary	TiO2	14	1,1,2	1.21035	8.35281	5.29191	3.0609
1185	1186	binary	TiO2	14	1,1,2	1.38235	7.51504	4.45414	3.0609
1186	1187	binary	TiO2	14	1,2,-1	1.30367	6.87537	3.81447	3.0609
1187	1188	binary	TiO2	14	1,2,-1	1.30354	7.44172	4.38082	3.0609
1188	1189	binary	TiO2	14	1,2,-2	0.993267	7.00712	3.94622	3.0609
1189	1190	binary	TiO2	14	1,2,-2	1.09853	7.50816	4.44726	3.0609
1190	1191	binary	TiO2	14	1,2,0	1.71105	7.14104	4.08014	3.0609
1191	1192	binary	TiO2	14	1,2,0	1.44674	7.54744	4.48654	3.0609
1192	1193	binary	TiO2	14	1,2,0	1.46619	7.02171	3.96081	3.0609
1193	1194	binary	TiO2	14	1,2,0	1.90716	7.93797	4.87707	3.0609
1194	1195	binary	TiO2	14	1,2,1	1.29944	8.89719	5.83629	3.0609
1195	1196	binary	TiO2	14	1,2,1	1.40486	7.55844	4.49754	3.0609
1196	1197	binary	TiO2	14	1,2,2	0.835332	7.60191	4.54101	3.0609
1197	1198	binary	TiO2	14	1,2,2	0.934712	8.09554	5.03464	3.0609
1198	1199	binary	TiO2	14	2,0,-1	1.28046	7.65144	4.59054	3.0609
1199	1200	binary	TiO2	14	2,0,-1	1.28519	8.15574	5.09484	3.0609
1200	1201	binary	TiO2	14	2,0,1	1.86167	8.56193	5.50103	3.0609
1201	1202	binary	TiO2	14	2,0,1	1.43309	7.97228	4.91138	3.0609
1202	1203	binary	TiO2	14	2,1,-1	1.64162	7.60427	4.54337	3.0609
1203	1204	binary	TiO2	14	2,1,-1	1.12997	7.79042	4.72952	3.0609
1204	1205	binary	TiO2	14	2,1,-2	1.37147	7.38478	4.32388	3.0609
1205	1206	binary	TiO2	14	2,1,-2	1.45321	7.69884	4.63794	3.0609
1206	1207	binary	TiO2	14	2,1,0	1.64348	8.00419	4.94329	3.0609
1207	1208	binary	TiO2	14	2,1,0	1.60583	7.48542	4.42452	3.0609
1208	1209	binary	TiO2	14	2,1,1	1.70076	8.01033	4.94943	3.0609
1209	1210	binary	TiO2	14	2,1,1	1.6714	7.85018	4.78928	3.0609
1210	1211	binary	TiO2	14	2,1,2	1.11355	7.9345	4.8736	3.0609
1211	1212	binary	TiO2	14	2,1,2	1.45376	8.0245	4.9636	3.0609
1212	1213	binary	TiO2	14	2,1,2	1.44129	8.13225	5.07135	3.0609
1213	1214	binary	TiO2	14	2,1,2	1.40289	7.44429	4.38339	3.0609
1214	1215	binary	TiO2	14	2,2,-1	1.58399	7.76901	4.70811	3.0609
1215	1216	binary	TiO2	14	2,2,-1	1.66665	7.44512	4.38422	3.0609
1216	1217	binary	TiO2	14	2,2,1	1.7194	8.27073	5.20983	3.0609
1217	1218	binary	TiO2	14	2,2,1	1.77052	7.71469	4.65379	3.0609
1218	1219	binary	ZrO2	14	0,0,1	2.34304	5.81908	0.346384	5.4727
1219	1220	binary	ZrO2	14	0,0,1	1.69644	8.67619	3.20349	5.4727
1220	1221	binary	ZrO2	14	0,1,-1	1.5428	7.29411	1.82141	5.4727
1221	1222	binary	ZrO2	14	0,1,-1	1.87647	7.66069	2.18799	5.4727
1222	1223	binary	ZrO2	14	0,1,-2	1.7907	7.82403	2.35133	5.4727
1223	1224	binary	ZrO2	14	0,1,-2	1.67973	7.3676	1.8949	5.4727
1224	1225	binary	ZrO2	14	0,1,-2	2.14418	6.93127	1.45857	5.4727
1225	1226	binary	ZrO2	14	0,1,-2	1.74354	7.69553	2.22283	5.4727
1226	1227	binary	ZrO2	14	0,1,0	1.99244	9.06919	3.59649	5.4727
1227	1228	binary	ZrO2	14	0,1,0	2.58372	4.79645	-0.676251	5.4727
1228	1229	binary	ZrO2	14	0,1,1	1.54251	7.29506	1.82236	5.4727
1229	1230	binary	ZrO2	14	0,1,1	1.87646	7.6619	2.1892	5.4727
1230	1231	binary	ZrO2	14	0,1,2	1.6802	7.36422	1.89152	5.4727
1231	1232	binary	ZrO2	14	0,1,2	1.79058	7.8183	2.3456	5.4727
1232	1233	binary	ZrO2	14	0,1,2	1.74329	7.69043	2.21773	5.4727
1233	1234	binary	ZrO2	14	0,1,2	2.14383	6.92978	1.45708	5.4727
1234	1235	binary	ZrO2	14	0,2,-1	1.95096	7.40595	1.93325	5.4727
1235	1236	binary	ZrO2	14	0,2,-1	2.34324	7.81217	2.33947	5.4727
1236	1237	binary	ZrO2	14	0,2,1	2.3432	7.80734	2.33464	5.4727
1237	1238	binary	ZrO2	14	0,2,1	1.95132	7.41672	1.94402	5.4727
1238	1239	binary	ZrO2	14	1,0,-1	1.48974	7.8775	2.4048	5.4727
1239	1240	binary	ZrO2	14	1,0,-1	2.15238	7.56758	2.09488	5.4727
1240	1241	binary	ZrO2	14	1,0,-2	1.77183	9.16279	3.69009	5.4727
1241	1242	binary	ZrO2	14	1,0,-2	1.56053	8.20898	2.73628	5.4727
1242	1243	binary	ZrO2	14	1,0,0	2.34291	7.77342	2.30072	5.4727
1243	1244	binary	ZrO2	14	1,0,0	1.74884	8.89131	3.41861	5.4727
1244	1245	binary	ZrO2	14	1,0,1	1.72816	7.19921	1.72651	5.4727
1245	1246	binary	ZrO2	14	1,0,1	1.9898	7.0911	1.6184	5.4727
1246	1247	binary	ZrO2	14	1,0,2	2.07379	7.37829	1.90559	5.4727
1247	1248	binary	ZrO2	14	1,0,2	1.48976	7.40723	1.93453	5.4727
1248	1249	binary	ZrO2	14	1,1,-1	2.12411	6.82795	1.35525	5.4727
1249	1250	binary	ZrO2	14	1,1,-2	1.36775	8.48691	3.01421	5.4727
1250	1251	binary	ZrO2	14	1,1,-2	1.33143	7.53002	2.05732	5.4727
1251	1252	binary	ZrO2	14	1,1,-2	1.58285	6.81563	1.34293	5.4727
1252	1253	binary	ZrO2	14	1,1,-2	1.19026	8.23414	2.76144	5.4727
1253	1254	binary	ZrO2	14	1,1,0	1.48725	7.18628	1.71358	5.4727
1254	1255	binary	ZrO2	14	1,1,0	1.83406	7.22594	1.75324	5.4727
1255	1256	binary	ZrO2	14	1,1,1	1.8501	7.55283	2.08013	5.4727
1256	1257	binary	ZrO2	14	1,1,1	1.13858	8.29031	2.81761	5.4727
1257	1258	binary	ZrO2	14	1,1,2	2.43255	8.51594	3.04324	5.4727
1258	1259	binary	ZrO2	14	1,1,2	1.86247	7.25966	1.78696	5.4727
1259	1260	binary	ZrO2	14	1,2,-1	1.48926	7.24699	1.77429	5.4727
1260	1261	binary	ZrO2	14	1,2,-1	1.5899	7.48679	2.01409	5.4727
1261	1262	binary	ZrO2	14	1,2,-2	1.11434	6.96881	1.49611	5.4727
1262	1263	binary	ZrO2	14	1,2,0	2.1534	6.68648	1.21378	5.4727
1263	1264	binary	ZrO2	14	1,2,0	1.80443	7.72441	2.25171	5.4727
1264	1265	binary	ZrO2	14	1,2,0	1.76832	7.18244	1.70974	5.4727
1265	1266	binary	ZrO2	14	1,2,0	2.42326	7.77612	2.30342	5.4727
1266	1267	binary	ZrO2	14	1,2,1	1.3538	7.99192	2.51922	5.4727
1267	1268	binary	ZrO2	14	1,2,1	1.41016	7.6299	2.1572	5.4727
1268	1269	binary	ZrO2	14	1,2,1	1.48899	8.02547	2.55277	5.4727
1269	1270	binary	ZrO2	14	1,2,1	1.73885	6.94174	1.46904	5.4727
1270	1271	binary	ZrO2	14	1,2,2	1.05464	7.96496	2.49226	5.4727
1271	1272	binary	ZrO2	14	2,0,-1	1.6779	7.72803	2.25533	5.4727
1272	1273	binary	ZrO2	14	2,0,-1	1.75597	8.38798	2.91528	5.4727
1273	1274	binary	ZrO2	14	2,0,1	1.95678	7.66014	2.18744	5.4727
1274	1275	binary	ZrO2	14	2,0,1	2.16261	7.38092	1.90822	5.4727
1275	1276	binary	ZrO2	14	2,1,-1	1.7675	7.82283	2.35013	5.4727
1276	1277	binary	ZrO2	14	2,1,-1	1.46434	7.9779	2.5052	5.4727
1277	1278	binary	ZrO2	14	2,1,-2	1.7289	7.44965	1.97695	5.4727
1278	1279	binary	ZrO2	14	2,1,-2	1.72907	7.87313	2.40043	5.4727
1279	1280	binary	ZrO2	14	2,1,0	1.99465	8.37195	2.89925	5.4727
1280	1281	binary	ZrO2	14	2,1,0	1.81222	7.75894	2.28624	5.4727
1281	1282	binary	ZrO2	14	2,1,1	2.0634	7.47095	1.99825	5.4727
1282	1283	binary	ZrO2	14	2,1,1	2.05037	7.70629	2.23359	5.4727
1283	1284	binary	ZrO2	14	2,1,2	1.44563	7.68042	2.20772	5.4727
1284	1285	binary	ZrO2	14	2,1,2	1.99242	7.86507	2.39237	5.4727
1285	1286	binary	ZrO2	14	2,1,2	1.83636	7.38748	1.91478	5.4727
1286	1287	binary	ZrO2	14	2,1,2	1.76804	7.36944	1.89674	5.4727
1287	1288	binary	ZrO2	14	2,2,-1	2.04728	8.12444	2.65174	5.4727
1288	1289	binary	ZrO2	14	2,2,-1	1.56236	8.17389	2.70119	5.4727
1289	1290	binary	ZrO2	14	2,2,1	1.68031	7.60163	2.12893	5.4727
1290	1291	binary	GeO2	60	0,0,1	1.56308	9.45557	5.53327	3.9223
1291	1292	binary	GeO2	60	0,1,0	1.88164	8.92391	5.00161	3.9223
1292	1293	binary	GeO2	60	0,1,0	1.56831	9.50787	5.58557	3.9223
1293	1294	binary	GeO2	60	0,1,1	1.42422	9.52326	5.60096	3.9223
1294	1295	binary	GeO2	60	0,1,1	1.64793	9.20217	5.27987	3.9223
1295	1296	binary	GeO2	60	0,1,2	1.67644	9.23603	5.31373	3.9223
1296	1297	binary	GeO2	60	0,1,2	1.64426	9.34055	5.41825	3.9223
1297	1298	binary	GeO2	60	0,2,1	1.27911	10.0747	6.15241	3.9223
1298	1299	binary	GeO2	60	0,2,1	1.95104	9.59075	5.66845	3.9223
1299	1300	binary	GeO2	60	1,0,0	1.66281	10.4361	6.51383	3.9223
1300	1301	binary	GeO2	60	1,0,1	1.70319	9.19567	5.27337	3.9223
1301	1302	binary	GeO2	60	1,1,0	1.50731	9.42951	5.50721	3.9223
1302	1303	binary	GeO2	60	1,1,0	1.32718	9.56287	5.64057	3.9223
1303	1304	binary	GeO2	60	1,1,1	1.72471	10.6776	6.75534	3.9223
1304	1305	binary	GeO2	60	1,1,1	1.23248	9.90829	5.98599	3.9223
1305	1306	binary	GeO2	60	1,1,2	1.42236	9.28913	5.36683	3.9223
1306	1307	binary	GeO2	60	1,1,2	1.98364	9.42055	5.49825	3.9223
1307	1308	binary	GeO2	60	1,2,0	1.4833	9.81343	5.89113	3.9223
1308	1309	binary	GeO2	60	1,2,0	1.49241	9.29605	5.37375	3.9223
1309	1310	binary	GeO2	60	1,2,1	1.40964	9.35431	5.43201	3.9223
1310	1311	binary	GeO2	60	1,2,1	2.13527	9.53201	5.60971	3.9223
1311	1312	binary	GeO2	60	1,2,2	1.91172	9.47011	5.54781	3.9223
1312	1313	binary	GeO2	60	1,2,2	2.26285	9.52763	5.60533	3.9223
1313	1314	binary	GeO2	60	1,2,2	1.47585	9.46151	5.53921	3.9223
1314	1315	binary	GeO2	60	1,2,2	2.05132	9.04616	5.12386	3.9223
1315	1316	binary	GeO2	60	2,0,1	2.39641	9.58559	5.66329	3.9223
1316	1317	binary	GeO2	60	2,1,0	2.12501	8.68295	4.76065	3.9223
1317	1318	binary	GeO2	60	2,1,0	2.20456	10.7802	6.8579	3.9223
1318	1319	binary	GeO2	60	2,1,1	1.5028	9.8603	5.938	3.9223
1319	1320	binary	GeO2	60	2,1,1	1.87391	9.61094	5.68864	3.9223
1320	1321	binary	GeO2	60	2,1,1	1.86275	9.45017	5.52787	3.9223
1321	1322	binary	GeO2	60	2,1,1	1.50802	9.40958	5.48728	3.9223
1322	1323	binary	GeO2	60	2,1,2	1.91975	9.66893	5.74663	3.9223
1323	1324	binary	GeO2	60	2,1,2	1.88518	9.19246	5.27016	3.9223
1324	1325	binary	GeO2	60	2,2,1	1.55357	9.2228	5.3005	3.9223
1325	1326	binary	GeO2	60	2,2,1	2.1106	9.78546	5.86316	3.9223
1326	1327	binary	HfO2	60	0,0,1	1.8361	9.03642	2.28182	6.7546
1327	1328	binary	HfO2	60	0,1,0	2.7008	7.20983	0.455227	6.7546
1328	1329	binary	HfO2	60	0,1,0	1.71413	9.02086	2.26626	6.7546
1329	1330	binary	HfO2	60	0,1,1	1.93206	9.37463	2.62003	6.7546
1330	1331	binary	HfO2	60	0,1,1	2.02987	8.30668	1.55208	6.7546
1331	1332	binary	HfO2	60	0,1,2	2.03487	8.7251	1.9705	6.7546
1332	1333	binary	HfO2	60	0,1,2	2.00261	8.94741	2.19281	6.7546
1333	1334	binary	HfO2	60	0,2,1	1.71497	9.33557	2.58097	6.7546
1334	1335	binary	HfO2	60	0,2,1	2.07124	8.46502	1.71042	6.7546
1335	1336	binary	HfO2	60	1,0,0	2.04702	9.57352	2.81892	6.7546
1336	1337	binary	HfO2	60	1,0,1	1.80581	8.54616	1.79156	6.7546
1337	1338	binary	HfO2	60	1,1,0	1.82147	8.6163	1.8617	6.7546
1338	1339	binary	HfO2	60	1,1,0	1.5503	8.45305	1.69845	6.7546
1339	1340	binary	HfO2	60	1,1,1	2.39563	8.54023	1.78563	6.7546
1340	1341	binary	HfO2	60	1,1,1	1.38303	9.16842	2.41382	6.7546
1341	1342	binary	HfO2	60	1,1,2	1.46605	8.65311	1.89851	6.7546
1342	1343	binary	HfO2	60	1,1,2	1.6808	9.22292	2.46832	6.7546
1343	1344	binary	HfO2	60	1,2,0	1.77574	8.99742	2.24282	6.7546
1344	1345	binary	HfO2	60	1,2,0	1.67457	8.74228	1.98768	6.7546
1345	1346	binary	HfO2	60	1,2,1	1.46792	8.67739	1.92279	6.7546
1346	1347	binary	HfO2	60	1,2,1	1.61523	9.2025	2.4479	6.7546
1347	1348	binary	HfO2	60	1,2,2	1.29811	8.5013	1.7467	6.7546
1348	1349	binary	HfO2	60	1,2,2	1.33715	8.24592	1.49132	6.7546
1349	1350	binary	HfO2	60	1,2,2	1.40323	8.6113	1.8567	6.7546
1350	1351	binary	HfO2	60	1,2,2	1.42029	8.29641	1.54181	6.7546
1351	1352	binary	HfO2	60	2,0,1	2.49322	8.74557	1.99097	6.7546
1352	1353	binary	HfO2	60	2,1,0	2.117	8.72986	1.97526	6.7546
1353	1354	binary	HfO2	60	2,1,0	2.13762	8.28965	1.53505	6.7546
1354	1355	binary	HfO2	60	2,1,1	2.12486	10.363	3.60841	6.7546
1355	1356	binary	HfO2	60	2,1,1	1.93178	8.86688	2.11228	6.7546
1356	1357	binary	HfO2	60	2,1,1	2.01252	8.4674	1.7128	6.7546
1357	1358	binary	HfO2	60	2,1,1	1.66875	8.45332	1.69872	6.7546
1358	1359	binary	HfO2	60	2,1,2	1.91299	8.90243	2.14783	6.7546
1359	1360	binary	HfO2	60	2,1,2	1.55695	8.21215	1.45755	6.7546
1360	1361	binary	HfO2	60	2,2,1	1.73252	8.26554	1.51094	6.7546
1361	1362	binary	HfO2	60	2,2,1	1.68903	8.71158	1.95698	6.7546
1362	1363	binary	SiO2	60	0,0,1	1.81829	9.60006	0.600755	8.9993
1363	1364	binary	SiO2	60	0,1,0	2.29609	9.74764	0.748343	8.9993
1364	1365	binary	SiO2	60	0,1,0	1.85346	9.81005	0.810755	8.9993
1365	1366	binary	SiO2	60	0,1,1	1.6813	9.86582	0.866515	8.9993
1366	1367	binary	SiO2	60	0,1,1	1.95978	9.61288	0.613576	8.9993
1367	1368	binary	SiO2	60	0,1,2	2.0833	9.58328	0.583981	8.9993
1368	1369	binary	SiO2	60	0,1,2	2.05638	9.66145	0.662149	8.9993
1369	1370	binary	SiO2	60	0,2,1	1.47632	10.4197	1.42037	8.9993
1370	1371	binary	SiO2	60	0,2,1	2.44962	10.1732	1.1739	8.9993
1371	1372	binary	SiO2	60	1,0,0	2.11439	11.1755	2.17624	8.9993
1372	1373	binary	SiO2	60	1,0,1	2.1426	9.58928	0.58998	8.9993
1373	1374	binary	SiO2	60	1,1,0	1.62785	9.45782	0.458524	8.9993
1374	1375	binary	SiO2	60	1,1,0	1.69027	10.0467	1.04743	8.9993
1375	1376	binary	SiO2	60	1,1,1	2.39959	9.0442	0.0448955	8.9993
1376	1377	binary	SiO2	60	1,1,1	1.5288	10.3286	1.32927	8.9993
1377	1378	binary	SiO2	60	1,1,2	1.77638	9.55199	0.552689	8.9993
1378	1379	binary	SiO2	60	1,1,2	3.12679	10.3487	1.34937	8.9993
1379	1380	binary	SiO2	60	1,2,0	1.81568	10.2734	1.27413	8.9993
1380	1381	binary	SiO2	60	1,2,0	1.87446	9.66472	0.665417	8.9993
1381	1382	binary	SiO2	60	1,2,1	1.75942	9.83043	0.83113	8.9993
1382	1383	binary	SiO2	60	1,2,1	3.05329	10.2017	1.20241	8.9993
1383	1384	binary	SiO2	60	1,2,2	2.89203	10.1267	1.12738	8.9993
1384	1385	binary	SiO2	60	1,2,2	2.91252	10.3314	1.33209	8.9993
1385	1386	binary	SiO2	60	1,2,2	1.75621	9.94869	0.949391	8.9993
1386	1387	binary	SiO2	60	1,2,2	2.23947	10.2644	1.26505	8.9993
1387	1388	binary	SiO2	60	2,0,1	1.82656	9.98883	0.989531	8.9993
1388	1389	binary	SiO2	60	2,1,0	1.57165	10.2667	1.26735	8.9993
1389	1390	binary	SiO2	60	2,1,0	2.97892	11.004	2.00471	8.9993
1390	1391	binary	SiO2	60	2,1,1	1.79026	10.5736	1.57428	8.9993
1391	1392	binary	SiO2	60	2,1,1	2.23288	9.91189	0.912593	8.9993
1392	1393	binary	SiO2	60	2,1,1	2.30534	9.34368	0.344382	8.9993
1393	1394	binary	SiO2	60	2,1,1	1.81049	9.86221	0.862913	8.9993
1394	1395	binary	SiO2	60	2,1,2	2.23598	9.7326	0.733295	8.9993
1395	1396	binary	SiO2	60	2,1,2	2.53725	10.3847	1.38536	8.9993
1396	1397	binary	SiO2	60	2,2,1	2.29713	9.4495	0.450204	8.9993
1397	1398	binary	SiO2	60	2,2,1	1.64946	10.7686	1.76929	8.9993
1398	1399	binary	SnO2	60	0,0,1	1.62704	9.74113	6.37423	3.3669
1399	1400	binary	SnO2	60	0,1,0	2.0267	8.28403	4.91713	3.3669
1400	1401	binary	SnO2	60	0,1,0	1.558	9.30314	5.93624	3.3669
1401	1402	binary	SnO2	60	0,1,1	1.60059	9.37221	6.00531	3.3669
1402	1403	binary	SnO2	60	0,1,1	1.74947	8.86931	5.50241	3.3669
1403	1404	binary	SnO2	60	0,1,2	1.7416	8.96659	5.59969	3.3669
1404	1405	binary	SnO2	60	0,1,2	1.7037	9.1853	5.8184	3.3669
1405	1406	binary	SnO2	60	0,2,1	1.43802	9.88315	6.51625	3.3669
1406	1407	binary	SnO2	60	0,2,1	1.9753	9.26605	5.89915	3.3669
1407	1408	binary	SnO2	60	1,0,0	1.76108	10.1669	6.79996	3.3669
1408	1409	binary	SnO2	60	1,0,1	1.70932	8.81849	5.45159	3.3669
1409	1410	binary	SnO2	60	1,1,0	1.69798	9.22245	5.85555	3.3669
1410	1411	binary	SnO2	60	1,1,0	1.38446	9.22715	5.86025	3.3669
1411	1412	binary	SnO2	60	1,1,1	2.15341	9.87172	6.50482	3.3669
1412	1413	binary	SnO2	60	1,1,1	1.26743	9.65983	6.29293	3.3669
1413	1414	binary	SnO2	60	1,1,2	1.37069	9.1811	5.8142	3.3669
1414	1415	binary	SnO2	60	1,1,2	1.53993	9.6224	6.2555	3.3669
1415	1416	binary	SnO2	60	1,2,0	1.58947	9.5711	6.2042	3.3669
1416	1417	binary	SnO2	60	1,2,0	1.54945	9.09103	5.72413	3.3669
1417	1418	binary	SnO2	60	1,2,1	1.37798	9.03037	5.66347	3.3669
1418	1419	binary	SnO2	60	1,2,1	1.68837	9.71365	6.34675	3.3669
1419	1420	binary	SnO2	60	1,2,2	1.28564	9.35079	5.98389	3.3669
1420	1421	binary	SnO2	60	1,2,2	1.4024	8.72736	5.36046	3.3669
1421	1422	binary	SnO2	60	1,2,2	1.23777	8.98929	5.62239	3.3669
1422	1423	binary	SnO2	60	1,2,2	1.34108	8.80177	5.43487	3.3669
1423	1424	binary	SnO2	60	2,0,1	1.72788	9.55361	6.18671	3.3669
1424	1425	binary	SnO2	60	2,1,0	1.9802	8.79362	5.42672	3.3669
1425	1426	binary	SnO2	60	2,1,0	2.09346	9.10413	5.73723	3.3669
1426	1427	binary	SnO2	60	2,1,1	1.93801	10.1761	6.80917	3.3669
1427	1428	binary	SnO2	60	2,1,1	1.85906	9.60693	6.24003	3.3669
1428	1429	binary	SnO2	60	2,1,1	1.79	9.12247	5.75557	3.3669
1429	1430	binary	SnO2	60	2,1,1	1.58023	9.28115	5.91425	3.3669
1430	1431	binary	SnO2	60	2,1,2	1.8383	9.30111	5.93421	3.3669
1431	1432	binary	SnO2	60	2,1,2	1.84903	8.99334	5.62644	3.3669
1432	1433	binary	SnO2	60	2,2,1	1.41114	9.33233	5.96543	3.3669
1433	1434	binary	SnO2	60	2,2,1	1.95467	9.2745	5.9076	3.3669
1434	1435	binary	TiO2	60	0,0,1	1.39768	8.01377	4.63327	3.3805
1435	1436	binary	TiO2	60	0,1,0	1.9418	6.94841	3.56791	3.3805
1436	1437	binary	TiO2	60	0,1,0	1.35805	7.75193	4.37143	3.3805
1437	1438	binary	TiO2	60	0,1,1	1.41832	8.07649	4.69599	3.3805
1438	1439	binary	TiO2	60	0,1,1	1.49504	7.55639	4.17589	3.3805
1439	1440	binary	TiO2	60	0,1,2	1.52341	7.73494	4.35444	3.3805
1440	1441	binary	TiO2	60	0,1,2	1.51843	7.90295	4.52245	3.3805
1441	1442	binary	TiO2	60	0,2,1	1.23189	8.38428	5.00378	3.3805
1442	1443	binary	TiO2	60	0,2,1	1.71068	7.90749	4.52699	3.3805
1443	1444	binary	TiO2	60	1,0,0	1.3742	8.61946	5.23896	3.3805
1444	1445	binary	TiO2	60	1,0,1	1.42772	7.45344	4.07294	3.3805
1445	1446	binary	TiO2	60	1,1,0	1.31656	7.7593	4.3788	3.3805
1446	1447	binary	TiO2	60	1,1,0	1.07771	7.92938	4.54888	3.3805
1447	1448	binary	TiO2	60	1,1,1	1.64625	7.85691	4.47641	3.3805
1448	1449	binary	TiO2	60	1,1,1	1.0113	8.25916	4.87866	3.3805
1449	1450	binary	TiO2	60	1,1,2	1.19109	7.6542	4.2737	3.3805
1450	1451	binary	TiO2	60	1,1,2	1.59129	8.47706	5.09656	3.3805
1451	1452	binary	TiO2	60	1,2,0	1.30331	8.24463	4.86413	3.3805
1452	1453	binary	TiO2	60	1,2,0	1.26022	7.94383	4.56333	3.3805
1453	1454	binary	TiO2	60	1,2,1	1.11703	7.85087	4.47037	3.3805
1454	1455	binary	TiO2	60	1,2,1	1.57145	8.78596	5.40546	3.3805
1455	1456	binary	TiO2	60	1,2,2	1.08819	8.25169	4.87119	3.3805
1456	1457	binary	TiO2	60	1,2,2	1.23996	8.3809	5.0004	3.3805
1457	1458	binary	TiO2	60	1,2,2	1.09847	7.65502	4.27452	3.3805
1458	1459	binary	TiO2	60	1,2,2	1.21218	8.1207	4.7402	3.3805
1459	1460	binary	TiO2	60	2,0,1	1.9156	7.08603	3.70553	3.3805
1460	1461	binary	TiO2	60	2,1,0	1.64561	7.8203	4.4398	3.3805
1461	1462	binary	TiO2	60	2,1,0	1.78949	7.55624	4.17574	3.3805
1462	1463	binary	TiO2	60	2,1,1	1.53272	9.03485	5.65435	3.3805
1463	1464	binary	TiO2	60	2,1,1	1.49752	7.87989	4.49939	3.3805
1464	1465	binary	TiO2	60	2,1,1	1.52923	7.77751	4.39701	3.3805
1465	1466	binary	TiO2	60	2,1,1	1.28809	7.77823	4.39773	3.3805
1466	1467	binary	TiO2	60	2,1,2	1.45945	8.09391	4.71341	3.3805
1467	1468	binary	TiO2	60	2,1,2	1.68021	8.35964	4.97914	3.3805
1468	1469	binary	TiO2	60	2,2,1	1.32006	7.68129	4.30079	3.3805
1469	1470	binary	TiO2	60	2,2,1	1.23279	7.94153	4.56103	3.3805
1470	1471	binary	ZrO2	60	0,0,1	1.65035	8.62278	2.33808	6.2847
1471	1472	binary	ZrO2	60	0,1,0	2.48086	6.63847	0.353773	6.2847
1472	1473	binary	ZrO2	60	0,1,0	1.42579	8.83693	2.55223	6.2847
1473	1474	binary	ZrO2	60	0,1,1	1.65435	8.90463	2.61993	6.2847
1474	1475	binary	ZrO2	60	0,1,1	1.77192	7.99826	1.71356	6.2847
1475	1476	binary	ZrO2	60	0,1,2	1.76335	8.32773	2.04303	6.2847
1476	1477	binary	ZrO2	60	0,1,2	1.69858	8.70243	2.41773	6.2847
1477	1478	binary	ZrO2	60	0,2,1	1.5067	8.89614	2.61144	6.2847
1478	1479	binary	ZrO2	60	0,2,1	1.63884	8.07625	1.79155	6.2847
1479	1480	binary	ZrO2	60	1,0,0	1.88937	9.02275	2.73805	6.2847
1480	1481	binary	ZrO2	60	1,0,1	1.5252	8.29532	2.01062	6.2847
1481	1482	binary	ZrO2	60	1,1,0	1.58774	8.29143	2.00673	6.2847
1482	1483	binary	ZrO2	60	1,1,0	1.41819	7.94108	1.65638	6.2847
1483	1484	binary	ZrO2	60	1,1,1	2.08117	8.19601	1.91131	6.2847
1484	1485	binary	ZrO2	60	1,1,1	1.20264	8.76872	2.48402	6.2847
1485	1486	binary	ZrO2	60	1,1,2	1.23857	8.4278	2.1431	6.2847
1486	1487	binary	ZrO2	60	1,1,2	1.42969	8.76649	2.48179	6.2847
1487	1488	binary	ZrO2	60	1,2,0	1.13381	8.53209	2.24739	6.2847
1488	1489	binary	ZrO2	60	1,2,0	1.39467	8.25018	1.96548	6.2847
1489	1490	binary	ZrO2	60	1,2,1	1.21808	8.59412	2.30942	6.2847
1490	1491	binary	ZrO2	60	1,2,1	1.41275	8.77591	2.49121	6.2847
1491	1492	binary	ZrO2	60	1,2,2	0.984517	8.64947	2.36477	6.2847
1492	1493	binary	ZrO2	60	1,2,2	1.19512	8.23902	1.95432	6.2847
1493	1494	binary	ZrO2	60	2,0,1	2.14651	8.20092	1.91622	6.2847
1494	1495	binary	ZrO2	60	2,1,0	1.81924	8.25882	1.97412	6.2847
1495	1496	binary	ZrO2	60	2,1,0	1.83015	7.84673	1.56203	6.2847
1496	1497	binary	ZrO2	60	2,1,1	1.80755	9.87891	3.59421	6.2847
1497	1498	binary	ZrO2	60	2,1,1	1.67577	8.56643	2.28173	6.2847
1498	1499	binary	ZrO2	60	2,1,1	2.10239	8.88451	2.59981	6.2847
1499	1500	binary	ZrO2	60	2,1,1	1.4249	8.04951	1.76481	6.2847
1500	1501	binary	ZrO2	60	2,1,2	1.69127	9.17995	2.89525	6.2847
1501	1502	binary	ZrO2	60	2,1,2	1.67966	7.96117	1.67647	6.2847
1502	1503	binary	ZrO2	60	2,2,1	1.5008	7.93076	1.64606	6.2847
1503	1504	binary	GeO2	62	0,0,1	0.840429	10.3695	5.47096	4.8985
1504	1505	binary	GeO2	62	0,0,1	1.19937	11.3035	6.40504	4.8985
1505	1506	binary	GeO2	62	0,1,0	1.7077	9.22614	4.32764	4.8985
1506	1507	binary	GeO2	62	0,1,1	1.11991	10.3167	5.41821	4.8985
1507	1508	binary	GeO2	62	0,1,1	2.65794	8.84506	3.94656	4.8985
1508	1509	binary	GeO2	62	1,0,0	1.37165	10.3865	5.48803	4.8985
1509	1510	binary	GeO2	62	1,0,0	0.844284	10.411	5.51252	4.8985
1510	1511	binary	GeO2	62	1,0,1	0.941354	10.3148	5.41625	4.8985
1511	1512	binary	GeO2	62	1,0,1	1.65998	11.3188	6.42029	4.8985
1512	1513	binary	GeO2	62	1,0,2	2.63499	10.8464	5.94789	4.8985
1513	1514	binary	GeO2	62	1,0,2	1.65686	10.7255	5.82701	4.8985
1514	1515	binary	GeO2	62	1,1,0	2.41452	10.177	5.27848	4.8985
1515	1516	binary	GeO2	62	1,1,0	2.67976	9.25212	4.35362	4.8985
1516	1517	binary	GeO2	62	1,1,1	1.32886	9.85931	4.96081	4.8985
1517	1518	binary	GeO2	62	1,1,1	1.48485	10.0706	5.17211	4.8985
1518	1519	binary	GeO2	62	2,0,1	2.41288	10.045	5.14649	4.8985
1519	1520	binary	GeO2	62	2,0,1	1.84179	10.7912	5.89267	4.8985
1520	1521	binary	GeO2	62	2,1,0	2.89464	7.73164	2.83314	4.8985
1521	1522	binary	GeO2	62	2,1,0	1.26162	10.0828	5.18433	4.8985
1522	1523	binary	GeO2	62	2,1,1	0.770485	9.57828	4.67978	4.8985
1523	1524	binary	GeO2	62	2,1,1	0.998873	8.98289	4.08439	4.8985
1524	1525	binary	TiO2	62	0,0,1	0.627844	8.69973	4.76733	3.9324
1525	1526	binary	TiO2	62	0,0,1	1.04736	9.65334	5.72094	3.9324
1526	1527	binary	TiO2	62	0,1,0	1.52097	7.45894	3.52654	3.9324
1527	1528	binary	TiO2	62	0,1,1	1.37064	7.99803	4.06563	3.9324
1528	1529	binary	TiO2	62	1,0,0	1.32797	8.78287	4.85047	3.9324
1529	1530	binary	TiO2	62	1,0,0	0.853357	8.883	4.9506	3.9324
1530	1531	binary	TiO2	62	1,0,1	0.707789	8.7829	4.8505	3.9324
1531	1532	binary	TiO2	62	1,0,2	1.59277	9.89129	5.95889	3.9324
1532	1533	binary	TiO2	62	1,0,2	1.1058	9.9428	6.0104	3.9324
1533	1534	binary	TiO2	62	1,1,0	1.77935	7.31261	3.38021	3.9324
1534	1535	binary	TiO2	62	1,1,0	2.29933	7.40372	3.47132	3.9324
1535	1536	binary	TiO2	62	1,1,1	0.845879	6.79816	2.86576	3.9324
1536	1537	binary	TiO2	62	1,1,1	0.622429	8.39343	4.46103	3.9324
1537	1538	binary	TiO2	62	2,0,1	1.8215	9.62576	5.69336	3.9324
1538	1539	binary	TiO2	62	2,0,1	1.4487	9.13421	5.20181	3.9324
1539	1540	binary	TiO2	62	2,1,0	2.356	4.96524	1.03284	3.9324
1540	1541	binary	TiO2	62	2,1,0	1.13499	8.44747	4.51507	3.9324
1541	1542	binary	TiO2	62	2,1,1	0.59558	8.04621	4.11381	3.9324
1542	1543	binary	TiO2	62	2,1,1	0.811324	6.45422	2.52182	3.9324
1543	1544	binary	TiO2	12	0,1,-1	1.51341	8.07375	3.83925	4.2345
1544	1545	binary	TiO2	12	0,1,-1	1.32664	8.34893	4.11443	4.2345
1545	1546	binary	TiO2	12	0,1,1	1.51357	8.07838	3.84388	4.2345
1546	1547	binary	TiO2	12	0,1,1	1.32674	8.3505	4.116	4.2345
1547	1548	binary	TiO2	12	0,2,-1	0.671418	8.42043	4.18593	4.2345
1548	1549	binary	TiO2	12	0,2,-1	0.809632	8.36973	4.13523	4.2345
1549	1550	binary	TiO2	12	0,2,1	0.671418	8.42043	4.18593	4.2345
1550	1551	binary	TiO2	12	0,2,1	0.809777	8.36756	4.13306	4.2345
1551	1552	binary	TiO2	12	1,0,-1	1.30924	8.08009	3.84559	4.2345
1552	1553	binary	TiO2	12	1,0,-1	1.81054	8.02711	3.79261	4.2345
1553	1554	binary	TiO2	12	1,0,-2	1.62214	8.40921	4.17471	4.2345
1554	1555	binary	TiO2	12	1,0,-2	1.51111	8.2103	3.9758	4.2345
1555	1556	binary	TiO2	12	1,0,1	1.45769	8.17982	3.94532	4.2345
1556	1557	binary	TiO2	12	1,0,1	1.73959	8.43011	4.19561	4.2345
1557	1558	binary	TiO2	12	1,0,1	1.45601	7.85072	3.61622	4.2345
1558	1559	binary	TiO2	12	1,0,1	1.40213	8.56972	4.33522	4.2345
1559	1560	binary	TiO2	12	1,0,2	1.422	8.3345	4.1	4.2345
1560	1561	binary	TiO2	12	1,0,2	1.47917	8.88874	4.65424	4.2345
1561	1562	binary	TiO2	12	1,0,2	1.6291	8.30192	4.06742	4.2345
1562	1563	binary	TiO2	12	1,0,2	1.26916	8.17002	3.93552	4.2345
1563	1564	binary	TiO2	12	1,1,-1	1.83017	7.53492	3.30042	4.2345
1564	1565	binary	TiO2	12	1,1,-1	0.974547	8.28702	4.05252	4.2345
1565	1566	binary	TiO2	12	1,1,-1	1.54135	7.19344	2.95894	4.2345
1566	1567	binary	TiO2	12	1,1,-1	1.35452	8.5975	4.363	4.2345
1567	1568	binary	TiO2	12	1,1,-2	1.74667	6.88095	2.64645	4.2345
1568	1569	binary	TiO2	12	1,1,-2	1.58371	9.04924	4.81474	4.2345
1569	1570	binary	TiO2	12	1,1,0	0.75396	8.3861	4.1516	4.2345
1570	1571	binary	TiO2	12	1,1,0	1.1856	8.31533	4.08083	4.2345
1571	1572	binary	TiO2	12	1,1,1	1.61142	7.70276	3.46826	4.2345
1572	1573	binary	TiO2	12	1,1,1	1.60489	8.34524	4.11074	4.2345
1573	1574	binary	TiO2	12	1,1,1	1.76306	8.92129	4.68679	4.2345
1574	1575	binary	TiO2	12	1,1,1	1.38513	8.29544	4.06094	4.2345
1575	1576	binary	TiO2	12	1,1,2	1.76358	7.21102	2.97652	4.2345
1576	1577	binary	TiO2	12	1,1,2	1.14031	8.59668	4.36218	4.2345
1577	1578	binary	TiO2	12	2,0,-1	4.19663	5.47572	1.24122	4.2345
1578	1579	binary	TiO2	12	2,0,-1	1.13944	7.07737	2.84287	4.2345
1579	1580	binary	TiO2	12	2,1,-1	1.26503	8.52983	4.29533	4.2345
1580	1581	binary	TiO2	12	2,1,-1	1.30211	8.22852	3.99402	4.2345
1581	1582	binary	TiO2	12	2,1,0	1.29165	7.14769	2.91319	4.2345
1582	1583	binary	TiO2	12	2,1,0	1.20032	8.48642	4.25192	4.2345
1583	1584	binary	TiO2	12	2,1,0	1.13526	7.98416	3.74966	4.2345
1584	1585	binary	TiO2	12	2,1,0	1.51138	8.36046	4.12596	4.2345
1585	1586	binary	TiO2	12	2,2,-1	1.29237	7.64272	3.40822	4.2345
1586	1587	binary	TiO2	12	2,2,-1	1.3486	7.81463	3.58013	4.2345
1587	1588	binary	TiO2	12	2,2,1	1.34113	7.68251	3.44801	4.2345
1588	1589	binary	TiO2	12	2,2,1	1.30357	8.63695	4.40245	4.2345
1589	1590	binary	TiO2	12	2,2,1	1.29406	8.70631	4.47181	4.2345
1590	1591	binary	TiO2	12	2,2,1	1.19653	8.46286	4.22836	4.2345
1591	1592	binary	HfO2	29	0,1,0	2.79685	8.48239	2.21919	6.2632
1592	1593	binary	HfO2	29	0,1,0	2.13857	9.07932	2.81612	6.2632
1593	1594	binary	HfO2	29	1,0,0	1.90436	9.35374	3.09054	6.2632
1594	1595	binary	HfO2	29	1,0,0	3.06015	5.32285	-0.940348	6.2632
1595	1596	binary	HfO2	29	1,1,0	2.04074	7.5871	1.3239	6.2632
1596	1597	binary	HfO2	29	1,1,0	1.80216	7.45587	1.19267	6.2632
1597	1598	binary	HfO2	29	1,2,0	2.06045	8.09505	1.83185	6.2632
1598	1599	binary	HfO2	29	1,2,0	2.71872	6.50297	0.23977	6.2632
1599	1600	binary	HfO2	29	2,1,0	1.65033	8.2578	1.9946	6.2632
1600	1601	binary	HfO2	29	2,1,0	2.84898	8.12236	1.85916	6.2632
1601	1602	binary	ZrO2	29	0,1,0	2.58437	8.31542	2.66092	5.6545
1602	1603	binary	ZrO2	29	0,1,0	1.92568	8.76858	3.11408	5.6545
1603	1604	binary	ZrO2	29	1,0,0	1.65991	8.95001	3.29551	5.6545
1604	1605	binary	ZrO2	29	1,0,0	2.76195	5.09612	-0.558381	5.6545
1605	1606	binary	ZrO2	29	1,1,0	1.8243	7.32398	1.66948	5.6545
1606	1607	binary	ZrO2	29	1,1,0	1.63406	7.17693	1.52243	5.6545
1607	1608	binary	ZrO2	29	1,2,0	1.83546	7.76441	2.10991	5.6545
1608	1609	binary	ZrO2	29	1,2,0	2.42202	6.24191	0.587413	5.6545
1609	1610	binary	ZrO2	29	2,1,0	1.45923	7.91274	2.25824	5.6545
1610	1611	binary	ZrO2	29	2,1,0	2.53355	7.81616	2.16166	5.6545
1611	1612	binary	HfO2	137	0,0,1	1.94093	9.29394	3.58374	5.7102
1612	1613	binary	HfO2	137	1,0,0	1.77819	6.86265	1.15245	5.7102
1613	1614	binary	HfO2	137	1,0,1	1.13896	8.31161	2.60141	5.7102
1614	1615	binary	HfO2	137	1,0,2	1.99044	7.36519	1.65499	5.7102
1615	1616	binary	HfO2	137	1,0,2	1.99024	7.33271	1.62251	5.7102
1616	1617	binary	HfO2	137	1,1,1	1.70121	7.47592	1.76572	5.7102
1617	1618	binary	HfO2	137	1,1,2	1.78512	6.90061	1.19041	5.7102
1618	1619	binary	HfO2	137	2,0,1	3.22682	9.26384	3.55364	5.7102
1619	1620	binary	HfO2	137	2,0,1	1.35299	7.5931	1.8829	5.7102
1620	1621	binary	HfO2	137	2,1,0	2.66438	7.87018	2.15998	5.7102
1621	1622	binary	HfO2	137	2,1,1	2.32949	7.4285	1.7183	5.7102
1622	1623	binary	HfO2	137	2,1,2	1.60966	7.23485	1.52465	5.7102
1623	1624	binary	HfO2	137	2,1,2	1.60465	7.22982	1.51962	5.7102
1624	1625	binary	ZrO2	137	0,0,1	1.65635	9.20553	3.64803	5.5575
1625	1626	binary	ZrO2	137	1,0,0	1.58295	6.94652	1.38902	5.5575
1626	1627	binary	ZrO2	137	1,0,1	1.11604	8.40701	2.84951	5.5575
1627	1628	binary	ZrO2	137	1,0,2	1.78052	7.4163	1.8588	5.5575
1628	1629	binary	ZrO2	137	1,0,2	1.77949	7.3833	1.8258	5.5575
1629	1630	binary	ZrO2	137	1,1,1	1.52745	7.56514	2.00764	5.5575
1630	1631	binary	ZrO2	137	2,0,1	2.80566	9.42114	3.86364	5.5575
1631	1632	binary	ZrO2	137	2,0,1	1.26091	7.67713	2.11963	5.5575
1632	1633	binary	ZrO2	137	2,1,0	2.38511	7.80195	2.24445	5.5575
1633	1634	binary	ZrO2	137	2,1,1	2.08813	7.35424	1.79674	5.5575
1634	1635	binary	ZrO2	137	2,1,2	1.44003	7.33223	1.77473	5.5575
1635	1636	binary	ZrO2	137	2,1,2	1.4374	7.3304	1.7729	5.5575
1636	1637	binary	CeO2	225	1,1,1	0.745702	7.51491	4.24451	3.2704
1637	1638	binary	CeO2	225	2,1,1	1.51517	6.63141	3.36101	3.2704
1638	1639	binary	CeO2	225	3,1,0	2.0883	6.28952	3.01912	3.2704
1639	1640	binary	CeO2	225	3,1,1	1.6777	6.48337	3.21297	3.2704
1640	1641	binary	CeO2	225	3,2,1	1.20529	6.55751	3.28711	3.2704
1641	1642	binary	CeO2	225	3,3,1	1.07648	6.74695	3.47655	3.2704
1642	1643	binary	HfO2	225	1,1,0	1.77931	6.77043	1.16023	5.6102
1643	1644	binary	HfO2	225	3,1,0	3.14905	6.56076	0.950558	5.6102
1644	1645	binary	HfO2	225	3,2,1	1.49656	7.16344	1.55324	5.6102
1645	1646	binary	HfO2	225	3,3,1	1.40999	7.28629	1.67609	5.6102
1646	1647	binary	ZrO2	225	1,1,0	1.60408	6.63786	1.51196	5.1259
1647	1648	binary	ZrO2	225	2,1,1	1.80923	7.11851	1.99261	5.1259
1648	1649	binary	ZrO2	225	3,1,0	2.77492	6.36116	1.23526	5.1259
1649	1650	binary	ZrO2	225	3,2,1	1.32267	7.02029	1.89439	5.1259
1650	1651	binary	ZrO2	225	3,3,1	1.27729	7.17446	2.04856	5.1259
1651	1652	binary	HfO2	62	0,0,1	1.38464	7.67714	2.78224	4.8949
1652	1653	binary	HfO2	62	0,0,1	1.91784	10.0182	5.12325	4.8949
1653	1654	binary	HfO2	62	0,1,0	1.5809	8.64514	3.75024	4.8949
1654	1655	binary	HfO2	62	0,1,1	1.45317	8.28566	3.39076	4.8949
1655	1656	binary	HfO2	62	0,1,1	2.54737	5.98579	1.09089	4.8949
1656	1657	binary	HfO2	62	0,1,2	2.07854	6.81589	1.92099	4.8949
1657	1658	binary	HfO2	62	0,1,2	2.29032	6.42549	1.53059	4.8949
1658	1659	binary	HfO2	62	0,2,1	1.90265	8.01354	3.11864	4.8949
1659	1660	binary	HfO2	62	0,2,1	1.87503	8.56261	3.66771	4.8949
1660	1661	binary	HfO2	62	1,0,0	2.43724	7.77945	2.88455	4.8949
1661	1662	binary	HfO2	62	1,0,0	1.82467	8.44609	3.55119	4.8949
1662	1663	binary	HfO2	62	1,0,1	1.81403	9.30182	4.40692	4.8949
1663	1664	binary	HfO2	62	1,0,1	1.25661	9.0716	4.1767	4.8949
1664	1665	binary	HfO2	62	1,0,1	1.60244	9.88349	4.98859	4.8949
1665	1666	binary	HfO2	62	1,0,1	2.04715	8.98915	4.09425	4.8949
1666	1667	binary	HfO2	62	1,0,2	1.87188	9.06224	4.16734	4.8949
1667	1668	binary	HfO2	62	1,0,2	3.24919	6.48188	1.58698	4.8949
1668	1669	binary	HfO2	62	1,1,0	1.49409	8.00771	3.11281	4.8949
1669	1670	binary	HfO2	62	1,1,0	1.95743	7.0899	2.195	4.8949
1670	1671	binary	HfO2	62	1,1,1	1.76706	6.70548	1.81058	4.8949
1671	1672	binary	HfO2	62	1,1,1	1.33485	8.50599	3.61109	4.8949
1672	1673	binary	HfO2	62	1,1,2	1.73439	6.89612	2.00122	4.8949
1673	1674	binary	HfO2	62	1,1,2	1.75802	8.09546	3.20056	4.8949
1674	1675	binary	HfO2	62	1,2,0	2.12279	7.87495	2.98005	4.8949
1675	1676	binary	HfO2	62	1,2,0	1.5782	7.67738	2.78248	4.8949
1676	1677	binary	HfO2	62	1,2,1	1.40915	7.95597	3.06107	4.8949
1677	1678	binary	HfO2	62	1,2,1	1.34296	7.62853	2.73363	4.8949
1678	1679	binary	HfO2	62	1,2,1	1.43349	7.45393	2.55903	4.8949
1679	1680	binary	HfO2	62	1,2,1	1.53801	7.44151	2.54661	4.8949
1680	1681	binary	HfO2	62	1,2,2	1.009	8.24869	3.35379	4.8949
1681	1682	binary	HfO2	62	1,2,2	1.02903	8.08102	3.18612	4.8949
1682	1683	binary	HfO2	62	2,0,1	1.55274	9.56057	4.66567	4.8949
1683	1684	binary	HfO2	62	2,0,1	3.19311	7.55154	2.65664	4.8949
1684	1685	binary	HfO2	62	2,1,0	1.81416	6.46178	1.56688	4.8949
1685	1686	binary	HfO2	62	2,1,0	2.15091	7.62505	2.73015	4.8949
1686	1687	binary	HfO2	62	2,1,1	1.48174	7.99868	3.10378	4.8949
1687	1688	binary	HfO2	62	2,1,1	1.8218	7.80737	2.91247	4.8949
1688	1689	binary	HfO2	62	2,1,2	1.48094	8.42172	3.52682	4.8949
1689	1690	binary	HfO2	62	2,1,2	1.63172	7.91313	3.01823	4.8949
1690	1691	binary	HfO2	62	2,2,1	1.98909	7.227	2.3321	4.8949
1691	1692	binary	HfO2	62	2,2,1	1.79455	7.57189	2.67699	4.8949
1692	1693	binary	ZrO2	62	0,0,1	1.32277	8.68722	4.36602	4.3212
1693	1694	binary	ZrO2	62	0,0,1	1.74164	9.49115	5.16995	4.3212
1694	1695	binary	ZrO2	62	0,1,0	1.46023	7.93138	3.61018	4.3212
1695	1696	binary	ZrO2	62	0,1,1	1.35659	7.93967	3.61847	4.3212
1696	1697	binary	ZrO2	62	0,1,1	2.40195	5.66311	1.34191	4.3212
1697	1698	binary	ZrO2	62	0,1,2	1.95511	6.54503	2.22383	4.3212
1698	1699	binary	ZrO2	62	0,1,2	2.14756	6.12562	1.80442	4.3212
1699	1700	binary	ZrO2	62	0,2,1	1.81727	7.45163	3.13043	4.3212
1700	1701	binary	ZrO2	62	0,2,1	1.81308	8.09217	3.77097	4.3212
1701	1702	binary	ZrO2	62	1,0,0	2.29633	7.45115	3.12995	4.3212
1702	1703	binary	ZrO2	62	1,0,0	1.65337	8.13377	3.81257	4.3212
1703	1704	binary	ZrO2	62	1,0,1	1.68273	8.81338	4.49218	4.3212
1704	1705	binary	ZrO2	62	1,0,1	1.19764	8.63808	4.31688	4.3212
1705	1706	binary	ZrO2	62	1,0,1	1.49768	9.36068	5.03948	4.3212
1706	1707	binary	ZrO2	62	1,0,1	1.94555	8.44699	4.12579	4.3212
1707	1708	binary	ZrO2	62	1,0,2	1.73497	8.71616	4.39496	4.3212
1708	1709	binary	ZrO2	62	1,0,2	3.0546	5.84193	1.52073	4.3212
1709	1710	binary	ZrO2	62	1,1,0	1.42301	7.59246	3.27126	4.3212
1710	1711	binary	ZrO2	62	1,1,0	1.85472	6.72665	2.40545	4.3212
1711	1712	binary	ZrO2	62	1,1,1	1.6783	6.37105	2.04985	4.3212
1712	1713	binary	ZrO2	62	1,1,1	1.24058	8.12752	3.80632	4.3212
1713	1714	binary	ZrO2	62	1,1,2	1.61931	6.58921	2.26801	4.3212
1714	1715	binary	ZrO2	62	1,1,2	1.66438	7.66997	3.34877	4.3212
1715	1716	binary	ZrO2	62	1,2,0	1.99867	7.43701	3.11581	4.3212
1716	1717	binary	ZrO2	62	1,2,0	1.48187	7.3692	3.048	4.3212
1717	1718	binary	ZrO2	62	1,2,1	1.32943	7.57576	3.25456	4.3212
1718	1719	binary	ZrO2	62	1,2,1	1.2697	7.25374	2.93254	4.3212
1719	1720	binary	ZrO2	62	1,2,1	1.23714	7.53595	3.21475	4.3212
1720	1721	binary	ZrO2	62	1,2,1	1.44128	7.10597	2.78477	4.3212
1721	1722	binary	ZrO2	62	1,2,2	0.9635	7.97184	3.65064	4.3212
1722	1723	binary	ZrO2	62	2,0,1	1.44364	9.08406	4.76286	4.3212
1723	1724	binary	ZrO2	62	2,0,1	2.98906	6.85755	2.53635	4.3212
1724	1725	binary	ZrO2	62	2,1,0	1.67502	6.17778	1.85658	4.3212
1725	1726	binary	ZrO2	62	2,1,0	2.00417	7.25706	2.93586	4.3212
1726	1727	binary	ZrO2	62	2,1,1	1.40558	7.62657	3.30537	4.3212
1727	1728	binary	ZrO2	62	2,1,1	1.69713	7.4427	3.1215	4.3212
1728	1729	binary	ZrO2	62	2,1,2	1.38756	8.04393	3.72273	4.3212
1729	1730	binary	ZrO2	62	2,1,2	1.53161	7.61127	3.29007	4.3212
1730	1731	binary	ZrO2	62	2,2,1	1.87073	6.89138	2.57018	4.3212
1731	1732	binary	GeO2	58	0,0,1	2.25823	8.57518	4.83068	3.7445
1732	1733	binary	GeO2	58	0,1,0	1.12348	9.98688	6.24238	3.7445
1733	1734	binary	GeO2	58	0,1,1	1.7165	9.30181	5.55731	3.7445
1734	1735	binary	GeO2	58	0,1,2	3.10725	8.79007	5.04557	3.7445
1735	1736	binary	GeO2	58	0,2,1	1.59296	9.11307	5.36857	3.7445
1736	1737	binary	GeO2	58	1,0,0	1.1201	9.98255	6.23805	3.7445
1737	1738	binary	GeO2	58	1,0,1	1.71584	9.29757	5.55307	3.7445
1738	1739	binary	GeO2	58	1,0,2	3.11331	8.79438	5.04988	3.7445
1739	1740	binary	GeO2	58	1,1,0	1.09944	9.94289	6.19839	3.7445
1740	1741	binary	GeO2	58	1,1,2	2.10149	8.79677	5.05227	3.7445
1741	1742	binary	GeO2	58	1,2,1	1.49693	8.77753	5.03303	3.7445
1742	1743	binary	GeO2	58	2,0,1	1.58937	9.09988	5.35538	3.7445
1743	1744	binary	GeO2	58	2,1,1	1.49258	8.77967	5.03517	3.7445
1744	1745	binary	GeO2	58	2,2,1	2.13834	8.60643	4.86193	3.7445
1745	1746	binary	GeO2	58	2,2,1	1.40559	9.386	5.6415	3.7445
1746	1747	binary	HfO2	58	0,0,1	2.26722	7.241	1.1411	6.0999
1747	1748	binary	HfO2	58	0,1,0	1.63509	9.41623	3.31633	6.0999
1748	1749	binary	HfO2	58	0,1,1	1.77901	8.47781	2.37791	6.0999
1749	1750	binary	HfO2	58	0,1,2	2.83762	6.74382	0.643919	6.0999
1750	1751	binary	HfO2	58	0,2,1	1.9376	8.29379	2.19389	6.0999
1751	1752	binary	HfO2	58	1,0,0	1.63234	9.41524	3.31534	6.0999
1752	1753	binary	HfO2	58	1,0,1	1.77821	8.48175	2.38185	6.0999
1753	1754	binary	HfO2	58	1,0,2	2.8341	6.74208	0.642176	6.0999
1754	1755	binary	HfO2	58	1,1,0	1.35599	9.38107	3.28117	6.0999
1755	1756	binary	HfO2	58	1,1,2	1.89937	7.68854	1.58864	6.0999
1756	1757	binary	HfO2	58	1,2,1	1.81833	7.79221	1.69231	6.0999
1757	1758	binary	HfO2	58	2,0,1	1.93578	8.29416	2.19426	6.0999
1758	1759	binary	HfO2	58	2,1,1	1.81703	7.77592	1.67602	6.0999
1759	1760	binary	HfO2	58	2,2,1	2.80314	7.36337	1.26347	6.0999
1760	1761	binary	HfO2	58	2,2,1	1.54104	8.37276	2.27286	6.0999
1761	1762	binary	PbO2	58	0,0,1	1.4054	7.11049	6.79239	0.3181
1762	1763	binary	PbO2	58	0,1,0	0.896309	8.24013	7.92203	0.3181
1763	1764	binary	PbO2	58	0,1,1	1.11453	8.06927	7.75117	0.3181
1764	1765	binary	PbO2	58	0,1,2	1.25735	6.57715	6.25905	0.3181
1765	1766	binary	PbO2	58	0,2,1	1.08763	7.75401	7.43591	0.3181
1766	1767	binary	PbO2	58	1,0,0	0.89433	8.3128	7.9947	0.3181
1767	1768	binary	PbO2	58	1,0,1	1.09632	7.98486	7.66676	0.3181
1768	1769	binary	PbO2	58	1,0,2	1.20539	6.39833	6.08023	0.3181
1769	1770	binary	PbO2	58	1,1,0	0.753163	8.21319	7.89509	0.3181
1770	1771	binary	PbO2	58	1,1,2	0.772591	6.74403	6.42593	0.3181
1771	1772	binary	PbO2	58	1,2,1	1.03309	7.60357	7.28547	0.3181
1772	1773	binary	PbO2	58	2,0,1	1.07228	7.66828	7.35018	0.3181
1773	1774	binary	PbO2	58	2,1,0	1.02369	8.38371	8.06561	0.3181
1774	1775	binary	PbO2	58	2,1,0	1.43603	8.75878	8.44068	0.3181
1775	1776	binary	PbO2	58	2,1,1	1.03206	7.45438	7.13628	0.3181
1776	1777	binary	PbO2	58	2,1,2	0.798667	6.71865	6.40055	0.3181
1777	1778	binary	PbO2	58	2,1,2	1.31134	7.445	7.1269	0.3181
1778	1779	binary	PbO2	58	2,2,1	0.634072	6.57558	6.25748	0.3181
1779	1780	binary	PbO2	58	2,2,1	0.99652	8.10366	7.78556	0.3181
1780	1781	binary	SnO2	58	0,0,1	2.07336	8.10677	4.97437	3.1324
1781	1782	binary	SnO2	58	0,1,0	1.33029	9.73303	6.60063	3.1324
1782	1783	binary	SnO2	58	0,1,1	1.63117	9.2335	6.1011	3.1324
1783	1784	binary	SnO2	58	0,1,2	2.69152	8.34831	5.21591	3.1324
1784	1785	binary	SnO2	58	0,2,1	1.65223	8.85842	5.72602	3.1324
1785	1786	binary	SnO2	58	1,0,0	1.33004	9.73188	6.59948	3.1324
1786	1787	binary	SnO2	58	1,0,1	1.6316	9.23969	6.10729	3.1324
1787	1788	binary	SnO2	58	1,0,2	2.69223	8.35443	5.22203	3.1324
1788	1789	binary	SnO2	58	1,1,0	1.1967	9.65791	6.52551	3.1324
1789	1790	binary	SnO2	58	1,1,2	1.82955	8.5201	5.3877	3.1324
1790	1791	binary	SnO2	58	1,2,1	1.58675	8.64137	5.50897	3.1324
1791	1792	binary	SnO2	58	2,0,1	1.65216	8.85903	5.72663	3.1324
1792	1793	binary	SnO2	58	2,1,1	1.5865	8.62869	5.49629	3.1324
1793	1794	binary	SnO2	58	2,2,1	2.37528	8.66306	5.53066	3.1324
1794	1795	binary	SnO2	58	2,2,1	1.43383	9.16512	6.03272	3.1324
1795	1796	binary	TiO2	58	0,0,1	1.78095	6.6904	3.7316	2.9588
1796	1797	binary	TiO2	58	0,1,0	1.11532	8.4391	5.4803	2.9588
1797	1798	binary	TiO2	58	0,1,1	1.40288	7.64317	4.68437	2.9588
1798	1799	binary	TiO2	58	0,1,2	2.33862	6.24926	3.29046	2.9588
1799	1800	binary	TiO2	58	0,2,1	1.40568	7.6568	4.698	2.9588
1800	1801	binary	TiO2	58	1,0,0	1.11009	8.45132	5.49252	2.9588
1801	1802	binary	TiO2	58	1,0,1	1.40492	7.63829	4.67949	2.9588
1802	1803	binary	TiO2	58	1,0,2	2.33695	6.25863	3.29983	2.9588
1803	1804	binary	TiO2	58	1,1,0	0.915518	8.42158	5.46278	2.9588
1804	1805	binary	TiO2	58	1,1,2	1.62021	7.19355	4.23475	2.9588
1805	1806	binary	TiO2	58	1,2,1	1.33373	7.1842	4.2254	2.9588
1806	1807	binary	TiO2	58	2,0,1	1.40094	7.6541	4.6953	2.9588
1807	1808	binary	TiO2	58	2,1,1	1.33049	7.18771	4.22891	2.9588
1808	1809	binary	TiO2	58	2,2,1	2.0697	6.43037	3.47157	2.9588
1809	1810	binary	TiO2	58	2,2,1	1.16513	7.70453	4.74573	2.9588
1810	1811	binary	GeO2	154	0,0,0,1	0.77622	11.154	4.76797	6.386
1811	1812	binary	GeO2	154	1,0,-1,-1	0.711336	11.0788	4.69277	6.386
1812	1813	binary	GeO2	154	1,0,-1,-2	1.79046	12.7941	6.40811	6.386
1813	1814	binary	GeO2	154	1,0,-1,0	0.446938	10.9032	4.51719	6.386
1814	1815	binary	GeO2	154	1,0,-1,0	1.02487	10.7351	4.34905	6.386
1815	1816	binary	GeO2	154	1,0,-1,0	1.60979	11.927	5.54104	6.386
1816	1817	binary	GeO2	154	1,0,-1,1	1.25716	12.9951	6.60905	6.386
1817	1818	binary	GeO2	154	2,0,-2,1	0.882054	10.5987	4.21271	6.386
1818	1819	binary	GeO2	154	2,0,-2,1	1.02572	10.8347	4.44873	6.386
1819	1820	binary	GeO2	154	2,0,-2,1	1.46023	11.5841	5.19811	6.386
1820	1821	binary	SiO2	154	0,0,0,1	2.08735	13.2285	3.06307	10.1654
1821	1822	binary	SiO2	154	1,0,-1,-2	2.62852	13.0518	2.88637	10.1654
1822	1823	binary	SiO2	154	1,0,-1,0	2.04884	12.9336	2.76819	10.1654
1823	1824	binary	SiO2	154	1,0,-1,0	2.54609	12.7371	2.57165	10.1654
1824	1825	binary	SiO2	154	1,0,-1,0	2.18938	12.9471	2.78169	10.1654
1825	1826	binary	SiO2	154	1,0,-1,1	0.93536	11.1198	0.954362	10.1654
1826	1827	binary	SiO2	154	1,0,-1,2	1.04378	11.4365	1.27112	10.1654
1827	1828	binary	SiO2	154	2,0,-2,-1	1.84426	12.2628	2.09743	10.1654
1828	1829	binary	SiO2	15	0,1,-1	1.55003	13.1389	2.9592	10.1797
1829	1830	binary	SiO2	15	0,1,-1	1.5388	13.8045	3.62483	10.1797
1830	1831	binary	SiO2	15	0,1,0	1.21225	11.6346	1.45485	10.1797
1831	1832	binary	SiO2	15	0,1,0	2.51478	11.7833	1.60365	10.1797
1832	1833	binary	SiO2	15	0,1,1	1.55004	13.1325	2.95283	10.1797
1833	1834	binary	SiO2	15	0,1,1	1.53869	13.8199	3.64018	10.1797
1834	1835	binary	SiO2	15	1,0,-2	1.94608	13.3224	3.14269	10.1797
1835	1836	binary	SiO2	15	1,0,0	2.32913	12.6712	2.4915	10.1797
1836	1837	binary	SiO2	15	1,0,1	2.60232	12.8213	2.64161	10.1797
1837	1838	binary	SiO2	15	1,1,-1	2.21455	12.5279	2.34825	10.1797
1838	1839	binary	SiO2	15	1,1,-2	1.61671	13.2292	3.04953	10.1797
1839	1840	binary	SiO2	15	1,1,-2	1.07915	12.2785	2.09878	10.1797
1840	1841	binary	SiO2	15	1,1,-2	2.38655	11.9637	1.78402	10.1797
1841	1842	binary	SiO2	15	1,1,0	1.15982	11.7539	1.57424	10.1797
1842	1843	binary	SiO2	15	1,1,0	1.923	14.1561	3.9764	10.1797
1843	1844	binary	SiO2	15	1,1,1	2.06481	13.946	3.76629	10.1797
1844	1845	binary	SiO2	15	1,1,1	2.61546	13.1581	2.97837	10.1797
1845	1846	binary	SiO2	15	1,1,2	1.72055	12.9523	2.77259	10.1797
1846	1847	binary	SiO2	15	1,1,2	1.58448	12.2871	2.10741	10.1797
1847	1848	binary	SiO2	15	2,0,1	3.1414	13.0279	2.84822	10.1797
1848	1849	binary	SiO2	15	2,2,-1	1.61557	12.1999	2.02023	10.1797
1849	1850	binary	SiO2	15	2,2,-1	1.60227	12.1625	1.9828	10.1797
1850	1851	binary	SiO2	15	2,2,1	1.58912	12.4862	2.30647	10.1797
1851	1852	binary	SiO2	15	2,2,1	1.75423	12.4142	2.23451	10.1797
1852	1853	binary	GeO2	92	0,0,1	1.57351	11.9701	5.30558	6.6645
1853	1854	binary	GeO2	92	1,0,0	0.942179	10.9306	4.26608	6.6645
1854	1855	binary	GeO2	92	1,0,0	0.47484	10.7189	4.05444	6.6645
1855	1856	binary	GeO2	92	1,0,1	0.670287	10.642	3.97751	6.6645
1856	1857	binary	GeO2	92	1,0,2	2.30113	10.9713	4.30677	6.6645
1857	1858	binary	GeO2	92	1,0,2	1.29415	11.4119	4.7474	6.6645
1858	1859	binary	GeO2	92	1,1,0	1.16325	11.3711	4.7066	6.6645
1859	1860	binary	GeO2	92	1,1,0	1.87014	10.9666	4.30206	6.6645
1860	1861	binary	GeO2	92	1,1,0	1.56687	10.0226	3.35809	6.6645
1861	1862	binary	GeO2	92	1,1,1	1.17628	12.1569	5.49238	6.6645
1862	1863	binary	GeO2	92	1,1,1	1.37983	12.6084	5.94388	6.6645
1863	1864	binary	GeO2	92	1,1,2	1.005	11.7704	5.10595	6.6645
1864	1865	binary	GeO2	92	2,0,1	1.47734	10.3287	3.66419	6.6645
1865	1866	binary	GeO2	92	2,0,1	1.00745	11.2742	4.60972	6.6645
1866	1867	binary	GeO2	92	2,1,0	1.00133	10.7647	4.10024	6.6645
1867	1868	binary	GeO2	92	2,1,0	0.870529	10.687	4.0225	6.6645
1868	1869	binary	SiO2	92	0,0,1	2.08729	13.002	2.65525	10.3468
1869	1870	binary	SiO2	92	1,0,0	1.37364	12.3563	2.00945	10.3468
1870	1871	binary	SiO2	92	1,0,0	2.07207	12.4254	2.07857	10.3468
1871	1872	binary	SiO2	92	1,0,1	1.55181	10.8575	0.510705	10.3468
1872	1873	binary	SiO2	92	1,0,1	2.47498	12.5191	2.17233	10.3468
1873	1874	binary	SiO2	92	1,0,2	1.94953	11.247	0.900163	10.3468
1874	1875	binary	SiO2	92	1,1,0	2.2307	13.366	3.01916	10.3468
1875	1876	binary	SiO2	92	1,1,0	2.98964	12.5188	2.17202	10.3468
1876	1877	binary	SiO2	92	1,1,0	2.91207	11.535	1.18816	10.3468
1877	1878	binary	SiO2	92	1,1,1	1.56362	12.6735	2.32666	10.3468
1878	1879	binary	SiO2	92	1,1,1	1.92082	13.2823	2.93555	10.3468
1879	1880	binary	SiO2	92	1,1,2	2.07499	12.9994	2.65257	10.3468
1880	1881	binary	SiO2	92	2,1,0	1.54339	12.9958	2.64903	10.3468
1881	1882	binary	SiO2	15	0,1,0	2.75554	12.8025	3.03544	9.7671
1882	1883	binary	SiO2	15	1,0,-1	3.18764	11.983	2.21592	9.7671
1883	1884	binary	SiO2	15	1,0,-1	2.66312	14.0547	4.28756	9.7671
1884	1885	binary	SiO2	15	1,0,-1	3.39119	11.2286	1.46147	9.7671
1885	1886	binary	SiO2	15	1,1,1	1.67592	11.6364	1.8693	9.7671
1886	1887	binary	SiO2	15	1,1,1	1.19442	13.1184	3.35129	9.7671
1887	1888	binary	SiO2	15	1,1,1	1.22814	10.7305	0.963382	9.7671
1888	1889	binary	SiO2	15	1,3,-1	1.45343	11.4133	1.64619	9.7671
1889	1890	binary	SiO2	15	3,1,-1	1.57792	12.7743	3.00717	9.7671
1890	1891	binary	Nb2O5	59	0,0,1	0.872897	9.66176	6.47376	3.188
1891	1892	binary	Nb2O5	59	0,0,1	1.5668	6.23719	3.04919	3.188
1892	1893	binary	Nb2O5	59	0,1,0	0.810419	8.05492	4.86692	3.188
1893	1894	binary	Nb2O5	59	0,1,1	1.10958	8.0458	4.8578	3.188
1894	1895	binary	Nb2O5	59	0,1,1	1.108	8.05665	4.86865	3.188
1895	1896	binary	Nb2O5	59	0,2,1	1.17931	7.48001	4.29201	3.188
1896	1897	binary	Nb2O5	59	0,2,1	1.33563	8.82733	5.63933	3.188
1897	1898	binary	Nb2O5	59	1,0,0	0.783588	7.78116	4.59316	3.188
1898	1899	binary	Nb2O5	59	1,0,1	1.22281	8.11293	4.92493	3.188
1899	1900	binary	Nb2O5	59	1,0,1	1.22535	8.1	4.912	3.188
1900	1901	binary	Nb2O5	59	1,1,0	0.736447	7.91357	4.72557	3.188
1901	1902	binary	Nb2O5	59	1,1,1	1.18867	8.24413	5.05613	3.188
1902	1903	binary	Nb2O5	59	1,2,0	1.28029	7.61796	4.42996	3.188
1903	1904	binary	Ta2O5	59	0,0,1	1.39678	10.1284	6.23344	3.895
1904	1905	binary	Ta2O5	59	0,0,1	2.22339	6.22295	2.32795	3.895
1905	1906	binary	Ta2O5	59	0,1,0	0.956212	8.19384	4.29884	3.895
1906	1907	binary	Ta2O5	59	0,1,1	1.66895	8.21757	4.32257	3.895
1907	1908	binary	Ta2O5	59	0,1,1	1.66896	8.21975	4.32475	3.895
1908	1909	binary	Ta2O5	59	0,2,1	1.53591	10.2335	6.33851	3.895
1909	1910	binary	Ta2O5	59	1,0,0	0.913797	7.88286	3.98786	3.895
1910	1911	binary	Ta2O5	59	1,0,1	1.70378	8.2742	4.3792	3.895
1911	1912	binary	Ta2O5	59	1,0,1	1.70363	8.27485	4.37985	3.895
1912	1913	binary	Ta2O5	59	1,1,0	0.860669	8.02527	4.13027	3.895
1913	1914	binary	Ta2O5	59	1,1,1	1.63889	8.43068	4.53568	3.895
1914	1915	binary	Ta2O5	59	1,2,0	1.58223	7.70544	3.81044	3.895
1915	1916	binary	V2O5	59	0,0,1	0.745076	8.03853	4.46833	3.5702
1916	1917	binary	V2O5	59	0,1,0	0.817943	8.57634	5.00614	3.5702
1917	1918	binary	V2O5	59	0,1,1	0.376019	8.89466	5.32446	3.5702
1918	1919	binary	V2O5	59	0,1,1	1.73022	10.3274	6.7572	3.5702
1919	1920	binary	V2O5	59	0,2,1	1.3966	8.75996	5.18976	3.5702
1920	1921	binary	V2O5	59	1,0,0	0.663111	8.70838	5.13818	3.5702
1921	1922	binary	V2O5	59	1,0,1	0.544433	8.9742	5.404	3.5702
1922	1923	binary	V2O5	59	1,0,1	0.638702	10.5447	6.97453	3.5702
1923	1924	binary	V2O5	59	1,1,0	0.631048	8.83802	5.26782	3.5702
1924	1925	binary	V2O5	59	1,1,1	0.658737	10.28	6.70983	3.5702
1925	1926	binary	V2O5	59	1,2,0	1.31864	8.39684	4.82664	3.5702
1926	1927	binary	V2O5	59	1,2,1	0.924818	8.08874	4.51854	3.5702
1927	1928	binary	V2O5	59	1,2,1	1.16698	8.47511	4.90491	3.5702
1928	1929	binary	V2O5	11	0,0,1	0.0103418	9.78716	6.75246	3.0347
1929	1930	binary	V2O5	11	0,0,1	0.997018	7.87353	4.83883	3.0347
1930	1931	binary	V2O5	11	0,1,-1	0.54587	8.99659	5.96189	3.0347
1931	1932	binary	V2O5	11	0,1,-1	0.768377	10.2713	7.23657	3.0347
1932	1933	binary	V2O5	11	0,1,-2	1.72044	8.59392	5.55922	3.0347
1933	1934	binary	V2O5	11	0,1,-2	0.843601	9.43876	6.40406	3.0347
1934	1935	binary	V2O5	11	0,1,0	0.610286	8.81755	5.78285	3.0347
1935	1936	binary	V2O5	11	0,1,1	0.768626	10.276	7.24127	3.0347
1936	1937	binary	V2O5	11	0,1,1	0.546331	8.9894	5.9547	3.0347
1937	1938	binary	V2O5	11	0,1,2	0.843484	9.42577	6.39107	3.0347
1938	1939	binary	V2O5	11	0,1,2	1.72054	8.59186	5.55716	3.0347
1939	1940	binary	V2O5	11	0,2,-1	1.07791	8.80608	5.77138	3.0347
1940	1941	binary	V2O5	11	0,2,-1	0.586481	8.92568	5.89098	3.0347
1941	1942	binary	V2O5	11	0,2,1	1.07819	8.80704	5.77234	3.0347
1942	1943	binary	V2O5	11	0,2,1	0.587286	8.91543	5.88073	3.0347
1943	1944	binary	V2O5	11	1,0,-1	1.12615	8.14321	5.10851	3.0347
1944	1945	binary	V2O5	11	1,0,-2	1.32754	9.19637	6.16167	3.0347
1945	1946	binary	V2O5	11	1,0,-2	2.05833	7.91995	4.88525	3.0347
1946	1947	binary	V2O5	11	1,0,0	0.378879	9.39232	6.35762	3.0347
1947	1948	binary	V2O5	11	1,0,0	0.607556	9.52012	6.48542	3.0347
1948	1949	binary	V2O5	11	1,0,1	1.06523	9.85342	6.81872	3.0347
1949	1950	binary	V2O5	11	1,0,2	0.696757	8.31583	5.28113	3.0347
1950	1951	binary	V2O5	11	1,1,-1	1.49792	9.02393	5.98923	3.0347
1951	1952	binary	V2O5	11	1,1,-1	0.98017	7.92318	4.88848	3.0347
1952	1953	binary	V2O5	11	1,1,-2	1.01399	7.21497	4.18027	3.0347
1953	1954	binary	V2O5	11	1,1,0	1.02872	9.63972	6.60502	3.0347
1954	1955	binary	V2O5	11	1,1,0	0.571049	9.05646	6.02176	3.0347
1955	1956	binary	V2O5	11	1,1,1	0.45356	9.63689	6.60219	3.0347
1956	1957	binary	V2O5	11	1,1,2	0.72253	8.94486	5.91016	3.0347
1957	1958	binary	V2O5	11	1,1,2	0.680825	9.93878	6.90408	3.0347
1958	1959	binary	V2O5	11	1,2,-1	0.77608	8.85237	5.81767	3.0347
1959	1960	binary	V2O5	11	1,2,0	0.501709	9.44133	6.40663	3.0347
1960	1961	binary	V2O5	11	1,2,0	0.657504	9.22937	6.19467	3.0347
1961	1962	binary	V2O5	11	1,2,1	0.642624	9.3728	6.3381	3.0347
1962	1963	binary	V2O5	11	2,0,1	1.66039	7.54104	4.50634	3.0347
1963	1964	binary	V2O5	11	2,1,-1	0.658348	9.81982	6.78512	3.0347
1964	1965	binary	V2O5	11	2,1,-1	0.633556	9.53029	6.49559	3.0347
1965	1966	binary	V2O5	11	2,1,0	1.18788	8.36569	5.33099	3.0347
1966	1967	binary	V2O5	11	2,1,0	0.844354	10.0551	7.0204	3.0347
1967	1968	binary	V2O5	11	2,1,1	0.576592	9.71357	6.67887	3.0347
1968	1969	binary	V2O5	11	2,1,1	0.771834	9.87988	6.84518	3.0347
1969	1970	binary	V2O5	11	2,2,1	0.776391	9.54404	6.50934	3.0347
1970	1971	binary	Nb2O5	15	0,0,1	1.35566	9.96153	6.17973	3.7818
1971	1972	binary	Nb2O5	15	0,1,-1	0.961251	8.62378	4.84198	3.7818
1972	1973	binary	Nb2O5	15	0,1,-1	1.63489	9.48358	5.70178	3.7818
1973	1974	binary	Nb2O5	15	0,1,0	1.74383	8.98854	5.20674	3.7818
1974	1975	binary	Nb2O5	15	0,1,0	0.960829	9.19675	5.41495	3.7818
1975	1976	binary	Nb2O5	15	0,1,1	0.960776	8.62548	4.84368	3.7818
1976	1977	binary	Nb2O5	15	0,1,1	1.63513	9.48059	5.69879	3.7818
1977	1978	binary	Nb2O5	15	0,2,-1	1.13804	9.55126	5.76946	3.7818
1978	1979	binary	Nb2O5	15	0,2,-1	0.949365	8.31588	4.53408	3.7818
1979	1980	binary	Nb2O5	15	0,2,1	0.948979	8.31976	4.53796	3.7818
1980	1981	binary	Nb2O5	15	0,2,1	1.13735	9.56356	5.78176	3.7818
1981	1982	binary	Nb2O5	15	1,0,-1	1.59255	8.60492	4.82312	3.7818
1982	1983	binary	Nb2O5	15	1,0,-2	1.36071	8.67093	4.88913	3.7818
1983	1984	binary	Nb2O5	15	1,0,1	1.06205	9.74099	5.95919	3.7818
1984	1985	binary	Nb2O5	15	1,1,-1	0.956131	8.9505	5.1687	3.7818
1985	1986	binary	Nb2O5	15	1,1,-1	1.09346	8.07444	4.29264	3.7818
1986	1987	binary	Nb2O5	15	1,1,-2	1.39532	8.52708	4.74528	3.7818
1987	1988	binary	Nb2O5	15	1,1,-2	1.21015	8.19448	4.41268	3.7818
1988	1989	binary	Nb2O5	15	1,1,0	1.05649	9.23189	5.45009	3.7818
1989	1990	binary	Nb2O5	15	1,1,1	1.15448	9.19488	5.41308	3.7818
1990	1991	binary	Nb2O5	15	1,1,1	0.644476	8.36831	4.58651	3.7818
1991	1992	binary	Nb2O5	15	1,1,2	0.864802	8.75187	4.97007	3.7818
1992	1993	binary	Nb2O5	15	1,1,2	1.20872	8.42891	4.64711	3.7818
1993	1994	binary	Nb2O5	15	2,1,0	1.21876	9.14279	5.36099	3.7818
1994	1995	binary	Nb2O5	15	2,2,-1	1.15481	8.24085	4.45905	3.7818
1995	1996	binary	Nb2O5	15	2,2,-1	1.28171	8.94565	5.16385	3.7818
1996	1997	binary	Nb2O5	15	2,2,1	1.24138	9.98011	6.19831	3.7818
1997	1998	binary	Ta2O5	15	0,0,1	1.76743	9.76725	4.89685	4.8704
1998	1999	binary	Ta2O5	15	0,1,-1	1.18531	8.75893	3.88853	4.8704
[truncated: 914 more rows]
