# Supplementary material for: Band Alignment of Oxides by Learnable Structural-Descriptor-Aided Neural Network and Transfer Learning
Source: J Am Chem Soc. 2024 Mar 28;146(14):9697–708. doi: 10.1021/jacs.3c13574 (PMC11009958; doi:10.1021/jacs.3c13574)
Supplement: Supplementary file 3 — ja3c13574_si_003.zip [file ja3c13574_si_003.zip]

Archive with 5,832 entries (5,826 files):
- Data_S2/after_optimization/
- Data_S2/after_optimization/binary/
- Data_S2/after_optimization/binary/1.cif
- Data_S2/after_optimization/binary/10.cif
- Data_S2/after_optimization/binary/100.cif
- Data_S2/after_optimization/binary/1000.cif
- Data_S2/after_optimization/binary/1001.cif
- Data_S2/after_optimization/binary/1002.cif
- Data_S2/after_optimization/binary/1003.cif
- Data_S2/after_optimization/binary/1004.cif
- Data_S2/after_optimization/binary/1005.cif
- Data_S2/after_optimization/binary/1006.cif
- Data_S2/after_optimization/binary/1007.cif
- Data_S2/after_optimization/binary/1008.cif
- Data_S2/after_optimization/binary/1009.cif
- Data_S2/after_optimization/binary/101.cif
- Data_S2/after_optimization/binary/1010.cif
- Data_S2/after_optimization/binary/1011.cif
- Data_S2/after_optimization/binary/1012.cif
- Data_S2/after_optimization/binary/1013.cif
- Data_S2/after_optimization/binary/1014.cif
- Data_S2/after_optimization/binary/1015.cif
- Data_S2/after_optimization/binary/1016.cif
- Data_S2/after_optimization/binary/1017.cif
- Data_S2/after_optimization/binary/1018.cif
- Data_S2/after_optimization/binary/1019.cif
- Data_S2/after_optimization/binary/102.cif
- Data_S2/after_optimization/binary/1020.cif
- Data_S2/after_optimization/binary/1021.cif
- Data_S2/after_optimization/binary/1022.cif
- Data_S2/after_optimization/binary/1023.cif
- Data_S2/after_optimization/binary/1024.cif
- Data_S2/after_optimization/binary/1025.cif
- Data_S2/after_optimization/binary/1026.cif
- Data_S2/after_optimization/binary/1027.cif
- Data_S2/after_optimization/binary/1028.cif
- Data_S2/after_optimization/binary/1029.cif
- Data_S2/after_optimization/binary/103.cif
- Data_S2/after_optimization/binary/1030.cif
- Data_S2/after_optimization/binary/1031.cif
- Data_S2/after_optimization/binary/1032.cif
- Data_S2/after_optimization/binary/1033.cif
- Data_S2/after_optimization/binary/1034.cif
- Data_S2/after_optimization/binary/1035.cif
- Data_S2/after_optimization/binary/1036.cif
- Data_S2/after_optimization/binary/1037.cif
- Data_S2/after_optimization/binary/1038.cif
- Data_S2/after_optimization/binary/1039.cif
- Data_S2/after_optimization/binary/104.cif
- Data_S2/after_optimization/binary/1040.cif
- Data_S2/after_optimization/binary/1041.cif
- Data_S2/after_optimization/binary/1042.cif
- Data_S2/after_optimization/binary/1043.cif
- Data_S2/after_optimization/binary/1044.cif
- Data_S2/after_optimization/binary/1045.cif
- Data_S2/after_optimization/binary/1046.cif
- Data_S2/after_optimization/binary/1047.cif
- Data_S2/after_optimization/binary/1048.cif
- Data_S2/after_optimization/binary/1049.cif
- Data_S2/after_optimization/binary/105.cif
- Data_S2/after_optimization/binary/1050.cif
- Data_S2/after_optimization/binary/1051.cif
- Data_S2/after_optimization/binary/1052.cif
- Data_S2/after_optimization/binary/1053.cif
- Data_S2/after_optimization/binary/1054.cif
- Data_S2/after_optimization/binary/1055.cif
- Data_S2/after_optimization/binary/1056.cif
- Data_S2/after_optimization/binary/1057.cif
- Data_S2/after_optimization/binary/1058.cif
- Data_S2/after_optimization/binary/1059.cif
- Data_S2/after_optimization/binary/106.cif
- Data_S2/after_optimization/binary/1060.cif
- Data_S2/after_optimization/binary/1061.cif
- Data_S2/after_optimization/binary/1062.cif
- Data_S2/after_optimization/binary/1063.cif
- Data_S2/after_optimization/binary/1064.cif
- Data_S2/after_optimization/binary/1065.cif
- Data_S2/after_optimization/binary/1066.cif
- Data_S2/after_optimization/binary/1067.cif
- Data_S2/after_optimization/binary/1068.cif
- Data_S2/after_optimization/binary/1069.cif
- Data_S2/after_optimization/binary/107.cif
- Data_S2/after_optimization/binary/1070.cif
- Data_S2/after_optimization/binary/1071.cif
- Data_S2/after_optimization/binary/1072.cif
- Data_S2/after_optimization/binary/1073.cif
- Data_S2/after_optimization/binary/1074.cif
- Data_S2/after_optimization/binary/1075.cif
- Data_S2/after_optimization/binary/1076.cif
- Data_S2/after_optimization/binary/1077.cif
- Data_S2/after_optimization/binary/1078.cif
- Data_S2/after_optimization/binary/1079.cif
- Data_S2/after_optimization/binary/108.cif
- Data_S2/after_optimization/binary/1080.cif
- Data_S2/after_optimization/binary/1081.cif
- Data_S2/after_optimization/binary/1082.cif
- Data_S2/after_optimization/binary/1083.cif
- Data_S2/after_optimization/binary/1084.cif
- Data_S2/after_optimization/binary/1085.cif
- Data_S2/after_optimization/binary/1086.cif
- Data_S2/after_optimization/binary/1087.cif
- Data_S2/after_optimization/binary/1088.cif
- Data_S2/after_optimization/binary/1089.cif
- Data_S2/after_optimization/binary/109.cif
- Data_S2/after_optimization/binary/1090.cif
- Data_S2/after_optimization/binary/1091.cif
- Data_S2/after_optimization/binary/1092.cif
- Data_S2/after_optimization/binary/1093.cif
- Data_S2/after_optimization/binary/1094.cif
- Data_S2/after_optimization/binary/1095.cif
- Data_S2/after_optimization/binary/1096.cif
- Data_S2/after_optimization/binary/1097.cif
- Data_S2/after_optimization/binary/1098.cif
- Data_S2/after_optimization/binary/1099.cif
- Data_S2/after_optimization/binary/11.cif
- Data_S2/after_optimization/binary/110.cif
- Data_S2/after_optimization/binary/1100.cif
- Data_S2/after_optimization/binary/1101.cif
- Data_S2/after_optimization/binary/1102.cif
- Data_S2/after_optimization/binary/1103.cif
- Data_S2/after_optimization/binary/1104.cif
- Data_S2/after_optimization/binary/1105.cif
- Data_S2/after_optimization/binary/1106.cif
- Data_S2/after_optimization/binary/1107.cif
- Data_S2/after_optimization/binary/1108.cif
- Data_S2/after_optimization/binary/1109.cif
- Data_S2/after_optimization/binary/111.cif
- Data_S2/after_optimization/binary/1110.cif
- Data_S2/after_optimization/binary/1111.cif
- Data_S2/after_optimization/binary/1112.cif
- Data_S2/after_optimization/binary/1113.cif
- Data_S2/after_optimization/binary/1114.cif
- Data_S2/after_optimization/binary/1115.cif
- Data_S2/after_optimization/binary/1116.cif
- Data_S2/after_optimization/binary/1117.cif
- Data_S2/after_optimization/binary/1118.cif
- Data_S2/after_optimization/binary/1119.cif
- Data_S2/after_optimization/binary/112.cif
- Data_S2/after_optimization/binary/1120.cif
- Data_S2/after_optimization/binary/1121.cif
- Data_S2/after_optimization/binary/1122.cif
- Data_S2/after_optimization/binary/1123.cif
- Data_S2/after_optimization/binary/1124.cif
- Data_S2/after_optimization/binary/1125.cif
- Data_S2/after_optimization/binary/1126.cif
- Data_S2/after_optimization/binary/1127.cif
- Data_S2/after_optimization/binary/1128.cif
- Data_S2/after_optimization/binary/1129.cif
- Data_S2/after_optimization/binary/113.cif
- Data_S2/after_optimization/binary/1130.cif
- Data_S2/after_optimization/binary/1131.cif
- Data_S2/after_optimization/binary/1132.cif
- Data_S2/after_optimization/binary/1133.cif
- Data_S2/after_optimization/binary/1134.cif
- Data_S2/after_optimization/binary/1135.cif
- Data_S2/after_optimization/binary/1136.cif
- Data_S2/after_optimization/binary/1137.cif
- Data_S2/after_optimization/binary/1138.cif
- Data_S2/after_optimization/binary/1139.cif
- Data_S2/after_optimization/binary/114.cif
- Data_S2/after_optimization/binary/1140.cif
- Data_S2/after_optimization/binary/1141.cif
- Data_S2/after_optimization/binary/1142.cif
- Data_S2/after_optimization/binary/1143.cif
- Data_S2/after_optimization/binary/1144.cif
- Data_S2/after_optimization/binary/1145.cif
- Data_S2/after_optimization/binary/1146.cif
- Data_S2/after_optimization/binary/1147.cif
- Data_S2/after_optimization/binary/1148.cif
- Data_S2/after_optimization/binary/1149.cif
- Data_S2/after_optimization/binary/115.cif
- Data_S2/after_optimization/binary/1150.cif
- Data_S2/after_optimization/binary/1151.cif
- Data_S2/after_optimization/binary/1152.cif
- Data_S2/after_optimization/binary/1153.cif
- Data_S2/after_optimization/binary/1154.cif
- Data_S2/after_optimization/binary/1155.cif
- Data_S2/after_optimization/binary/1156.cif
- Data_S2/after_optimization/binary/1157.cif
- Data_S2/after_optimization/binary/1158.cif
- Data_S2/after_optimization/binary/1159.cif
- Data_S2/after_optimization/binary/116.cif
- Data_S2/after_optimization/binary/1160.cif
- Data_S2/after_optimization/binary/1161.cif
- Data_S2/after_optimization/binary/1162.cif
- Data_S2/after_optimization/binary/1163.cif
- Data_S2/after_optimization/binary/1164.cif
- Data_S2/after_optimization/binary/1165.cif
- Data_S2/after_optimization/binary/1166.cif
- Data_S2/after_optimization/binary/1167.cif
- Data_S2/after_optimization/binary/1168.cif
- Data_S2/after_optimization/binary/1169.cif
- Data_S2/after_optimization/binary/117.cif
- Data_S2/after_optimization/binary/1170.cif
- Data_S2/after_optimization/binary/1171.cif
- Data_S2/after_optimization/binary/1172.cif
- Data_S2/after_optimization/binary/1173.cif
- Data_S2/after_optimization/binary/1174.cif
- Data_S2/after_optimization/binary/1175.cif
- Data_S2/after_optimization/binary/1176.cif
- Data_S2/after_optimization/binary/1177.cif
- Data_S2/after_optimization/binary/1178.cif
- Data_S2/after_optimization/binary/1179.cif
- Data_S2/after_optimization/binary/118.cif
- Data_S2/after_optimization/binary/1180.cif
- Data_S2/after_optimization/binary/1181.cif
- Data_S2/after_optimization/binary/1182.cif
- Data_S2/after_optimization/binary/1183.cif
- Data_S2/after_optimization/binary/1184.cif
- Data_S2/after_optimization/binary/1185.cif
- Data_S2/after_optimization/binary/1186.cif
- Data_S2/after_optimization/binary/1187.cif
- Data_S2/after_optimization/binary/1188.cif
- Data_S2/after_optimization/binary/1189.cif
- Data_S2/after_optimization/binary/119.cif
- Data_S2/after_optimization/binary/1190.cif
- Data_S2/after_optimization/binary/1191.cif
- Data_S2/after_optimization/binary/1192.cif
- Data_S2/after_optimization/binary/1193.cif
- Data_S2/after_optimization/binary/1194.cif
- Data_S2/after_optimization/binary/1195.cif
- Data_S2/after_optimization/binary/1196.cif
- Data_S2/after_optimization/binary/1197.cif
- Data_S2/after_optimization/binary/1198.cif
- Data_S2/after_optimization/binary/1199.cif
- Data_S2/after_optimization/binary/12.cif
- Data_S2/after_optimization/binary/120.cif
- Data_S2/after_optimization/binary/1200.cif
- Data_S2/after_optimization/binary/1201.cif
- Data_S2/after_optimization/binary/1202.cif
- Data_S2/after_optimization/binary/1203.cif
- Data_S2/after_optimization/binary/1204.cif
- Data_S2/after_optimization/binary/1205.cif
- Data_S2/after_optimization/binary/1206.cif
- Data_S2/after_optimization/binary/1207.cif
- Data_S2/after_optimization/binary/1208.cif
- Data_S2/after_optimization/binary/1209.cif
- Data_S2/after_optimization/binary/121.cif
- Data_S2/after_optimization/binary/1210.cif
- Data_S2/after_optimization/binary/1211.cif
- Data_S2/after_optimization/binary/1212.cif
- Data_S2/after_optimization/binary/1213.cif
- Data_S2/after_optimization/binary/1214.cif
- Data_S2/after_optimization/binary/1215.cif
- Data_S2/after_optimization/binary/1216.cif
- Data_S2/after_optimization/binary/1217.cif
- Data_S2/after_optimization/binary/1218.cif
- Data_S2/after_optimization/binary/1219.cif
- Data_S2/after_optimization/binary/122.cif
- Data_S2/after_optimization/binary/1220.cif
- Data_S2/after_optimization/binary/1221.cif
- Data_S2/after_optimization/binary/1222.cif
- Data_S2/after_optimization/binary/1223.cif
- Data_S2/after_optimization/binary/1224.cif
- Data_S2/after_optimization/binary/1225.cif
- Data_S2/after_optimization/binary/1226.cif
- Data_S2/after_optimization/binary/1227.cif
- Data_S2/after_optimization/binary/1228.cif
- Data_S2/after_optimization/binary/1229.cif
- Data_S2/after_optimization/binary/123.cif
- Data_S2/after_optimization/binary/1230.cif
- Data_S2/after_optimization/binary/1231.cif
- Data_S2/after_optimization/binary/1232.cif
- Data_S2/after_optimization/binary/1233.cif
- Data_S2/after_optimization/binary/1234.cif
- Data_S2/after_optimization/binary/1235.cif
- Data_S2/after_optimization/binary/1236.cif
- Data_S2/after_optimization/binary/1237.cif
- Data_S2/after_optimization/binary/1238.cif
- Data_S2/after_optimization/binary/1239.cif
- Data_S2/after_optimization/binary/124.cif
- Data_S2/after_optimization/binary/1240.cif
- Data_S2/after_optimization/binary/1241.cif
- Data_S2/after_optimization/binary/1242.cif
- Data_S2/after_optimization/binary/1243.cif
- Data_S2/after_optimization/binary/1244.cif
- Data_S2/after_optimization/binary/1245.cif
- Data_S2/after_optimization/binary/1246.cif
- Data_S2/after_optimization/binary/1247.cif
- Data_S2/after_optimization/binary/1248.cif
- Data_S2/after_optimization/binary/1249.cif
- Data_S2/after_optimization/binary/125.cif
- Data_S2/after_optimization/binary/1250.cif
- Data_S2/after_optimization/binary/1251.cif
- Data_S2/after_optimization/binary/1252.cif
- Data_S2/after_optimization/binary/1253.cif
- Data_S2/after_optimization/binary/1254.cif
- Data_S2/after_optimization/binary/1255.cif
- Data_S2/after_optimization/binary/1256.cif
- Data_S2/after_optimization/binary/1257.cif
- Data_S2/after_optimization/binary/1258.cif
- Data_S2/after_optimization/binary/1259.cif
- Data_S2/after_optimization/binary/126.cif
- Data_S2/after_optimization/binary/1260.cif
- Data_S2/after_optimization/binary/1261.cif
- Data_S2/after_optimization/binary/1262.cif
- Data_S2/after_optimization/binary/1263.cif
- Data_S2/after_optimization/binary/1264.cif
- Data_S2/after_optimization/binary/1265.cif
- Data_S2/after_optimization/binary/1266.cif
[truncated: 5,532 more entries]
