# Supplementary material for: Band Alignment of Oxides by Learnable Structural-Descriptor-Aided Neural Network and Transfer Learning
Source: J Am Chem Soc. 2024 Mar 28;146(14):9697–708. doi: 10.1021/jacs.3c13574 (PMC11009958; doi:10.1021/jacs.3c13574)
Supplement: Supplementary file 3 — ja3c13574_si_003.zip [file ja3c13574_si_003.zip › Data_S2/after_optimization/binary/1.cif]

# generated using pymatgen
data_Cs2O
_symmetry_space_group_name_H-M   'P 1'
_cell_length_a   4.11769500
_cell_length_b   4.11769434
_cell_length_c   42.15556800
_cell_angle_alpha   90.00000000
_cell_angle_beta   90.00000000
_cell_angle_gamma   119.99999728
_symmetry_Int_Tables_number   1
_chemical_formula_structural   Cs2O
_chemical_formula_sum   'Cs8 O4'
_cell_volume   619.00458978
_cell_formula_units_Z   4
loop_
 _symmetry_equiv_pos_site_id
 _symmetry_equiv_pos_as_xyz
  1  'x, y, z'
loop_
 _atom_site_type_symbol
 _atom_site_label
 _atom_site_symmetry_multiplicity
 _atom_site_fract_x
 _atom_site_fract_y
 _atom_site_fract_z
 _atom_site_occupancy
  Cs  Cs0  1  0.33333300  0.66666700  0.13071900  1
  Cs  Cs1  1  0.66666700  0.33333300  0.20261500  1
  Cs  Cs2  1  0.33333300  0.66666700  0.29738600  1
  Cs  Cs3  1  0.66666700  0.33333300  0.36928100  1
  Cs  Cs4  1  0.33333300  0.66666700  0.46405200  1
  Cs  Cs5  1  0.66666700  0.33333300  0.53594800  1
  Cs  Cs6  1  0.33333300  0.66666700  0.63071900  1
  Cs  Cs7  1  0.66666700  0.33333300  0.70261500  1
  O  O8  1  0.00000000  0.00000000  0.16666700  1
  O  O9  1  0.00000000  0.00000000  0.33333300  1
  O  O10  1  0.00000000  0.00000000  0.50000000  1
  O  O11  1  0.00000000  0.00000000  0.66666700  1
