# Supplementary material for: Band Alignment of Oxides by Learnable Structural-Descriptor-Aided Neural Network and Transfer Learning
Source: J Am Chem Soc. 2024 Mar 28;146(14):9697–708. doi: 10.1021/jacs.3c13574 (PMC11009958; doi:10.1021/jacs.3c13574)
Supplement: Supplementary file 3 — ja3c13574_si_003.zip [file ja3c13574_si_003.zip › Data_S2/after_optimization/binary/10.cif]

# generated using pymatgen
data_Rb2O
_symmetry_space_group_name_H-M   'P 1'
_cell_length_a   4.15482800
_cell_length_b   4.15482748
_cell_length_c   40.03303800
_cell_angle_alpha   90.00000000
_cell_angle_beta   90.00000000
_cell_angle_gamma   120.00000411
_symmetry_Int_Tables_number   1
_chemical_formula_structural   Rb2O
_chemical_formula_sum   'Rb8 O4'
_cell_volume   598.48767062
_cell_formula_units_Z   4
loop_
 _symmetry_equiv_pos_site_id
 _symmetry_equiv_pos_as_xyz
  1  'x, y, z'
loop_
 _atom_site_type_symbol
 _atom_site_label
 _atom_site_symmetry_multiplicity
 _atom_site_fract_x
 _atom_site_fract_y
 _atom_site_fract_z
 _atom_site_occupancy
  Rb  Rb0  1  0.33333300  0.66666700  0.13418234  1
  Rb  Rb1  1  0.66666700  0.33333300  0.19917233  1
  Rb  Rb2  1  0.33333300  0.66666700  0.30083343  1
  Rb  Rb3  1  0.66666700  0.33333300  0.36583167  1
  Rb  Rb4  1  0.33333300  0.66666700  0.46750133  1
  Rb  Rb5  1  0.66666700  0.33333300  0.53249957  1
  Rb  Rb6  1  0.33333300  0.66666700  0.63416167  1
  Rb  Rb7  1  0.66666700  0.33333300  0.69915066  1
  O  O8  1  -0.00000000  0.00000000  0.16663609  1
  O  O9  1  -0.00000000  -0.00000000  0.33333297  1
  O  O10  1  -0.00000000  -0.00000000  0.50000003  1
  O  O11  1  -0.00000000  0.00000000  0.66669791  1
