# Supplementary material for: Band Alignment of Oxides by Learnable Structural-Descriptor-Aided Neural Network and Transfer Learning
Source: J Am Chem Soc. 2024 Mar 28;146(14):9697–708. doi: 10.1021/jacs.3c13574 (PMC11009958; doi:10.1021/jacs.3c13574)
Supplement: Supplementary file 3 — ja3c13574_si_003.zip [file ja3c13574_si_003.zip › Data_S2/after_optimization/binary/100.cif]

# generated using pymatgen
data_ZnO
_symmetry_space_group_name_H-M   'P 1'
_cell_length_a   5.11171200
_cell_length_b   8.40203537
_cell_length_c   36.62362433
_cell_angle_alpha   83.41322248
_cell_angle_beta   90.00000000
_cell_angle_gamma   90.00000000
_symmetry_Int_Tables_number   1
_chemical_formula_structural   ZnO
_chemical_formula_sum   'Zn40 O40'
_cell_volume   1562.55760528
_cell_formula_units_Z   40
loop_
 _symmetry_equiv_pos_site_id
 _symmetry_equiv_pos_as_xyz
  1  'x, y, z'
loop_
 _atom_site_type_symbol
 _atom_site_label
 _atom_site_symmetry_multiplicity
 _atom_site_fract_x
 _atom_site_fract_y
 _atom_site_fract_z
 _atom_site_occupancy
  Zn  Zn0  1  0.06851703  0.46903273  0.02426111  1
  Zn  Zn1  1  0.51936233  0.83577123  0.04483587  1
  Zn  Zn2  1  0.02322810  0.00342312  0.05263667  1
  Zn  Zn3  1  0.49939631  0.46200959  0.06188428  1
  Zn  Zn4  1  -0.00197797  0.67196747  0.07773010  1
  Zn  Zn5  1  0.49740384  0.09594136  0.09296563  1
  Zn  Zn6  1  0.00411144  0.29923501  0.10413715  1
  Zn  Zn7  1  0.49611786  0.72162712  0.12499351  1
  Zn  Zn8  1  -0.00066128  0.93237203  0.13366387  1
  Zn  Zn9  1  0.49930962  0.35123793  0.15087573  1
  Zn  Zn10  1  -0.00109486  0.55824342  0.16239139  1
  Zn  Zn11  1  0.49795279  0.98140652  0.18066291  1
  Zn  Zn12  1  -0.00071555  0.19063807  0.19019940  1
  Zn  Zn13  1  0.49835122  0.60849178  0.20982714  1
  Zn  Zn14  1  -0.00148284  0.81846376  0.21889311  1
  Zn  Zn15  1  0.49769125  0.23807822  0.23773009  1
  Zn  Zn16  1  -0.00197712  0.44681593  0.24789258  1
  Zn  Zn17  1  0.49748377  0.86690871  0.26651428  1
  Zn  Zn18  1  -0.00321422  0.07626052  0.27617462  1
  Zn  Zn19  1  0.49718490  0.49483206  0.29542324  1
  Zn  Zn20  1  -0.00281510  0.70516794  0.30457676  1
  Zn  Zn21  1  0.49678578  0.12373948  0.32382538  1
  Zn  Zn22  1  -0.00251623  0.33309129  0.33348572  1
  Zn  Zn23  1  0.49802288  0.75318407  0.35210742  1
  Zn  Zn24  1  -0.00230875  0.96192178  0.36226991  1
  Zn  Zn25  1  0.49851716  0.38153624  0.38110689  1
  Zn  Zn26  1  -0.00164878  0.59150822  0.39017286  1
  Zn  Zn27  1  0.49928445  0.00936193  0.40980060  1
  Zn  Zn28  1  -0.00204721  0.21859348  0.41933709  1
  Zn  Zn29  1  0.49890514  0.64175658  0.43760861  1
  Zn  Zn30  1  -0.00069038  0.84876207  0.44912427  1
  Zn  Zn31  1  0.49933872  0.26762797  0.46633613  1
  Zn  Zn32  1  -0.00388214  0.47837288  0.47500649  1
  Zn  Zn33  1  0.50411144  0.90076499  0.49586285  1
  Zn  Zn34  1  -0.00259616  0.10405864  0.50703437  1
  Zn  Zn35  1  0.49802203  0.52803253  0.52226990  1
  Zn  Zn36  1  -0.00060369  0.73799041  0.53811572  1
  Zn  Zn37  1  0.52322810  0.19657688  0.54736333  1
  Zn  Zn38  1  0.01936233  0.36422877  0.55516413  1
  Zn  Zn39  1  0.56851703  0.73096727  0.57573889  1
  O  O40  1  0.39568677  0.47096708  0.01279238  1
  O  O41  1  0.87435283  0.82070555  0.03836406  1
  O  O42  1  0.37499185  0.03550532  0.04762978  1
  O  O43  1  0.87397544  0.46101516  0.06591364  1
  O  O44  1  0.37519812  0.66761448  0.07806111  1
  O  O45  1  0.87872294  0.09196738  0.09401001  1
  O  O46  1  0.38232117  0.30553047  0.10294890  1
  O  O47  1  0.87657882  0.72185468  0.12489230  1
  O  O48  1  0.37905152  0.93420308  0.13308306  1
  O  O49  1  0.88025654  0.35024325  0.15129909  1
  O  O50  1  0.37803336  0.55791751  0.16255634  1
  O  O51  1  0.87809344  0.98102666  0.18088466  1
  O  O52  1  0.37916210  0.19156523  0.18991020  1
  O  O53  1  0.87811290  0.60833047  0.20973001  1
  O  O54  1  0.37841738  0.81894095  0.21884548  1
  O  O55  1  0.87788386  0.23793112  0.23780962  1
  O  O56  1  0.37756981  0.44675666  0.24786244  1
  O  O57  1  0.87736078  0.86682013  0.26641538  1
  O  O58  1  0.37716765  0.07657054  0.27606860  1
  O  O59  1  0.87707612  0.49505299  0.29538825  1
  O  O60  1  0.37707612  0.70494701  0.30461175  1
  O  O61  1  0.87716765  0.12342946  0.32393140  1
  O  O62  1  0.37736078  0.33317987  0.33358462  1
  O  O63  1  0.87756981  0.75324334  0.35213756  1
  O  O64  1  0.37788386  0.96206888  0.36219038  1
  O  O65  1  0.87841738  0.38105905  0.38115452  1
  O  O66  1  0.37811290  0.59166953  0.39026999  1
  O  O67  1  0.87916210  0.00843477  0.41008980  1
  O  O68  1  0.37809344  0.21897334  0.41911534  1
  O  O69  1  0.87803336  0.64208249  0.43744366  1
  O  O70  1  0.38025654  0.84975675  0.44870091  1
  O  O71  1  0.87905152  0.26579692  0.46691694  1
  O  O72  1  0.37657882  0.47814532  0.47510770  1
  O  O73  1  0.88232117  0.89446953  0.49705110  1
  O  O74  1  0.37872294  0.10803262  0.50598999  1
  O  O75  1  0.87519812  0.53238552  0.52193889  1
  O  O76  1  0.37397544  0.73898484  0.53408636  1
  O  O77  1  0.87499185  0.16449468  0.55237022  1
  O  O78  1  0.37435283  0.37929445  0.56163594  1
  O  O79  1  0.89568677  0.72903292  0.58720762  1
