# Supplementary material for: Band Alignment of Oxides by Learnable Structural-Descriptor-Aided Neural Network and Transfer Learning
Source: J Am Chem Soc. 2024 Mar 28;146(14):9697–708. doi: 10.1021/jacs.3c13574 (PMC11009958; doi:10.1021/jacs.3c13574)
Supplement: Supplementary file 3 — ja3c13574_si_003.zip [file ja3c13574_si_003.zip › Data_S2/after_optimization/binary/1000.cif]

# generated using pymatgen
data_TiO2
_symmetry_space_group_name_H-M   'P 1'
_cell_length_a   10.63478760
_cell_length_b   12.21431936
_cell_length_c   38.06634681
_cell_angle_alpha   84.79593679
_cell_angle_beta   91.06118592
_cell_angle_gamma   77.85094335
_symmetry_Int_Tables_number   1
_chemical_formula_structural   TiO2
_chemical_formula_sum   'Ti80 O160'
_cell_volume   4810.42929471
_cell_formula_units_Z   80
loop_
 _symmetry_equiv_pos_site_id
 _symmetry_equiv_pos_as_xyz
  1  'x, y, z'
loop_
 _atom_site_type_symbol
 _atom_site_label
 _atom_site_symmetry_multiplicity
 _atom_site_fract_x
 _atom_site_fract_y
 _atom_site_fract_z
 _atom_site_occupancy
  Ti  Ti0  1  0.16496191  0.44507873  0.04077040  1
  Ti  Ti1  1  0.44840305  0.24106485  0.04069666  1
  Ti  Ti2  1  0.23876342  0.85255162  0.05511914  1
  Ti  Ti3  1  0.49062526  0.60373761  0.05724788  1
  Ti  Ti4  1  0.75224780  0.48931473  0.06250790  1
  Ti  Ti5  1  0.98746927  0.25943859  0.06492886  1
  Ti  Ti6  1  0.79394470  0.90035105  0.06314527  1
  Ti  Ti7  1  0.01054338  0.64055890  0.07152699  1
  Ti  Ti8  1  0.29985217  0.03551731  0.08796825  1
  Ti  Ti9  1  0.56672615  0.80237428  0.08663828  1
  Ti  Ti10  1  0.33533367  0.40857761  0.10762891  1
  Ti  Ti11  1  0.59030661  0.15359361  0.10653402  1
  Ti  Ti12  1  0.86969541  0.06176713  0.11453886  1
  Ti  Ti13  1  0.09445789  0.80728509  0.11880006  1
  Ti  Ti14  1  0.89461962  0.44087293  0.13261737  1
  Ti  Ti15  1  0.13882258  0.18558291  0.13503331  1
  Ti  Ti16  1  0.41859756  0.59637407  0.14553006  1
  Ti  Ti17  1  0.65667198  0.33843406  0.14598931  1
  Ti  Ti18  1  0.44724178  0.96202593  0.15907389  1
  Ti  Ti19  1  0.68884427  0.71849975  0.15822876  1
  Ti  Ti20  1  0.97315240  0.61946244  0.17208977  1
  Ti  Ti21  1  0.21602193  0.36748750  0.17522238  1
  Ti  Ti22  1  0.00343576  0.99320881  0.18823236  1
  Ti  Ti23  1  0.24589865  0.74488483  0.18942492  1
  Ti  Ti24  1  0.52620477  0.14318513  0.19983072  1
  Ti  Ti25  1  0.77126922  0.89627181  0.19935314  1
  Ti  Ti26  1  0.56067254  0.51999698  0.21547855  1
  Ti  Ti27  1  0.80265237  0.27045589  0.21599075  1
  Ti  Ti28  1  0.08521532  0.17268531  0.22900360  1
  Ti  Ti29  1  0.32782931  0.92497660  0.22943342  1
  Ti  Ti30  1  0.11637812  0.54960592  0.24412363  1
  Ti  Ti31  1  0.36169503  0.29964997  0.24568437  1
  Ti  Ti32  1  0.63905880  0.70140937  0.25404700  1
  Ti  Ti33  1  0.88214697  0.45220911  0.25563278  1
  Ti  Ti34  1  0.67081671  0.07441573  0.27057028  1
  Ti  Ti35  1  0.91283345  0.82589285  0.27113899  1
  Ti  Ti36  1  0.19732182  0.72977682  0.28419231  1
  Ti  Ti37  1  0.44093686  0.48099106  0.28528184  1
  Ti  Ti38  1  0.22937457  0.10451503  0.29968271  1
  Ti  Ti39  1  0.47261930  0.85435692  0.30065726  1
  Ti  Ti40  1  0.74960370  0.25675408  0.31045374  1
  Ti  Ti41  1  0.99284743  0.00659597  0.31142829  1
  Ti  Ti42  1  0.78128514  0.63011994  0.32582916  1
  Ti  Ti43  1  0.02490118  0.38133418  0.32691869  1
  Ti  Ti44  1  0.30938955  0.28521815  0.33997201  1
  Ti  Ti45  1  0.55140629  0.03669527  0.34054072  1
  Ti  Ti46  1  0.34007503  0.65890189  0.35547822  1
  Ti  Ti47  1  0.58316320  0.40970163  0.35706400  1
  Ti  Ti48  1  0.86052797  0.81146103  0.36542663  1
  Ti  Ti49  1  0.10584488  0.56150508  0.36698737  1
  Ti  Ti50  1  0.89439269  0.18613440  0.38167758  1
  Ti  Ti51  1  0.13700668  0.93842569  0.38210740  1
  Ti  Ti52  1  0.41956963  0.84065511  0.39512025  1
  Ti  Ti53  1  0.66155046  0.59111402  0.39563245  1
  Ti  Ti54  1  0.45095278  0.21483919  0.41175786  1
  Ti  Ti55  1  0.69601723  0.96792587  0.41128028  1
  Ti  Ti56  1  0.97632335  0.36622617  0.42168608  1
  Ti  Ti57  1  0.21878724  0.11790219  0.42287864  1
  Ti  Ti58  1  0.00620007  0.74362350  0.43588862  1
  Ti  Ti59  1  0.24906960  0.49164856  0.43902123  1
  Ti  Ti60  1  0.53337773  0.39261125  0.45288224  1
  Ti  Ti61  1  0.77498022  0.14908507  0.45203711  1
  Ti  Ti62  1  0.56555002  0.77267794  0.46512269  1
  Ti  Ti63  1  0.80362444  0.51473693  0.46558094  1
  Ti  Ti64  1  0.08339942  0.92552809  0.47607769  1
  Ti  Ti65  1  0.32760238  0.67023807  0.47849363  1
  Ti  Ti66  1  0.12776411  0.30382691  0.49231194  1
  Ti  Ti67  1  0.35252659  0.04934387  0.49657214  1
  Ti  Ti68  1  0.63191539  0.95751739  0.50457698  1
  Ti  Ti69  1  0.88688833  0.70253339  0.50348209  1
  Ti  Ti70  1  0.65549585  0.30873672  0.52447272  1
  Ti  Ti71  1  0.92236983  0.07559469  0.52314375  1
  Ti  Ti72  1  0.21167862  0.47055210  0.53958401  1
  Ti  Ti73  1  0.42827730  0.21075995  0.54796573  1
  Ti  Ti74  1  0.23475273  0.85167241  0.54618214  1
  Ti  Ti75  1  0.46997420  0.62179727  0.54860410  1
  Ti  Ti76  1  0.73159674  0.50737439  0.55386412  1
  Ti  Ti77  1  0.98345858  0.25855938  0.55599186  1
  Ti  Ti78  1  0.77381895  0.87004615  0.57041434  1
  Ti  Ti79  1  0.05726009  0.66603227  0.57034060  1
  O  O80  1  0.06547474  0.58184013  0.02607720  1
  O  O81  1  0.83717179  0.97412545  0.02727248  1
  O  O82  1  0.10171732  0.32230907  0.03295145  1
  O  O83  1  0.28046837  0.99047390  0.04133541  1
  O  O84  1  0.59221831  0.49798577  0.03376151  1
  O  O85  1  0.84674775  0.36795058  0.04373048  1
  O  O86  1  0.61707953  0.88340678  0.05036583  1
  O  O87  1  0.35320077  0.38268315  0.04885160  1
  O  O88  1  0.87726456  0.74516702  0.05499721  1
  O  O89  1  0.60131406  0.23949345  0.05647033  1
  O  O90  1  0.40363612  0.76066414  0.05502700  1
  O  O91  1  0.63757369  0.64263958  0.07250382  1
  O  O92  1  0.91333945  0.13733597  0.07307530  1
  O  O93  1  0.12985909  0.75292554  0.06886350  1
  O  O94  1  0.42155588  0.14300891  0.07747973  1
  O  O95  1  0.16735249  0.48799487  0.08628515  1
  O  O96  1  0.15537531  0.15688226  0.08476845  1
  O  O97  1  0.90159741  0.52825617  0.08562413  1
  O  O98  1  0.21421646  0.90578102  0.09890174  1
  O  O99  1  0.42074777  0.54088766  0.09689111  1
  O  O100  1  0.70920502  0.02961052  0.09398887  1
  O  O101  1  0.94370380  0.91190617  0.10104614  1
  O  O102  1  0.72574791  0.42571063  0.10769075  1
  O  O103  1  0.45771634  0.92718388  0.10958934  1
  O  O104  1  0.99312677  0.30732072  0.11161639  1
  O  O105  1  0.71595609  0.79419048  0.11417522  1
  O  O106  1  0.50644254  0.31341794  0.11886129  1
  O  O107  1  0.73654945  0.19687624  0.12598476  1
  O  O108  1  0.01890918  0.67769027  0.12452803  1
  O  O109  1  0.25046859  0.29826910  0.12926509  1
  O  O110  1  0.53200866  0.69573356  0.13490194  1
  O  O111  1  0.28723438  0.06289668  0.13898395  1
  O  O112  1  0.26285379  0.70967985  0.13961391  1
  O  O113  1  0.01844994  0.08682080  0.14338551  1
  O  O114  1  0.31000353  0.47354340  0.15061587  1
  O  O115  1  0.53459006  0.09459545  0.15139401  1
  O  O116  1  0.81577852  0.57904530  0.15241700  1
  O  O117  1  0.04640556  0.46239450  0.15829729  1
  O  O118  1  0.84006812  0.98829802  0.16399401  1
  O  O119  1  0.56438864  0.47343830  0.16688830  1
  O  O120  1  0.09638944  0.85821313  0.16622620  1
  O  O121  1  0.82320405  0.34595570  0.16823523  1
  O  O122  1  0.61624169  0.86959867  0.17558626  1
  O  O123  1  0.84856857  0.75393189  0.17975973  1
  O  O124  1  0.13066316  0.23795038  0.18247042  1
  O  O125  1  0.35295219  0.85932346  0.18314785  1
  O  O126  1  0.64693848  0.24657077  0.19099236  1
  O  O127  1  0.39772335  0.62077515  0.19497733  1
  O  O128  1  0.37775118  0.26892819  0.19530818  1
  O  O129  1  0.12668751  0.64177322  0.19812373  1
  O  O130  1  0.42015385  0.02938827  0.20494202  1
  O  O131  1  0.64479411  0.65076030  0.20688196  1
  O  O132  1  0.92743641  0.13440758  0.20896167  1
  O  O133  1  0.15771211  0.01942581  0.21375142  1
  O  O134  1  0.95080684  0.54431312  0.21975584  1
  O  O135  1  0.67567405  0.02827964  0.22224516  1
  O  O136  1  0.21204045  0.41602825  0.22244181  1
  O  O137  1  0.93674958  0.89989980  0.22420297  1
  O  O138  1  0.72933195  0.42441226  0.23082753  1
  O  O139  1  0.95928615  0.30987964  0.23539924  1
  O  O140  1  0.24141733  0.79355135  0.23737848  1
  O  O141  1  0.46703874  0.41465415  0.23940835  1
  O  O142  1  0.75989120  0.80241758  0.24579868  1
  O  O143  1  0.50950914  0.17413356  0.24986237  1
  O  O144  1  0.48844441  0.82502601  0.25022577  1
  O  O145  1  0.23898543  0.19829170  0.25401821  1
  O  O146  1  0.53295874  0.58530799  0.26116806  1
  O  O147  1  0.75624099  0.20675977  0.26244384  1
  O  O148  1  0.03954306  0.68991103  0.26448718  1
  O  O149  1  0.26981284  0.57527035  0.26937039  1
  O  O150  1  0.06187743  0.10048085  0.27591557  1
  O  O151  1  0.78755453  0.58402380  0.27755959  1
  O  O152  1  0.32337269  0.97204385  0.27755547  1
  O  O153  1  0.04848812  0.45536042  0.27969489  1
  O  O154  1  0.84055246  0.98024803  0.28623351  1
  O  O155  1  0.07061145  0.86563466  0.29094307  1
  O  O156  1  0.35452000  0.34896642  0.29334411  1
  O  O157  1  0.57830064  0.97017360  0.29475952  1
  O  O158  1  0.87172575  0.35742588  0.30153984  1
  O  O159  1  0.62146816  0.73076652  0.30493773  1
  O  O160  1  0.60075384  0.38034448  0.30617327  1
  O  O161  1  0.35049625  0.75368612  0.30957216  1
  O  O162  1  0.64392136  0.14093740  0.31635148  1
  O  O163  1  0.86770200  0.76214458  0.31776689  1
  O  O164  1  0.15161055  0.24547634  0.32016793  1
  O  O165  1  0.38166954  0.13086297  0.32487749  1
  O  O166  1  0.17373388  0.65575058  0.33141611  1
  O  O167  1  0.89884931  0.13906715  0.33355553  1
  O  O168  1  0.43466847  0.52708720  0.33355141  1
  O  O169  1  0.16034457  0.01063015  0.33519643  1
  O  O170  1  0.95240916  0.53584065  0.34174061  1
  O  O171  1  0.18267894  0.42119997  0.34662382  1
  O  O172  1  0.46598101  0.90435123  0.34866716  1
  O  O173  1  0.68926426  0.52580301  0.34994294  1
  O  O174  1  0.98323657  0.91281930  0.35709279  1
  O  O175  1  0.73377759  0.28608499  0.36088523  1
  O  O176  1  0.71271286  0.93697744  0.36124863  1
  O  O177  1  0.46233080  0.30869342  0.36531232  1
  O  O178  1  0.75518326  0.69645685  0.37170265  1
  O  O179  1  0.98080467  0.31756065  0.37373352  1
  O  O180  1  0.26293585  0.80123136  0.37571176  1
  O  O181  1  0.49289005  0.68669874  0.38028347  1
  O  O182  1  0.28547242  0.21121120  0.38690803  1
  O  O183  1  0.01018155  0.69508275  0.38866919  1
  O  O184  1  0.54654895  0.08283136  0.38886584  1
  O  O185  1  0.27141516  0.56679888  0.39135516  1
  O  O186  1  0.06451089  0.09168519  0.39735958  1
  O  O187  1  0.29478659  0.97670342  0.40214933  1
  O  O188  1  0.57742789  0.46035070  0.40422904  1
  O  O189  1  0.80206915  0.08172273  0.40616898  1
  O  O190  1  0.09553449  0.46933778  0.41298727  1
  O  O191  1  0.84447182  0.84218281  0.41580282  1
  O  O192  1  0.82449865  0.49033685  0.41613367  1
  O  O193  1  0.57528352  0.86454023  0.42011864  1
  O  O194  1  0.86926981  0.25178754  0.42796315  1
  O  O195  1  0.09155884  0.87316062  0.42864058  1
  O  O196  1  0.37365343  0.35718011  0.43135127  1
  O  O197  1  0.60598031  0.24151333  0.43552574  1
  O  O198  1  0.39901895  0.76515530  0.44287577  1
  O  O199  1  0.12583256  0.25289787  0.44488480  1
  O  O200  1  0.65783336  0.63767270  0.44422270  1
  O  O201  1  0.38215388  0.12281298  0.44711699  1
  O  O202  1  0.17581744  0.64871650  0.45281371  1
  O  O203  1  0.40644448  0.53206570  0.45869400  1
  O  O204  1  0.68763294  0.01651555  0.45971699  1
  O  O205  1  0.91221847  0.63756760  0.46049513  1
  O  O206  1  0.20377206  0.02429020  0.46772549  1
  O  O207  1  0.95936921  0.40143115  0.47149709  1
  O  O208  1  0.93498762  0.04821432  0.47212705  1
  O  O209  1  0.69021334  0.41537744  0.47620906  1
  O  O210  1  0.97175341  0.81284290  0.48184591  1
  O  O211  1  0.20331282  0.43342073  0.48658297  1
  O  O212  1  0.48567255  0.91423476  0.48512624  1
  O  O213  1  0.71577946  0.79769306  0.49224971  1
  O  O214  1  0.50626691  0.31692052  0.49693578  1
  O  O215  1  0.22909523  0.80379128  0.49949561  1
  O  O216  1  0.76450566  0.18392712  0.50152166  1
  O  O217  1  0.49647409  0.68540037  0.50342025  1
  O  O218  1  0.27851820  0.19920483  0.51006486  1
  O  O219  1  0.51301698  0.08150048  0.51712213  1
  O  O220  1  0.80147523  0.57022334  0.51421989  1
  O  O221  1  0.00800554  0.20532998  0.51220926  1
  O  O222  1  0.32062559  0.58285483  0.52548687  1
  O  O223  1  0.06684669  0.95422874  0.52634255  1
  O  O224  1  0.05486951  0.62311613  0.52482585  1
  O  O225  1  0.80066712  0.96810209  0.53363127  1
  O  O226  1  0.09236291  0.35818546  0.54224750  1
  O  O227  1  0.30888255  0.97377503  0.53803570  1
  O  O228  1  0.58464831  0.46847142  0.53860718  1
  O  O229  1  0.81858588  0.35044686  0.55608400  1
  O  O230  1  0.62090794  0.87161755  0.55464067  1
  O  O231  1  0.34495744  0.36594398  0.55611379  1
  O  O232  1  0.86902123  0.72842785  0.56225940  1
  O  O233  1  0.60514247  0.22770422  0.56074517  1
  O  O234  1  0.37547425  0.74316042  0.56738052  1
  O  O235  1  0.63000369  0.61312523  0.57734949  1
  O  O236  1  0.94175363  0.12063710  0.56977559  1
  O  O237  1  0.12050468  0.78880193  0.57815955  1
  O  O238  1  0.38505121  0.13698555  0.58383852  1
  O  O239  1  0.15674726  0.52927087  0.58503380  1
