# Supplementary material for: Band Alignment of Oxides by Learnable Structural-Descriptor-Aided Neural Network and Transfer Learning
Source: J Am Chem Soc. 2024 Mar 28;146(14):9697–708. doi: 10.1021/jacs.3c13574 (PMC11009958; doi:10.1021/jacs.3c13574)
Supplement: Supplementary file 3 — ja3c13574_si_003.zip [file ja3c13574_si_003.zip › Data_S2/after_optimization/binary/1001.cif]

# generated using pymatgen
data_TiO2
_symmetry_space_group_name_H-M   'P 1'
_cell_length_a   10.63478760
_cell_length_b   12.21431936
_cell_length_c   38.06634681
_cell_angle_alpha   84.79593679
_cell_angle_beta   91.06118592
_cell_angle_gamma   77.85094335
_symmetry_Int_Tables_number   1
_chemical_formula_structural   TiO2
_chemical_formula_sum   'Ti80 O160'
_cell_volume   4810.42929471
_cell_formula_units_Z   80
loop_
 _symmetry_equiv_pos_site_id
 _symmetry_equiv_pos_as_xyz
  1  'x, y, z'
loop_
 _atom_site_type_symbol
 _atom_site_label
 _atom_site_symmetry_multiplicity
 _atom_site_fract_x
 _atom_site_fract_y
 _atom_site_fract_z
 _atom_site_occupancy
  Ti  Ti0  1  0.61225998  0.97593627  0.01454806  1
  Ti  Ti1  1  0.90528196  0.68641614  0.01296833  1
  Ti  Ti2  1  0.70293560  0.31437767  0.02749528  1
  Ti  Ti3  1  0.92697536  0.08290247  0.02454759  1
  Ti  Ti4  1  0.23323921  0.45203728  0.03140864  1
  Ti  Ti5  1  0.42532290  0.23196710  0.03501288  1
  Ti  Ti6  1  0.20770219  0.87267766  0.04930069  1
  Ti  Ti7  1  0.47185416  0.62462000  0.03189481  1
  Ti  Ti8  1  0.74933433  0.51404511  0.05996927  1
  Ti  Ti9  1  0.02173612  0.26515181  0.05710927  1
  Ti  Ti10  1  0.77976290  0.87900673  0.07881478  1
  Ti  Ti11  1  0.04381399  0.62405190  0.07962193  1
  Ti  Ti12  1  0.30642955  0.03111426  0.08779648  1
  Ti  Ti13  1  0.53029422  0.77468245  0.08841972  1
  Ti  Ti14  1  0.34063338  0.41384008  0.10816961  1
  Ti  Ti15  1  0.57748831  0.15915876  0.10555813  1
  Ti  Ti16  1  0.86509335  0.06340323  0.11653049  1
  Ti  Ti17  1  0.10569096  0.80884274  0.11919400  1
  Ti  Ti18  1  0.89818101  0.43475842  0.13048618  1
  Ti  Ti19  1  0.13924136  0.19057936  0.13341811  1
  Ti  Ti20  1  0.41606965  0.58750200  0.14421610  1
  Ti  Ti21  1  0.66133483  0.34274079  0.14410002  1
  Ti  Ti22  1  0.44426255  0.96168230  0.15913396  1
  Ti  Ti23  1  0.69139787  0.71317022  0.15988192  1
  Ti  Ti24  1  0.97251900  0.61507665  0.17326504  1
  Ti  Ti25  1  0.21449468  0.36762567  0.17532589  1
  Ti  Ti26  1  0.00545268  0.99318997  0.18802553  1
  Ti  Ti27  1  0.24921895  0.74217389  0.19035250  1
  Ti  Ti28  1  0.52685245  0.14523972  0.19898542  1
  Ti  Ti29  1  0.76943113  0.89601876  0.19936809  1
  Ti  Ti30  1  0.55811536  0.51953908  0.21527202  1
  Ti  Ti31  1  0.80229469  0.27052629  0.21512655  1
  Ti  Ti32  1  0.08540693  0.17303677  0.22859742  1
  Ti  Ti33  1  0.32880843  0.92546685  0.22965196  1
  Ti  Ti34  1  0.11776661  0.54869726  0.24441456  1
  Ti  Ti35  1  0.36147935  0.29896662  0.24586416  1
  Ti  Ti36  1  0.63875041  0.70083533  0.25464631  1
  Ti  Ti37  1  0.88125095  0.45059011  0.25580702  1
  Ti  Ti38  1  0.67083488  0.07425763  0.27010251  1
  Ti  Ti39  1  0.91352546  0.82576871  0.27088771  1
  Ti  Ti40  1  0.19758654  0.72978729  0.28466829  1
  Ti  Ti41  1  0.44027612  0.48129737  0.28545249  1
  Ti  Ti42  1  0.22986005  0.10496589  0.29974898  1
  Ti  Ti43  1  0.47236059  0.85471967  0.30090869  1
  Ti  Ti44  1  0.74963265  0.25658938  0.30969184  1
  Ti  Ti45  1  0.99334439  0.00685774  0.31114044  1
  Ti  Ti46  1  0.78230257  0.63008915  0.32590404  1
  Ti  Ti47  1  0.02570407  0.38251823  0.32695758  1
  Ti  Ti48  1  0.30881631  0.28502871  0.34042845  1
  Ti  Ti49  1  0.55299664  0.03601692  0.34028398  1
  Ti  Ti50  1  0.34167987  0.65953624  0.35618691  1
  Ti  Ti51  1  0.58425855  0.41031628  0.35657058  1
  Ti  Ti52  1  0.86189205  0.81338111  0.36520250  1
  Ti  Ti53  1  0.10565932  0.56236603  0.36753047  1
  Ti  Ti54  1  0.89661632  0.18792933  0.38022911  1
  Ti  Ti55  1  0.13859200  0.94047935  0.38229096  1
  Ti  Ti56  1  0.41971313  0.84238578  0.39567408  1
  Ti  Ti57  1  0.66684845  0.59387270  0.39642104  1
  Ti  Ti58  1  0.44977617  0.21281521  0.41145598  1
  Ti  Ti59  1  0.69504135  0.96805300  0.41133890  1
  Ti  Ti60  1  0.97186964  0.36497664  0.42213789  1
  Ti  Ti61  1  0.21292999  0.12079658  0.42506882  1
  Ti  Ti62  1  0.00542004  0.74671326  0.43636200  1
  Ti  Ti63  1  0.24601765  0.49215177  0.43902451  1
  Ti  Ti64  1  0.53362269  0.39639624  0.44999687  1
  Ti  Ti65  1  0.77047762  0.14171592  0.44738639  1
  Ti  Ti66  1  0.58081678  0.78087355  0.46713628  1
  Ti  Ti67  1  0.80468145  0.52444174  0.46775952  1
  Ti  Ti68  1  0.06729701  0.93150310  0.47593307  1
  Ti  Ti69  1  0.33134810  0.67654927  0.47674122  1
  Ti  Ti70  1  0.08937488  0.29040419  0.49844673  1
  Ti  Ti71  1  0.36177667  0.04151089  0.49558673  1
  Ti  Ti72  1  0.63925684  0.93093600  0.52366119  1
  Ti  Ti73  1  0.90340881  0.68287734  0.50625431  1
  Ti  Ti74  1  0.68578810  0.32358790  0.52054212  1
  Ti  Ti75  1  0.87787179  0.10351872  0.52414736  1
  Ti  Ti76  1  0.18413564  0.47265353  0.53100841  1
  Ti  Ti77  1  0.40817540  0.24117733  0.52805972  1
  Ti  Ti78  1  0.20582904  0.86913886  0.54258667  1
  Ti  Ti79  1  0.49885102  0.57961973  0.54100794  1
  O  O80  1  0.77885279  0.20038732  0.00192415  1
  O  O81  1  0.49939401  0.70861417  0.99561772  1
  O  O82  1  0.33152629  0.33717992  0.00209419  1
  O  O83  1  0.50598761  0.10961989  0.00689319  1
  O  O84  1  0.80558104  0.58859370  0.01546039  1
  O  O85  1  0.03257345  0.18115012  0.01666207  1
  O  O86  1  0.32662725  0.56058776  0.02081998  1
  O  O87  1  0.05510588  0.94434994  0.02329454  1
  O  O88  1  0.06217970  0.60383278  0.02496588  1
  O  O89  1  0.78096349  0.97303200  0.02526507  1
  O  O90  1  0.09370387  0.37366184  0.03613072  1
  O  O91  1  0.30533960  0.98459235  0.04209809  1
  O  O92  1  0.61520719  0.47081349  0.02975718  1
  O  O93  1  0.84050022  0.35558610  0.04891221  1
  O  O94  1  0.60038167  0.87963033  0.05264938  1
  O  O95  1  0.34845997  0.34582481  0.06489160  1
  O  O96  1  0.88255804  0.74991476  0.05471024  1
  O  O97  1  0.59198498  0.24278938  0.05503553  1
  O  O98  1  0.38535792  0.76018990  0.06007684  1
  O  O99  1  0.61990973  0.64340926  0.06621314  1
  O  O100  1  0.91316445  0.12421591  0.07078129  1
  O  O101  1  0.13280999  0.74822156  0.07274452  1
  O  O102  1  0.43252342  0.12633709  0.07843582  1
  O  O103  1  0.18499664  0.50564074  0.08235553  1
  O  O104  1  0.16703263  0.16347137  0.08310568  1
  O  O105  1  0.90755577  0.53419028  0.08572746  1
  O  O106  1  0.18341822  0.92548737  0.09465421  1
  O  O107  1  0.42885079  0.53414343  0.09972468  1
  O  O108  1  0.70436439  0.02483159  0.09418325  1
  O  O109  1  0.93011160  0.90356413  0.10260017  1
  O  O110  1  0.72725227  0.43510287  0.10698404  1
  O  O111  1  0.44766332  0.91014345  0.11136475  1
  O  O112  1  0.99619903  0.30664284  0.10970694  1
  O  O113  1  0.70853461  0.78695673  0.11091355  1
  O  O114  1  0.50883393  0.30859459  0.12181414  1
  O  O115  1  0.73683874  0.19889293  0.12225680  1
  O  O116  1  0.02391703  0.67661600  0.12630555  1
  O  O117  1  0.24622159  0.30315261  0.13058323  1
  O  O118  1  0.53614886  0.68974039  0.13478922  1
  O  O119  1  0.28658876  0.06256138  0.13888841  1
  O  O120  1  0.26694911  0.71536202  0.13957941  1
  O  O121  1  0.01596075  0.08715547  0.14202859  1
  O  O122  1  0.30563070  0.47670443  0.15352022  1
  O  O123  1  0.53540964  0.09235038  0.15065055  1
  O  O124  1  0.81690726  0.57850357  0.15224626  1
  O  O125  1  0.04553443  0.46230111  0.15813877  1
  O  O126  1  0.83808097  0.98970244  0.16356482  1
  O  O127  1  0.56665560  0.47188136  0.16734617  1
  O  O128  1  0.09906989  0.85960099  0.16662145  1
  O  O129  1  0.82721868  0.34370503  0.16739019  1
  O  O130  1  0.61775153  0.86818523  0.17413750  1
  O  O131  1  0.84797291  0.75449899  0.17862862  1
  O  O132  1  0.12941272  0.23594962  0.18234377  1
  O  O133  1  0.35483408  0.85800203  0.18403955  1
  O  O134  1  0.65019280  0.24507538  0.18950086  1
  O  O135  1  0.39841562  0.62025265  0.19541657  1
  O  O136  1  0.37783369  0.26866288  0.19556097  1
  O  O137  1  0.12692625  0.64165596  0.19844907  1
  O  O138  1  0.42136262  0.02924132  0.20490628  1
  O  O139  1  0.64575419  0.65105414  0.20659474  1
  O  O140  1  0.92795784  0.13373682  0.20873664  1
  O  O141  1  0.15792667  0.01843171  0.21370260  1
  O  O142  1  0.95006367  0.54480077  0.22021901  1
  O  O143  1  0.67554250  0.02769645  0.22174385  1
  O  O144  1  0.21143383  0.41471972  0.22360502  1
  O  O145  1  0.93602611  0.89949761  0.22349998  1
  O  O146  1  0.72937932  0.42437675  0.23037712  1
  O  O147  1  0.95922480  0.30975076  0.23525316  1
  O  O148  1  0.24293843  0.79326150  0.23804308  1
  O  O149  1  0.46712867  0.41435088  0.23973049  1
  O  O150  1  0.76015375  0.80157980  0.24529965  1
  O  O151  1  0.51084305  0.17415424  0.24928246  1
  O  O152  1  0.48913532  0.82472535  0.25050378  1
  O  O153  1  0.23990447  0.19731164  0.25407465  1
  O  O154  1  0.53340269  0.58522472  0.26118334  1
  O  O155  1  0.75562773  0.20706587  0.26176894  1
  O  O156  1  0.04038032  0.68989022  0.26472547  1
  O  O157  1  0.27006640  0.57525603  0.26981221  1
  O  O158  1  0.06342183  0.09970533  0.27576234  1
  O  O159  1  0.78726946  0.58378556  0.27770794  1
  O  O160  1  0.32384154  0.97176944  0.27784706  1
  O  O161  1  0.04768917  0.45584967  0.27979366  1
  O  O162  1  0.84104460  0.98029997  0.28574379  1
  O  O163  1  0.07073068  0.86566578  0.29082953  1
  O  O164  1  0.35548327  0.34848913  0.29378606  1
  O  O165  1  0.57770831  0.97033028  0.29437266  1
  O  O166  1  0.87120653  0.35824436  0.30148135  1
  O  O167  1  0.62197568  0.73083065  0.30505122  1
  O  O168  1  0.60026795  0.38140076  0.30627354  1
  O  O169  1  0.35095725  0.75397620  0.31025635  1
  O  O170  1  0.64398233  0.14120512  0.31582451  1
  O  O171  1  0.86817257  0.76229450  0.31751292  1
  O  O172  1  0.15188620  0.24580424  0.32030284  1
  O  O173  1  0.38173168  0.13117825  0.32517788  1
  O  O174  1  0.17508489  0.65605839  0.33205502  1
  O  O175  1  0.89967717  0.14083628  0.33195098  1
  O  O176  1  0.43556950  0.52785955  0.33381215  1
  O  O177  1  0.16104733  0.01075523  0.33533699  1
  O  O178  1  0.95318433  0.53712329  0.34185240  1
  O  O179  1  0.18315316  0.42181818  0.34681936  1
  O  O180  1  0.46535681  0.90450186  0.34896126  1
  O  O181  1  0.68974938  0.52631468  0.35064872  1
  O  O182  1  0.98418475  0.91389904  0.35710593  1
  O  O183  1  0.73327731  0.28689212  0.35999503  1
  O  O184  1  0.71269538  0.93530335  0.36013843  1
  O  O185  1  0.46091820  0.31047962  0.36605414  1
  O  O186  1  0.75627692  0.69755297  0.37151645  1
  O  O187  1  0.98169828  0.31960638  0.37321223  1
  O  O188  1  0.26313809  0.80105701  0.37692638  1
  O  O189  1  0.49335947  0.68737077  0.38141850  1
  O  O190  1  0.28389232  0.21184997  0.38816581  1
  O  O191  1  0.01204111  0.69595401  0.38893355  1
  O  O192  1  0.54445540  0.08367364  0.38820883  1
  O  O193  1  0.27303003  0.56585356  0.39199018  1
  O  O194  1  0.06557757  0.09325489  0.39741723  1
  O  O195  1  0.29420474  0.97705243  0.40330874  1
  O  O196  1  0.57570136  0.46320462  0.40490445  1
  O  O197  1  0.80548030  0.07885057  0.40203578  1
  O  O198  1  0.09515025  0.46840053  0.41352741  1
  O  O199  1  0.84416289  0.84019398  0.41597559  1
  O  O200  1  0.82452224  0.49299462  0.41666659  1
  O  O201  1  0.57496214  0.86581561  0.42076678  1
  O  O202  1  0.86488941  0.25240339  0.42497177  1
  O  O203  1  0.08719397  0.87893900  0.42924945  1
  O  O204  1  0.37427226  0.35666307  0.43329820  1
  O  O205  1  0.60227707  0.24696141  0.43374186  1
  O  O206  1  0.40257739  0.76859927  0.44464145  1
  O  O207  1  0.11491197  0.24891316  0.44584906  1
  O  O208  1  0.66344768  0.64541255  0.44419125  1
  O  O209  1  0.38385873  0.12045213  0.44857196  1
  O  O210  1  0.18099940  0.65199087  0.45295483  1
  O  O211  1  0.40674661  0.53072341  0.46137275  1
  O  O212  1  0.68226121  0.02141257  0.45583132  1
  O  O213  1  0.92769278  0.63006863  0.46090079  1
  O  O214  1  0.20355523  0.02136472  0.46982754  1
  O  O215  1  0.94407837  0.39208363  0.47245032  1
  O  O216  1  0.92611436  0.04991426  0.47320047  1
  O  O217  1  0.67858758  0.42921791  0.47711918  1
  O  O218  1  0.97830101  0.80733444  0.48281048  1
  O  O219  1  0.19794655  0.43134009  0.48477471  1
  O  O220  1  0.49120127  0.91214574  0.48934286  1
  O  O221  1  0.72575308  0.79536510  0.49547816  1
  O  O222  1  0.51912602  0.31276562  0.50052047  1
  O  O223  1  0.22855296  0.80564124  0.50084576  1
  O  O224  1  0.76265103  0.20973019  0.49066340  1
  O  O225  1  0.51072933  0.67592567  0.50290562  1
  O  O226  1  0.27061078  0.19996990  0.50664379  1
  O  O227  1  0.49590381  0.08474251  0.52579782  1
  O  O228  1  0.80577140  0.57096265  0.51345691  1
  O  O229  1  0.01740713  0.18189316  0.51942528  1
  O  O230  1  0.33014851  0.58252400  0.53029093  1
  O  O231  1  0.04893130  0.95172322  0.53058912  1
  O  O232  1  0.05600512  0.61120606  0.53226046  1
  O  O233  1  0.78448475  0.99496824  0.53473602  1
  O  O234  1  0.07853755  0.37440488  0.53889393  1
  O  O235  1  0.30552996  0.96696130  0.54009461  1
  O  O236  1  0.60512339  0.44593611  0.54866181  1
  O  O237  1  0.77958471  0.21837608  0.55346181  1
  O  O238  1  0.61171699  0.84694183  0.55993728  1
  O  O239  1  0.33225821  0.35516768  0.55363085  1
