# Supplementary material for: Band Alignment of Oxides by Learnable Structural-Descriptor-Aided Neural Network and Transfer Learning
Source: J Am Chem Soc. 2024 Mar 28;146(14):9697–708. doi: 10.1021/jacs.3c13574 (PMC11009958; doi:10.1021/jacs.3c13574)
Supplement: Supplementary file 3 — ja3c13574_si_003.zip [file ja3c13574_si_003.zip › Data_S2/after_optimization/binary/1002.cif]

# generated using pymatgen
data_HfO2
_symmetry_space_group_name_H-M   'P 1'
_cell_length_a   5.10752000
_cell_length_b   10.12540900
_cell_length_c   36.81658400
_cell_angle_alpha   90.00000000
_cell_angle_beta   90.00000000
_cell_angle_gamma   90.00000000
_symmetry_Int_Tables_number   1
_chemical_formula_structural   HfO2
_chemical_formula_sum   'Hf32 O64'
_cell_volume   1903.99647995
_cell_formula_units_Z   32
loop_
 _symmetry_equiv_pos_site_id
 _symmetry_equiv_pos_as_xyz
  1  'x, y, z'
loop_
 _atom_site_type_symbol
 _atom_site_label
 _atom_site_symmetry_multiplicity
 _atom_site_fract_x
 _atom_site_fract_y
 _atom_site_fract_z
 _atom_site_occupancy
  Hf  Hf0  1  0.74325692  0.87861731  0.14225154  1
  Hf  Hf1  1  0.75674308  0.37861731  0.14225154  1
  Hf  Hf2  1  0.31051628  0.62141611  0.14614017  1
  Hf  Hf3  1  0.18948372  0.12141611  0.14614017  1
  Hf  Hf4  1  0.76826368  0.61646877  0.20874615  1
  Hf  Hf5  1  0.73173632  0.11646877  0.20874615  1
  Hf  Hf6  1  0.24011696  0.88631264  0.21888867  1
  Hf  Hf7  1  0.25988304  0.38631264  0.21888867  1
  Hf  Hf8  1  0.74160265  0.88454656  0.28081762  1
  Hf  Hf9  1  0.75839735  0.38454656  0.28081762  1
  Hf  Hf10  1  0.24664549  0.61655489  0.29063510  1
  Hf  Hf11  1  0.25335451  0.11655489  0.29063510  1
  Hf  Hf12  1  0.74309431  0.61572413  0.35211153  1
  Hf  Hf13  1  0.75690569  0.11572413  0.35211153  1
  Hf  Hf14  1  0.24049069  0.88435771  0.36206361  1
  Hf  Hf15  1  0.25950931  0.38435771  0.36206361  1
  Hf  Hf16  1  0.74049069  0.88435771  0.42365039  1
  Hf  Hf17  1  0.75950931  0.38435771  0.42365039  1
  Hf  Hf18  1  0.24309431  0.61572413  0.43360247  1
  Hf  Hf19  1  0.25690569  0.11572413  0.43360247  1
  Hf  Hf20  1  0.74664549  0.61655489  0.49507990  1
  Hf  Hf21  1  0.75335451  0.11655489  0.49507990  1
  Hf  Hf22  1  0.24160265  0.88454656  0.50489638  1
  Hf  Hf23  1  0.25839735  0.38454656  0.50489638  1
  Hf  Hf24  1  0.74011696  0.88631264  0.56682533  1
  Hf  Hf25  1  0.75988304  0.38631264  0.56682533  1
  Hf  Hf26  1  0.26826368  0.61646877  0.57696785  1
  Hf  Hf27  1  0.23173632  0.11646877  0.57696785  1
  Hf  Hf28  1  0.81051628  0.62141611  0.63957483  1
  Hf  Hf29  1  0.68948372  0.12141611  0.63957483  1
  Hf  Hf30  1  0.24325692  0.87861731  0.64346346  1
  Hf  Hf31  1  0.25674308  0.37861731  0.64346346  1
  O  O32  1  0.53138484  0.49951377  0.11369254  1
  O  O33  1  0.96861516  -0.00048623  0.11369254  1
  O  O34  1  0.06082628  0.28221127  0.12042263  1
  O  O35  1  0.43917372  0.78221127  0.12042263  1
  O  O36  1  0.56926098  0.21103530  0.15877011  1
  O  O37  1  0.93073902  0.71103530  0.15877011  1
  O  O38  1  -0.02205203  0.98043648  0.18213336  1
  O  O39  1  0.52205203  0.48043648  0.18213336  1
  O  O40  1  0.47358919  0.98461537  0.17706076  1
  O  O41  1  0.02641081  0.48461537  0.17706076  1
  O  O42  1  0.07341643  0.22363047  0.19380770  1
  O  O43  1  0.42658357  0.72363047  0.19380770  1
  O  O44  1  0.60992568  0.28786487  0.23344197  1
  O  O45  1  0.89007432  0.78786487  0.23344197  1
  O  O46  1  0.00925058  0.52152766  0.24789793  1
  O  O47  1  0.49074942  0.02152766  0.24789793  1
  O  O48  1  0.51036285  0.52593505  0.25210297  1
  O  O49  1  0.98963715  0.02593505  0.25210297  1
  O  O50  1  0.12028859  0.28937087  0.26670031  1
  O  O51  1  0.37971141  0.78937087  0.26670031  1
  O  O52  1  0.61994194  0.21160914  0.30428107  1
  O  O53  1  0.88005806  0.71160914  0.30428107  1
  O  O54  1  -0.00038323  0.97731799  0.32029803  1
  O  O55  1  0.50038323  0.47731799  0.32029803  1
  O  O56  1  0.49933222  0.97796989  0.32257059  1
  O  O57  1  0.00066778  0.47796989  0.32257059  1
  O  O58  1  0.11999627  0.21172040  0.33843552  1
  O  O59  1  0.38000373  0.71172040  0.33843552  1
  O  O60  1  0.62230738  0.28873716  0.37583964  1
  O  O61  1  0.87769262  0.78873716  0.37583964  1
  O  O62  1  0.00223097  0.52250619  0.39123633  1
  O  O63  1  0.49776903  0.02250619  0.39123633  1
  O  O64  1  0.50223097  0.52250619  0.39447867  1
  O  O65  1  0.99776903  0.02250619  0.39447867  1
  O  O66  1  0.12230738  0.28873716  0.40987436  1
  O  O67  1  0.37769262  0.78873716  0.40987436  1
  O  O68  1  0.61999627  0.21172040  0.44727848  1
  O  O69  1  0.88000373  0.71172040  0.44727848  1
  O  O70  1  -0.00066778  0.97796989  0.46314341  1
  O  O71  1  0.50066778  0.47796989  0.46314341  1
  O  O72  1  0.49961677  0.97731799  0.46541597  1
  O  O73  1  0.00038323  0.47731799  0.46541597  1
  O  O74  1  0.11994194  0.21160914  0.48143293  1
  O  O75  1  0.38005806  0.71160914  0.48143293  1
  O  O76  1  0.62028859  0.28937087  0.51901469  1
  O  O77  1  0.87971141  0.78937087  0.51901469  1
  O  O78  1  0.01036285  0.52593505  0.53361203  1
  O  O79  1  0.48963715  0.02593505  0.53361203  1
  O  O80  1  0.50925058  0.52152766  0.53781607  1
  O  O81  1  0.99074942  0.02152766  0.53781607  1
  O  O82  1  0.10992568  0.28786487  0.55227203  1
  O  O83  1  0.39007432  0.78786487  0.55227203  1
  O  O84  1  0.57341643  0.22363047  0.59190630  1
  O  O85  1  0.92658357  0.72363047  0.59190630  1
  O  O86  1  -0.02641081  0.98461537  0.60865324  1
  O  O87  1  0.52641081  0.48461537  0.60865324  1
  O  O88  1  0.47794797  0.98043648  0.60358064  1
  O  O89  1  0.02205203  0.48043648  0.60358064  1
  O  O90  1  0.06926098  0.21103530  0.62694489  1
  O  O91  1  0.43073902  0.71103530  0.62694489  1
  O  O92  1  0.56082628  0.28221127  0.66529237  1
  O  O93  1  0.93917372  0.78221127  0.66529237  1
  O  O94  1  0.03138484  0.49951377  0.67202146  1
  O  O95  1  0.46861516  -0.00048623  0.67202146  1
