# Supplementary material for: Band Alignment of Oxides by Learnable Structural-Descriptor-Aided Neural Network and Transfer Learning
Source: J Am Chem Soc. 2024 Mar 28;146(14):9697–708. doi: 10.1021/jacs.3c13574 (PMC11009958; doi:10.1021/jacs.3c13574)
Supplement: Supplementary file 3 — ja3c13574_si_003.zip [file ja3c13574_si_003.zip › Data_S2/after_optimization/binary/1003.cif]

# generated using pymatgen
data_HfO2
_symmetry_space_group_name_H-M   'P 1'
_cell_length_a   5.10752000
_cell_length_b   10.12540900
_cell_length_c   36.81658400
_cell_angle_alpha   90.00000000
_cell_angle_beta   90.00000000
_cell_angle_gamma   90.00000000
_symmetry_Int_Tables_number   1
_chemical_formula_structural   HfO2
_chemical_formula_sum   'Hf32 O64'
_cell_volume   1903.99647995
_cell_formula_units_Z   32
loop_
 _symmetry_equiv_pos_site_id
 _symmetry_equiv_pos_as_xyz
  1  'x, y, z'
loop_
 _atom_site_type_symbol
 _atom_site_label
 _atom_site_symmetry_multiplicity
 _atom_site_fract_x
 _atom_site_fract_y
 _atom_site_fract_z
 _atom_site_occupancy
  Hf  Hf0  1  0.22244473  0.60630056  0.01343225  1
  Hf  Hf1  1  0.27755527  0.10630056  0.01343225  1
  Hf  Hf2  1  0.74026694  0.61418034  0.06410157  1
  Hf  Hf3  1  0.75973306  0.11418034  0.06410157  1
  Hf  Hf4  1  0.22773437  0.88888863  0.07769580  1
  Hf  Hf5  1  0.27226563  0.38888863  0.07769580  1
  Hf  Hf6  1  0.73645872  0.88491321  0.13758939  1
  Hf  Hf7  1  0.76354128  0.38491321  0.13758939  1
  Hf  Hf8  1  0.23915201  0.61648192  0.14804369  1
  Hf  Hf9  1  0.26084799  0.11648192  0.14804369  1
  Hf  Hf10  1  0.74027204  0.61610137  0.20930715  1
  Hf  Hf11  1  0.75972796  0.11610137  0.20930715  1
  Hf  Hf12  1  0.23954947  0.88472969  0.21925125  1
  Hf  Hf13  1  0.26045053  0.38472969  0.21925125  1
  Hf  Hf14  1  0.73998794  0.88421857  0.28080682  1
  Hf  Hf15  1  0.76001206  0.38421857  0.28080682  1
  Hf  Hf16  1  0.23998794  0.61578143  0.29062218  1
  Hf  Hf17  1  0.26001206  0.11578143  0.29062218  1
  Hf  Hf18  1  0.73954947  0.61527031  0.35217675  1
  Hf  Hf19  1  0.76045053  0.11527031  0.35217675  1
  Hf  Hf20  1  0.24027204  0.88389863  0.36212085  1
  Hf  Hf21  1  0.25972796  0.38389863  0.36212085  1
  Hf  Hf22  1  0.73915201  0.88351808  0.42338531  1
  Hf  Hf23  1  0.76084799  0.38351808  0.42338531  1
  Hf  Hf24  1  0.23645872  0.61508679  0.43383961  1
  Hf  Hf25  1  0.26354128  0.11508679  0.43383961  1
  Hf  Hf26  1  0.72773437  0.61111137  0.49373320  1
  Hf  Hf27  1  0.77226563  0.11111137  0.49373320  1
  Hf  Hf28  1  0.24026694  0.88581966  0.50732643  1
  Hf  Hf29  1  0.25973306  0.38581966  0.50732643  1
  Hf  Hf30  1  0.72244473  0.89369944  0.55799575  1
  Hf  Hf31  1  0.77755527  0.39369944  0.55799575  1
  O  O32  1  0.62538329  0.19077830  0.01212982  1
  O  O33  1  0.87461671  0.69077830  0.01212982  1
  O  O34  1  0.00462880  0.98043447  0.03443001  1
  O  O35  1  0.49537120  0.48043447  0.03443001  1
  O  O36  1  0.48948775  0.97828560  0.04076917  1
  O  O37  1  0.01051225  0.47828560  0.04076917  1
  O  O38  1  0.12853030  0.21973962  0.05119041  1
  O  O39  1  0.37146970  0.71973962  0.05119041  1
  O  O40  1  0.63223015  0.28845903  0.08901097  1
  O  O41  1  0.86776985  0.78845903  0.08901097  1
  O  O42  1  0.00213860  0.52522651  0.10632316  1
  O  O43  1  0.49786140  0.02522651  0.10632316  1
  O  O44  1  0.50594350  0.52614591  0.10839323  1
  O  O45  1  0.99405650  0.02614591  0.10839323  1
  O  O46  1  0.12902239  0.29000528  0.12431119  1
  O  O47  1  0.37097761  0.79000528  0.12431119  1
  O  O48  1  0.62462837  0.21248582  0.16155149  1
  O  O49  1  0.87537163  0.71248582  0.16155149  1
  O  O50  1  0.00020899  0.97791285  0.17673959  1
  O  O51  1  0.49979101  0.47791285  0.17673959  1
  O  O52  1  0.50081344  0.97765188  0.18016781  1
  O  O53  1  0.99918656  0.47765188  0.18016781  1
  O  O54  1  0.12437201  0.21121074  0.19592238  1
  O  O55  1  0.37562799  0.71121074  0.19592238  1
  O  O56  1  0.62369916  0.28915938  0.23295373  1
  O  O57  1  0.87630084  0.78915938  0.23295373  1
  O  O58  1  0.00099718  0.52263038  0.24843628  1
  O  O59  1  0.49900282  0.02263038  0.24843628  1
  O  O60  1  0.50128325  0.52282932  0.25151191  1
  O  O61  1  0.99871675  0.02282932  0.25151191  1
  O  O62  1  0.12441512  0.28941155  0.26716956  1
  O  O63  1  0.37558488  0.78941155  0.26716956  1
  O  O64  1  0.62441512  0.21058845  0.30425944  1
  O  O65  1  0.87558488  0.71058845  0.30425944  1
  O  O66  1  0.00128325  0.97717068  0.31991709  1
  O  O67  1  0.49871675  0.47717068  0.31991709  1
  O  O68  1  0.50099718  0.97736962  0.32299172  1
  O  O69  1  0.99900282  0.47736962  0.32299172  1
  O  O70  1  0.12369916  0.21084062  0.33847427  1
  O  O71  1  0.37630084  0.71084062  0.33847427  1
  O  O72  1  0.62437201  0.28878926  0.37550562  1
  O  O73  1  0.87562799  0.78878926  0.37550562  1
  O  O74  1  0.00081344  0.52234812  0.39126119  1
  O  O75  1  0.49918656  0.02234812  0.39126119  1
  O  O76  1  0.50020899  0.52208715  0.39468941  1
  O  O77  1  -0.00020899  0.02208715  0.39468941  1
  O  O78  1  0.12462837  0.28751418  0.40987751  1
  O  O79  1  0.37537163  0.78751418  0.40987751  1
  O  O80  1  0.62902239  0.20999472  0.44711781  1
  O  O81  1  0.87097761  0.70999472  0.44711781  1
  O  O82  1  0.00594350  0.97385409  0.46303477  1
  O  O83  1  0.49405650  0.47385409  0.46303477  1
  O  O84  1  0.50213860  0.97477349  0.46510484  1
  O  O85  1  0.99786140  0.47477349  0.46510484  1
  O  O86  1  0.13223015  0.21154097  0.48241703  1
  O  O87  1  0.36776985  0.71154097  0.48241703  1
  O  O88  1  0.62853030  0.28026038  0.52023859  1
  O  O89  1  0.87146970  0.78026038  0.52023859  1
  O  O90  1  -0.01051225  0.52171440  0.53065983  1
  O  O91  1  0.51051225  0.02171440  0.53065983  1
  O  O92  1  0.50462880  0.51956553  0.53699899  1
  O  O93  1  0.99537120  0.01956553  0.53699899  1
  O  O94  1  0.12538329  0.30922170  0.55929918  1
  O  O95  1  0.37461671  0.80922170  0.55929918  1
