# Supplementary material for: Band Alignment of Oxides by Learnable Structural-Descriptor-Aided Neural Network and Transfer Learning
Source: J Am Chem Soc. 2024 Mar 28;146(14):9697–708. doi: 10.1021/jacs.3c13574 (PMC11009958; doi:10.1021/jacs.3c13574)
Supplement: Supplementary file 3 — ja3c13574_si_003.zip [file ja3c13574_si_003.zip › Data_S2/after_optimization/binary/1004.cif]

# generated using pymatgen
data_HfO2
_symmetry_space_group_name_H-M   'P 1'
_cell_length_a   5.10752000
_cell_length_b   5.25951200
_cell_length_c   40.50163600
_cell_angle_alpha   90.00000000
_cell_angle_beta   90.00000000
_cell_angle_gamma   90.00000000
_symmetry_Int_Tables_number   1
_chemical_formula_structural   HfO2
_chemical_formula_sum   'Hf16 O32'
_cell_volume   1087.99798855
_cell_formula_units_Z   16
loop_
 _symmetry_equiv_pos_site_id
 _symmetry_equiv_pos_as_xyz
  1  'x, y, z'
loop_
 _atom_site_type_symbol
 _atom_site_label
 _atom_site_symmetry_multiplicity
 _atom_site_fract_x
 _atom_site_fract_y
 _atom_site_fract_z
 _atom_site_occupancy
  Hf  Hf0  1  0.22782308  0.43781672  0.22233057  1
  Hf  Hf1  1  0.72782308  0.06218328  0.22233057  1
  Hf  Hf2  1  0.25460866  0.95715164  0.27869653  1
  Hf  Hf3  1  0.75460866  0.54284836  0.27869653  1
  Hf  Hf4  1  0.25956662  0.46385699  0.34599731  1
  Hf  Hf5  1  0.75956662  0.03614301  0.34599731  1
  Hf  Hf6  1  0.24049830  0.96482269  0.40388501  1
  Hf  Hf7  1  0.74049830  0.53517731  0.40388501  1
  Hf  Hf8  1  0.24049830  0.46482269  0.47111499  1
  Hf  Hf9  1  0.74049830  0.03517731  0.47111499  1
  Hf  Hf10  1  0.25956662  0.96385699  0.52900269  1
  Hf  Hf11  1  0.75956662  0.53614301  0.52900269  1
  Hf  Hf12  1  0.25460866  0.45715164  0.59630347  1
  Hf  Hf13  1  0.75460866  0.04284836  0.59630347  1
  Hf  Hf14  1  0.22782308  0.93781672  0.65266943  1
  Hf  Hf15  1  0.72782308  0.56218328  0.65266943  1
  O  O16  1  0.40044892  0.15063543  0.19781976  1
  O  O17  1  0.90044892  0.34936457  0.19781976  1
  O  O18  1  -0.00778392  0.76650027  0.24266620  1
  O  O19  1  0.49221608  0.73349973  0.24266620  1
  O  O20  1  0.50107700  0.25612828  0.25797689  1
  O  O21  1  0.00107700  0.24387172  0.25797689  1
  O  O22  1  0.12069563  0.62869558  0.30242968  1
  O  O23  1  0.62069563  0.87130442  0.30242968  1
  O  O24  1  0.12657112  0.12631123  0.32250939  1
  O  O25  1  0.62657112  0.37368877  0.32250939  1
  O  O26  1  0.49914931  0.76109061  0.36927241  1
  O  O27  1  0.99914931  0.73890939  0.36927241  1
  O  O28  1  0.00056093  0.26032526  0.38062216  1
  O  O29  1  0.50056093  0.23967474  0.38062216  1
  O  O30  1  0.37678436  0.63014691  0.42775719  1
  O  O31  1  0.87678436  0.86985309  0.42775719  1
  O  O32  1  0.37678436  0.13014691  0.44724281  1
  O  O33  1  0.87678436  0.36985309  0.44724281  1
  O  O34  1  0.00056093  0.76032526  0.49437784  1
  O  O35  1  0.50056093  0.73967474  0.49437784  1
  O  O36  1  0.49914931  0.26109061  0.50572759  1
  O  O37  1  0.99914931  0.23890939  0.50572759  1
  O  O38  1  0.12657112  0.62631123  0.55249061  1
  O  O39  1  0.62657112  0.87368877  0.55249061  1
  O  O40  1  0.12069563  0.12869558  0.57257032  1
  O  O41  1  0.62069563  0.37130442  0.57257032  1
  O  O42  1  0.50107700  0.75612828  0.61702311  1
  O  O43  1  0.00107700  0.74387172  0.61702311  1
  O  O44  1  -0.00778392  0.26650027  0.63233380  1
  O  O45  1  0.49221608  0.23349973  0.63233380  1
  O  O46  1  0.40044892  0.65063543  0.67718024  1
  O  O47  1  0.90044892  0.84936457  0.67718024  1
