# Supplementary material for: Band Alignment of Oxides by Learnable Structural-Descriptor-Aided Neural Network and Transfer Learning
Source: J Am Chem Soc. 2024 Mar 28;146(14):9697–708. doi: 10.1021/jacs.3c13574 (PMC11009958; doi:10.1021/jacs.3c13574)
Supplement: Supplementary file 3 — ja3c13574_si_003.zip [file ja3c13574_si_003.zip › Data_S2/after_optimization/binary/1005.cif]

# generated using pymatgen
data_HfO2
_symmetry_space_group_name_H-M   'P 1'
_cell_length_a   5.10752000
_cell_length_b   5.25951200
_cell_length_c   40.50163600
_cell_angle_alpha   90.00000000
_cell_angle_beta   90.00000000
_cell_angle_gamma   90.00000000
_symmetry_Int_Tables_number   1
_chemical_formula_structural   HfO2
_chemical_formula_sum   'Hf16 O32'
_cell_volume   1087.99798855
_cell_formula_units_Z   16
loop_
 _symmetry_equiv_pos_site_id
 _symmetry_equiv_pos_as_xyz
  1  'x, y, z'
loop_
 _atom_site_type_symbol
 _atom_site_label
 _atom_site_symmetry_multiplicity
 _atom_site_fract_x
 _atom_site_fract_y
 _atom_site_fract_z
 _atom_site_occupancy
  Hf  Hf0  1  0.27876669  0.02443213  0.03069757  1
  Hf  Hf1  1  0.77876669  0.47556787  0.03069757  1
  Hf  Hf2  1  0.26152970  0.47959701  0.09522858  1
  Hf  Hf3  1  0.76152970  0.02040299  0.09522858  1
  Hf  Hf4  1  0.23993778  0.97015257  0.15384467  1
  Hf  Hf5  1  0.73993778  0.52984743  0.15384467  1
  Hf  Hf6  1  0.24069452  0.46659071  0.22097429  1
  Hf  Hf7  1  0.74069452  0.03340929  0.22097429  1
  Hf  Hf8  1  0.25930548  0.96659071  0.27902571  1
  Hf  Hf9  1  0.75930548  0.53340929  0.27902571  1
  Hf  Hf10  1  0.26006222  0.47015257  0.34615533  1
  Hf  Hf11  1  0.76006222  0.02984743  0.34615533  1
  Hf  Hf12  1  0.23847030  0.97959701  0.40477142  1
  Hf  Hf13  1  0.73847030  0.52040299  0.40477142  1
  Hf  Hf14  1  0.22123331  0.52443213  0.46930243  1
  Hf  Hf15  1  0.72123331  -0.02443213  0.46930243  1
  O  O16  1  0.46414117  0.32669305  0.01013966  1
  O  O17  1  -0.03585883  0.17330695  0.01013966  1
  O  O18  1  0.13035918  0.64977820  0.05033462  1
  O  O19  1  0.63035918  0.85022180  0.05033462  1
  O  O20  1  0.13521766  0.14031330  0.07421372  1
  O  O21  1  0.63521766  0.35968670  0.07421372  1
  O  O22  1  0.50133349  0.76086841  0.11920684  1
  O  O23  1  0.00133349  0.73913159  0.11920684  1
  O  O24  1  -0.00067959  0.26058312  0.13026135  1
  O  O25  1  0.49932041  0.23941688  0.13026135  1
  O  O26  1  0.37578434  0.63080542  0.17752073  1
  O  O27  1  0.87578434  0.86919458  0.17752073  1
  O  O28  1  0.37627785  0.13063208  0.19724741  1
  O  O29  1  0.87627785  0.36936792  0.19724741  1
  O  O30  1  0.00081876  0.76056682  0.24441011  1
  O  O31  1  0.50081876  0.73943318  0.24441011  1
  O  O32  1  0.49918124  0.26056682  0.25558989  1
  O  O33  1  0.99918124  0.23943318  0.25558989  1
  O  O34  1  0.12372215  0.63063208  0.30275259  1
  O  O35  1  0.62372215  0.86936792  0.30275259  1
  O  O36  1  0.12421566  0.13080542  0.32247927  1
  O  O37  1  0.62421566  0.36919458  0.32247927  1
  O  O38  1  0.50067959  0.76058312  0.36973865  1
  O  O39  1  0.00067959  0.73941688  0.36973865  1
  O  O40  1  -0.00133349  0.26086841  0.38079316  1
  O  O41  1  0.49866651  0.23913159  0.38079316  1
  O  O42  1  0.36478234  0.64031330  0.42578628  1
  O  O43  1  0.86478234  0.85968670  0.42578628  1
  O  O44  1  0.36964082  0.14977820  0.44966538  1
  O  O45  1  0.86964082  0.35022180  0.44966538  1
  O  O46  1  0.03585883  0.82669305  0.48986034  1
  O  O47  1  0.53585883  0.67330695  0.48986034  1
