# Supplementary material for: Band Alignment of Oxides by Learnable Structural-Descriptor-Aided Neural Network and Transfer Learning
Source: J Am Chem Soc. 2024 Mar 28;146(14):9697–708. doi: 10.1021/jacs.3c13574 (PMC11009958; doi:10.1021/jacs.3c13574)
Supplement: Supplementary file 3 — ja3c13574_si_003.zip [file ja3c13574_si_003.zip › Data_S2/after_optimization/binary/1006.cif]

# generated using pymatgen
data_HfO2
_symmetry_space_group_name_H-M   'P 1'
_cell_length_a   5.10752000
_cell_length_b   11.40992436
_cell_length_c   37.49592542
_cell_angle_alpha   84.75991508
_cell_angle_beta   90.00000000
_cell_angle_gamma   90.00000000
_symmetry_Int_Tables_number   1
_chemical_formula_structural   HfO2
_chemical_formula_sum   'Hf36 O72'
_cell_volume   2175.99597709
_cell_formula_units_Z   36
loop_
 _symmetry_equiv_pos_site_id
 _symmetry_equiv_pos_as_xyz
  1  'x, y, z'
loop_
 _atom_site_type_symbol
 _atom_site_label
 _atom_site_symmetry_multiplicity
 _atom_site_fract_x
 _atom_site_fract_y
 _atom_site_fract_z
 _atom_site_occupancy
  Hf  Hf0  1  0.75975767  0.66714072  0.10883067  1
  Hf  Hf1  1  0.27533887  0.15033806  0.12031024  1
  Hf  Hf2  1  0.72773722  0.36595450  0.13914618  1
  Hf  Hf3  1  0.25923935  0.81116982  0.13593620  1
  Hf  Hf4  1  0.76206810  0.04456462  0.16557434  1
  Hf  Hf5  1  0.25689465  0.52700037  0.17887638  1
  Hf  Hf6  1  0.77146949  0.72385791  0.19694424  1
  Hf  Hf7  1  0.23745846  0.20587183  0.20766098  1
  Hf  Hf8  1  0.74391083  0.42601086  0.23383795  1
  Hf  Hf9  1  0.26150110  0.90483614  0.23726121  1
  Hf  Hf10  1  0.74052250  0.09516360  0.25916276  1
  Hf  Hf11  1  0.26300255  0.58034633  0.26948618  1
  Hf  Hf12  1  0.76106915  0.79872726  0.29286992  1
  Hf  Hf13  1  0.24069592  0.27943901  0.30291345  1
  Hf  Hf14  1  0.76171128  0.47169505  0.32379099  1
  Hf  Hf15  1  0.24123338  0.95282563  0.33022798  1
  Hf  Hf16  1  0.74013483  0.17145647  0.35589134  1
  Hf  Hf17  1  0.25967374  0.65540837  0.36546415  1
  Hf  Hf18  1  0.74032626  0.84459163  0.38453585  1
  Hf  Hf19  1  0.25986517  0.32854353  0.39410866  1
  Hf  Hf20  1  0.75876662  0.54717437  0.41977202  1
  Hf  Hf21  1  0.23828872  0.02830395  0.42620901  1
  Hf  Hf22  1  0.75930408  0.22056199  0.44708655  1
  Hf  Hf23  1  0.23893085  0.70127274  0.45713008  1
  Hf  Hf24  1  0.73699745  0.91965367  0.48051382  1
  Hf  Hf25  1  0.25947750  0.40483640  0.49083724  1
  Hf  Hf26  1  0.73849890  0.59516286  0.51273879  1
  Hf  Hf27  1  0.25608917  0.07398914  0.51616205  1
  Hf  Hf28  1  0.76254154  0.29412817  0.54233902  1
  Hf  Hf29  1  0.22853051  0.77614209  0.55305576  1
  Hf  Hf30  1  0.74310535  0.97299963  0.57112362  1
  Hf  Hf31  1  0.23793190  0.45543538  0.58442566  1
  Hf  Hf32  1  0.74076065  0.68883018  0.61406380  1
  Hf  Hf33  1  0.27226278  0.13404450  0.61085382  1
  Hf  Hf34  1  0.72466113  0.34966094  0.62968976  1
  Hf  Hf35  1  0.24024233  0.83285928  0.64116933  1
  O  O36  1  0.44202930  0.75134688  0.09330446  1
  O  O37  1  -0.03929778  0.81511620  0.10126969  1
  O  O38  1  0.82488003  0.48886934  0.10115139  1
  O  O39  1  0.63455339  0.10200984  0.11031088  1
  O  O40  1  0.35890814  0.42535027  0.13855774  1
  O  O41  1  0.13721445  -0.00029889  0.13956034  1
  O  O42  1  0.01988529  0.66089385  0.15405563  1
  O  O43  1  0.52442741  0.65950283  0.15710456  1
  O  O44  1  -0.00569276  0.21691460  0.15364980  1
  O  O45  1  0.49236345  0.20096445  0.16197386  1
  O  O46  1  0.62388107  0.87931893  0.16379200  1
  O  O47  1  0.87413513  0.44085651  0.17980007  1
  O  O48  1  0.12500024  0.82118618  0.19480864  1
  O  O49  1  0.38173785  0.37329887  0.21049511  1
  O  O50  1  0.50222944  0.04967749  0.21345682  1
  O  O51  1  0.99908729  0.04672903  0.21413604  1
  O  O52  1  0.50789212  0.58344202  0.22216216  1
  O  O53  1  0.00631422  0.57854099  0.22419129  1
  O  O54  1  0.87562130  0.25308807  0.23014408  1
  O  O55  1  0.62779552  0.81222868  0.23874687  1
  O  O56  1  0.37372506  0.18833020  0.26049957  1
  O  O57  1  0.12836979  0.75193829  0.26925857  1
  O  O58  1  0.00487879  0.42407942  0.27836443  1
  O  O59  1  0.50296234  0.41847211  0.28124509  1
  O  O60  1  0.00357628  0.95912922  0.28089731  1
  O  O61  1  0.50240161  0.95237790  0.28460791  1
  O  O62  1  0.63022088  0.62687031  0.29296848  1
  O  O63  1  0.87475600  0.18460572  0.30193501  1
  O  O64  1  0.12636154  0.56696104  0.32329680  1
  O  O65  1  0.37536349  0.12400818  0.33239248  1
  O  O66  1  0.49950936  0.79811465  0.33905100  1
  O  O67  1  -0.00026446  0.79334776  0.34180414  1
  O  O68  1  0.49975657  0.33205809  0.34573392  1
  O  O69  1  -0.00023265  0.32646696  0.34810406  1
  O  O70  1  0.87739435  0.00050022  0.35453169  1
  O  O71  1  0.62366508  0.56019165  0.36569573  1
  O  O72  1  0.37633492  0.93980835  0.38430427  1
  O  O73  1  0.12260565  0.49949978  0.39546831  1
  O  O74  1  0.00023265  0.17353304  0.40189594  1
  O  O75  1  0.50024343  0.16794191  0.40426608  1
  O  O76  1  0.00026446  0.70665124  0.40819586  1
  O  O77  1  0.50049064  0.70188535  0.41094900  1
  O  O78  1  0.62463651  0.37599182  0.41760752  1
  O  O79  1  0.87363846  0.93303896  0.42670320  1
  O  O80  1  0.12524400  0.31539428  0.44806499  1
  O  O81  1  0.36977912  0.87312969  0.45703152  1
  O  O82  1  0.49759839  0.54762210  0.46539209  1
  O  O83  1  0.99642372  0.54087078  0.46910269  1
  O  O84  1  0.49703766  0.08152889  0.46875491  1
  O  O85  1  0.99512121  0.07592058  0.47163557  1
  O  O86  1  0.87163021  0.74806171  0.48074143  1
  O  O87  1  0.62627494  0.31166980  0.48950043  1
  O  O88  1  0.37220448  0.68777132  0.51125313  1
  O  O89  1  0.12437870  0.24691193  0.51985592  1
  O  O90  1  -0.00631422  0.92145901  0.52580871  1
  O  O91  1  0.49210788  0.91655798  0.52783784  1
  O  O92  1  0.00091271  0.45326997  0.53586396  1
  O  O93  1  0.49777056  0.45032251  0.53654318  1
  O  O94  1  0.61826215  0.12670113  0.53950489  1
  O  O95  1  0.87499976  0.67881382  0.55519136  1
  O  O96  1  0.12586487  0.05914349  0.57019993  1
  O  O97  1  0.37611893  0.62068107  0.58620800  1
  O  O98  1  0.50763655  0.29903555  0.58802614  1
  O  O99  1  0.00569276  0.28308540  0.59635020  1
  O  O100  1  0.47557259  0.84049717  0.59289544  1
  O  O101  1  -0.01988529  0.83910615  0.59594437  1
  O  O102  1  0.86278555  0.50029889  0.61043966  1
  O  O103  1  0.64109186  0.07464973  0.61144226  1
  O  O104  1  0.36544661  0.39799016  0.63968912  1
  O  O105  1  0.17511997  0.01113066  0.64884861  1
  O  O106  1  0.03929778  0.68488380  0.64873031  1
  O  O107  1  0.55797070  0.74865312  0.65669554  1
