# Supplementary material for: Band Alignment of Oxides by Learnable Structural-Descriptor-Aided Neural Network and Transfer Learning
Source: J Am Chem Soc. 2024 Mar 28;146(14):9697–708. doi: 10.1021/jacs.3c13574 (PMC11009958; doi:10.1021/jacs.3c13574)
Supplement: Supplementary file 3 — ja3c13574_si_003.zip [file ja3c13574_si_003.zip › Data_S2/after_optimization/binary/1007.cif]

# generated using pymatgen
data_HfO2
_symmetry_space_group_name_H-M   'P 1'
_cell_length_a   5.10752000
_cell_length_b   11.40992436
_cell_length_c   37.49592542
_cell_angle_alpha   84.75991508
_cell_angle_beta   90.00000000
_cell_angle_gamma   90.00000000
_symmetry_Int_Tables_number   1
_chemical_formula_structural   HfO2
_chemical_formula_sum   'Hf36 O72'
_cell_volume   2175.99597709
_cell_formula_units_Z   36
loop_
 _symmetry_equiv_pos_site_id
 _symmetry_equiv_pos_as_xyz
  1  'x, y, z'
loop_
 _atom_site_type_symbol
 _atom_site_label
 _atom_site_symmetry_multiplicity
 _atom_site_fract_x
 _atom_site_fract_y
 _atom_site_fract_z
 _atom_site_occupancy
  Hf  Hf0  1  0.65784342  0.58259344  0.02768911  1
  Hf  Hf1  1  0.23259928  0.07734443  0.02497728  1
  Hf  Hf2  1  0.77491675  0.29455874  0.04428976  1
  Hf  Hf3  1  0.24847296  0.78883145  0.04691810  1
  Hf  Hf4  1  0.74589739  0.96651149  0.07046461  1
  Hf  Hf5  1  0.23767167  0.44399224  0.07905498  1
  Hf  Hf6  1  0.76099781  0.67614465  0.10686748  1
  Hf  Hf7  1  0.26904964  0.15527131  0.11619292  1
  Hf  Hf8  1  0.74396632  0.34957129  0.13538453  1
  Hf  Hf9  1  0.26730566  0.83067478  0.14324749  1
  Hf  Hf10  1  0.76351526  0.04691522  0.16847260  1
  Hf  Hf11  1  0.24858898  0.52988249  0.17701667  1
  Hf  Hf12  1  0.76653212  0.72092786  0.19770919  1
  Hf  Hf13  1  0.24447403  0.20343349  0.20647480  1
  Hf  Hf14  1  0.74624866  0.42272033  0.23134454  1
  Hf  Hf15  1  0.26399567  0.90471504  0.23975696  1
  Hf  Hf16  1  0.74469634  0.09538398  0.26007854  1
  Hf  Hf17  1  0.26465904  0.57834404  0.26875327  1
  Hf  Hf18  1  0.76465904  0.79665596  0.29374673  1
  Hf  Hf19  1  0.24469634  0.27961602  0.30242146  1
  Hf  Hf20  1  0.76399567  0.47028396  0.32274304  1
  Hf  Hf21  1  0.24624866  0.95227967  0.33115546  1
  Hf  Hf22  1  0.74447403  0.17156651  0.35602520  1
  Hf  Hf23  1  0.26653212  0.65407214  0.36479081  1
  Hf  Hf24  1  0.74858898  0.84511751  0.38548333  1
  Hf  Hf25  1  0.26351526  0.32808478  0.39402740  1
  Hf  Hf26  1  0.76730566  0.54432522  0.41925251  1
  Hf  Hf27  1  0.24396632  0.02542771  0.42711547  1
  Hf  Hf28  1  0.76904964  0.21972869  0.44630708  1
  Hf  Hf29  1  0.26099781  0.69885535  0.45563252  1
  Hf  Hf30  1  0.73767167  0.93100776  0.48344502  1
  Hf  Hf31  1  0.24589739  0.40848851  0.49203539  1
  Hf  Hf32  1  0.74847296  0.58616855  0.51558190  1
  Hf  Hf33  1  0.27491675  0.08044126  0.51821024  1
  Hf  Hf34  1  0.73259928  0.29765557  0.53752272  1
  Hf  Hf35  1  0.15784342  0.79240656  0.53481089  1
  O  O36  1  0.40521026  0.70191065  0.00661252  1
  O  O37  1  0.02736639  0.22278676  0.00995315  1
  O  O38  1  -0.00419340  0.92937162  0.02734837  1
  O  O39  1  0.48389226  0.92968771  0.03089706  1
  O  O40  1  -0.03107289  0.45883100  0.03616638  1
  O  O41  1  0.47755702  0.42131953  0.03175703  1
  O  O42  1  0.58118924  0.13491797  0.04401375  1
  O  O43  1  0.90352386  0.68815773  0.05270221  1
  O  O44  1  0.09028867  0.07501018  0.07482190  1
  O  O45  1  0.43755615  0.60893833  0.07368826  1
  O  O46  1  0.50814260  0.29777743  0.09147184  1
  O  O47  1  0.00385814  0.29126563  0.09211675  1
  O  O48  1  0.49845809  0.82183831  0.09391517  1
  O  O49  1  0.00364674  0.83122065  0.09795229  1
  O  O50  1  0.89588346  0.50385927  0.10634342  1
  O  O51  1  0.61384245  0.05219950  0.11515202  1
  O  O52  1  0.38339868  0.44577713  0.13401545  1
  O  O53  1  0.12886842  0.00064821  0.14589601  1
  O  O54  1  0.01369621  0.67544219  0.15214333  1
  O  O55  1  0.51050118  0.66827465  0.15394336  1
  O  O56  1  0.00554663  0.20903987  0.15770699  1
  O  O57  1  0.50847456  0.20277780  0.16092946  1
  O  O58  1  0.63066937  0.87511845  0.16759517  1
  O  O59  1  0.88276745  0.43602961  0.17778177  1
  O  O60  1  0.13072454  0.81605913  0.19747266  1
  O  O61  1  0.38314257  0.37470094  0.20701066  1
  O  O62  1  0.50295231  0.04812520  0.21457107  1
  O  O63  1  0.00252732  0.04339570  0.21733738  1
  O  O64  1  0.50482824  0.58278546  0.22000856  1
  O  O65  1  0.00550902  0.57749209  0.22294123  1
  O  O66  1  0.88141210  0.25136080  0.23031808  1
  O  O67  1  0.62940471  0.80938657  0.23983988  1
  O  O68  1  0.38104989  0.19100461  0.26010255  1
  O  O69  1  0.12913080  0.74948069  0.26994230  1
  O  O70  1  0.00568778  0.42357835  0.27718651  1
  O  O71  1  0.50514817  0.41805394  0.27972150  1
  O  O72  1  0.00514817  0.95694706  0.28277850  1
  O  O73  1  0.50568778  0.95142165  0.28531349  1
  O  O74  1  0.62913080  0.62551931  0.29255770  1
  O  O75  1  0.88104989  0.18399539  0.30239745  1
  O  O76  1  0.12940471  0.56561343  0.32266012  1
  O  O77  1  0.38141210  0.12363920  0.33218192  1
  O  O78  1  0.50550902  0.79750791  0.33955877  1
  O  O79  1  0.00482824  0.79221454  0.34249144  1
  O  O80  1  0.50252732  0.33160330  0.34516262  1
  O  O81  1  0.00295231  0.32687480  0.34792893  1
  O  O82  1  0.88314257  0.00029906  0.35548934  1
  O  O83  1  0.63072454  0.55894087  0.36502734  1
  O  O84  1  0.38276745  0.93897039  0.38471823  1
  O  O85  1  0.13066937  0.49988155  0.39490483  1
  O  O86  1  0.00847456  0.17222220  0.40157054  1
  O  O87  1  0.50554663  0.16596013  0.40479301  1
  O  O88  1  0.01050118  0.70672435  0.40855664  1
  O  O89  1  0.51369621  0.69955781  0.41035667  1
  O  O90  1  0.62886842  0.37435179  0.41660399  1
  O  O91  1  0.88339868  0.92922287  0.42848455  1
  O  O92  1  0.11384245  0.32280050  0.44734798  1
  O  O93  1  0.39588346  0.87114073  0.45615658  1
  O  O94  1  0.50364674  0.54377935  0.46454771  1
  O  O95  1  -0.00154191  0.55316169  0.46858483  1
  O  O96  1  0.50385814  0.08373537  0.47038325  1
  O  O97  1  0.00814260  0.07722257  0.47102816  1
  O  O98  1  0.93755615  0.76606167  0.48881174  1
  O  O99  1  0.59028867  0.29998982  0.48767810  1
  O  O100  1  0.40352386  0.68684227  0.50979779  1
  O  O101  1  0.08118924  0.24008203  0.51848625  1
  O  O102  1  -0.02244298  0.95368047  0.53074297  1
  O  O103  1  0.46892711  0.91616800  0.52633362  1
  O  O104  1  -0.01610774  0.44531129  0.53160294  1
  O  O105  1  0.49580660  0.44562838  0.53515163  1
  O  O106  1  0.52736639  0.15221324  0.55254685  1
  O  O107  1  0.90521026  0.67308935  0.55588748  1
