# Supplementary material for: Band Alignment of Oxides by Learnable Structural-Descriptor-Aided Neural Network and Transfer Learning
Source: J Am Chem Soc. 2024 Mar 28;146(14):9697–708. doi: 10.1021/jacs.3c13574 (PMC11009958; doi:10.1021/jacs.3c13574)
Supplement: Supplementary file 3 — ja3c13574_si_003.zip [file ja3c13574_si_003.zip › Data_S2/after_optimization/binary/1008.cif]

# generated using pymatgen
data_HfO2
_symmetry_space_group_name_H-M   'P 1'
_cell_length_a   5.10752000
_cell_length_b   20.92266943
_cell_length_c   36.81658400
_cell_angle_alpha   104.55910747
_cell_angle_beta   90.00000000
_cell_angle_gamma   90.00000000
_symmetry_Int_Tables_number   1
_chemical_formula_structural   HfO2
_chemical_formula_sum   'Hf64 O128'
_cell_volume   3807.99295991
_cell_formula_units_Z   64
loop_
 _symmetry_equiv_pos_site_id
 _symmetry_equiv_pos_as_xyz
  1  'x, y, z'
loop_
 _atom_site_type_symbol
 _atom_site_label
 _atom_site_symmetry_multiplicity
 _atom_site_fract_x
 _atom_site_fract_y
 _atom_site_fract_z
 _atom_site_occupancy
  Hf  Hf0  1  0.75956001  0.40683771  0.08927272  1
  Hf  Hf1  1  0.19172716  0.94642140  0.07020391  1
  Hf  Hf2  1  0.80047307  0.07048544  0.09028257  1
  Hf  Hf3  1  0.25722669  0.56568779  0.08993777  1
  Hf  Hf4  1  0.78563879  0.69328256  0.09133144  1
  Hf  Hf5  1  0.21488928  0.18954083  0.10663643  1
  Hf  Hf6  1  0.69359943  0.26694803  0.09429681  1
  Hf  Hf7  1  0.26457336  0.79302636  0.11091629  1
  Hf  Hf8  1  0.72508316  0.92810033  0.12430320  1
  Hf  Hf9  1  0.26269306  0.44381732  0.14123437  1
  Hf  Hf10  1  0.76401725  0.56210121  0.14685379  1
  Hf  Hf11  1  0.27792956  0.05685469  0.15699947  1
  Hf  Hf12  1  0.72932388  0.19341730  0.16751313  1
  Hf  Hf13  1  0.28185662  0.69761796  0.17641449  1
  Hf  Hf14  1  0.76484360  0.80852722  0.17941004  1
  Hf  Hf15  1  0.23097812  0.30919575  0.19131075  1
  Hf  Hf16  1  0.74906226  0.44458814  0.20140072  1
  Hf  Hf17  1  0.25622807  0.93840256  0.20817632  1
  Hf  Hf18  1  0.77444871  0.05522436  0.21730648  1
  Hf  Hf19  1  0.26985916  0.56074859  0.22824828  1
  Hf  Hf20  1  0.77525761  0.69427318  0.23748509  1
  Hf  Hf21  1  0.26366143  0.19153310  0.24708752  1
  Hf  Hf22  1  0.74009642  0.30908494  0.25363323  1
  Hf  Hf23  1  0.25658459  0.80886005  0.26337008  1
  Hf  Hf24  1  0.75593293  0.94126294  0.27158871  1
  Hf  Hf25  1  0.24726796  0.44317739  0.28251204  1
  Hf  Hf26  1  0.76889139  0.55911919  0.28955857  1
  Hf  Hf27  1  0.27180806  0.05634724  0.29803592  1
  Hf  Hf28  1  0.76541427  0.19145372  0.30790108  1
  Hf  Hf29  1  0.27256646  0.69328471  0.31884508  1
  Hf  Hf30  1  0.75494675  0.80810360  0.32502999  1
  Hf  Hf31  1  0.24520522  0.30765533  0.33455787  1
  Hf  Hf32  1  0.74520522  0.44234367  0.34401413  1
  Hf  Hf33  1  0.25494675  0.94189640  0.35354101  1
  Hf  Hf34  1  0.77256646  0.05671429  0.35972592  1
  Hf  Hf35  1  0.26541427  0.55854628  0.37066992  1
  Hf  Hf36  1  0.77180806  0.69365176  0.38053508  1
  Hf  Hf37  1  0.26889139  0.19087981  0.38901343  1
  Hf  Hf38  1  0.74726796  0.30682161  0.39605896  1
  Hf  Hf39  1  0.25593293  0.80873606  0.40698229  1
  Hf  Hf40  1  0.75658459  0.94113895  0.41520092  1
  Hf  Hf41  1  0.24009642  0.44091406  0.42493777  1
  Hf  Hf42  1  0.76366143  0.55846590  0.43148448  1
  Hf  Hf43  1  0.27525761  0.05572582  0.44108691  1
  Hf  Hf44  1  0.76985916  0.18925041  0.45032272  1
  Hf  Hf45  1  0.27444871  0.69477464  0.46126452  1
  Hf  Hf46  1  0.75622807  0.81159744  0.47039468  1
  Hf  Hf47  1  0.24906226  0.30541086  0.47717028  1
  Hf  Hf48  1  0.73097812  0.44080325  0.48726125  1
  Hf  Hf49  1  0.26484360  0.94147178  0.49916196  1
  Hf  Hf50  1  0.78185662  0.05238204  0.50215651  1
  Hf  Hf51  1  0.22932388  0.55658170  0.51105787  1
  Hf  Hf52  1  0.77792956  0.69314431  0.52157153  1
  Hf  Hf53  1  0.26401725  0.18789779  0.53171721  1
  Hf  Hf54  1  0.76269306  0.30618168  0.53733763  1
  Hf  Hf55  1  0.22508316  0.82189867  0.55426780  1
  Hf  Hf56  1  0.76457336  0.95697264  0.56765471  1
  Hf  Hf57  1  0.19359943  0.48305097  0.58427419  1
  Hf  Hf58  1  0.71488928  0.56045917  0.57193557  1
  Hf  Hf59  1  0.28563879  0.05671644  0.58724056  1
  Hf  Hf60  1  0.75722669  0.18431121  0.58863423  1
  Hf  Hf61  1  0.30047307  0.67951356  0.58828943  1
  Hf  Hf62  1  0.69172716  0.80357760  0.60836709  1
  Hf  Hf63  1  0.25956001  0.34316129  0.58929828  1
  O  O64  1  0.04313926  0.02195633  0.04964347  1
  O  O65  1  0.38941771  0.22262019  0.06749711  1
  O  O66  1  0.87402384  0.31848073  0.06226040  1
  O  O67  1  0.86630133  0.16752470  0.07854691  1
  O  O68  1  -0.02366347  0.76345971  0.07593507  1
  O  O69  1  0.03326194  0.61222637  0.06377465  1
  O  O70  1  0.46441514  0.72336382  0.07236656  1
  O  O71  1  0.86832509  0.89930760  0.07031833  1
  O  O72  1  0.44096548  0.36191715  0.10411673  1
  O  O73  1  0.02298457  0.48599376  0.09996561  1
  O  O74  1  0.61227937  0.60583857  0.10592672  1
  O  O75  1  0.51083812  0.48902407  0.10715328  1
  O  O76  1  0.50667765  0.00651812  0.10182189  1
  O  O77  1  0.38141244  0.88346834  0.09916923  1
  O  O78  1  0.00481942  0.00428388  0.11620598  1
  O  O79  1  0.49933792  0.13103118  0.12080219  1
  O  O80  1  0.12650846  0.60691511  0.14151631  1
  O  O81  1  0.53405292  0.73729833  0.14212162  1
  O  O82  1  0.91372908  0.85666613  0.14127581  1
  O  O83  1  0.02830940  0.73570803  0.14239480  1
  O  O84  1  -0.02511998  0.26001383  0.14201417  1
  O  O85  1  0.01907025  0.12668186  0.13721591  1
  O  O86  1  0.47565780  0.25701766  0.14467729  1
  O  O87  1  0.88801032  0.39950723  0.14052798  1
  O  O88  1  0.41252297  0.85744513  0.17154596  1
  O  O89  1  0.01989078  0.99069324  0.17836093  1
  O  O90  1  0.61221130  0.10922977  0.18187001  1
  O  O91  1  0.51787190  0.98784502  0.17512765  1
  O  O92  1  0.51237417  0.51261277  0.17896452  1
  O  O93  1  0.38058746  0.39522983  0.18097885  1
  O  O94  1  0.01107836  0.51192154  0.18124991  1
  O  O95  1  0.63306389  0.64372549  0.18348114  1
  O  O96  1  0.12141360  0.11000490  0.20894975  1
  O  O97  1  0.48764995  0.24166961  0.21183369  1
  O  O98  1  0.87337230  0.35675880  0.21076074  1
  O  O99  1  -0.00810669  0.23921439  0.21307390  1
  O  O100  1  0.01777843  0.76242812  0.21483251  1
  O  O101  1  0.13631749  0.64561513  0.21667190  1
  O  O102  1  0.52055030  0.76271186  0.21831282  1
  O  O103  1  0.89689739  0.89397286  0.21820572  1
  O  O104  1  0.37367365  0.35629452  0.24594644  1
  O  O105  1  0.01038843  0.48941720  0.24650428  1
  O  O106  1  0.63610414  0.60613418  0.24838881  1
  O  O107  1  0.51197039  0.48873188  0.24948590  1
  O  O108  1  0.50943976  0.00987622  0.24842337  1
  O  O109  1  0.39192446  0.89418467  0.25160756  1
  O  O110  1  0.01112869  0.01189599  0.25374335  1
  O  O111  1  0.62647172  0.14463883  0.25435163  1
  O  O112  1  0.13608783  0.60538986  0.28277182  1
  O  O113  1  0.51304216  0.73868577  0.28304526  1
  O  O114  1  0.89160183  0.85553827  0.28403922  1
  O  O115  1  0.01374723  0.73893172  0.28611636  1
  O  O116  1  0.00568902  0.26187545  0.28538483  1
  O  O117  1  0.12983534  0.14448465  0.28761433  1
  O  O118  1  0.50658256  0.26238546  0.28883390  1
  O  O119  1  0.87937936  0.39516071  0.28872415  1
  O  O120  1  0.39251242  0.85561691  0.31794989  1
  O  O121  1  0.01426297  0.98831380  0.31821597  1
  O  O122  1  0.63289831  0.10548287  0.31937438  1
  O  O123  1  0.51401731  0.98855834  0.32068238  1
  O  O124  1  0.50634046  0.51126506  0.32137706  1
  O  O125  1  0.38071561  0.39452926  0.32341196  1
  O  O126  1  0.00564016  0.51104707  0.32471322  1
  O  O127  1  0.63467419  0.64462487  0.32563380  1
  O  O128  1  0.13467419  0.10537513  0.35293720  1
  O  O129  1  0.50564016  0.23895193  0.35385878  1
  O  O130  1  0.88071561  0.35547074  0.35516004  1
  O  O131  1  0.00634046  0.23873394  0.35719494  1
  O  O132  1  0.01401731  0.76144066  0.35788862  1
  O  O133  1  0.13289831  0.64451713  0.35919762  1
  O  O134  1  0.51426297  0.76168520  0.36035503  1
  O  O135  1  0.89251242  0.89438309  0.36062211  1
  O  O136  1  0.37937936  0.35483929  0.38984685  1
  O  O137  1  0.00658256  0.48761354  0.38973710  1
  O  O138  1  0.62983534  0.60551535  0.39095667  1
  O  O139  1  0.50568902  0.48812355  0.39318617  1
  O  O140  1  0.51374723  0.01106728  0.39245464  1
  O  O141  1  0.39160183  0.89446173  0.39453178  1
  O  O142  1  0.01304216  0.01131323  0.39552574  1
  O  O143  1  0.63608783  0.14461014  0.39579918  1
  O  O144  1  0.12647172  0.60536117  0.42422037  1
  O  O145  1  0.51112869  0.73810301  0.42482765  1
  O  O146  1  0.89192446  0.85581533  0.42696344  1
  O  O147  1  0.00943976  0.74012278  0.43014763  1
  O  O148  1  0.01197039  0.26126712  0.42908510  1
  O  O149  1  0.13610414  0.14386582  0.43018219  1
  O  O150  1  0.51038843  0.26058180  0.43206772  1
  O  O151  1  0.87367365  0.39370548  0.43262456  1
  O  O152  1  0.39689739  0.85602714  0.46036628  1
  O  O153  1  0.02055030  0.98728714  0.46025818  1
  O  O154  1  0.63631749  0.10438487  0.46190010  1
  O  O155  1  0.51777843  0.98757088  0.46373949  1
  O  O156  1  0.49189331  0.51078461  0.46549810  1
  O  O157  1  0.37337230  0.39324120  0.46781126  1
  O  O158  1  -0.01235005  0.50832939  0.46673731  1
  O  O159  1  0.62141360  0.63999510  0.46962225  1
  O  O160  1  0.13306389  0.10627451  0.49508986  1
  O  O161  1  0.51107836  0.23807746  0.49732209  1
  O  O162  1  0.88058746  0.35477017  0.49759215  1
  O  O163  1  0.01237417  0.23738623  0.49960648  1
  O  O164  1  0.01787190  0.76215398  0.50344335  1
  O  O165  1  0.11221130  0.64077023  0.49670099  1
  O  O166  1  0.51989078  0.75930576  0.50021007  1
  O  O167  1  0.91252297  0.89255487  0.50702604  1
  O  O168  1  0.38801032  0.35049277  0.53804302  1
  O  O169  1  -0.02434220  0.49298134  0.53389371  1
  O  O170  1  0.51907025  0.62331814  0.54135509  1
  O  O171  1  0.47488002  0.48998517  0.53655683  1
  O  O172  1  0.52830940  0.01429097  0.53617620  1
  O  O173  1  0.41372908  0.89333387  0.53729519  1
  O  O174  1  0.03405292  0.01270167  0.53644938  1
  O  O175  1  0.62650846  0.14308489  0.53705469  1
  O  O176  1  -0.00066208  0.61896882  0.55776981  1
  O  O177  1  0.50481942  0.74571612  0.56236502  1
  O  O178  1  0.88141244  0.86653166  0.57940277  1
  O  O179  1  0.00667765  0.74348088  0.57674911  1
  O  O180  1  0.01083812  0.26097593  0.57141872  1
  O  O181  1  0.11227937  0.14416143  0.57264528  1
  O  O182  1  0.52298457  0.26400524  0.57860639  1
  O  O183  1  0.94096548  0.38808285  0.57445427  1
  O  O184  1  0.36832509  0.85069240  0.60825267  1
  O  O185  1  -0.03558486  0.02663618  0.60620544  1
  O  O186  1  0.53326194  0.13777363  0.61479735  1
  O  O187  1  0.47633653  0.98653929  0.60263693  1
  O  O188  1  0.36630133  0.58247530  0.60002509  1
  O  O189  1  0.37402384  0.43151927  0.61631160  1
  O  O190  1  -0.11058229  0.52737881  0.61107389  1
  O  O191  1  0.54313926  0.72804367  0.62892853  1
