# Supplementary material for: Band Alignment of Oxides by Learnable Structural-Descriptor-Aided Neural Network and Transfer Learning
Source: J Am Chem Soc. 2024 Mar 28;146(14):9697–708. doi: 10.1021/jacs.3c13574 (PMC11009958; doi:10.1021/jacs.3c13574)
Supplement: Supplementary file 3 — ja3c13574_si_003.zip [file ja3c13574_si_003.zip › Data_S2/after_optimization/binary/1009.cif]

# generated using pymatgen
data_HfO2
_symmetry_space_group_name_H-M   'P 1'
_cell_length_a   5.10752000
_cell_length_b   20.92266943
_cell_length_c   36.81658400
_cell_angle_alpha   104.55910747
_cell_angle_beta   90.00000000
_cell_angle_gamma   90.00000000
_symmetry_Int_Tables_number   1
_chemical_formula_structural   HfO2
_chemical_formula_sum   'Hf64 O128'
_cell_volume   3807.99295991
_cell_formula_units_Z   64
loop_
 _symmetry_equiv_pos_site_id
 _symmetry_equiv_pos_as_xyz
  1  'x, y, z'
loop_
 _atom_site_type_symbol
 _atom_site_label
 _atom_site_symmetry_multiplicity
 _atom_site_fract_x
 _atom_site_fract_y
 _atom_site_fract_z
 _atom_site_occupancy
  Hf  Hf0  1  0.69784809  0.54341545  0.01069010  1
  Hf  Hf1  1  0.25202125  0.06531374  0.01889220  1
  Hf  Hf2  1  0.79705617  0.19598324  0.02196721  1
  Hf  Hf3  1  0.25813340  0.66947892  0.03805788  1
  Hf  Hf4  1  0.66705075  0.82405416  0.05880965  1
  Hf  Hf5  1  0.27219071  0.30431122  0.04444756  1
  Hf  Hf6  1  0.71696017  0.43257879  0.05472116  1
  Hf  Hf7  1  0.25623229  0.94542018  0.06227246  1
  Hf  Hf8  1  0.75736756  0.05726526  0.07185826  1
  Hf  Hf9  1  0.22157988  0.55185061  0.08618128  1
  Hf  Hf10  1  0.74364955  0.69027373  0.09624738  1
  Hf  Hf11  1  0.27735761  0.19605197  0.10467502  1
  Hf  Hf12  1  0.75452485  0.30712767  0.10913084  1
  Hf  Hf13  1  0.21911703  0.80638609  0.12076733  1
  Hf  Hf14  1  0.75959318  0.94859847  0.13037870  1
  Hf  Hf15  1  0.23780274  0.43748109  0.13871104  1
  Hf  Hf16  1  0.74289556  0.55379461  0.14551996  1
  Hf  Hf17  1  0.26977537  0.06043806  0.15539520  1
  Hf  Hf18  1  0.76755617  0.19235097  0.16517863  1
  Hf  Hf19  1  0.25323556  0.68965153  0.17477406  1
  Hf  Hf20  1  0.72838553  0.80945783  0.18262099  1
  Hf  Hf21  1  0.24680209  0.30719026  0.19228955  1
  Hf  Hf22  1  0.73945360  0.44092698  0.20123535  1
  Hf  Hf23  1  0.24486515  0.94385865  0.21115441  1
  Hf  Hf24  1  0.76614871  0.05909575  0.21803813  1
  Hf  Hf25  1  0.25297619  0.55633602  0.22697630  1
  Hf  Hf26  1  0.75333485  0.69099689  0.23623493  1
  Hf  Hf27  1  0.26478187  0.19250420  0.24708854  1
  Hf  Hf28  1  0.74577342  0.30784577  0.25381439  1
  Hf  Hf29  1  0.23471264  0.80711086  0.26254791  1
  Hf  Hf30  1  0.73965160  0.94207397  0.27223707  1
  Hf  Hf31  1  0.24260792  0.44199093  0.28257859  1
  Hf  Hf32  1  0.75739208  0.55800807  0.28885041  1
  Hf  Hf33  1  0.26034840  0.05792503  0.29919093  1
  Hf  Hf34  1  0.76528736  0.19288814  0.30888009  1
  Hf  Hf35  1  0.25422658  0.69215323  0.31761361  1
  Hf  Hf36  1  0.73521813  0.80749580  0.32434046  1
  Hf  Hf37  1  0.24666515  0.30900211  0.33519407  1
  Hf  Hf38  1  0.74702381  0.44366298  0.34445270  1
  Hf  Hf39  1  0.23385129  0.94090325  0.35338987  1
  Hf  Hf40  1  0.75513485  0.05614035  0.36027359  1
  Hf  Hf41  1  0.26054640  0.55907302  0.37019265  1
  Hf  Hf42  1  0.75319791  0.69280874  0.37913945  1
  Hf  Hf43  1  0.27161447  0.19054117  0.38880801  1
  Hf  Hf44  1  0.74676444  0.31034747  0.39665394  1
  Hf  Hf45  1  0.23244383  0.80764803  0.40624937  1
  Hf  Hf46  1  0.73022463  0.93956094  0.41603280  1
  Hf  Hf47  1  0.25710444  0.44620439  0.42590804  1
  Hf  Hf48  1  0.76219726  0.56251791  0.43271796  1
  Hf  Hf49  1  0.24040682  0.05140053  0.44105030  1
  Hf  Hf50  1  0.78088297  0.19361291  0.45066067  1
  Hf  Hf51  1  0.24547515  0.69287133  0.46229716  1
  Hf  Hf52  1  0.72264239  0.80394903  0.46675398  1
  Hf  Hf53  1  0.25635045  0.30972527  0.47518162  1
  Hf  Hf54  1  0.77842012  0.44814839  0.48524772  1
  Hf  Hf55  1  0.24263244  0.94273374  0.49957074  1
  Hf  Hf56  1  0.74376771  0.05457982  0.50915554  1
  Hf  Hf57  1  0.28303983  0.56742021  0.51670684  1
  Hf  Hf58  1  0.72780929  0.69568778  0.52698044  1
  Hf  Hf59  1  0.33294925  0.17594584  0.51261935  1
  Hf  Hf60  1  0.74186660  0.33052008  0.53337112  1
  Hf  Hf61  1  0.20294383  0.80401576  0.54946079  1
  Hf  Hf62  1  0.74797875  0.93468526  0.55253580  1
  Hf  Hf63  1  0.30215191  0.45658455  0.56073790  1
  O  O64  1  0.02792731  0.25951173  0.00291686  1
  O  O65  1  0.04076410  0.11897624  -0.00638348  1
  O  O66  1  0.52378321  0.25140162  0.00386003  1
  O  O67  1  0.70937940  0.44924548  0.00024014  1
  O  O68  1  0.41404620  0.85638795  0.02812337  1
  O  O69  1  0.01010356  0.99266439  0.03242447  1
  O  O70  1  0.60213474  0.11154345  0.03402005  1
  O  O71  1  0.50070213  0.99466324  0.03569466  1
  O  O72  1  0.30464365  0.56409098  0.02427014  1
  O  O73  1  0.35606254  0.39981786  0.04168159  1
  O  O74  1  -0.14368773  0.53438378  0.05719230  1
  O  O75  1  0.66903241  0.65002696  0.03330748  1
  O  O76  1  0.11133223  0.11152814  0.06993284  1
  O  O77  1  0.52448244  0.23807956  0.07085113  1
  O  O78  1  0.87526606  0.35280469  0.06693511  1
  O  O79  1  0.02388058  0.23958916  0.07187439  1
  O  O80  1  -0.02453119  0.75622090  0.06692407  1
  O  O81  1  0.11263542  0.64772087  0.08154194  1
  O  O82  1  0.45748297  0.74879394  0.07429222  1
  O  O83  1  0.91829175  0.89694000  0.07596087  1
  O  O84  1  0.38525869  0.35393425  0.10503073  1
  O  O85  1  -0.00907811  0.48332394  0.10589366  1
  O  O86  1  0.56854919  0.61039298  0.10715825  1
  O  O87  1  0.49231846  0.48923314  0.10483000  1
  O  O88  1  0.50483308  0.00699811  0.10681043  1
  O  O89  1  0.43481143  0.88046962  0.10217862  1
  O  O90  1  0.01039349  0.01375445  0.10984118  1
  O  O91  1  0.62242282  0.14124959  0.11214627  1
  O  O92  1  0.09302977  0.60420953  0.13922227  1
  O  O93  1  0.48789678  0.74169767  0.14050892  1
  O  O94  1  0.86820363  0.85509386  0.13880484  1
  O  O95  1  -0.01565543  0.73936190  0.14284090  1
  O  O96  1  0.01032685  0.26175911  0.14375584  1
  O  O97  1  0.13476438  0.14677572  0.14652346  1
  O  O98  1  0.51461831  0.26227511  0.14758700  1
  O  O99  1  0.87627056  0.39362335  0.14731848  1
  O  O100  1  0.36428242  0.85721661  0.17335883  1
  O  O101  1  0.01379399  0.98961698  0.17520052  1
  O  O102  1  0.63515058  0.10466107  0.17693133  1
  O  O103  1  0.51080300  0.98787589  0.17808655  1
  O  O104  1  0.48916016  0.50930354  0.17769196  1
  O  O105  1  0.37256325  0.39493724  0.18243824  1
  O  O106  1  -0.01195880  0.51169985  0.18224116  1
  O  O107  1  0.61257380  0.64303389  0.18163579  1
  O  O108  1  0.13438253  0.10462101  0.21138508  1
  O  O109  1  0.50562509  0.23772556  0.21203444  1
  O  O110  1  0.88050170  0.35529438  0.21319637  1
  O  O111  1  0.00428369  0.23849063  0.21515238  1
  O  O112  1  -0.00628643  0.76100744  0.21340118  1
  O  O113  1  0.11876923  0.64442917  0.21587044  1
  O  O114  1  0.49311936  0.76067554  0.21642074  1
  O  O115  1  0.87455219  0.89577126  0.21674659  1
  O  O116  1  0.38155795  0.35483922  0.24746181  1
  O  O117  1  -0.00073462  0.48803612  0.24721265  1
  O  O118  1  0.61799563  0.60501889  0.24727722  1
  O  O119  1  0.49876772  0.48913348  0.24994442  1
  O  O120  1  0.50170581  0.01205362  0.25038636  1
  O  O121  1  0.37928736  0.89333485  0.25063571  1
  O  O122  1  0.00208125  0.01087412  0.25325330  1
  O  O123  1  0.62989298  0.14432508  0.25438334  1
  O  O124  1  0.11761889  0.60596527  0.28123598  1
  O  O125  1  0.49397921  0.73909692  0.28170214  1
  O  O126  1  0.87374109  0.85570676  0.28292655  1
  O  O127  1  -0.00659830  0.73880237  0.28472776  1
  O  O128  1  0.00659830  0.26119663  0.28670024  1
  O  O129  1  0.12625891  0.14429324  0.28850145  1
  O  O130  1  0.50602079  0.26090208  0.28972586  1
  O  O131  1  0.88238111  0.39403473  0.29019202  1
  O  O132  1  0.37010702  0.85567492  0.31704566  1
  O  O133  1  -0.00208125  0.98912488  0.31817470  1
  O  O134  1  0.62071264  0.10666515  0.32079329  1
  O  O135  1  0.49829419  0.98794538  0.32104164  1
  O  O136  1  0.50123228  0.51086552  0.32148458  1
  O  O137  1  0.38200437  0.39498111  0.32415178  1
  O  O138  1  0.00073462  0.51196288  0.32421635  1
  O  O139  1  0.61844205  0.64516078  0.32396619  1
  O  O140  1  0.12544781  0.10422874  0.35468241  1
  O  O141  1  0.50688064  0.23932346  0.35500826  1
  O  O142  1  0.88123077  0.35557083  0.35555856  1
  O  O143  1  0.00628643  0.23899156  0.35802782  1
  O  O144  1  -0.00428369  0.76150837  0.35627662  1
  O  O145  1  0.11949830  0.64470562  0.35823263  1
  O  O146  1  0.49437491  0.76227344  0.35939356  1
  O  O147  1  0.86561747  0.89537899  0.36004392  1
  O  O148  1  0.38742620  0.35696611  0.38979221  1
  O  O149  1  0.01195880  0.48829915  0.38918784  1
  O  O150  1  0.62743675  0.60506276  0.38898976  1
  O  O151  1  0.51083984  0.49069546  0.39373604  1
  O  O152  1  0.48919700  0.01212311  0.39334145  1
  O  O153  1  0.36484942  0.89533893  0.39449667  1
  O  O154  1  0.98620601  0.01038202  0.39622748  1
  O  O155  1  0.63571758  0.14278339  0.39807017  1
  O  O156  1  0.12372944  0.60637665  0.42411052  1
  O  O157  1  0.48538169  0.73772389  0.42384100  1
  O  O158  1  0.86523562  0.85322428  0.42490454  1
  O  O159  1  -0.01032685  0.73823989  0.42767216  1
  O  O160  1  0.01565543  0.26063710  0.42858710  1
  O  O161  1  0.13179637  0.14490614  0.43262316  1
  O  O162  1  0.51210322  0.25830233  0.43092008  1
  O  O163  1  0.90697023  0.39579047  0.43220573  1
  O  O164  1  0.37757718  0.85875041  0.45928273  1
  O  O165  1  -0.01039349  0.98624455  0.46158682  1
  O  O166  1  0.56518857  0.11953038  0.46925038  1
  O  O167  1  0.49516692  0.99300089  0.46461857  1
  O  O168  1  0.50768154  0.51076686  0.46659900  1
  O  O169  1  0.43145081  0.38960702  0.46427075  1
  O  O170  1  0.00907811  0.51667506  0.46553534  1
  O  O171  1  0.61474131  0.64606575  0.46639827  1
  O  O172  1  0.08170825  0.10306000  0.49546713  1
  O  O173  1  0.54251703  0.25120506  0.49713678  1
  O  O174  1  0.88736458  0.35227913  0.48988706  1
  O  O175  1  0.02453119  0.24377810  0.50450493  1
  O  O176  1  -0.02388058  0.76041084  0.49955461  1
  O  O177  1  0.12473394  0.64719531  0.50449389  1
  O  O178  1  0.47551756  0.76191944  0.50057687  1
  O  O179  1  0.88866777  0.88847186  0.50149616  1
  O  O180  1  0.33096759  0.34997304  0.53812052  1
  O  O181  1  0.14368773  0.46561522  0.51423670  1
  O  O182  1  0.64393746  0.60018214  0.52974641  1
  O  O183  1  0.69535635  0.43590802  0.54715786  1
  O  O184  1  0.49929787  0.00533576  0.53573334  1
  O  O185  1  0.39786526  0.88845655  0.53740795  1
  O  O186  1  0.98989644  0.00733461  0.53900353  1
  O  O187  1  0.58595380  0.14361205  0.54330463  1
  O  O188  1  0.29062060  0.55075452  0.57118886  1
  O  O189  1  0.47621679  0.74859838  0.56756797  1
  O  O190  1  -0.04076410  0.88102376  0.57781248  1
  O  O191  1  -0.02792731  0.74048727  0.56851114  1
