# Supplementary material for: Band Alignment of Oxides by Learnable Structural-Descriptor-Aided Neural Network and Transfer Learning
Source: J Am Chem Soc. 2024 Mar 28;146(14):9697–708. doi: 10.1021/jacs.3c13574 (PMC11009958; doi:10.1021/jacs.3c13574)
Supplement: Supplementary file 3 — ja3c13574_si_003.zip [file ja3c13574_si_003.zip › Data_S2/after_optimization/binary/101.cif]

# generated using pymatgen
data_ZnO
_symmetry_space_group_name_H-M   'P 1'
_cell_length_a   5.11171200
_cell_length_b   8.40203537
_cell_length_c   36.62362433
_cell_angle_alpha   83.41322248
_cell_angle_beta   90.00000000
_cell_angle_gamma   90.00000000
_symmetry_Int_Tables_number   1
_chemical_formula_structural   ZnO
_chemical_formula_sum   'Zn40 O40'
_cell_volume   1562.55760528
_cell_formula_units_Z   40
loop_
 _symmetry_equiv_pos_site_id
 _symmetry_equiv_pos_as_xyz
  1  'x, y, z'
loop_
 _atom_site_type_symbol
 _atom_site_label
 _atom_site_symmetry_multiplicity
 _atom_site_fract_x
 _atom_site_fract_y
 _atom_site_fract_z
 _atom_site_occupancy
  Zn  Zn0  1  0.52688960  0.22849543  0.01607258  1
  Zn  Zn1  1  0.02418828  0.38884971  0.02427893  1
  Zn  Zn2  1  0.52796751  0.84689772  0.04594478  1
  Zn  Zn3  1  -0.00424212  0.04171492  0.04335291  1
  Zn  Zn4  1  0.49890764  0.47224448  0.06538841  1
  Zn  Zn5  1  -0.00219482  0.67790931  0.07478137  1
  Zn  Zn6  1  0.49962818  0.09877920  0.09509322  1
  Zn  Zn7  1  -0.00218725  0.30232154  0.10464450  1
  Zn  Zn8  1  0.50066269  0.72254744  0.12478602  1
  Zn  Zn9  1  -0.00234672  0.93356791  0.13185796  1
  Zn  Zn10  1  0.49945793  0.35210221  0.15206593  1
  Zn  Zn11  1  -0.00079036  0.56108868  0.16172384  1
  Zn  Zn12  1  0.50052354  0.98063367  0.18048056  1
  Zn  Zn13  1  0.00029861  0.18938562  0.19018483  1
  Zn  Zn14  1  0.50098023  0.60902758  0.20977389  1
  Zn  Zn15  1  0.00064077  0.81932326  0.21858751  1
  Zn  Zn16  1  0.50099480  0.23766258  0.23791433  1
  Zn  Zn17  1  0.00098908  0.44730073  0.24762018  1
  Zn  Zn18  1  0.50124518  0.86641261  0.26664255  1
  Zn  Zn19  1  0.00126315  0.07620248  0.27603234  1
  Zn  Zn20  1  0.50126315  0.49522552  0.29539566  1
  Zn  Zn21  1  0.00124518  0.70501639  0.30478645  1
  Zn  Zn22  1  0.50098908  0.12412827  0.32380882  1
  Zn  Zn23  1  0.00099480  0.33376542  0.33351367  1
  Zn  Zn24  1  0.50064077  0.75210574  0.35284149  1
  Zn  Zn25  1  0.00098023  0.96240142  0.36165511  1
  Zn  Zn26  1  0.50029861  0.38204238  0.38124317  1
  Zn  Zn27  1  0.00052354  0.59079433  0.39094744  1
  Zn  Zn28  1  0.49920964  0.01034032  0.40970516  1
  Zn  Zn29  1  -0.00054207  0.21932679  0.41936307  1
  Zn  Zn30  1  0.49765328  0.63786009  0.43957004  1
  Zn  Zn31  1  0.00066269  0.84888156  0.44664298  1
  Zn  Zn32  1  0.49781275  0.26910746  0.46678450  1
  Zn  Zn33  1  -0.00037182  0.47264880  0.47633478  1
  Zn  Zn34  1  0.49780518  0.89351869  0.49664663  1
  Zn  Zn35  1  -0.00109236  0.09918452  0.50604059  1
  Zn  Zn36  1  0.49575788  0.52971408  0.52807609  1
  Zn  Zn37  1  0.02796751  0.72453028  0.52548322  1
  Zn  Zn38  1  0.52418828  0.18257929  0.54715007  1
  Zn  Zn39  1  0.02688960  0.34293357  0.55535642  1
  O  O40  1  0.87678361  0.21034535  0.00816999  1
  O  O41  1  0.37529742  0.42452750  0.01897348  1
  O  O42  1  0.87788760  0.83451942  0.03793605  1
  O  O43  1  0.37578975  0.05025708  0.04595746  1
  O  O44  1  0.87733693  0.46665741  0.06650154  1
  O  O45  1  0.37648628  0.67784562  0.07668589  1
  O  O46  1  0.87907663  0.09482392  0.09350879  1
  O  O47  1  0.37848852  0.30733057  0.10425634  1
  O  O48  1  0.87934313  0.72195384  0.12365468  1
  O  O49  1  0.37915439  0.93448927  0.13255612  1
  O  O50  1  0.87929800  0.35131618  0.15213095  1
  O  O51  1  0.37923665  0.56077344  0.16224203  1
  O  O52  1  0.88081133  0.98018434  0.18010643  1
  O  O53  1  0.38048394  0.18995691  0.19025672  1
  O  O54  1  0.88073052  0.60902554  0.20948423  1
  O  O55  1  0.38111381  0.81935528  0.21886107  1
  O  O56  1  0.88109157  0.23777310  0.23783713  1
  O  O57  1  0.38100178  0.44699028  0.24780370  1
  O  O58  1  0.88148141  0.86645729  0.26644241  1
  O  O59  1  0.38123079  0.07609383  0.27616049  1
  O  O60  1  0.88123079  0.49533417  0.29526751  1
  O  O61  1  0.38148141  0.70497171  0.30498659  1
  O  O62  1  0.88100178  0.12443872  0.32362530  1
  O  O63  1  0.38109157  0.33365490  0.33359087  1
  O  O64  1  0.88111381  0.75207372  0.35256793  1
  O  O65  1  0.38073052  0.96240346  0.36194477  1
  O  O66  1  0.88048394  0.38147109  0.38117128  1
  O  O67  1  0.38081133  0.59124366  0.39132157  1
  O  O68  1  0.87923665  0.01065556  0.40918697  1
  O  O69  1  0.37929800  0.22011282  0.41929805  1
  O  O70  1  0.87915439  0.63693873  0.43887188  1
  O  O71  1  0.37934313  0.84947516  0.44777432  1
  O  O72  1  0.87848852  0.26409843  0.46717266  1
  O  O73  1  0.37907663  0.47660408  0.47791921  1
  O  O74  1  0.87648628  0.89358238  0.49474211  1
  O  O75  1  0.37733693  0.10477159  0.50492746  1
  O  O76  1  0.87578975  0.52117192  0.52547154  1
  O  O77  1  0.37788760  0.73690858  0.53349195  1
  O  O78  1  0.87529742  0.14690150  0.55245552  1
  O  O79  1  0.37678361  0.36108365  0.56325901  1
