# Supplementary material for: Band Alignment of Oxides by Learnable Structural-Descriptor-Aided Neural Network and Transfer Learning
Source: J Am Chem Soc. 2024 Mar 28;146(14):9697–708. doi: 10.1021/jacs.3c13574 (PMC11009958; doi:10.1021/jacs.3c13574)
Supplement: Supplementary file 3 — ja3c13574_si_003.zip [file ja3c13574_si_003.zip › Data_S2/after_optimization/binary/1010.cif]

# generated using pymatgen
data_HfO2
_symmetry_space_group_name_H-M   'P 1'
_cell_length_a   5.10752000
_cell_length_b   14.60047168
_cell_length_c   40.17806402
_cell_angle_alpha   86.97595845
_cell_angle_beta   90.00000000
_cell_angle_gamma   90.00000000
_symmetry_Int_Tables_number   1
_chemical_formula_structural   HfO2
_chemical_formula_sum   'Hf48 O96'
_cell_volume   2991.99446850
_cell_formula_units_Z   48
loop_
 _symmetry_equiv_pos_site_id
 _symmetry_equiv_pos_as_xyz
  1  'x, y, z'
loop_
 _atom_site_type_symbol
 _atom_site_label
 _atom_site_symmetry_multiplicity
 _atom_site_fract_x
 _atom_site_fract_y
 _atom_site_fract_z
 _atom_site_occupancy
  Hf  Hf0  1  0.78517759  0.93192808  0.06741138  1
  Hf  Hf1  1  0.71482241  0.43192808  0.06741138  1
  Hf  Hf2  1  0.76124797  0.68564662  0.07048362  1
  Hf  Hf3  1  0.73875203  0.18564662  0.07048362  1
  Hf  Hf4  1  0.27010261  0.77544507  0.11119108  1
  Hf  Hf5  1  0.22989739  0.27544507  0.11119108  1
  Hf  Hf6  1  0.25189287  0.02710049  0.11830920  1
  Hf  Hf7  1  0.24810713  0.52710049  0.11830920  1
  Hf  Hf8  1  0.76745627  0.65436513  0.15472064  1
  Hf  Hf9  1  0.73254373  0.15436513  0.15472064  1
  Hf  Hf10  1  0.73905141  0.41028318  0.15864101  1
  Hf  Hf11  1  0.76094859  0.91028318  0.15864101  1
  Hf  Hf12  1  0.26032304  0.49786379  0.20589818  1
  Hf  Hf13  1  0.23967696  0.99786379  0.20589818  1
  Hf  Hf14  1  0.25914460  0.75567620  0.20862533  1
  Hf  Hf15  1  0.24085540  0.25567620  0.20862533  1
  Hf  Hf16  1  0.76072905  0.37992891  0.24542464  1
  Hf  Hf17  1  0.73927095  0.87992891  0.24542464  1
  Hf  Hf18  1  0.73971868  0.13871110  0.24860125  1
  Hf  Hf19  1  0.76028132  0.63871110  0.24860125  1
  Hf  Hf20  1  0.25944824  0.22506811  0.29671603  1
  Hf  Hf21  1  0.24055176  0.72506811  0.29671603  1
  Hf  Hf22  1  0.25965723  0.48336291  0.30029606  1
  Hf  Hf23  1  0.24034277  0.98336291  0.30029606  1
  Hf  Hf24  1  0.75965723  0.10754609  0.33606794  1
  Hf  Hf25  1  0.74034277  0.60754609  0.33606794  1
  Hf  Hf26  1  0.75944824  0.36584089  0.33964797  1
  Hf  Hf27  1  0.74055176  0.86584089  0.33964797  1
  Hf  Hf28  1  0.23971868  0.45219790  0.38776275  1
  Hf  Hf29  1  0.26028132  0.95219790  0.38776275  1
  Hf  Hf30  1  0.26072905  0.21098009  0.39093936  1
  Hf  Hf31  1  0.23927095  0.71098009  0.39093936  1
  Hf  Hf32  1  0.75914460  0.83523380  0.42773867  1
  Hf  Hf33  1  0.74085540  0.33523380  0.42773867  1
  Hf  Hf34  1  0.73967696  0.59304521  0.43046482  1
  Hf  Hf35  1  0.76032304  0.09304521  0.43046482  1
  Hf  Hf36  1  0.26094859  0.68062582  0.47772299  1
  Hf  Hf37  1  0.23905141  0.18062582  0.47772299  1
  Hf  Hf38  1  0.23254373  0.43654387  0.48164336  1
  Hf  Hf39  1  0.26745627  0.93654387  0.48164336  1
  Hf  Hf40  1  0.74810713  0.06380851  0.51805480  1
  Hf  Hf41  1  0.75189287  0.56380851  0.51805480  1
  Hf  Hf42  1  0.72989739  0.31546393  0.52517192  1
  Hf  Hf43  1  0.77010261  0.81546393  0.52517192  1
  Hf  Hf44  1  0.23875203  0.40526338  0.56588038  1
  Hf  Hf45  1  0.26124797  0.90526338  0.56588038  1
  Hf  Hf46  1  0.21482241  0.15898092  0.56895162  1
  Hf  Hf47  1  0.28517759  0.65898092  0.56895162  1
  O  O48  1  0.69790999  0.06455334  0.04818140  1
  O  O49  1  0.80209001  0.56455334  0.04818140  1
  O  O50  1  0.52296992  0.80450383  0.06933483  1
  O  O51  1  -0.02296992  0.30450383  0.06933483  1
  O  O52  1  0.14000732  0.98476734  0.07405943  1
  O  O53  1  0.35999268  0.48476734  0.07405943  1
  O  O54  1  0.00631623  0.80014204  0.07023385  1
  O  O55  1  0.49368377  0.30014204  0.07023385  1
  O  O56  1  0.48513984  0.15152713  0.10863028  1
  O  O57  1  0.01486016  0.65152713  0.10863028  1
  O  O58  1  0.62858653  0.96151611  0.11080160  1
  O  O59  1  0.87141347  0.46151611  0.11080160  1
  O  O60  1  0.50805883  0.64599531  0.10940618  1
  O  O61  1  -0.00805883  0.14599531  0.10940618  1
  O  O62  1  0.12443179  0.89176353  0.13265380  1
  O  O63  1  0.37556821  0.39176353  0.13265380  1
  O  O64  1  0.62968841  0.78809527  0.14025591  1
  O  O65  1  0.87031159  0.28809527  0.14025591  1
  O  O66  1  0.50310276  0.53634316  0.16213018  1
  O  O67  1  -0.00310276  0.03634316  0.16213018  1
  O  O68  1  0.13111664  0.72228057  0.16196617  1
  O  O69  1  0.36888336  0.22228057  0.16196617  1
  O  O70  1  0.00095129  0.52938044  0.16428101  1
  O  O71  1  0.49904871  0.02938044  0.16428101  1
  O  O72  1  0.00168101  0.37845834  0.19966037  1
  O  O73  1  0.49831899  0.87845834  0.19966037  1
  O  O74  1  0.62782299  0.68766171  0.20062325  1
  O  O75  1  0.87217701  0.18766171  0.20062325  1
  O  O76  1  0.50109701  0.37311810  0.20177054  1
  O  O77  1  0.99890299  0.87311810  0.20177054  1
  O  O78  1  0.12447077  0.62148105  0.22233030  1
  O  O79  1  0.37552923  0.12148105  0.22233030  1
  O  O80  1  0.62516152  0.51503564  0.23191061  1
  O  O81  1  0.87483848  0.01503564  0.23191061  1
  O  O82  1  0.00087340  0.76293036  0.25302539  1
  O  O83  1  0.49912660  0.26293036  0.25302539  1
  O  O84  1  0.12414438  0.44992696  0.25378395  1
  O  O85  1  0.37585562  0.94992696  0.25378395  1
  O  O86  1  0.50042434  0.75694101  0.25488935  1
  O  O87  1  0.99957566  0.25694101  0.25488935  1
  O  O88  1  0.00069276  0.10625741  0.29036693  1
  O  O89  1  0.49930724  0.60625741  0.29036693  1
  O  O90  1  0.62342268  0.41398643  0.29173612  1
  O  O91  1  0.87657732  0.91398643  0.29173612  1
  O  O92  1  0.99933356  0.60053116  0.29232681  1
  O  O93  1  0.50066644  0.10053116  0.29232681  1
  O  O94  1  0.37730502  0.84864161  0.31333449  1
  O  O95  1  0.12269498  0.34864161  0.31333449  1
  O  O96  1  0.87730502  0.74226739  0.32302951  1
  O  O97  1  0.62269498  0.24226739  0.32302951  1
  O  O98  1  0.00066644  0.49037884  0.34403719  1
  O  O99  1  0.49933356  0.99037884  0.34403719  1
  O  O100  1  0.37657732  0.67692257  0.34462788  1
  O  O101  1  0.12342268  0.17692257  0.34462788  1
  O  O102  1  0.99930724  0.98465159  0.34599607  1
  O  O103  1  0.50069276  0.48465159  0.34599607  1
  O  O104  1  0.00042434  0.83396799  0.38147365  1
  O  O105  1  0.49957566  0.33396799  0.38147365  1
  O  O106  1  0.62414438  0.14098204  0.38257905  1
  O  O107  1  0.87585562  0.64098204  0.38257905  1
  O  O108  1  0.50087340  0.82797864  0.38333861  1
  O  O109  1  0.99912660  0.32797864  0.38333861  1
  O  O110  1  0.12516152  0.07587336  0.40445339  1
  O  O111  1  0.37483848  0.57587336  0.40445339  1
  O  O112  1  0.62447077  0.96942795  0.41403370  1
  O  O113  1  0.87552923  0.46942795  0.41403370  1
  O  O114  1  0.49890299  0.71779090  0.43459346  1
  O  O115  1  0.00109701  0.21779090  0.43459346  1
  O  O116  1  0.12782299  0.90324729  0.43574075  1
  O  O117  1  0.37217701  0.40324729  0.43574075  1
  O  O118  1  0.99831899  0.71245066  0.43670263  1
  O  O119  1  0.50168101  0.21245066  0.43670263  1
  O  O120  1  -0.00095129  0.56152856  0.47208199  1
  O  O121  1  0.50095129  0.06152856  0.47208199  1
  O  O122  1  0.63111664  0.86862843  0.47439683  1
  O  O123  1  0.86888336  0.36862843  0.47439683  1
  O  O124  1  0.00310276  0.05456584  0.47423382  1
  O  O125  1  0.49689724  0.55456584  0.47423382  1
  O  O126  1  0.12968841  0.80281473  0.49610809  1
  O  O127  1  0.37031159  0.30281473  0.49610809  1
  O  O128  1  0.62443179  0.69914547  0.50370920  1
  O  O129  1  0.87556821  0.19914547  0.50370920  1
  O  O130  1  0.49194117  0.44491369  0.52695782  1
  O  O131  1  0.00805883  0.94491369  0.52695782  1
  O  O132  1  0.12858653  0.62939289  0.52556240  1
  O  O133  1  0.37141347  0.12939289  0.52556240  1
  O  O134  1  -0.01486016  0.43938187  0.52773372  1
  O  O135  1  0.51486016  0.93938187  0.52773372  1
  O  O136  1  0.50631623  0.79076696  0.56613015  1
  O  O137  1  -0.00631623  0.29076696  0.56613015  1
  O  O138  1  0.64000732  0.60614166  0.56230357  1
  O  O139  1  0.85999268  0.10614166  0.56230357  1
  O  O140  1  0.47703008  0.28640517  0.56702917  1
  O  O141  1  0.02296992  0.78640517  0.56702917  1
  O  O142  1  0.19790999  0.52635566  0.58818260  1
  O  O143  1  0.30209001  0.02635566  0.58818260  1
