# Supplementary material for: Band Alignment of Oxides by Learnable Structural-Descriptor-Aided Neural Network and Transfer Learning
Source: J Am Chem Soc. 2024 Mar 28;146(14):9697–708. doi: 10.1021/jacs.3c13574 (PMC11009958; doi:10.1021/jacs.3c13574)
Supplement: Supplementary file 3 — ja3c13574_si_003.zip [file ja3c13574_si_003.zip › Data_S2/after_optimization/binary/1011.cif]

# generated using pymatgen
data_HfO2
_symmetry_space_group_name_H-M   'P 1'
_cell_length_a   5.10752000
_cell_length_b   14.60047168
_cell_length_c   40.17806402
_cell_angle_alpha   86.97595845
_cell_angle_beta   90.00000000
_cell_angle_gamma   90.00000000
_symmetry_Int_Tables_number   1
_chemical_formula_structural   HfO2
_chemical_formula_sum   'Hf48 O96'
_cell_volume   2991.99446850
_cell_formula_units_Z   48
loop_
 _symmetry_equiv_pos_site_id
 _symmetry_equiv_pos_as_xyz
  1  'x, y, z'
loop_
 _atom_site_type_symbol
 _atom_site_label
 _atom_site_symmetry_multiplicity
 _atom_site_fract_x
 _atom_site_fract_y
 _atom_site_fract_z
 _atom_site_occupancy
  Hf  Hf0  1  0.25198781  0.03453679  0.02917477  1
  Hf  Hf1  1  0.24801219  0.53453679  0.02917477  1
  Hf  Hf2  1  0.27688282  0.30478260  0.03035667  1
  Hf  Hf3  1  0.22311718  0.80478260  0.03035667  1
  Hf  Hf4  1  0.74666377  0.92357731  0.06122068  1
  Hf  Hf5  1  0.75333623  0.42357731  0.06122068  1
  Hf  Hf6  1  0.74354517  0.68512393  0.06350142  1
  Hf  Hf7  1  0.75645483  0.18512393  0.06350142  1
  Hf  Hf8  1  0.26098082  0.77007377  0.11593393  1
  Hf  Hf9  1  0.23901918  0.27007377  0.11593393  1
  Hf  Hf10  1  0.26297678  0.03056068  0.11978145  1
  Hf  Hf11  1  0.23702322  0.53056068  0.11978145  1
  Hf  Hf12  1  0.75653080  0.65346064  0.15365935  1
  Hf  Hf13  1  0.74346920  0.15346064  0.15365935  1
  Hf  Hf14  1  0.73979488  0.41180592  0.15722007  1
  Hf  Hf15  1  0.76020512  0.91180592  0.15722007  1
  Hf  Hf16  1  0.25898769  0.49747185  0.20625427  1
  Hf  Hf17  1  0.24101231  0.99747185  0.20625427  1
  Hf  Hf18  1  0.26025024  0.75609194  0.20944047  1
  Hf  Hf19  1  0.23974976  0.25609194  0.20944047  1
  Hf  Hf20  1  0.75891685  0.38003067  0.24506519  1
  Hf  Hf21  1  0.74108315  0.88003067  0.24506519  1
  Hf  Hf22  1  0.74043594  0.13864193  0.24844956  1
  Hf  Hf23  1  0.75956406  0.63864193  0.24844956  1
  Hf  Hf24  1  0.25956406  0.22499407  0.29700544  1
  Hf  Hf25  1  0.24043594  0.72499407  0.29700544  1
  Hf  Hf26  1  0.25891685  0.48360533  0.30038981  1
  Hf  Hf27  1  0.24108315  0.98360533  0.30038981  1
  Hf  Hf28  1  0.76025024  0.10754506  0.33601453  1
  Hf  Hf29  1  0.73974976  0.60754506  0.33601453  1
  Hf  Hf30  1  0.75898769  0.36616515  0.33919973  1
  Hf  Hf31  1  0.74101231  0.86616515  0.33919973  1
  Hf  Hf32  1  0.23979488  0.45183008  0.38823493  1
  Hf  Hf33  1  0.26020512  0.95183008  0.38823493  1
  Hf  Hf34  1  0.25653080  0.21017536  0.39179565  1
  Hf  Hf35  1  0.24346920  0.71017536  0.39179565  1
  Hf  Hf36  1  0.76297678  0.83307632  0.42567355  1
  Hf  Hf37  1  0.73702322  0.33307632  0.42567355  1
  Hf  Hf38  1  0.73901918  0.59356223  0.42952007  1
  Hf  Hf39  1  0.76098082  0.09356223  0.42952007  1
  Hf  Hf40  1  0.25645483  0.67851307  0.48195358  1
  Hf  Hf41  1  0.24354517  0.17851307  0.48195358  1
  Hf  Hf42  1  0.25333623  0.44005969  0.48423332  1
  Hf  Hf43  1  0.24666377  0.94005969  0.48423332  1
  Hf  Hf44  1  0.72311718  0.05885340  0.51509833  1
  Hf  Hf45  1  0.77688282  0.55885340  0.51509833  1
  Hf  Hf46  1  0.74801219  0.32909921  0.51627923  1
  Hf  Hf47  1  0.75198781  0.82909921  0.51627923  1
  O  O48  1  0.50182989  0.42973358  0.01884411  1
  O  O49  1  -0.00182989  0.92973358  0.01884411  1
  O  O50  1  0.59598167  0.23263364  0.01942522  1
  O  O51  1  0.90401833  0.73263364  0.01942522  1
  O  O52  1  0.02003720  0.41683828  0.02098774  1
  O  O53  1  0.47996280  0.91683828  0.02098774  1
  O  O54  1  0.09980793  0.16720193  0.03210979  1
  O  O55  1  0.40019207  0.66720193  0.03210979  1
  O  O56  1  0.61201571  0.05905393  0.05029687  1
  O  O57  1  0.88798429  0.55905393  0.05029687  1
  O  O58  1  0.49707454  0.80313026  0.07158388  1
  O  O59  1  0.00292546  0.30313026  0.07158388  1
  O  O60  1  0.10783748  0.99955750  0.07377941  1
  O  O61  1  0.39216252  0.49955750  0.07377941  1
  O  O62  1  -0.00010248  0.80644314  0.07423063  1
  O  O63  1  0.50010248  0.30644314  0.07423063  1
  O  O64  1  0.50121814  0.15318489  0.10771655  1
  O  O65  1  -0.00121814  0.65318489  0.10771655  1
  O  O66  1  0.61788679  0.95777112  0.10926202  1
  O  O67  1  0.88211321  0.45777112  0.10926202  1
  O  O68  1  0.49869614  0.64623206  0.11019405  1
  O  O69  1  0.00130386  0.14623206  0.11019405  1
  O  O70  1  0.12589132  0.89482654  0.13217693  1
  O  O71  1  0.37410868  0.39482654  0.13217693  1
  O  O72  1  0.62308858  0.78785102  0.14149496  1
  O  O73  1  0.87691142  0.28785102  0.14149496  1
  O  O74  1  0.49787658  0.53648707  0.16251204  1
  O  O75  1  0.00212342  0.03648707  0.16251204  1
  O  O76  1  0.12316643  0.72103629  0.16300135  1
  O  O77  1  0.37683357  0.22103629  0.16300135  1
  O  O78  1  0.99603142  0.53079778  0.16429037  1
  O  O79  1  0.50396858  0.03079778  0.16429037  1
  O  O80  1  0.00019479  0.37933555  0.19939919  1
  O  O81  1  0.49980521  0.87933555  0.19939919  1
  O  O82  1  0.62402475  0.68666203  0.20062025  1
  O  O83  1  0.87597525  0.18666203  0.20062025  1
  O  O84  1  0.50054491  0.37309660  0.20132495  1
  O  O85  1  0.99945509  0.87309660  0.20132495  1
  O  O86  1  0.12466138  0.62133915  0.22273459  1
  O  O87  1  0.37533862  0.12133915  0.22273459  1
  O  O88  1  0.62276372  0.51480991  0.23208621  1
  O  O89  1  0.87723628  0.01480991  0.23208621  1
  O  O90  1  0.00124307  0.76314696  0.25311116  1
  O  O91  1  0.49875693  0.26314696  0.25311116  1
  O  O92  1  0.12274538  0.44943990  0.25387420  1
  O  O93  1  0.37725462  0.94943990  0.25387420  1
  O  O94  1  0.50102608  0.75725119  0.25501445  1
  O  O95  1  0.99897392  0.25725119  0.25501445  1
  O  O96  1  0.00102608  0.10638481  0.29043955  1
  O  O97  1  0.49897392  0.60638481  0.29043955  1
  O  O98  1  0.62274538  0.41419710  0.29157980  1
  O  O99  1  0.87725462  0.91419710  0.29157980  1
  O  O100  1  0.99875693  0.60049004  0.29234384  1
  O  O101  1  0.50124307  0.10049004  0.29234384  1
  O  O102  1  0.37723628  0.84882609  0.31336879  1
  O  O103  1  0.12276372  0.34882609  0.31336879  1
  O  O104  1  0.87533862  0.74229685  0.32272041  1
  O  O105  1  0.62466138  0.24229685  0.32272041  1
  O  O106  1  0.00054491  0.49054040  0.34413005  1
  O  O107  1  0.49945509  0.99054040  0.34413005  1
  O  O108  1  0.37597525  0.67697397  0.34483475  1
  O  O109  1  0.12402475  0.17697397  0.34483475  1
  O  O110  1  0.99980521  0.98430045  0.34605481  1
  O  O111  1  0.50019479  0.48430045  0.34605481  1
  O  O112  1  0.00396858  0.83283822  0.38116363  1
  O  O113  1  0.49603142  0.33283822  0.38116363  1
  O  O114  1  0.62316643  0.14259971  0.38245265  1
  O  O115  1  0.87683357  0.64259971  0.38245265  1
  O  O116  1  0.50212342  0.82714893  0.38294296  1
  O  O117  1  0.99787658  0.32714893  0.38294296  1
  O  O118  1  0.12308858  0.07578598  0.40396004  1
  O  O119  1  0.37691142  0.57578598  0.40396004  1
  O  O120  1  0.62589132  0.96881046  0.41327707  1
  O  O121  1  0.87410868  0.46881046  0.41327707  1
  O  O122  1  0.50130386  0.71740394  0.43526095  1
  O  O123  1  -0.00130386  0.21740394  0.43526095  1
  O  O124  1  0.11788679  0.90586488  0.43619298  1
  O  O125  1  0.38211321  0.40586488  0.43619298  1
  O  O126  1  0.00121814  0.71045211  0.43773745  1
  O  O127  1  0.49878186  0.21045211  0.43773745  1
  O  O128  1  0.00010248  0.55719386  0.47122337  1
  O  O129  1  0.49989752  0.05719386  0.47122337  1
  O  O130  1  0.60783748  0.86407850  0.47167459  1
  O  O131  1  0.89216252  0.36407850  0.47167459  1
  O  O132  1  -0.00292546  0.06050574  0.47387112  1
  O  O133  1  0.50292546  0.56050574  0.47387112  1
  O  O134  1  0.11201571  0.80458307  0.49515813  1
  O  O135  1  0.38798429  0.30458307  0.49515813  1
  O  O136  1  0.59980793  0.69643407  0.51334421  1
  O  O137  1  0.90019207  0.19643407  0.51334421  1
  O  O138  1  0.52003720  0.44679772  0.52446726  1
  O  O139  1  -0.02003720  0.94679772  0.52446726  1
  O  O140  1  0.09598167  0.63100336  0.52602978  1
  O  O141  1  0.40401833  0.13100336  0.52602978  1
  O  O142  1  0.00182989  0.43390242  0.52661089  1
  O  O143  1  0.49817011  0.93390242  0.52661089  1
