# Supplementary material for: Band Alignment of Oxides by Learnable Structural-Descriptor-Aided Neural Network and Transfer Learning
Source: J Am Chem Soc. 2024 Mar 28;146(14):9697–708. doi: 10.1021/jacs.3c13574 (PMC11009958; doi:10.1021/jacs.3c13574)
Supplement: Supplementary file 3 — ja3c13574_si_003.zip [file ja3c13574_si_003.zip › Data_S2/after_optimization/binary/1012.cif]

# generated using pymatgen
data_HfO2
_symmetry_space_group_name_H-M   'P 1'
_cell_length_a   5.25951200
_cell_length_b   10.12540900
_cell_length_c   35.75264000
_cell_angle_alpha   90.00000000
_cell_angle_beta   90.00000000
_cell_angle_gamma   90.00000000
_symmetry_Int_Tables_number   1
_chemical_formula_structural   HfO2
_chemical_formula_sum   'Hf32 O64'
_cell_volume   1903.99647995
_cell_formula_units_Z   32
loop_
 _symmetry_equiv_pos_site_id
 _symmetry_equiv_pos_as_xyz
  1  'x, y, z'
loop_
 _atom_site_type_symbol
 _atom_site_label
 _atom_site_symmetry_multiplicity
 _atom_site_fract_x
 _atom_site_fract_y
 _atom_site_fract_z
 _atom_site_occupancy
  Hf  Hf0  1  0.53982094  0.87366660  0.12289376  1
  Hf  Hf1  1  0.03982094  0.62633340  0.12289376  1
  Hf  Hf2  1  0.04347033  0.34917775  0.16781238  1
  Hf  Hf3  1  0.54347033  0.15082225  0.16781238  1
  Hf  Hf4  1  0.02509582  0.90606716  0.18156779  1
  Hf  Hf5  1  0.52509582  0.59393284  0.18156779  1
  Hf  Hf6  1  0.45112148  0.38147737  0.24970116  1
  Hf  Hf7  1  0.95112148  0.11852263  0.24970116  1
  Hf  Hf8  1  0.45399617  0.88746607  0.24982881  1
  Hf  Hf9  1  0.95399617  0.61253393  0.24982881  1
  Hf  Hf10  1  0.02079857  0.38440062  0.32057473  1
  Hf  Hf11  1  0.52079857  0.11559938  0.32057473  1
  Hf  Hf12  1  0.02231436  0.88318041  0.32211233  1
  Hf  Hf13  1  0.52231436  0.61681959  0.32211233  1
  Hf  Hf14  1  0.45315168  0.38429765  0.39176376  1
  Hf  Hf15  1  0.95315168  0.11570235  0.39176376  1
  Hf  Hf16  1  0.45315168  0.88429765  0.39395024  1
  Hf  Hf17  1  0.95315168  0.61570235  0.39395024  1
  Hf  Hf18  1  0.02231436  0.38318041  0.46360167  1
  Hf  Hf19  1  0.52231436  0.11681959  0.46360167  1
  Hf  Hf20  1  0.02079857  0.88440062  0.46513927  1
  Hf  Hf21  1  0.52079857  0.61559938  0.46513927  1
  Hf  Hf22  1  0.45399617  0.38746607  0.53588519  1
  Hf  Hf23  1  0.95399617  0.11253393  0.53588519  1
  Hf  Hf24  1  0.45112148  0.88147737  0.53601384  1
  Hf  Hf25  1  0.95112148  0.61852263  0.53601384  1
  Hf  Hf26  1  0.02509582  0.40606716  0.60414721  1
  Hf  Hf27  1  0.52509582  0.09393284  0.60414721  1
  Hf  Hf28  1  0.04347033  0.84917775  0.61790162  1
  Hf  Hf29  1  0.54347033  0.65082225  0.61790162  1
  Hf  Hf30  1  0.53982094  0.37366660  0.66282024  1
  Hf  Hf31  1  0.03982094  0.12633340  0.66282024  1
  O  O32  1  0.26641508  0.23907449  0.13356531  1
  O  O33  1  0.76641508  0.26092551  0.13356531  1
  O  O34  1  0.29589342  0.50175025  0.13766524  1
  O  O35  1  0.79589342  -0.00175025  0.13766524  1
  O  O36  1  0.29701437  -0.00588438  0.14338079  1
  O  O37  1  0.79701437  0.50588438  0.14338079  1
  O  O38  1  0.27942881  0.75006168  0.15238000  1
  O  O39  1  0.77942881  0.74993832  0.15238000  1
  O  O40  1  0.36309620  0.28700966  0.20103626  1
  O  O41  1  0.86309620  0.21299034  0.20103626  1
  O  O42  1  0.21938007  0.52163811  0.21130817  1
  O  O43  1  0.71938007  0.97836189  0.21130817  1
  O  O44  1  0.24238672  0.02600435  0.21455600  1
  O  O45  1  0.74238672  0.47399565  0.21455600  1
  O  O46  1  0.12628609  0.78516488  0.22738115  1
  O  O47  1  0.62628609  0.71483512  0.22738115  1
  O  O48  1  0.12128616  0.28639795  0.27075734  1
  O  O49  1  0.62128616  0.21360205  0.27075734  1
  O  O50  1  0.24638368  0.52372022  0.28470554  1
  O  O51  1  0.74638368  0.97627978  0.28470554  1
  O  O52  1  0.22898304  0.02053670  0.28584481  1
  O  O53  1  0.72898304  0.47946330  0.28584481  1
  O  O54  1  0.35341833  0.78657711  0.30098437  1
  O  O55  1  0.85341833  0.71342289  0.30098437  1
  O  O56  1  0.35475178  0.28778907  0.34076094  1
  O  O57  1  0.85475178  0.21221093  0.34076094  1
  O  O58  1  0.22789383  0.52278824  0.35668031  1
  O  O59  1  0.72789383  0.97721176  0.35668031  1
  O  O60  1  0.24665295  0.02160231  0.35738300  1
  O  O61  1  0.74665295  0.47839769  0.35738300  1
  O  O62  1  0.12096013  0.78719900  0.37355070  1
  O  O63  1  0.62096013  0.71280100  0.37355070  1
  O  O64  1  0.12096013  0.28719900  0.41216330  1
  O  O65  1  0.62096013  0.21280100  0.41216330  1
  O  O66  1  0.24665295  0.52160231  0.42833100  1
  O  O67  1  0.74665295  0.97839769  0.42833100  1
  O  O68  1  0.22789383  0.02278824  0.42903469  1
  O  O69  1  0.72789383  0.47721176  0.42903469  1
  O  O70  1  0.35475178  0.78778907  0.44495306  1
  O  O71  1  0.85475178  0.71221093  0.44495306  1
  O  O72  1  0.35341833  0.28657711  0.48472963  1
  O  O73  1  0.85341833  0.21342289  0.48472963  1
  O  O74  1  0.22898304  0.52053670  0.49987019  1
  O  O75  1  0.72898304  0.97946330  0.49987019  1
  O  O76  1  0.24638368  0.02372022  0.50100846  1
  O  O77  1  0.74638368  0.47627978  0.50100846  1
  O  O78  1  0.12128616  0.78639795  0.51495766  1
  O  O79  1  0.62128616  0.71360205  0.51495766  1
  O  O80  1  0.12628609  0.28516488  0.55833285  1
  O  O81  1  0.62628609  0.21483512  0.55833285  1
  O  O82  1  0.24238672  0.52600435  0.57115800  1
  O  O83  1  0.74238672  0.97399565  0.57115800  1
  O  O84  1  0.21938007  0.02163811  0.57440583  1
  O  O85  1  0.71938007  0.47836189  0.57440583  1
  O  O86  1  0.36309620  0.78700966  0.58467774  1
  O  O87  1  0.86309620  0.71299034  0.58467774  1
  O  O88  1  0.27942881  0.25006168  0.63333500  1
  O  O89  1  0.77942881  0.24993832  0.63333500  1
  O  O90  1  0.29701437  0.49411562  0.64233321  1
  O  O91  1  0.79701437  0.00588438  0.64233321  1
  O  O92  1  0.29589342  0.00175025  0.64804876  1
  O  O93  1  0.79589342  0.49824975  0.64804876  1
  O  O94  1  0.26641508  0.73907449  0.65214969  1
  O  O95  1  0.76641508  0.76092551  0.65214969  1
