# Supplementary material for: Band Alignment of Oxides by Learnable Structural-Descriptor-Aided Neural Network and Transfer Learning
Source: J Am Chem Soc. 2024 Mar 28;146(14):9697–708. doi: 10.1021/jacs.3c13574 (PMC11009958; doi:10.1021/jacs.3c13574)
Supplement: Supplementary file 3 — ja3c13574_si_003.zip [file ja3c13574_si_003.zip › Data_S2/after_optimization/binary/1013.cif]

# generated using pymatgen
data_HfO2
_symmetry_space_group_name_H-M   'P 1'
_cell_length_a   5.25951200
_cell_length_b   10.12540900
_cell_length_c   35.75264000
_cell_angle_alpha   90.00000000
_cell_angle_beta   90.00000000
_cell_angle_gamma   90.00000000
_symmetry_Int_Tables_number   1
_chemical_formula_structural   HfO2
_chemical_formula_sum   'Hf32 O64'
_cell_volume   1903.99647995
_cell_formula_units_Z   32
loop_
 _symmetry_equiv_pos_site_id
 _symmetry_equiv_pos_as_xyz
  1  'x, y, z'
loop_
 _atom_site_type_symbol
 _atom_site_label
 _atom_site_symmetry_multiplicity
 _atom_site_fract_x
 _atom_site_fract_y
 _atom_site_fract_z
 _atom_site_occupancy
  Hf  Hf0  1  0.00714681  0.39133219  0.03854898  1
  Hf  Hf1  1  0.50714681  0.10866781  0.03854898  1
  Hf  Hf2  1  0.08653192  0.86859303  0.03321813  1
  Hf  Hf3  1  0.58653192  0.63140697  0.03321813  1
  Hf  Hf4  1  0.46024498  0.38672548  0.10470704  1
  Hf  Hf5  1  0.96024498  0.11327452  0.10470704  1
  Hf  Hf6  1  0.47622954  0.88181920  0.10907784  1
  Hf  Hf7  1  0.97622954  0.61818080  0.10907784  1
  Hf  Hf8  1  0.03332315  0.38376684  0.17668734  1
  Hf  Hf9  1  0.53332315  0.11623316  0.17668734  1
  Hf  Hf10  1  0.03826763  0.88542438  0.18007904  1
  Hf  Hf11  1  0.53826763  0.61457562  0.18007904  1
  Hf  Hf12  1  0.46513414  0.38431626  0.24847879  1
  Hf  Hf13  1  0.96513414  0.11568374  0.24847879  1
  Hf  Hf14  1  0.46701522  0.88426564  0.25143800  1
  Hf  Hf15  1  0.96701522  0.61573436  0.25143800  1
  Hf  Hf16  1  0.03298478  0.38426564  0.31999000  1
  Hf  Hf17  1  0.53298478  0.11573436  0.31999000  1
  Hf  Hf18  1  0.03486586  0.88431626  0.32295021  1
  Hf  Hf19  1  0.53486586  0.61568374  0.32295021  1
  Hf  Hf20  1  0.46173237  0.38542438  0.39134996  1
  Hf  Hf21  1  0.96173237  0.11457562  0.39134996  1
  Hf  Hf22  1  0.46667685  0.88376684  0.39474066  1
  Hf  Hf23  1  0.96667685  0.61623316  0.39474066  1
  Hf  Hf24  1  0.02377046  0.38181920  0.46235016  1
  Hf  Hf25  1  0.52377046  0.11818080  0.46235016  1
  Hf  Hf26  1  0.03975502  0.88672548  0.46672196  1
  Hf  Hf27  1  0.53975502  0.61327452  0.46672196  1
  Hf  Hf28  1  0.41346808  0.36859303  0.53821087  1
  Hf  Hf29  1  0.91346808  0.13140697  0.53821087  1
  Hf  Hf30  1  0.49285319  0.89133219  0.53288002  1
  Hf  Hf31  1  -0.00714681  0.60866781  0.53288002  1
  O  O32  1  0.29002391  0.01118754  0.00312454  1
  O  O33  1  0.79002391  0.48881246  0.00312454  1
  O  O34  1  0.27019662  0.71100420  0.01503626  1
  O  O35  1  0.77019662  0.78899580  0.01503626  1
  O  O36  1  0.36193999  0.29044134  0.05031191  1
  O  O37  1  0.86193999  0.20955866  0.05031191  1
  O  O38  1  0.24235131  0.52229154  0.06953473  1
  O  O39  1  0.74235131  0.97770846  0.06953473  1
  O  O40  1  0.26103191  0.02071559  0.07446953  1
  O  O41  1  0.76103191  0.47928441  0.07446953  1
  O  O42  1  0.14505327  0.78819713  0.08894361  1
  O  O43  1  0.64505327  0.71180287  0.08894361  1
  O  O44  1  0.12324964  0.29006710  0.12330092  1
  O  O45  1  0.62324964  0.20993290  0.12330092  1
  O  O46  1  0.26370144  0.52145391  0.14250147  1
  O  O47  1  0.76370144  0.97854609  0.14250147  1
  O  O48  1  0.23894233  0.02277372  0.14351816  1
  O  O49  1  0.73894233  0.47722628  0.14351816  1
  O  O50  1  0.37342878  0.78813257  0.16076352  1
  O  O51  1  0.87342878  0.71186743  0.16076352  1
  O  O52  1  0.37054607  0.28947604  0.19597757  1
  O  O53  1  0.87054607  0.21052396  0.19597757  1
  O  O54  1  0.24010578  0.52243942  0.21385285  1
  O  O55  1  0.74010578  0.97756058  0.21385285  1
  O  O56  1  0.26312391  0.02322785  0.21470003  1
  O  O57  1  0.76312391  0.47677215  0.21470003  1
  O  O58  1  0.13172265  0.78936478  0.23208865  1
  O  O59  1  0.63172265  0.71063522  0.23208865  1
  O  O60  1  0.12964117  0.28907042  0.26782694  1
  O  O61  1  0.62964117  0.21092958  0.26782694  1
  O  O62  1  0.26118846  0.52231101  0.28548741  1
  O  O63  1  0.76118846  0.97768899  0.28548741  1
  O  O64  1  0.23881154  0.02231101  0.28594159  1
  O  O65  1  0.73881154  0.47768899  0.28594159  1
  O  O66  1  0.37035883  0.78907042  0.30360206  1
  O  O67  1  0.87035883  0.71092958  0.30360206  1
  O  O68  1  0.36827735  0.28936478  0.33933935  1
  O  O69  1  0.86827735  0.21063522  0.33933935  1
  O  O70  1  0.23687609  0.52322785  0.35672897  1
  O  O71  1  0.73687609  0.97677215  0.35672897  1
  O  O72  1  0.25989422  0.02243942  0.35757515  1
  O  O73  1  0.75989422  0.47756058  0.35757515  1
  O  O74  1  0.12945393  0.78947604  0.37545043  1
  O  O75  1  0.62945393  0.71052396  0.37545043  1
  O  O76  1  0.12657122  0.28813257  0.41066548  1
  O  O77  1  0.62657122  0.21186743  0.41066548  1
  O  O78  1  0.26105767  0.52277372  0.42790984  1
  O  O79  1  0.76105767  0.97722628  0.42790984  1
  O  O80  1  0.23629856  0.02145391  0.42892753  1
  O  O81  1  0.73629856  0.47854609  0.42892753  1
  O  O82  1  0.37675036  0.79006710  0.44812808  1
  O  O83  1  0.87675036  0.70993290  0.44812808  1
  O  O84  1  0.35494673  0.28819713  0.48248439  1
  O  O85  1  0.85494673  0.21180287  0.48248439  1
  O  O86  1  0.23896809  0.52071559  0.49695947  1
  O  O87  1  0.73896809  0.97928441  0.49695947  1
  O  O88  1  0.25764869  0.02229154  0.50189327  1
  O  O89  1  0.75764869  0.47770846  0.50189327  1
  O  O90  1  0.13806001  0.79044134  0.52111709  1
  O  O91  1  0.63806001  0.70955866  0.52111709  1
  O  O92  1  0.22980338  0.21100420  0.55639274  1
  O  O93  1  0.72980338  0.28899580  0.55639274  1
  O  O94  1  0.20997609  0.51118754  0.56830346  1
  O  O95  1  0.70997609  0.98881246  0.56830346  1
