# Supplementary material for: Band Alignment of Oxides by Learnable Structural-Descriptor-Aided Neural Network and Transfer Learning
Source: J Am Chem Soc. 2024 Mar 28;146(14):9697–708. doi: 10.1021/jacs.3c13574 (PMC11009958; doi:10.1021/jacs.3c13574)
Supplement: Supplementary file 3 — ja3c13574_si_003.zip [file ja3c13574_si_003.zip › Data_S2/after_optimization/binary/1014.cif]

# generated using pymatgen
data_HfO2
_symmetry_space_group_name_H-M   'P 1'
_cell_length_a   7.33138643
_cell_length_b   10.12540900
_cell_length_c   36.65693216
_cell_angle_alpha   90.00000000
_cell_angle_beta   88.32008308
_cell_angle_gamma   90.00000000
_symmetry_Int_Tables_number   1
_chemical_formula_structural   HfO2
_chemical_formula_sum   'Hf44 O88'
_cell_volume   2719.99497136
_cell_formula_units_Z   44
loop_
 _symmetry_equiv_pos_site_id
 _symmetry_equiv_pos_as_xyz
  1  'x, y, z'
loop_
 _atom_site_type_symbol
 _atom_site_label
 _atom_site_symmetry_multiplicity
 _atom_site_fract_x
 _atom_site_fract_y
 _atom_site_fract_z
 _atom_site_occupancy
  Hf  Hf0  1  0.17553827  0.09336162  0.08249768  1
  Hf  Hf1  1  0.08132595  0.65221528  0.08709156  1
  Hf  Hf2  1  0.83979283  0.37627553  0.12290896  1
  Hf  Hf3  1  0.85743597  0.90075401  0.11599594  1
  Hf  Hf4  1  0.41497483  0.38003575  0.12821544  1
  Hf  Hf5  1  0.40270570  0.87576568  0.12378673  1
  Hf  Hf6  1  0.11132613  0.11269096  0.17191255  1
  Hf  Hf7  1  0.10341497  0.64012198  0.18410993  1
  Hf  Hf8  1  0.64638472  0.10574465  0.17559165  1
  Hf  Hf9  1  0.63575894  0.62202490  0.17702147  1
  Hf  Hf10  1  0.36394260  0.38191398  0.22004243  1
  Hf  Hf11  1  0.35620514  0.88714055  0.22122315  1
  Hf  Hf12  1  0.89556909  0.37966053  0.22639843  1
  Hf  Hf13  1  0.88308138  0.88815844  0.23004338  1
  Hf  Hf14  1  0.61127464  0.11610185  0.27049241  1
  Hf  Hf15  1  0.60493163  0.61553479  0.27072858  1
  Hf  Hf16  1  0.14654691  0.11719614  0.27798421  1
  Hf  Hf17  1  0.14041493  0.61236240  0.27993392  1
  Hf  Hf18  1  0.86103286  0.38471044  0.32041373  1
  Hf  Hf19  1  0.85114162  0.88379716  0.32308914  1
  Hf  Hf20  1  0.39887473  0.38447736  0.32748152  1
  Hf  Hf21  1  0.38734235  0.88405694  0.32915718  1
  Hf  Hf22  1  0.11265765  0.11594306  0.37084282  1
  Hf  Hf23  1  0.10112527  0.61552264  0.37251848  1
  Hf  Hf24  1  0.64885838  0.11620284  0.37691086  1
  Hf  Hf25  1  0.63896714  0.61528956  0.37958627  1
  Hf  Hf26  1  0.35958507  0.38763760  0.42006608  1
  Hf  Hf27  1  0.35345309  0.88280386  0.42201579  1
  Hf  Hf28  1  0.89506837  0.38446521  0.42927142  1
  Hf  Hf29  1  0.88872536  0.88389815  0.42950759  1
  Hf  Hf30  1  0.61691862  0.11184156  0.46995662  1
  Hf  Hf31  1  0.60443091  0.62033947  0.47360157  1
  Hf  Hf32  1  0.14379486  0.11285945  0.47877685  1
  Hf  Hf33  1  0.13605740  0.61808602  0.47995757  1
  Hf  Hf34  1  0.86424106  0.37797510  0.52297853  1
  Hf  Hf35  1  0.85361528  0.89425535  0.52440835  1
  Hf  Hf36  1  0.39658503  0.35987802  0.51589007  1
  Hf  Hf37  1  0.38867387  0.88730904  0.52808745  1
  Hf  Hf38  1  0.09729430  0.12423432  0.57621327  1
  Hf  Hf39  1  0.08502517  0.61996425  0.57178456  1
  Hf  Hf40  1  0.64256403  0.09924599  0.58400406  1
  Hf  Hf41  1  0.66020717  0.62372447  0.57709104  1
  Hf  Hf42  1  0.41867405  0.34778472  0.61290844  1
  Hf  Hf43  1  0.32446173  0.90663838  0.61750232  1
  O  O44  1  0.90660405  0.78405762  0.07110814  1
  O  O45  1  0.36789349  0.96643746  0.07324365  1
  O  O46  1  0.92264066  0.05179456  0.07734165  1
  O  O47  1  0.33178402  0.70243220  0.09734751  1
  O  O48  1  0.61457489  0.29944235  0.09850107  1
  O  O49  1  0.13412788  0.97292937  0.12699247  1
  O  O50  1  0.62512529  0.01524828  0.12515279  1
  O  O51  1  0.21902549  0.23077051  0.12322232  1
  O  O52  1  -0.00938419  0.70631659  0.13614334  1
  O  O53  1  0.63551160  0.51362420  0.12980283  1
  O  O54  1  0.04874998  0.45236871  0.09129583  1
  O  O55  1  0.63525797  0.77943551  0.14243347  1
  O  O56  1  0.87310898  0.21040691  0.15297184  1
  O  O57  1  0.34302405  0.51895859  0.17153749  1
  O  O58  1  0.90277124  0.47981186  0.17331771  1
  O  O59  1  0.49706815  0.28634079  0.17368670  1
  O  O60  1  0.27807971  0.79233241  0.17343483  1
  O  O61  1  0.88547620  0.97405453  0.17621231  1
  O  O62  1  0.37708744  0.02864708  0.17648068  1
  O  O63  1  0.84877964  0.70962278  0.20434687  1
  O  O64  1  0.12842473  0.28185635  0.20237245  1
  O  O65  1  0.62018030  0.97462057  0.22368687  1
  O  O66  1  0.11937153  0.01873965  0.22532881  1
  O  O67  1  0.74247249  0.20807382  0.22472734  1
  O  O68  1  0.49381835  0.70736886  0.22469259  1
  O  O69  1  0.13332123  0.51081293  0.22919348  1
  O  O70  1  0.62976209  0.47582770  0.22309440  1
  O  O71  1  0.12444491  0.76966521  0.24129434  1
  O  O72  1  0.37657883  0.21171641  0.25133545  1
  O  O73  1  0.86714960  0.52065573  0.27320862  1
  O  O74  1  0.37631902  0.47615175  0.27410027  1
  O  O75  1  0.99233524  0.28734312  0.27495451  1
  O  O76  1  0.75220194  0.78981161  0.27599544  1
  O  O77  1  0.37921405  0.97669612  0.27574250  1
  O  O78  1  0.87966325  0.02150481  0.27663535  1
  O  O79  1  0.37183924  0.71272332  0.29807636  1
  O  O80  1  0.62589454  0.28691563  0.30154919  1
  O  O81  1  0.11986857  0.97719562  0.32385746  1
  O  O82  1  0.61870298  0.02193573  0.32392899  1
  O  O83  1  0.24733097  0.21142780  0.32499110  1
  O  O84  1  0.00525756  0.71130821  0.32461643  1
  O  O85  1  0.63039361  0.52357541  0.32582769  1
  O  O86  1  0.13066463  0.47693459  0.32595665  1
  O  O87  1  0.62135199  0.78882191  0.34952078  1
  O  O88  1  0.87864701  0.21117809  0.35047822  1
  O  O89  1  0.36933437  0.52306541  0.37404235  1
  O  O90  1  0.86960639  0.47642459  0.37417131  1
  O  O91  1  0.49474144  0.28869179  0.37538357  1
  O  O92  1  0.25266803  0.78857220  0.37500890  1
  O  O93  1  0.88129702  0.97806427  0.37607101  1
  O  O94  1  0.38013043  0.02280438  0.37614254  1
  O  O95  1  0.87410446  0.71308437  0.39845081  1
  O  O96  1  0.12815976  0.28727668  0.40192364  1
  O  O97  1  0.62033575  0.97849519  0.42336365  1
  O  O98  1  0.12078595  0.02330388  0.42425650  1
  O  O99  1  0.74779806  0.21018839  0.42400456  1
  O  O100  1  0.50766476  0.71265688  0.42504549  1
  O  O101  1  0.12367998  0.52384825  0.42589973  1
  O  O102  1  0.63284940  0.47934427  0.42679138  1
  O  O103  1  0.12342217  0.78828359  0.44866555  1
  O  O104  1  0.37555509  0.23033479  0.45870566  1
  O  O105  1  0.87023691  0.52417230  0.47690460  1
  O  O106  1  0.36667777  0.48918707  0.47080552  1
  O  O107  1  0.00618165  0.29263114  0.47530741  1
  O  O108  1  0.75752751  0.79192618  0.47527266  1
  O  O109  1  0.38062847  0.98126035  0.47467019  1
  O  O110  1  0.87981870  0.02537943  0.47631313  1
  O  O111  1  0.37157527  0.71814365  0.49762755  1
  O  O112  1  0.65121936  0.29037722  0.49565313  1
  O  O113  1  0.12291156  0.97135292  0.52351832  1
  O  O114  1  0.61452380  0.02594547  0.52378769  1
  O  O115  1  0.22191929  0.20766759  0.52656517  1
  O  O116  1  0.00293085  0.71365921  0.52631330  1
  O  O117  1  0.59722876  0.52018814  0.52668229  1
  O  O118  1  0.15697495  0.48104141  0.52846151  1
  O  O119  1  0.62689002  0.78959309  0.54702716  1
  O  O120  1  0.86474103  0.22056449  0.55756553  1
  O  O121  1  0.45124902  0.54763129  0.60870417  1
  O  O122  1  0.86448840  0.48637580  0.57019617  1
  O  O123  1  0.50938319  0.29368341  0.56385666  1
  O  O124  1  0.28097351  0.76922949  0.57677768  1
  O  O125  1  0.87487471  0.98475172  0.57484621  1
  O  O126  1  0.36587112  0.02707063  0.57300653  1
  O  O127  1  0.88542411  0.70055765  0.60149893  1
  O  O128  1  0.16821598  0.29756780  0.60265349  1
  O  O129  1  0.57735834  0.94820544  0.62265835  1
  O  O130  1  0.13210651  0.03356254  0.62675635  1
  O  O131  1  0.59339495  0.21594238  0.62889186  1
