# Supplementary material for: Band Alignment of Oxides by Learnable Structural-Descriptor-Aided Neural Network and Transfer Learning
Source: J Am Chem Soc. 2024 Mar 28;146(14):9697–708. doi: 10.1021/jacs.3c13574 (PMC11009958; doi:10.1021/jacs.3c13574)
Supplement: Supplementary file 3 — ja3c13574_si_003.zip [file ja3c13574_si_003.zip › Data_S2/after_optimization/binary/1015.cif]

# generated using pymatgen
data_HfO2
_symmetry_space_group_name_H-M   'P 1'
_cell_length_a   7.33138643
_cell_length_b   10.12540900
_cell_length_c   36.65693216
_cell_angle_alpha   90.00000000
_cell_angle_beta   88.32008308
_cell_angle_gamma   90.00000000
_symmetry_Int_Tables_number   1
_chemical_formula_structural   HfO2
_chemical_formula_sum   'Hf44 O88'
_cell_volume   2719.99497136
_cell_formula_units_Z   44
loop_
 _symmetry_equiv_pos_site_id
 _symmetry_equiv_pos_as_xyz
  1  'x, y, z'
loop_
 _atom_site_type_symbol
 _atom_site_label
 _atom_site_symmetry_multiplicity
 _atom_site_fract_x
 _atom_site_fract_y
 _atom_site_fract_z
 _atom_site_occupancy
  Hf  Hf0  1  0.35127969  0.39197979  0.02236489  1
  Hf  Hf1  1  0.35989041  0.85972796  0.03773980  1
  Hf  Hf2  1  0.91111551  0.36814082  0.02689699  1
  Hf  Hf3  1  0.88607579  0.90695031  0.03457999  1
  Hf  Hf4  1  0.61549722  0.12563018  0.06734288  1
  Hf  Hf5  1  0.60799111  0.60708683  0.06568972  1
  Hf  Hf6  1  0.15209049  0.12004141  0.07674026  1
  Hf  Hf7  1  0.12944255  0.61150225  0.07761937  1
  Hf  Hf8  1  0.85896216  0.38791655  0.12045754  1
  Hf  Hf9  1  0.85069495  0.88218049  0.12383603  1
  Hf  Hf10  1  0.39834239  0.38568894  0.12762723  1
  Hf  Hf11  1  0.38985287  0.89109154  0.13047907  1
  Hf  Hf12  1  0.11086282  0.11792014  0.17028995  1
  Hf  Hf13  1  0.10152434  0.61668964  0.17233067  1
  Hf  Hf14  1  0.64792203  0.11790679  0.17719578  1
  Hf  Hf15  1  0.63604125  0.61501250  0.17904939  1
  Hf  Hf16  1  0.36205366  0.38513758  0.22068467  1
  Hf  Hf17  1  0.35266975  0.88475258  0.22258625  1
  Hf  Hf18  1  0.89691794  0.38470918  0.22748658  1
  Hf  Hf19  1  0.88719459  0.88545685  0.22946857  1
  Hf  Hf20  1  0.61242530  0.11624797  0.27056099  1
  Hf  Hf21  1  0.60287858  0.61648994  0.27247742  1
  Hf  Hf22  1  0.14712142  0.11648994  0.27752258  1
  Hf  Hf23  1  0.13757470  0.61624797  0.27943901  1
  Hf  Hf24  1  0.86280541  0.38545685  0.32053143  1
  Hf  Hf25  1  0.85308206  0.88470918  0.32251342  1
  Hf  Hf26  1  0.39733025  0.38475258  0.32741375  1
  Hf  Hf27  1  0.38794634  0.88513758  0.32931533  1
  Hf  Hf28  1  0.11395875  0.11501250  0.37095061  1
  Hf  Hf29  1  0.10207797  0.61790679  0.37280422  1
  Hf  Hf30  1  0.64847566  0.11668964  0.37766933  1
  Hf  Hf31  1  0.63913718  0.61792014  0.37971005  1
  Hf  Hf32  1  0.36014713  0.39109154  0.41952093  1
  Hf  Hf33  1  0.35165761  0.88568894  0.42237277  1
  Hf  Hf34  1  0.89930505  0.38218049  0.42616397  1
  Hf  Hf35  1  0.89103784  0.88791655  0.42954246  1
  Hf  Hf36  1  0.62055745  0.11150225  0.47238063  1
  Hf  Hf37  1  0.59790951  0.62004141  0.47325974  1
  Hf  Hf38  1  0.14200889  0.10708683  0.48431028  1
  Hf  Hf39  1  0.13450278  0.62563018  0.48265712  1
  Hf  Hf40  1  0.86392421  0.40695031  0.51542001  1
  Hf  Hf41  1  0.83888449  0.86814082  0.52310301  1
  Hf  Hf42  1  0.39010959  0.35972796  0.51226020  1
  Hf  Hf43  1  0.39872031  0.89197979  0.52763511  1
  O  O44  1  0.13772905  0.30332993  -0.00233098  1
  O  O45  1  0.61568669  0.95803269  0.02587481  1
  O  O46  1  0.14173969  0.00362538  0.02745801  1
  O  O47  1  0.77336552  0.19558853  0.02619541  1
  O  O48  1  0.48972064  0.69495831  0.02206531  1
  O  O49  1  0.13263269  0.51690288  0.02804673  1
  O  O50  1  0.63434888  0.45268074  0.02198254  1
  O  O51  1  0.09171435  0.76814786  0.04160631  1
  O  O52  1  0.37592065  0.22178975  0.05105207  1
  O  O53  1  0.86678856  0.51902085  0.07250107  1
  O  O54  1  0.37413034  0.48390973  0.07500737  1
  O  O55  1  0.00248495  0.29189849  0.07600960  1
  O  O56  1  0.75880628  0.78563273  0.07460686  1
  O  O57  1  0.38670310  0.99461277  0.07974884  1
  O  O58  1  0.88183947  0.02554779  0.07842143  1
  O  O59  1  0.36733469  0.74067914  0.08886202  1
  O  O60  1  0.62698998  0.28994115  0.10129225  1
  O  O61  1  0.11897915  0.97784890  0.12377394  1
  O  O62  1  0.62525793  0.02319693  0.12460496  1
  O  O63  1  0.24713156  0.21277814  0.12520476  1
  O  O64  1  0.00696827  0.71201065  0.12484752  1
  O  O65  1  0.62839745  0.52756041  0.12497779  1
  O  O66  1  0.13007008  0.47987662  0.12575076  1
  O  O67  1  0.61758093  0.78719818  0.14867419  1
  O  O68  1  0.87657558  0.21487638  0.15121589  1
  O  O69  1  0.36880774  0.52359096  0.17374713  1
  O  O70  1  0.86829331  0.47903298  0.17392681  1
  O  O71  1  0.49800150  0.29155903  0.17491736  1
  O  O72  1  0.25550403  0.78890586  0.17490466  1
  O  O73  1  0.88080368  0.97846472  0.17619818  1
  O  O74  1  0.37936621  0.02493942  0.17643907  1
  O  O75  1  0.87162986  0.71392494  0.19837575  1
  O  O76  1  0.12703106  0.28995172  0.20090994  1
  O  O77  1  0.61964794  0.97831555  0.22373910  1
  O  O78  1  0.11917562  0.02316327  0.22400034  1
  O  O79  1  0.74707193  0.21152246  0.22488442  1
  O  O80  1  0.50311251  0.71152736  0.22526549  1
  O  O81  1  0.13010270  0.52353108  0.22591084  1
  O  O82  1  0.62977343  0.47835059  0.22611629  1
  O  O83  1  0.12268241  0.78897163  0.24900608  1
  O  O84  1  0.37693700  0.21207814  0.25083163  1
  O  O85  1  0.87001419  0.52311040  0.27375831  1
  O  O86  1  0.36934692  0.47803945  0.27406635  1
  O  O87  1  0.99671405  0.28972929  0.27471446  1
  O  O88  1  0.75328595  0.78972929  0.27528554  1
  O  O89  1  0.38065208  0.97803945  0.27593265  1
  O  O90  1  0.87998481  0.02311040  0.27624169  1
  O  O91  1  0.37306300  0.71207814  0.29916837  1
  O  O92  1  0.62731759  0.28897163  0.30099292  1
  O  O93  1  0.12022557  0.97835059  0.32388371  1
  O  O94  1  0.61989730  0.02353108  0.32408816  1
  O  O95  1  0.24688649  0.21152736  0.32473451  1
  O  O96  1  0.00292807  0.71152246  0.32511558  1
  O  O97  1  0.63082438  0.52316327  0.32599866  1
  O  O98  1  0.13035106  0.47831555  0.32626090  1
  O  O99  1  0.62296894  0.78995172  0.34909006  1
  O  O100  1  0.87836914  0.21392494  0.35162425  1
  O  O101  1  0.37063279  0.52493942  0.37355993  1
  O  O102  1  0.86919632  0.47846472  0.37380182  1
  O  O103  1  0.49449497  0.28890586  0.37509534  1
  O  O104  1  0.25199750  0.79155903  0.37508264  1
  O  O105  1  0.88170669  0.97903298  0.37607319  1
  O  O106  1  0.38119126  0.02359096  0.37625187  1
  O  O107  1  0.87342342  0.71487638  0.39878411  1
  O  O108  1  0.13241807  0.28719818  0.40132581  1
  O  O109  1  0.61992892  0.97987662  0.42424824  1
  O  O110  1  0.12160255  0.02756041  0.42502121  1
  O  O111  1  0.74303173  0.21201065  0.42515248  1
  O  O112  1  0.50286744  0.71277814  0.42479524  1
  O  O113  1  0.12474207  0.52319693  0.42539504  1
  O  O114  1  0.63101985  0.47784890  0.42622506  1
  O  O115  1  0.12301002  0.78994115  0.44870775  1
  O  O116  1  0.38266431  0.24067914  0.46113898  1
  O  O117  1  0.86815953  0.52554779  0.47157757  1
  O  O118  1  0.36329590  0.49461277  0.47025116  1
  O  O119  1  0.99119372  0.28563273  0.47539314  1
  O  O120  1  0.74751405  0.79189849  0.47399040  1
  O  O121  1  0.37586866  0.98390973  0.47499163  1
  O  O122  1  0.88321044  0.01902085  0.47749793  1
  O  O123  1  0.37407835  0.72178975  0.49894693  1
  O  O124  1  0.65828565  0.26814786  0.50839269  1
  O  O125  1  0.11565012  0.95268074  0.52801646  1
  O  O126  1  0.61736731  0.01690288  0.52195227  1
  O  O127  1  0.26027836  0.19495831  0.52793469  1
  O  O128  1  -0.02336552  0.69558853  0.52380459  1
  O  O129  1  0.60826031  0.50362538  0.52254199  1
  O  O130  1  0.13431231  0.45803269  0.52412419  1
  O  O131  1  0.61226995  0.80332993  0.55232998  1
