# Supplementary material for: Band Alignment of Oxides by Learnable Structural-Descriptor-Aided Neural Network and Transfer Learning
Source: J Am Chem Soc. 2024 Mar 28;146(14):9697–708. doi: 10.1021/jacs.3c13574 (PMC11009958; doi:10.1021/jacs.3c13574)
Supplement: Supplementary file 3 — ja3c13574_si_003.zip [file ja3c13574_si_003.zip › Data_S2/after_optimization/binary/1016.cif]

# generated using pymatgen
data_HfO2
_symmetry_space_group_name_H-M   'P 1'
_cell_length_a   10.12540900
_cell_length_b   11.48953910
_cell_length_c   37.59304406
_cell_angle_alpha   95.67606173
_cell_angle_beta   90.00000000
_cell_angle_gamma   90.00000000
_symmetry_Int_Tables_number   1
_chemical_formula_structural   HfO2
_chemical_formula_sum   'Hf72 O144'
_cell_volume   4351.99195418
_cell_formula_units_Z   72
loop_
 _symmetry_equiv_pos_site_id
 _symmetry_equiv_pos_as_xyz
  1  'x, y, z'
loop_
 _atom_site_type_symbol
 _atom_site_label
 _atom_site_symmetry_multiplicity
 _atom_site_fract_x
 _atom_site_fract_y
 _atom_site_fract_z
 _atom_site_occupancy
  Hf  Hf0  1  0.88592496  0.74737091  0.05266365  1
  Hf  Hf1  1  0.61407504  0.24737091  0.05266365  1
  Hf  Hf2  1  0.15954548  0.20875932  0.05987074  1
  Hf  Hf3  1  0.34045452  0.70875932  0.05987074  1
  Hf  Hf4  1  0.63164253  0.53427209  0.08612113  1
  Hf  Hf5  1  0.86835747  0.03427209  0.08612113  1
  Hf  Hf6  1  0.09236725  0.53583930  0.07149236  1
  Hf  Hf7  1  0.40763275  0.03583930  0.07149236  1
  Hf  Hf8  1  0.61248306  0.83496709  0.10054294  1
  Hf  Hf9  1  0.88751694  0.33496709  0.10054294  1
  Hf  Hf10  1  0.12080346  0.85036082  0.10377600  1
  Hf  Hf11  1  0.37919654  0.35036082  0.10377600  1
  Hf  Hf12  1  0.61124887  0.17002412  0.14535068  1
  Hf  Hf13  1  0.88875113  0.67002412  0.14535068  1
  Hf  Hf14  1  0.11239373  0.16063849  0.14644625  1
  Hf  Hf15  1  0.38760627  0.66063849  0.14644625  1
  Hf  Hf16  1  0.61722698  0.45838274  0.16827984  1
  Hf  Hf17  1  0.88277302  0.95838274  0.16827984  1
  Hf  Hf18  1  0.11469636  0.45780301  0.16493292  1
  Hf  Hf19  1  0.38530364  0.95780301  0.16493292  1
  Hf  Hf20  1  0.61444832  0.79438543  0.20671098  1
  Hf  Hf21  1  0.88555168  0.29438543  0.20671098  1
  Hf  Hf22  1  0.11731138  0.78715801  0.20798347  1
  Hf  Hf23  1  0.38268862  0.28715801  0.20798347  1
  Hf  Hf24  1  0.88548860  0.58849145  0.22955560  1
  Hf  Hf25  1  0.61451140  0.08849145  0.22955560  1
  Hf  Hf26  1  0.11590937  0.08162348  0.23086926  1
  Hf  Hf27  1  0.38409063  0.58162348  0.23086926  1
  Hf  Hf28  1  0.61640908  0.41806350  0.26963888  1
  Hf  Hf29  1  0.88359092  0.91806350  0.26963888  1
  Hf  Hf30  1  0.11524492  0.41174699  0.27013598  1
  Hf  Hf31  1  0.38475508  0.91174699  0.27013598  1
  Hf  Hf32  1  0.88412260  0.21362519  0.29192345  1
  Hf  Hf33  1  0.61587740  0.71362519  0.29192345  1
  Hf  Hf34  1  0.38408403  0.20685302  0.29314886  1
  Hf  Hf35  1  0.11591597  0.70685302  0.29314886  1
  Hf  Hf36  1  0.61591597  0.04314698  0.33185114  1
  Hf  Hf37  1  0.88408403  0.54314698  0.33185114  1
  Hf  Hf38  1  0.38412260  0.53637481  0.33307655  1
  Hf  Hf39  1  0.11587740  0.03637481  0.33307655  1
  Hf  Hf40  1  0.88475508  0.83825301  0.35486402  1
  Hf  Hf41  1  0.61524492  0.33825301  0.35486402  1
  Hf  Hf42  1  0.11640908  0.33193650  0.35536112  1
  Hf  Hf43  1  0.38359092  0.83193650  0.35536112  1
  Hf  Hf44  1  0.61590937  0.66837652  0.39413074  1
  Hf  Hf45  1  0.88409063  0.16837652  0.39413074  1
  Hf  Hf46  1  0.11451140  0.66150855  0.39544440  1
  Hf  Hf47  1  0.38548860  0.16150855  0.39544440  1
  Hf  Hf48  1  0.88268862  0.46284199  0.41701653  1
  Hf  Hf49  1  0.61731138  0.96284199  0.41701653  1
  Hf  Hf50  1  0.11444832  0.95561457  0.41828902  1
  Hf  Hf51  1  0.38555168  0.45561457  0.41828902  1
  Hf  Hf52  1  0.61469636  0.29219699  0.46006708  1
  Hf  Hf53  1  0.88530364  0.79219699  0.46006708  1
  Hf  Hf54  1  0.11722698  0.29161726  0.45672016  1
  Hf  Hf55  1  0.38277302  0.79161726  0.45672016  1
  Hf  Hf56  1  0.61239373  0.58936151  0.47855375  1
  Hf  Hf57  1  0.88760627  0.08936151  0.47855375  1
  Hf  Hf58  1  0.11124887  0.57997588  0.47964932  1
  Hf  Hf59  1  0.38875113  0.07997588  0.47964932  1
  Hf  Hf60  1  0.62080346  0.89963918  0.52122400  1
  Hf  Hf61  1  0.87919654  0.39963918  0.52122400  1
  Hf  Hf62  1  0.11248306  0.91503291  0.52445706  1
  Hf  Hf63  1  0.38751694  0.41503291  0.52445706  1
  Hf  Hf64  1  0.90763275  0.71416070  0.55350764  1
  Hf  Hf65  1  0.59236725  0.21416070  0.55350764  1
  Hf  Hf66  1  0.13164253  0.21572791  0.53887887  1
  Hf  Hf67  1  0.36835747  0.71572791  0.53887887  1
  Hf  Hf68  1  0.65954548  0.54124068  0.56512926  1
  Hf  Hf69  1  0.84045452  0.04124068  0.56512926  1
  Hf  Hf70  1  0.11407504  0.50262909  0.57233635  1
  Hf  Hf71  1  0.38592496  0.00262909  0.57233635  1
  O  O72  1  -0.02541808  0.60299812  0.03313591  1
  O  O73  1  0.52541808  0.10299812  0.03313591  1
  O  O74  1  0.23944745  0.05503523  0.04438874  1
  O  O75  1  0.26055255  0.55503523  0.04438874  1
  O  O76  1  0.18995217  0.80291529  0.05344649  1
  O  O77  1  0.31004783  0.30291529  0.05344649  1
  O  O78  1  0.03438342  0.36220849  0.06108140  1
  O  O79  1  0.46561658  0.86220849  0.06108140  1
  O  O80  1  0.98682713  0.90405105  0.06331927  1
  O  O81  1  0.51317287  0.40405105  0.06331927  1
  O  O82  1  0.73987671  0.90600770  0.06623022  1
  O  O83  1  0.76012329  0.40600770  0.06623022  1
  O  O84  1  0.71019124  0.68062647  0.06641269  1
  O  O85  1  0.78980876  0.18062647  0.06641269  1
  O  O86  1  0.98410070  0.70140063  0.09614285  1
  O  O87  1  0.51589930  0.20140063  0.09614285  1
  O  O88  1  0.49322573  0.67813046  0.09621137  1
  O  O89  1  0.00677427  0.17813046  0.09621137  1
  O  O90  1  0.26009600  0.19244033  0.10864867  1
  O  O91  1  0.23990400  0.69244033  0.10864867  1
  O  O92  1  0.21341753  0.44879735  0.11557616  1
  O  O93  1  0.28658247  0.94879735  0.11557716  1
  O  O94  1  0.48453163  0.49934294  0.12677724  1
  O  O95  1  0.01546837  -0.00065706  0.12677724  1
  O  O96  1  0.52826931  0.00312320  0.12197029  1
  O  O97  1  0.97173069  0.50312420  0.12197029  1
  O  O98  1  0.77898102  0.06890480  0.13433502  1
  O  O99  1  0.72101898  0.56890480  0.13433502  1
  O  O100  1  0.71427635  0.32404583  0.13303382  1
  O  O101  1  0.78572365  0.82404583  0.13303382  1
  O  O102  1  0.52059920  0.81110839  0.15380542  1
  O  O103  1  0.97940080  0.31110839  0.15380542  1
  O  O104  1  0.47534770  0.31659190  0.15839913  1
  O  O105  1  0.02465230  0.81659190  0.15839913  1
  O  O106  1  0.28668385  0.79889486  0.17698111  1
  O  O107  1  0.21331615  0.29889486  0.17698111  1
  O  O108  1  0.28670516  0.55248433  0.18042598  1
  O  O109  1  0.21329484  0.05248433  0.18042598  1
  O  O110  1  0.02410018  0.62080213  0.18518901  1
  O  O111  1  0.47589982  0.12080213  0.18518901  1
  O  O112  1  0.97522716  0.12736827  0.18939069  1
  O  O113  1  0.52477284  0.62736827  0.18939069  1
  O  O114  1  0.79093687  0.70353862  0.19535468  1
  O  O115  1  0.70906313  0.20353862  0.19535468  1
  O  O116  1  0.70950827  0.95326236  0.19675622  1
  O  O117  1  0.79049173  0.45326236  0.19675622  1
  O  O118  1  0.52230712  0.43481393  0.21818236  1
  O  O119  1  0.97769288  0.93481393  0.21818236  1
  O  O120  1  0.02452446  0.44076129  0.21934841  1
  O  O121  1  0.47547554  0.94076129  0.21934841  1
  O  O122  1  0.21111307  0.92120713  0.24125017  1
  O  O123  1  0.28888693  0.42120713  0.24125017  1
  O  O124  1  0.28849329  0.17453696  0.24272978  1
  O  O125  1  0.21150671  0.67453696  0.24273078  1
  O  O126  1  0.02300637  0.24796715  0.24860702  1
  O  O127  1  0.47699363  0.74796715  0.24860702  1
  O  O128  1  0.97814817  0.75204750  0.25124218  1
  O  O129  1  0.52185183  0.25204750  0.25124218  1
  O  O130  1  0.70999369  0.82636391  0.25729913  1
  O  O131  1  0.79000631  0.32636391  0.25729913  1
  O  O132  1  0.71217369  0.57848688  0.25877519  1
  O  O133  1  0.78782631  0.07848688  0.25877519  1
  O  O134  1  0.52227461  0.05947413  0.27994858  1
  O  O135  1  0.97772539  0.55947413  0.27994858  1
  O  O136  1  0.02211438  0.06547560  0.28256617  1
  O  O137  1  0.47788562  0.56547560  0.28256617  1
  O  O138  1  0.21138662  0.54629923  0.30372316  1
  O  O139  1  0.28861338  0.04629923  0.30372316  1
  O  O140  1  0.28869711  0.79938721  0.30503246  1
  O  O141  1  0.21130289  0.29938721  0.30503246  1
  O  O142  1  0.02219109  0.87257338  0.31118432  1
  O  O143  1  0.47780891  0.37257338  0.31118432  1
  O  O144  1  0.97780891  0.37742662  0.31381568  1
  O  O145  1  0.52219109  0.87742662  0.31381568  1
  O  O146  1  0.71130289  0.45061279  0.31996654  1
  O  O147  1  0.78869711  0.95061279  0.31996654  1
  O  O148  1  0.78861338  0.70369977  0.32127684  1
  O  O149  1  0.71138662  0.20369977  0.32127684  1
  O  O150  1  0.97788562  0.18452440  0.34243283  1
  O  O151  1  0.52211438  0.68452440  0.34243283  1
  O  O152  1  0.02227461  0.69052587  0.34505042  1
  O  O153  1  0.47772539  0.19052587  0.34505042  1
  O  O154  1  0.28782631  0.67151212  0.36622481  1
  O  O155  1  0.21217369  0.17151212  0.36622481  1
  O  O156  1  0.29000631  0.42363609  0.36769987  1
  O  O157  1  0.20999369  0.92363609  0.36769987  1
  O  O158  1  0.02185183  0.49795250  0.37375782  1
  O  O159  1  0.47814817  0.99795250  0.37375782  1
  O  O160  1  0.52300637  0.50203285  0.37639298  1
  O  O161  1  0.97699363  0.00203185  0.37639298  1
  O  O162  1  0.78849329  0.57546304  0.38226922  1
  O  O163  1  0.71150671  0.07546304  0.38226922  1
  O  O164  1  0.71111307  0.82879187  0.38374983  1
  O  O165  1  0.78888693  0.32879187  0.38374983  1
  O  O166  1  0.52452446  0.30923871  0.40565059  1
  O  O167  1  0.97547554  0.80923871  0.40565059  1
  O  O168  1  0.02230712  0.31518607  0.40681664  1
  O  O169  1  0.47769288  0.81518607  0.40681664  1
  O  O170  1  0.29049173  0.29673664  0.42824378  1
  O  O171  1  0.20950827  0.79673664  0.42824378  1
  O  O172  1  0.20906313  0.54646138  0.42964432  1
  O  O173  1  0.29093687  0.04646138  0.42964432  1
  O  O174  1  0.02477284  0.12263173  0.43560931  1
  O  O175  1  0.47522716  0.62263173  0.43560931  1
  O  O176  1  0.52410018  0.12919787  0.43981099  1
  O  O177  1  0.97589982  0.62919787  0.43981099  1
  O  O178  1  0.71329484  0.69751567  0.44457402  1
  O  O179  1  0.78670516  0.19751567  0.44457402  1
  O  O180  1  0.71331615  0.45110414  0.44801889  1
  O  O181  1  0.78668385  0.95110414  0.44801889  1
  O  O182  1  0.97534770  0.43340810  0.46659987  1
  O  O183  1  0.52465230  0.93340810  0.46659987  1
  O  O184  1  0.02059920  0.93889161  0.47119358  1
  O  O185  1  0.47940080  0.43889161  0.47119358  1
  O  O186  1  0.21427635  0.42595317  0.49196618  1
  O  O187  1  0.28572365  0.92595317  0.49196618  1
  O  O188  1  0.22101898  0.18109520  0.49066398  1
  O  O189  1  0.27898102  0.68109520  0.49066398  1
  O  O190  1  0.47173069  0.24687580  0.50302971  1
  O  O191  1  0.02826931  0.74687580  0.50302971  1
  O  O192  1  0.51546837  0.75065706  0.49822276  1
  O  O193  1  0.98453163  0.25065706  0.49822276  1
  O  O194  1  0.78658247  0.80120265  0.50942284  1
  O  O195  1  0.71341753  0.30120265  0.50942284  1
  O  O196  1  0.73990400  0.05755867  0.51635133  1
  O  O197  1  0.76009600  0.55755867  0.51635133  1
  O  O198  1  0.50677427  0.57186954  0.52878763  1
  O  O199  1  0.99322573  0.07186954  0.52878763  1
  O  O200  1  0.48410070  0.04859937  0.52885615  1
  O  O201  1  0.01589930  0.54859937  0.52885615  1
  O  O202  1  0.21019124  0.06937253  0.55858731  1
  O  O203  1  0.28980876  0.56937253  0.55858731  1
  O  O204  1  0.23987671  0.84399230  0.55876878  1
  O  O205  1  0.26012329  0.34399230  0.55876878  1
  O  O206  1  0.01317287  0.34594895  0.56168073  1
  O  O207  1  0.48682713  0.84594895  0.56168073  1
  O  O208  1  0.53438342  0.38779151  0.56391860  1
  O  O209  1  0.96561658  0.88779151  0.56391860  1
  O  O210  1  0.68995217  0.94708471  0.57155251  1
  O  O211  1  0.81004783  0.44708471  0.57155251  1
  O  O212  1  0.73944745  0.69496477  0.58061126  1
  O  O213  1  0.76055255  0.19496377  0.58061126  1
  O  O214  1  0.47458192  0.14700188  0.59186309  1
  O  O215  1  0.02541808  0.64700188  0.59186309  1
