# Supplementary material for: Band Alignment of Oxides by Learnable Structural-Descriptor-Aided Neural Network and Transfer Learning
Source: J Am Chem Soc. 2024 Mar 28;146(14):9697–708. doi: 10.1021/jacs.3c13574 (PMC11009958; doi:10.1021/jacs.3c13574)
Supplement: Supplementary file 3 — ja3c13574_si_003.zip [file ja3c13574_si_003.zip › Data_S2/after_optimization/binary/1017.cif]

# generated using pymatgen
data_HfO2
_symmetry_space_group_name_H-M   'P 1'
_cell_length_a   10.12540900
_cell_length_b   11.48953910
_cell_length_c   37.59304406
_cell_angle_alpha   95.67606173
_cell_angle_beta   90.00000000
_cell_angle_gamma   90.00000000
_symmetry_Int_Tables_number   1
_chemical_formula_structural   HfO2
_chemical_formula_sum   'Hf72 O144'
_cell_volume   4351.99195418
_cell_formula_units_Z   72
loop_
 _symmetry_equiv_pos_site_id
 _symmetry_equiv_pos_as_xyz
  1  'x, y, z'
loop_
 _atom_site_type_symbol
 _atom_site_label
 _atom_site_symmetry_multiplicity
 _atom_site_fract_x
 _atom_site_fract_y
 _atom_site_fract_z
 _atom_site_occupancy
  Hf  Hf0  1  0.63223536  0.90926560  0.02057806  1
  Hf  Hf1  1  0.86776464  0.40926560  0.02057806  1
  Hf  Hf2  1  0.40113252  0.42570476  0.02646780  1
  Hf  Hf3  1  0.09886748  0.92570476  0.02646780  1
  Hf  Hf4  1  0.86217888  0.68630444  0.03760388  1
  Hf  Hf5  1  0.63782112  0.18630444  0.03760388  1
  Hf  Hf6  1  0.09942129  0.21880268  0.04254036  1
  Hf  Hf7  1  0.40057871  0.71880268  0.04254036  1
  Hf  Hf8  1  0.61424105  0.54438085  0.08268150  1
  Hf  Hf9  1  0.88575895  0.04438085  0.08268150  1
  Hf  Hf10  1  0.10661888  0.53891741  0.08022810  1
  Hf  Hf11  1  0.39338112  0.03891741  0.08022810  1
  Hf  Hf12  1  0.61744180  0.83923992  0.10627688  1
  Hf  Hf13  1  0.88255820  0.33923992  0.10627688  1
  Hf  Hf14  1  0.11714920  0.82825862  0.10646210  1
  Hf  Hf15  1  0.38285080  0.32825862  0.10646210  1
  Hf  Hf16  1  0.61520868  0.16852100  0.14429990  1
  Hf  Hf17  1  0.88479132  0.66852100  0.14429990  1
  Hf  Hf18  1  0.11636638  0.16074864  0.14526573  1
  Hf  Hf19  1  0.38363362  0.66074864  0.14526573  1
  Hf  Hf20  1  0.61496709  0.46448925  0.16735609  1
  Hf  Hf21  1  0.88503291  0.96448925  0.16735609  1
  Hf  Hf22  1  0.11647907  0.45683524  0.16713292  1
  Hf  Hf23  1  0.38352093  0.95683524  0.16713292  1
  Hf  Hf24  1  0.61583230  0.79361973  0.20710238  1
  Hf  Hf25  1  0.88416770  0.29361973  0.20710238  1
  Hf  Hf26  1  0.11594386  0.78592971  0.20809752  1
  Hf  Hf27  1  0.38405614  0.28592971  0.20809752  1
  Hf  Hf28  1  0.88473434  0.58849502  0.22937821  1
  Hf  Hf29  1  0.61526566  0.08849502  0.22937821  1
  Hf  Hf30  1  0.11594185  0.08140408  0.23067685  1
  Hf  Hf31  1  0.38405815  0.58140408  0.23067685  1
  Hf  Hf32  1  0.61596348  0.41844549  0.26936003  1
  Hf  Hf33  1  0.88403652  0.91844549  0.26936003  1
  Hf  Hf34  1  0.11547113  0.41152089  0.27039624  1
  Hf  Hf35  1  0.38452887  0.91152089  0.27039624  1
  Hf  Hf36  1  0.88452887  0.21347911  0.29210376  1
  Hf  Hf37  1  0.61547113  0.71347911  0.29210376  1
  Hf  Hf38  1  0.38403652  0.20655451  0.29313997  1
  Hf  Hf39  1  0.11596348  0.70655451  0.29313997  1
  Hf  Hf40  1  0.61594185  0.04359592  0.33182315  1
  Hf  Hf41  1  0.88405815  0.54359592  0.33182315  1
  Hf  Hf42  1  0.38473434  0.53650498  0.33312179  1
  Hf  Hf43  1  0.11526566  0.03650498  0.33312179  1
  Hf  Hf44  1  0.88405614  0.83907029  0.35440248  1
  Hf  Hf45  1  0.61594386  0.33907029  0.35440248  1
  Hf  Hf46  1  0.11583230  0.33138027  0.35539762  1
  Hf  Hf47  1  0.38416770  0.83138027  0.35539762  1
  Hf  Hf48  1  0.61647907  0.66816476  0.39536708  1
  Hf  Hf49  1  0.88352093  0.16816476  0.39536708  1
  Hf  Hf50  1  0.11496709  0.66051075  0.39514391  1
  Hf  Hf51  1  0.38503291  0.16051075  0.39514391  1
  Hf  Hf52  1  0.88363362  0.46425136  0.41723427  1
  Hf  Hf53  1  0.61636638  0.96425136  0.41723427  1
  Hf  Hf54  1  0.11520868  0.95647900  0.41820010  1
  Hf  Hf55  1  0.38479132  0.45647900  0.41820010  1
  Hf  Hf56  1  0.61714920  0.29674138  0.45603790  1
  Hf  Hf57  1  0.88285080  0.79674138  0.45603790  1
  Hf  Hf58  1  0.11744180  0.28576008  0.45622312  1
  Hf  Hf59  1  0.38255820  0.78576008  0.45622312  1
  Hf  Hf60  1  0.60661888  0.58608259  0.48227190  1
  Hf  Hf61  1  0.89338112  0.08608259  0.48227190  1
  Hf  Hf62  1  0.11424105  0.58061915  0.47981850  1
  Hf  Hf63  1  0.38575895  0.08061915  0.47981850  1
  Hf  Hf64  1  0.59942129  0.90619732  0.51995964  1
  Hf  Hf65  1  0.90057871  0.40619732  0.51995964  1
  Hf  Hf66  1  0.13782112  0.93869556  0.52489612  1
  Hf  Hf67  1  0.36217888  0.43869556  0.52489612  1
  Hf  Hf68  1  0.90113252  0.69929524  0.53603220  1
  Hf  Hf69  1  0.59886748  0.19929524  0.53603220  1
  Hf  Hf70  1  0.13223536  0.21573440  0.54192194  1
  Hf  Hf71  1  0.36776464  0.71573440  0.54192194  1
  O  O72  1  0.01269418  0.28541718  0.00171768  1
  O  O73  1  0.48730582  0.78541718  0.00171768  1
  O  O74  1  0.81306017  0.81832674  0.00934588  1
  O  O75  1  0.68693983  0.31832674  0.00934688  1
  O  O76  1  0.71575990  0.05550049  0.00605180  1
  O  O77  1  0.78424010  0.55550049  0.00605180  1
  O  O78  1  0.98076983  0.06542317  0.03158578  1
  O  O79  1  0.51923017  0.56542317  0.03158578  1
  O  O80  1  0.01193580  0.55834110  0.03256625  1
  O  O81  1  0.48806420  0.05834110  0.03256625  1
  O  O82  1  0.22373266  0.04869559  0.04562060  1
  O  O83  1  0.27626734  0.54869559  0.04562060  1
  O  O84  1  0.21227716  0.79791077  0.04691875  1
  O  O85  1  0.28772284  0.29791077  0.04691875  1
  O  O86  1  0.01532174  0.37436714  0.06512534  1
  O  O87  1  0.48467826  0.87436714  0.06512534  1
  O  O88  1  0.98741443  0.88111281  0.06572572  1
  O  O89  1  0.51258557  0.38111281  0.06572572  1
  O  O90  1  0.71662701  0.94849699  0.07188372  1
  O  O91  1  0.78337299  0.44849699  0.07188372  1
  O  O92  1  0.70602255  0.70235002  0.07180853  1
  O  O93  1  0.79397745  0.20235002  0.07180853  1
  O  O94  1  0.97486510  0.68675709  0.09225274  1
  O  O95  1  0.52513490  0.18675709  0.09225274  1
  O  O96  1  0.47695928  0.69046087  0.09573013  1
  O  O97  1  0.02304072  0.19046087  0.09573013  1
  O  O98  1  0.28454671  0.16965851  0.11318103  1
  O  O99  1  0.21545329  0.66965851  0.11318103  1
  O  O100  1  0.21219660  0.42403028  0.11558312  1
  O  O101  1  0.28780340  0.92403028  0.11558412  1
  O  O102  1  0.47655757  0.49711176  0.12443144  1
  O  O103  1  0.02344243  0.99711176  0.12443144  1
  O  O104  1  0.52256442  0.00371923  0.12670117  1
  O  O105  1  0.97743558  0.50372023  0.12670117  1
  O  O106  1  0.79024321  0.07806743  0.13315328  1
  O  O107  1  0.70975679  0.57806743  0.13315328  1
  O  O108  1  0.70925849  0.32916761  0.13474552  1
  O  O109  1  0.79074151  0.82916761  0.13474552  1
  O  O110  1  0.52150876  0.80971562  0.15558362  1
  O  O111  1  0.97849124  0.30971562  0.15558362  1
  O  O112  1  0.47501176  0.31487033  0.15732228  1
  O  O113  1  0.02498824  0.81487033  0.15732228  1
  O  O114  1  0.28587534  0.79656985  0.17749261  1
  O  O115  1  0.21412466  0.29656985  0.17749261  1
  O  O116  1  0.28797753  0.54947210  0.17997833  1
  O  O117  1  0.21202247  0.04947210  0.17997833  1
  O  O118  1  0.02321395  0.62289062  0.18609951  1
  O  O119  1  0.47678605  0.12289062  0.18609951  1
  O  O120  1  0.97876006  0.12787526  0.18914819  1
  O  O121  1  0.52123994  0.62787526  0.18914819  1
  O  O122  1  0.78944126  0.70143423  0.19513209  1
  O  O123  1  0.71055874  0.20143423  0.19513209  1
  O  O124  1  0.71129094  0.95388099  0.19638726  1
  O  O125  1  0.78870906  0.45388099  0.19638726  1
  O  O126  1  0.52202075  0.43405723  0.21747685  1
  O  O127  1  0.97797925  0.93405723  0.21747685  1
  O  O128  1  0.02379245  0.44055944  0.21967360  1
  O  O129  1  0.47620755  0.94055944  0.21967360  1
  O  O130  1  0.21143941  0.92085821  0.24118491  1
  O  O131  1  0.28856059  0.42085821  0.24118491  1
  O  O132  1  0.28869451  0.17387222  0.24263834  1
  O  O133  1  0.21130549  0.67387222  0.24263934  1
  O  O134  1  0.02259225  0.24772716  0.24869044  1
  O  O135  1  0.47740775  0.74772716  0.24869044  1
  O  O136  1  0.97785951  0.75233394  0.25144475  1
  O  O137  1  0.52214049  0.25233394  0.25144475  1
  O  O138  1  0.71077362  0.82643203  0.25750947  1
  O  O139  1  0.78922638  0.32643203  0.25750947  1
  O  O140  1  0.71132633  0.57884102  0.25874017  1
  O  O141  1  0.78867367  0.07884102  0.25874017  1
  O  O142  1  0.52256970  0.05954532  0.28001240  1
  O  O143  1  0.97743030  0.55954532  0.28001240  1
  O  O144  1  0.02256970  0.06545468  0.28248660  1
  O  O145  1  0.47743030  0.56545468  0.28248660  1
  O  O146  1  0.21132633  0.54615798  0.30375983  1
  O  O147  1  0.28867367  0.04615798  0.30375983  1
  O  O148  1  0.28922638  0.79856797  0.30498953  1
  O  O149  1  0.21077362  0.29856797  0.30498953  1
  O  O150  1  0.02214049  0.87266606  0.31105525  1
  O  O151  1  0.47785951  0.37266606  0.31105525  1
  O  O152  1  0.97740775  0.37727284  0.31380956  1
  O  O153  1  0.52259225  0.87727284  0.31380956  1
  O  O154  1  0.71130549  0.45112778  0.31986066  1
  O  O155  1  0.78869451  0.95112778  0.31986066  1
  O  O156  1  0.78856059  0.70414079  0.32131509  1
  O  O157  1  0.71143941  0.20414079  0.32131509  1
  O  O158  1  0.97620755  0.18444056  0.34282540  1
  O  O159  1  0.52379245  0.68444056  0.34282540  1
  O  O160  1  0.02202075  0.69094277  0.34502215  1
  O  O161  1  0.47797925  0.19094277  0.34502215  1
  O  O162  1  0.28870906  0.67111801  0.36611274  1
  O  O163  1  0.21129094  0.17111801  0.36611274  1
  O  O164  1  0.28944126  0.42356577  0.36736691  1
  O  O165  1  0.21055874  0.92356577  0.36736691  1
  O  O166  1  0.02123994  0.49712474  0.37335181  1
  O  O167  1  0.47876006  0.99712474  0.37335181  1
  O  O168  1  0.52321395  0.50210938  0.37640049  1
  O  O169  1  0.97678605  0.00210838  0.37640049  1
  O  O170  1  0.78797753  0.57552790  0.38252067  1
  O  O171  1  0.71202247  0.07552790  0.38252067  1
  O  O172  1  0.71412466  0.82842915  0.38500739  1
  O  O173  1  0.78587534  0.32842915  0.38500739  1
  O  O174  1  0.52498824  0.31012967  0.40517672  1
  O  O175  1  0.97501176  0.81012967  0.40517672  1
  O  O176  1  0.02150876  0.31528438  0.40691538  1
  O  O177  1  0.47849124  0.81528438  0.40691538  1
  O  O178  1  0.29074151  0.29583139  0.42775448  1
  O  O179  1  0.20925849  0.79583139  0.42775448  1
  O  O180  1  0.20975679  0.54693257  0.42934572  1
  O  O181  1  0.29024321  0.04693257  0.42934572  1
  O  O182  1  0.02256442  0.12127977  0.43579883  1
  O  O183  1  0.47743558  0.62127977  0.43579883  1
  O  O184  1  0.52344243  0.12788824  0.43806856  1
  O  O185  1  0.97655757  0.62788824  0.43806856  1
  O  O186  1  0.71219660  0.70096972  0.44691688  1
  O  O187  1  0.78780340  0.20096972  0.44691688  1
  O  O188  1  0.71545329  0.45534049  0.44931897  1
  O  O189  1  0.78454671  0.95534049  0.44931897  1
  O  O190  1  0.97695928  0.43453913  0.46676887  1
  O  O191  1  0.52304072  0.93453913  0.46676887  1
  O  O192  1  0.02513490  0.93824291  0.47024626  1
  O  O193  1  0.47486510  0.43824291  0.47024626  1
  O  O194  1  0.20602255  0.42264898  0.49069147  1
  O  O195  1  0.29397745  0.92264898  0.49069147  1
  O  O196  1  0.21662701  0.17650301  0.49061528  1
  O  O197  1  0.28337299  0.67650301  0.49061528  1
  O  O198  1  0.48741443  0.24388719  0.49677428  1
  O  O199  1  0.01258557  0.74388719  0.49677428  1
  O  O200  1  0.51532174  0.75063286  0.49737466  1
  O  O201  1  0.98467826  0.25063286  0.49737466  1
  O  O202  1  0.78772284  0.82708923  0.51558025  1
  O  O203  1  0.71227716  0.32708923  0.51558025  1
  O  O204  1  0.72373266  0.07630341  0.51687940  1
  O  O205  1  0.77626734  0.57630341  0.51687940  1
  O  O206  1  0.51193580  0.56665890  0.52993275  1
  O  O207  1  0.98806420  0.06665890  0.52993275  1
  O  O208  1  0.48076983  0.05957683  0.53091322  1
  O  O209  1  0.01923017  0.55957683  0.53091322  1
  O  O210  1  0.21575990  0.06949851  0.55644820  1
  O  O211  1  0.28424010  0.56949851  0.55644820  1
  O  O212  1  0.18693983  0.80667326  0.55315312  1
  O  O213  1  0.31306017  0.30667326  0.55315312  1
  O  O214  1  -0.01269418  0.33958282  0.56078232  1
  O  O215  1  0.51269418  0.83958282  0.56078232  1
