# Supplementary material for: Band Alignment of Oxides by Learnable Structural-Descriptor-Aided Neural Network and Transfer Learning
Source: J Am Chem Soc. 2024 Mar 28;146(14):9697–708. doi: 10.1021/jacs.3c13574 (PMC11009958; doi:10.1021/jacs.3c13574)
Supplement: Supplementary file 3 — ja3c13574_si_003.zip [file ja3c13574_si_003.zip › Data_S2/after_optimization/binary/1018.cif]

# generated using pymatgen
data_HfO2
_symmetry_space_group_name_H-M   'P 1'
_cell_length_a   5.25951200
_cell_length_b   11.34066435
_cell_length_c   36.73171667
_cell_angle_alpha   96.68984154
_cell_angle_beta   90.00000000
_cell_angle_gamma   90.00000000
_symmetry_Int_Tables_number   1
_chemical_formula_structural   HfO2
_chemical_formula_sum   'Hf36 O72'
_cell_volume   2175.99597709
_cell_formula_units_Z   36
loop_
 _symmetry_equiv_pos_site_id
 _symmetry_equiv_pos_as_xyz
  1  'x, y, z'
loop_
 _atom_site_type_symbol
 _atom_site_label
 _atom_site_symmetry_multiplicity
 _atom_site_fract_x
 _atom_site_fract_y
 _atom_site_fract_z
 _atom_site_occupancy
  Hf  Hf0  1  0.06619455  0.60028186  0.12290773  1
  Hf  Hf1  1  0.45108952  0.08681936  0.12090130  1
  Hf  Hf2  1  0.50775931  0.37095942  0.13842432  1
  Hf  Hf3  1  0.98543109  0.89271500  0.14466977  1
  Hf  Hf4  1  0.50569624  0.73741746  0.16654730  1
  Hf  Hf5  1  0.01557174  0.22267775  0.16874096  1
  Hf  Hf6  1  0.94657027  0.50824258  0.20171223  1
  Hf  Hf7  1  0.55347582  0.01951177  0.20534642  1
  Hf  Hf8  1  0.04032291  0.86150690  0.23688853  1
  Hf  Hf9  1  0.45392960  0.34711048  0.23374706  1
  Hf  Hf10  1  0.53833657  0.64497574  0.26459916  1
  Hf  Hf11  1  0.96492293  0.15751252  0.26804410  1
  Hf  Hf12  1  0.46743117  0.97716482  0.29596243  1
  Hf  Hf13  1  0.03397943  0.47865795  0.29588653  1
  Hf  Hf14  1  0.96600919  0.77080936  0.32819611  1
  Hf  Hf15  1  0.53229282  0.27846978  0.33062204  1
  Hf  Hf16  1  0.03271241  0.09871201  0.35726027  1
  Hf  Hf17  1  0.46329348  0.60300102  0.35893685  1
  Hf  Hf18  1  0.53670652  0.89699898  0.39106315  1
  Hf  Hf19  1  0.96728759  0.40128799  0.39273973  1
  Hf  Hf20  1  0.46770718  0.22152922  0.41937796  1
  Hf  Hf21  1  0.03399081  0.72919064  0.42180389  1
  Hf  Hf22  1  0.96602057  0.02134205  0.45411347  1
  Hf  Hf23  1  0.53256883  0.52283518  0.45403757  1
  Hf  Hf24  1  0.03507707  0.34248748  0.48195590  1
  Hf  Hf25  1  0.46166343  0.85502426  0.48540084  1
  Hf  Hf26  1  0.54607040  0.15288952  0.51625294  1
  Hf  Hf27  1  0.95967709  0.63849310  0.51311147  1
  Hf  Hf28  1  0.44652418  0.48048723  0.54465358  1
  Hf  Hf29  1  0.05342973  0.99175742  0.54828777  1
  Hf  Hf30  1  0.98442826  0.27732225  0.58125904  1
  Hf  Hf31  1  0.49430376  0.76258254  0.58345270  1
  Hf  Hf32  1  0.01456891  0.60728500  0.60533023  1
  Hf  Hf33  1  0.49224069  0.12904058  0.61157568  1
  Hf  Hf34  1  0.54891048  0.41318064  0.62909870  1
  Hf  Hf35  1  0.93380545  0.89971814  0.62709227  1
  O  O36  1  0.11856239  0.00119161  0.11014008  1
  O  O37  1  0.60256720  0.94324553  0.14042970  1
  O  O38  1  0.25694985  0.75676325  0.12293177  1
  O  O39  1  0.23974974  0.24199525  0.12066093  1
  O  O40  1  0.73494325  0.21732702  0.12553926  1
  O  O41  1  0.78182249  0.72685318  0.12715790  1
  O  O42  1  0.34960173  0.48774213  0.10750537  1
  O  O43  1  0.82084433  0.48847170  0.14448968  1
  O  O44  1  0.37249257  0.13467184  0.17474220  1
  O  O45  1  0.90483654  0.06314033  0.18442744  1
  O  O46  1  0.26826937  0.87844334  0.18907804  1
  O  O47  1  0.24662746  0.38525471  0.18204373  1
  O  O48  1  0.72633749  0.34755856  0.18980621  1
  O  O49  1  0.77350806  0.84983707  0.19485325  1
  O  O50  1  0.17527773  0.63125094  0.17710101  1
  O  O51  1  0.64682992  0.63171268  0.20738885  1
  O  O52  1  0.10834415  0.25983917  0.23056301  1
  O  O53  1  0.61870936  0.18719230  0.24156481  1
  O  O54  1  0.24702356  0.02155219  0.24842367  1
  O  O55  1  0.23370976  0.52014868  0.24506429  1
  O  O56  1  0.75166372  0.47925466  0.25218074  1
  O  O57  1  0.76347777  0.98561677  0.25522121  1
  O  O58  1  0.37737115  0.81023879  0.26119614  1
  O  O59  1  0.87788378  0.74933363  0.27056313  1
  O  O60  1  0.36878026  0.37476978  0.29154022  1
  O  O61  1  0.86986864  0.31670149  0.30281376  1
  O  O62  1  0.25840518  0.14348959  0.31033676  1
  O  O63  1  0.26190320  0.64124201  0.30915483  1
  O  O64  1  0.73935205  0.60749398  0.31480111  1
  O  O65  1  0.73833683  0.11088059  0.31614746  1
  O  O66  1  0.12625121  0.93548948  0.32241229  1
  O  O67  1  0.63200494  0.87722145  0.33354578  1
  O  O68  1  0.12793135  0.49814947  0.35380853  1
  O  O69  1  0.62723520  0.44041463  0.36493207  1
  O  O70  1  0.23935280  0.26617702  0.37221802  1
  O  O71  1  0.23960443  0.76802724  0.37214578  1
  O  O72  1  0.76039557  0.73197276  0.37785422  1
  O  O73  1  0.76064720  0.23382298  0.37778198  1
  O  O74  1  0.37276480  0.05958637  0.38506793  1
  O  O75  1  0.87206865  0.00185153  0.39619147  1
  O  O76  1  0.36799506  0.62277855  0.41645422  1
  O  O77  1  0.87374879  0.56451052  0.42758771  1
  O  O78  1  0.26166317  0.38911941  0.43385254  1
  O  O79  1  0.26064795  0.89250602  0.43519889  1
  O  O80  1  0.73809680  0.85875799  0.44084517  1
  O  O81  1  0.74159482  0.35651041  0.43966324  1
  O  O82  1  0.13013136  0.18329851  0.44718624  1
  O  O83  1  0.63121974  0.12523122  0.45845978  1
  O  O84  1  0.12211622  0.75066637  0.47943687  1
  O  O85  1  0.62262885  0.68976121  0.48880386  1
  O  O86  1  0.23652223  0.51438323  0.49477879  1
  O  O87  1  0.24833628  0.02074534  0.49781926  1
  O  O88  1  0.76629024  0.97985132  0.50493571  1
  O  O89  1  0.75297644  0.47844781  0.50157633  1
  O  O90  1  0.38129064  0.31280770  0.50843519  1
  O  O91  1  0.89165585  0.24015983  0.51943699  1
  O  O92  1  0.35317008  0.86828732  0.54261115  1
  O  O93  1  0.82472227  0.86874906  0.57289899  1
  O  O94  1  0.22649194  0.65016293  0.55514675  1
  O  O95  1  0.27366251  0.15244144  0.56019379  1
  O  O96  1  0.75337254  0.11474529  0.56795627  1
  O  O97  1  0.73173063  0.62155666  0.56092196  1
  O  O98  1  0.09516346  0.43685867  0.56557256  1
  O  O99  1  0.62750743  0.36532816  0.57525780  1
  O  O100  1  0.17915567  0.01152830  0.60551032  1
  O  O101  1  0.65039827  0.01225787  0.64249463  1
  O  O102  1  0.21817751  0.77314682  0.62284210  1
  O  O103  1  0.26505675  0.28267298  0.62446074  1
  O  O104  1  0.76025026  0.25800475  0.62933907  1
  O  O105  1  0.74305015  0.74323675  0.62706823  1
  O  O106  1  0.39743280  0.55675447  0.60957030  1
  O  O107  1  0.88143761  0.49880839  0.63985992  1
