# Supplementary material for: Band Alignment of Oxides by Learnable Structural-Descriptor-Aided Neural Network and Transfer Learning
Source: J Am Chem Soc. 2024 Mar 28;146(14):9697–708. doi: 10.1021/jacs.3c13574 (PMC11009958; doi:10.1021/jacs.3c13574)
Supplement: Supplementary file 3 — ja3c13574_si_003.zip [file ja3c13574_si_003.zip › Data_S2/after_optimization/binary/1019.cif]

# generated using pymatgen
data_HfO2
_symmetry_space_group_name_H-M   'P 1'
_cell_length_a   5.25951200
_cell_length_b   11.34066435
_cell_length_c   36.73171667
_cell_angle_alpha   96.68984154
_cell_angle_beta   90.00000000
_cell_angle_gamma   90.00000000
_symmetry_Int_Tables_number   1
_chemical_formula_structural   HfO2
_chemical_formula_sum   'Hf36 O72'
_cell_volume   2175.99597709
_cell_formula_units_Z   36
loop_
 _symmetry_equiv_pos_site_id
 _symmetry_equiv_pos_as_xyz
  1  'x, y, z'
loop_
 _atom_site_type_symbol
 _atom_site_label
 _atom_site_symmetry_multiplicity
 _atom_site_fract_x
 _atom_site_fract_y
 _atom_site_fract_z
 _atom_site_occupancy
  Hf  Hf0  1  0.56058617  0.17279059  0.01840677  1
  Hf  Hf1  1  0.97251600  0.67916863  0.02389807  1
  Hf  Hf2  1  0.55974838  0.45638159  0.03664723  1
  Hf  Hf3  1  -0.05888139  0.97574588  0.04953611  1
  Hf  Hf4  1  -0.00132495  0.28047298  0.07662251  1
  Hf  Hf5  1  0.49155218  0.77320926  0.07568441  1
  Hf  Hf6  1  0.04780987  0.57078243  0.10464458  1
  Hf  Hf7  1  0.46356986  0.10370750  0.10891961  1
  Hf  Hf8  1  0.54972229  0.40241985  0.14002702  1
  Hf  Hf9  1  0.95545158  0.89561081  0.14055416  1
  Hf  Hf10  1  0.46149731  0.72301534  0.16942088  1
  Hf  Hf11  1  0.03667135  0.22779562  0.17080532  1
  Hf  Hf12  1  0.96933470  0.52428890  0.20454474  1
  Hf  Hf13  1  0.53465119  0.02583348  0.20494876  1
  Hf  Hf14  1  0.03386812  0.84873908  0.23198414  1
  Hf  Hf15  1  0.46700443  0.35233203  0.23354576  1
  Hf  Hf16  1  0.53638283  0.64866442  0.26565004  1
  Hf  Hf17  1  0.96742843  0.15199493  0.26779221  1
  Hf  Hf18  1  0.46742843  0.97300607  0.29470779  1
  Hf  Hf19  1  0.03638283  0.47633558  0.29684996  1
  Hf  Hf20  1  0.96700443  0.77266797  0.32895424  1
  Hf  Hf21  1  0.53386812  0.27626092  0.33051586  1
  Hf  Hf22  1  0.03465119  0.09916552  0.35755124  1
  Hf  Hf23  1  0.46933470  0.60071110  0.35795526  1
  Hf  Hf24  1  0.53667135  0.89720438  0.39169468  1
  Hf  Hf25  1  0.96149731  0.40198566  0.39307912  1
  Hf  Hf26  1  0.45545158  0.22938819  0.42194584  1
  Hf  Hf27  1  0.04972229  0.72258015  0.42247298  1
  Hf  Hf28  1  0.96356986  0.02129250  0.45358039  1
  Hf  Hf29  1  0.54780987  0.55421757  0.45785542  1
  Hf  Hf30  1  -0.00844782  0.35178974  0.48681559  1
  Hf  Hf31  1  0.49867505  0.84452702  0.48587749  1
  Hf  Hf32  1  0.44111861  0.14925412  0.51296389  1
  Hf  Hf33  1  0.05974838  0.66861741  0.52585277  1
  Hf  Hf34  1  0.47251600  0.44583037  0.53860193  1
  Hf  Hf35  1  0.06058617  0.95220941  0.54409323  1
  O  O36  1  0.79347434  0.03462631  0.00291391  1
  O  O37  1  0.76422322  0.54606556  0.00002478  1
  O  O38  1  0.36960760  0.32207718  0.00833485  1
  O  O39  1  0.82447497  0.30464409  0.02785791  1
  O  O40  1  0.20557012  0.83812092  0.04140829  1
  O  O41  1  0.72378908  0.81791782  0.03250896  1
  O  O42  1  0.29774144  0.61556892  0.04919530  1
  O  O43  1  0.24448310  0.12923658  0.05370516  1
  O  O44  1  0.72616658  0.13573558  0.06735146  1
  O  O45  1  0.78582037  0.63398622  0.06768750  1
  O  O46  1  0.23821853  0.42577637  0.07781367  1
  O  O47  1  0.73849318  0.42624617  0.08867299  1
  O  O48  1  0.14601547  -0.00523925  0.10441631  1
  O  O49  1  0.67224980  0.94241206  0.09694311  1
  O  O50  1  0.19919639  0.75322632  0.11701831  1
  O  O51  1  0.26180560  0.26362293  0.12125751  1
  O  O52  1  0.77569156  0.24331724  0.12682331  1
  O  O53  1  0.70025168  0.75406427  0.12647387  1
  O  O54  1  0.36927930  0.56259843  0.13871689  1
  O  O55  1  0.87098181  0.51915089  0.14978652  1
  O  O56  1  0.36830787  0.11928040  0.16589251  1
  O  O57  1  0.85262652  0.06221620  0.17126033  1
  O  O58  1  0.25753614  0.89073766  0.18154189  1
  O  O59  1  0.26233497  0.39097100  0.18396332  1
  O  O60  1  0.74333545  0.36010225  0.18993789  1
  O  O61  1  0.74140055  0.85971326  0.19065222  1
  O  O62  1  0.13347070  0.68840397  0.20062890  1
  O  O63  1  0.63312056  0.63232665  0.20937786  1
  O  O64  1  0.13301908  0.24385171  0.22809986  1
  O  O65  1  0.63630268  0.18830369  0.23741079  1
  O  O66  1  0.24076312  0.01581015  0.24620319  1
  O  O67  1  0.24448984  0.51565033  0.24758112  1
  O  O68  1  0.76052005  0.48278526  0.25301807  1
  O  O69  1  0.76134297  0.98541237  0.25301293  1
  O  O70  1  0.36936444  0.81276935  0.26163496  1
  O  O71  1  0.86857857  0.75732692  0.27162237  1
  O  O72  1  0.36857857  0.36767308  0.29087763  1
  O  O73  1  0.86936444  0.31223165  0.30086504  1
  O  O74  1  0.26134297  0.13958763  0.30948707  1
  O  O75  1  0.26052005  0.64221474  0.30948193  1
  O  O76  1  0.74448984  0.60934967  0.31491888  1
  O  O77  1  0.74076312  0.10918985  0.31629681  1
  O  O78  1  0.13630268  0.93669731  0.32508921  1
  O  O79  1  0.63301908  0.88114729  0.33440014  1
  O  O80  1  0.13312056  0.49267335  0.35312214  1
  O  O81  1  0.63347070  0.43659703  0.36187110  1
  O  O82  1  0.24140055  0.26528674  0.37184778  1
  O  O83  1  0.24333545  0.76489775  0.37256211  1
  O  O84  1  0.76233497  0.73402900  0.37853668  1
  O  O85  1  0.75753614  0.23426234  0.38095811  1
  O  O86  1  0.35262652  0.06278380  0.39123967  1
  O  O87  1  0.86830787  0.00572060  0.39660749  1
  O  O88  1  0.37098181  0.60584911  0.41271348  1
  O  O89  1  0.86927930  0.56240157  0.42378311  1
  O  O90  1  0.20025168  0.37093573  0.43602613  1
  O  O91  1  0.27569156  0.88168276  0.43567669  1
  O  O92  1  0.76180560  0.86137707  0.44124249  1
  O  O93  1  0.69919639  0.37177368  0.44548169  1
  O  O94  1  0.17224980  0.18258694  0.46555689  1
  O  O95  1  0.64601547  0.13024025  0.45808369  1
  O  O96  1  0.23849318  0.69875383  0.47382701  1
  O  O97  1  0.73821853  0.69922263  0.48468633  1
  O  O98  1  0.28582037  0.49101378  0.49481250  1
  O  O99  1  0.22616658  -0.01073558  0.49514854  1
  O  O100  1  0.74448310  0.99576342  0.50879484  1
  O  O101  1  0.79774144  0.50943108  0.51330470  1
  O  O102  1  0.22378908  0.30708118  0.52999104  1
  O  O103  1  0.70557012  0.28687908  0.52109171  1
  O  O104  1  0.32447497  0.82035591  0.53464209  1
  O  O105  1  0.86960760  0.80292182  0.55416515  1
  O  O106  1  0.26422322  0.57893444  0.56247522  1
  O  O107  1  0.29347434  0.09037369  0.55958609  1
