# Supplementary material for: Band Alignment of Oxides by Learnable Structural-Descriptor-Aided Neural Network and Transfer Learning
Source: J Am Chem Soc. 2024 Mar 28;146(14):9697–708. doi: 10.1021/jacs.3c13574 (PMC11009958; doi:10.1021/jacs.3c13574)
Supplement: Supplementary file 3 — ja3c13574_si_003.zip [file ja3c13574_si_003.zip › Data_S2/after_optimization/binary/102.cif]

# generated using pymatgen
data_ZnO
_symmetry_space_group_name_H-M   'P 1'
_cell_length_a   5.11171200
_cell_length_b   11.45004408
_cell_length_c   36.06868904
_cell_angle_alpha   83.69120395
_cell_angle_beta   90.00000000
_cell_angle_gamma   90.00000000
_symmetry_Int_Tables_number   1
_chemical_formula_structural   ZnO
_chemical_formula_sum   'Zn54 O54'
_cell_volume   2098.29164924
_cell_formula_units_Z   54
loop_
 _symmetry_equiv_pos_site_id
 _symmetry_equiv_pos_as_xyz
  1  'x, y, z'
loop_
 _atom_site_type_symbol
 _atom_site_label
 _atom_site_symmetry_multiplicity
 _atom_site_fract_x
 _atom_site_fract_y
 _atom_site_fract_z
 _atom_site_occupancy
  Zn  Zn0  1  0.52753453  0.16138719  0.02127382  1
  Zn  Zn1  1  0.02440150  0.27525416  0.03308671  1
  Zn  Zn2  1  0.53013927  0.87793843  0.04358762  1
  Zn  Zn3  1  -0.00397703  0.01918133  0.04525083  1
  Zn  Zn4  1  0.53006053  0.59908798  0.06536940  1
  Zn  Zn5  1  -0.00420477  0.74226047  0.06717659  1
  Zn  Zn6  1  0.49929321  0.32355579  0.07692830  1
  Zn  Zn7  1  -0.00146680  0.46962348  0.09101765  1
  Zn  Zn8  1  0.49951720  0.04600983  0.09922392  1
  Zn  Zn9  1  -0.00239888  0.19010752  0.11342801  1
  Zn  Zn10  1  0.50060813  0.76660723  0.12143727  1
  Zn  Zn11  1  -0.00408556  0.91490406  0.13276498  1
  Zn  Zn12  1  0.50088609  0.48737135  0.14310961  1
  Zn  Zn13  1  -0.00260674  0.63809793  0.15498027  1
  Zn  Zn14  1  0.49929888  0.21239703  0.16296907  1
  Zn  Zn15  1  -0.00087353  0.36069932  0.17734406  1
  Zn  Zn16  1  0.50009955  0.93608402  0.18381748  1
  Zn  Zn17  1  -0.00011308  0.08376022  0.19822855  1
  Zn  Zn18  1  0.50064231  0.65925682  0.20568436  1
  Zn  Zn19  1  0.00014468  0.80859900  0.21910364  1
  Zn  Zn20  1  0.50092966  0.38240880  0.22743196  1
  Zn  Zn21  1  0.00054583  0.53213622  0.24089047  1
  Zn  Zn22  1  0.50097638  0.10606256  0.24807762  1
  Zn  Zn23  1  0.00097390  0.25481145  0.26247627  1
  Zn  Zn24  1  0.50113594  0.82961720  0.26933490  1
  Zn  Zn25  1  0.00131047  0.97858381  0.28341577  1
  Zn  Zn26  1  0.50125606  0.55297793  0.29103269  1
  Zn  Zn27  1  0.00125606  0.70234107  0.30471231  1
  Zn  Zn28  1  0.50131047  0.27673519  0.31232923  1
  Zn  Zn29  1  0.00113594  0.42570180  0.32641010  1
  Zn  Zn30  1  0.50097390  0.00050755  0.33326773  1
  Zn  Zn31  1  0.00097638  0.14925644  0.34766738  1
  Zn  Zn32  1  0.50054583  0.72318278  0.35485453  1
  Zn  Zn33  1  0.00092966  0.87291020  0.36831204  1
  Zn  Zn34  1  0.50014468  0.44672100  0.37664136  1
  Zn  Zn35  1  0.00064231  0.59606218  0.39006064  1
  Zn  Zn36  1  0.49988692  0.17155878  0.39751645  1
  Zn  Zn37  1  0.00009955  0.31923498  0.41192752  1
  Zn  Zn38  1  0.49912647  0.89461968  0.41840094  1
  Zn  Zn39  1  -0.00070112  0.04292197  0.43277593  1
  Zn  Zn40  1  0.49739326  0.61722107  0.44076373  1
  Zn  Zn41  1  0.00088609  0.76794765  0.45263539  1
  Zn  Zn42  1  0.49591444  0.34041594  0.46298002  1
  Zn  Zn43  1  0.00060813  0.48871177  0.47430673  1
  Zn  Zn44  1  0.49760112  0.06521148  0.48231699  1
  Zn  Zn45  1  -0.00048280  0.20930917  0.49652108  1
  Zn  Zn46  1  0.49853320  0.78569552  0.50472735  1
  Zn  Zn47  1  -0.00070679  0.93176321  0.51881570  1
  Zn  Zn48  1  0.49579523  0.51305853  0.52856841  1
  Zn  Zn49  1  0.03006053  0.65623102  0.53037560  1
  Zn  Zn50  1  0.49602297  0.23613867  0.55049317  1
  Zn  Zn51  1  0.03013927  0.37738057  0.55215738  1
  Zn  Zn52  1  0.52440150  0.98006484  0.56265829  1
  Zn  Zn53  1  0.02753453  0.09393181  0.57447018  1
  O  O54  1  0.87714648  0.15072875  0.01276332  1
  O  O55  1  0.37570683  0.30231135  0.02848116  1
  O  O56  1  0.87872960  0.87154558  0.03498019  1
  O  O57  1  0.37596993  0.02420611  0.04809166  1
  O  O58  1  0.87930497  0.59333544  0.05682788  1
  O  O59  1  0.37511428  0.74546689  0.07031892  1
  O  O60  1  0.87757088  0.31939057  0.07792008  1
  O  O61  1  0.37681875  0.46878838  0.09303645  1
  O  O62  1  0.87850590  0.04350910  0.09749820  1
  O  O63  1  0.37816844  0.19385687  0.11316935  1
  O  O64  1  0.87839849  0.76497259  0.11939821  1
  O  O65  1  0.37782806  0.91641319  0.13379403  1
  O  O66  1  0.87938952  0.48750601  0.14187906  1
  O  O67  1  0.37867480  0.63804139  0.15589821  1
  O  O68  1  0.87895901  0.21186819  0.16298779  1
  O  O69  1  0.37897289  0.36027732  0.17792324  1
  O  O70  1  0.88029446  0.93559704  0.18320796  1
  O  O71  1  0.38007488  0.08442103  0.19842480  1
  O  O72  1  0.88054398  0.65914595  0.20512719  1
  O  O73  1  0.38076502  0.80871041  0.21951950  1
  O  O74  1  0.88060062  0.38258120  0.22707829  1
  O  O75  1  0.38090344  0.53188104  0.24128724  1
  O  O76  1  0.88099928  0.10611744  0.24791167  1
  O  O77  1  0.38092506  0.25456671  0.26274475  1
  O  O78  1  0.88138932  0.82969831  0.26900464  1
  O  O79  1  0.38115346  0.97852693  0.28363194  1
  O  O80  1  0.88131389  0.55306068  0.29072133  1
  O  O81  1  0.38131389  0.70225832  0.30502367  1
  O  O82  1  0.88115346  0.27679207  0.31211306  1
  O  O83  1  0.38138932  0.42562069  0.32674036  1
  O  O84  1  0.88092506  0.00075229  0.33299925  1
  O  O85  1  0.38099928  0.14920156  0.34783333  1
  O  O86  1  0.88090344  0.72343796  0.35445776  1
  O  O87  1  0.38060062  0.87273780  0.36866571  1
  O  O88  1  0.88076502  0.44660959  0.37622550  1
  O  O89  1  0.38054398  0.59617305  0.39061781  1
  O  O90  1  0.88007488  0.17089797  0.39732020  1
  O  O91  1  0.38029446  0.31972196  0.41253704  1
  O  O92  1  0.87897289  0.89504168  0.41782176  1
  O  O93  1  0.37895901  0.04345081  0.43275721  1
  O  O94  1  0.87867480  0.61727761  0.43984579  1
  O  O95  1  0.37938952  0.76781299  0.45386594  1
  O  O96  1  0.87782806  0.33890681  0.46195097  1
  O  O97  1  0.37839849  0.49034641  0.47634579  1
  O  O98  1  0.87816844  0.06146213  0.48257565  1
  O  O99  1  0.37850590  0.21180990  0.49824680  1
  O  O100  1  0.87681875  0.78653062  0.50270855  1
  O  O101  1  0.37757088  0.93592843  0.51782392  1
  O  O102  1  0.87511428  0.50985211  0.52542608  1
  O  O103  1  0.37930497  0.66198356  0.53891712  1
  O  O104  1  0.87596993  0.23111389  0.54765234  1
  O  O105  1  0.37872960  0.38377342  0.56076481  1
  O  O106  1  0.87570683  0.95300765  0.56726384  1
  O  O107  1  0.37714648  0.10459025  0.58298068  1
