# Supplementary material for: Band Alignment of Oxides by Learnable Structural-Descriptor-Aided Neural Network and Transfer Learning
Source: J Am Chem Soc. 2024 Mar 28;146(14):9697–708. doi: 10.1021/jacs.3c13574 (PMC11009958; doi:10.1021/jacs.3c13574)
Supplement: Supplementary file 3 — ja3c13574_si_003.zip [file ja3c13574_si_003.zip › Data_S2/after_optimization/binary/1020.cif]

# generated using pymatgen
data_HfO2
_symmetry_space_group_name_H-M   'P 1'
_cell_length_a   7.33138643
_cell_length_b   11.34066435
_cell_length_c   38.02965400
_cell_angle_alpha   93.71042421
_cell_angle_beta   91.61926204
_cell_angle_gamma   108.28588373
_symmetry_Int_Tables_number   1
_chemical_formula_structural   HfO2
_chemical_formula_sum   'Hf48 O96'
_cell_volume   2991.99446850
_cell_formula_units_Z   48
loop_
 _symmetry_equiv_pos_site_id
 _symmetry_equiv_pos_as_xyz
  1  'x, y, z'
loop_
 _atom_site_type_symbol
 _atom_site_label
 _atom_site_symmetry_multiplicity
 _atom_site_fract_x
 _atom_site_fract_y
 _atom_site_fract_z
 _atom_site_occupancy
  Hf  Hf0  1  0.27375243  0.81416292  0.05734369  1
  Hf  Hf1  1  0.79300143  0.88351506  0.06303494  1
  Hf  Hf2  1  0.90948265  0.50178436  0.07590224  1
  Hf  Hf3  1  0.38758428  0.53092358  0.08226423  1
  Hf  Hf4  1  0.56460641  0.28086630  0.10040806  1
  Hf  Hf5  1  -0.00599812  0.25276247  0.09695538  1
  Hf  Hf6  1  0.14995199  0.01493982  0.12184104  1
  Hf  Hf7  1  0.59608114  -0.00140157  0.13287990  1
  Hf  Hf8  1  0.75738375  0.73681613  0.14075662  1
  Hf  Hf9  1  0.21530876  0.73190586  0.15004788  1
  Hf  Hf10  1  0.36233870  0.44360317  0.16434546  1
  Hf  Hf11  1  0.82890872  0.44258654  0.17356038  1
  Hf  Hf12  1  0.99632445  0.19988952  0.19203692  1
  Hf  Hf13  1  0.45488995  0.18866779  0.20000954  1
  Hf  Hf14  1  0.59656190  0.90154921  0.21266245  1
  Hf  Hf15  1  0.05797717  0.89648877  0.21767415  1
  Hf  Hf16  1  0.21195099  0.64833940  0.23480311  1
  Hf  Hf17  1  0.67281258  0.64323011  0.24078269  1
  Hf  Hf18  1  0.81837720  0.35955754  0.25748378  1
  Hf  Hf19  1  0.28041731  0.35427580  0.26353302  1
  Hf  Hf20  1  0.44600196  0.09969432  0.28309142  1
  Hf  Hf21  1  0.91058575  0.09421626  0.28862378  1
  Hf  Hf22  1  0.05229884  0.81088994  0.30276692  1
  Hf  Hf23  1  0.51479520  0.80455321  0.30995328  1
  Hf  Hf24  1  0.66702280  0.55908279  0.32641072  1
  Hf  Hf25  1  0.12951916  0.55274706  0.33359608  1
  Hf  Hf26  1  0.27123225  0.26942074  0.34773922  1
  Hf  Hf27  1  0.73581604  0.26394168  0.35327258  1
  Hf  Hf28  1  0.90140069  0.00936120  0.37282998  1
  Hf  Hf29  1  0.36344080  0.00407846  0.37888022  1
  Hf  Hf30  1  0.50900542  0.72040689  0.39558031  1
  Hf  Hf31  1  0.96986701  0.71529660  0.40156089  1
  Hf  Hf32  1  0.12384083  0.46714823  0.41868885  1
  Hf  Hf33  1  0.58525610  0.46208679  0.42370155  1
  Hf  Hf34  1  0.72692805  0.17496921  0.43635346  1
  Hf  Hf35  1  0.18549355  0.16374648  0.44432708  1
  Hf  Hf36  1  0.35290928  0.92105046  0.46280262  1
  Hf  Hf37  1  0.81947930  0.92003283  0.47201854  1
  Hf  Hf38  1  0.96650924  0.63173114  0.48631512  1
  Hf  Hf39  1  0.42443525  0.62681987  0.49560738  1
  Hf  Hf40  1  0.58573686  0.36503857  0.50348310  1
  Hf  Hf41  1  0.03186601  0.34869618  0.51452296  1
  Hf  Hf42  1  0.18781612  0.11087453  0.53940762  1
  Hf  Hf43  1  0.61721259  0.08276970  0.53595594  1
  Hf  Hf44  1  0.79423372  0.83271342  0.55409877  1
  Hf  Hf45  1  0.27233635  0.86185164  0.56046176  1
  Hf  Hf46  1  0.38881657  0.48012194  0.57332806  1
  Hf  Hf47  1  0.90806557  0.54947308  0.57902031  1
  O  O48  1  0.77212508  0.28640383  0.06445710  1
  O  O49  1  0.97689150  0.07289345  0.07487980  1
  O  O50  1  0.20713549  0.63173755  0.05754957  1
  O  O51  1  0.11279045  0.41010472  0.06641826  1
  O  O52  1  0.02012192  0.83761668  0.04485196  1
  O  O53  1  0.54281223  0.89058216  0.04175485  1
  O  O54  1  0.61284661  0.46325560  0.06838396  1
  O  O55  1  0.37735757  0.10294671  0.09260034  1
  O  O56  1  0.62009164  0.71173687  0.08663814  1
  O  O57  1  0.32796497  0.36008144  0.10900958  1
  O  O58  1  0.30999011  0.86911208  0.10872918  1
  O  O59  1  0.82476950  0.91843699  0.11665776  1
  O  O60  1  0.85119426  0.41469723  0.11972349  1
  O  O61  1  0.74005723  0.17496072  0.12278841  1
  O  O62  1  0.96683774  0.66543746  0.11253818  1
  O  O63  1  0.30962246  0.58297046  0.13082831  1
  O  O64  1  0.09917702  0.16445298  0.14235471  1
  O  O65  1  0.39319400  0.04803133  0.15952385  1
  O  O66  1  0.65298982  0.55541673  0.15427395  1
  O  O67  1  0.53527089  0.31707972  0.15842292  1
  O  O68  1  0.52628815  0.82041397  0.15658452  1
  O  O69  1  0.04587711  0.85875840  0.15863173  1
  O  O70  1  0.05980537  0.36812120  0.16533855  1
  O  O71  1  0.76225258  0.03552230  0.17971790  1
  O  O72  1  0.05500832  0.60781833  0.18410367  1
  O  O73  1  0.76679879  0.27587300  0.20305985  1
  O  O74  1  0.76762947  0.77626758  0.19948201  1
  O  O75  1  0.28626366  0.81784136  0.20456949  1
  O  O76  1  0.29549943  0.31868519  0.20683411  1
  O  O77  1  0.16253431  0.08282743  0.20805412  1
  O  O78  1  0.41262830  0.57945284  0.20741747  1
  O  O79  1  0.74844629  0.48891322  0.22436544  1
  O  O80  1  0.52593379  0.05728371  0.23194871  1
  O  O81  1  0.85604928  0.96172732  0.24573229  1
  O  O82  1  0.10481611  0.46455305  0.24700662  1
  O  O83  1  0.98588101  0.22999506  0.24928241  1
  O  O84  1  0.98331319  0.72850695  0.24798691  1
  O  O85  1  0.50193136  0.76907829  0.25239749  1
  O  O86  1  0.50533067  0.26973826  0.25434860  1
  O  O87  1  0.21426071  0.94114922  0.26864359  1
  O  O88  1  0.51012197  0.51512772  0.27590293  1
  O  O89  1  0.22199021  0.18525363  0.29272948  1
  O  O90  1  0.22258631  0.68397120  0.29220235  1
  O  O91  1  0.74285198  0.72590578  0.29595137  1
  O  O92  1  0.74369092  0.22440673  0.29660322  1
  O  O93  1  0.62242072  0.98945199  0.29869167  1
  O  O94  1  0.86889617  0.48892586  0.30058051  1
  O  O95  1  0.20134466  0.39787042  0.31465232  1
  O  O96  1  0.98047334  0.96576658  0.32171068  1
  O  O97  1  0.31292183  0.87471014  0.33578349  1
  O  O98  1  0.55939728  0.37418501  0.33767133  1
  O  O99  1  0.43812708  0.13922927  0.33976078  1
  O  O100  1  0.43896602  0.63773122  0.34041163  1
  O  O101  1  0.95923169  0.67966480  0.34416165  1
  O  O102  1  0.95982779  0.17838337  0.34363352  1
  O  O103  1  0.67169603  0.84850828  0.36046107  1
  O  O104  1  0.96755729  0.42248678  0.36772041  1
  O  O105  1  0.67648733  0.09389774  0.38201540  1
  O  O106  1  0.67988664  0.59455871  0.38396551  1
  O  O107  1  0.19850481  0.63512905  0.38837709  1
  O  O108  1  0.19593699  0.13364194  0.38708059  1
  O  O109  1  0.07700189  0.89908395  0.38935638  1
  O  O110  1  0.32576872  0.40190868  0.39063171  1
  O  O111  1  0.65588421  0.30635329  0.40441429  1
  O  O112  1  0.43337171  0.87472378  0.41199756  1
  O  O113  1  0.76918970  0.78418416  0.42894553  1
  O  O114  1  0.01928369  0.28080957  0.42830888  1
  O  O115  1  0.88631857  0.04495081  0.42952989  1
  O  O116  1  0.89555434  0.54579564  0.43179351  1
  O  O117  1  0.41418853  0.58736842  0.43688199  1
  O  O118  1  0.41501921  0.08776400  0.43330315  1
  O  O119  1  0.12680968  0.75581867  0.45225933  1
  O  O120  1  0.41956642  0.32811370  0.45664610  1
  O  O121  1  0.12201263  -0.00448520  0.47102545  1
  O  O122  1  0.13594089  0.50487860  0.47773127  1
  O  O123  1  0.65552985  0.54322203  0.47977948  1
  O  O124  1  0.64654711  0.04655728  0.47794008  1
  O  O125  1  0.52882818  0.80821927  0.48209005  1
  O  O126  1  0.78862500  0.31560467  0.47684015  1
  O  O127  1  0.08264098  0.19918402  0.49400829  1
  O  O128  1  0.87219554  0.78066554  0.50553569  1
  O  O129  1  0.21498026  0.69819954  0.52382482  1
  O  O130  1  0.44176077  0.18867628  0.51357459  1
  O  O131  1  0.33062474  0.94893877  0.51664051  1
  O  O132  1  0.35704850  0.44520001  0.51970524  1
  O  O133  1  0.87182889  0.49452392  0.52763482  1
  O  O134  1  0.85385303  0.00355556  0.52735342  1
  O  O135  1  0.56172636  0.65190013  0.54972486  1
  O  O136  1  0.80446043  0.26068929  0.54376366  1
  O  O137  1  0.56897239  0.90038040  0.56798004  1
  O  O138  1  0.63900577  0.47305484  0.59460815  1
  O  O139  1  0.16169708  0.52601932  0.59151204  1
  O  O140  1  0.06902755  0.95353228  0.56994474  1
  O  O141  1  0.97468251  0.73189845  0.57881443  1
  O  O142  1  0.20492650  0.29074255  0.56148420  1
  O  O143  1  0.40969292  0.07723217  0.57190690  1
