# Supplementary material for: Band Alignment of Oxides by Learnable Structural-Descriptor-Aided Neural Network and Transfer Learning
Source: J Am Chem Soc. 2024 Mar 28;146(14):9697–708. doi: 10.1021/jacs.3c13574 (PMC11009958; doi:10.1021/jacs.3c13574)
Supplement: Supplementary file 3 — ja3c13574_si_003.zip [file ja3c13574_si_003.zip › Data_S2/after_optimization/binary/1021.cif]

# generated using pymatgen
data_HfO2
_symmetry_space_group_name_H-M   'P 1'
_cell_length_a   7.33138643
_cell_length_b   11.34066435
_cell_length_c   38.02965400
_cell_angle_alpha   93.71042421
_cell_angle_beta   91.61926204
_cell_angle_gamma   108.28588373
_symmetry_Int_Tables_number   1
_chemical_formula_structural   HfO2
_chemical_formula_sum   'Hf48 O96'
_cell_volume   2991.99446850
_cell_formula_units_Z   48
loop_
 _symmetry_equiv_pos_site_id
 _symmetry_equiv_pos_as_xyz
  1  'x, y, z'
loop_
 _atom_site_type_symbol
 _atom_site_label
 _atom_site_symmetry_multiplicity
 _atom_site_fract_x
 _atom_site_fract_y
 _atom_site_fract_z
 _atom_site_occupancy
  Hf  Hf0  1  0.07497383  0.32763348  0.01969810  1
  Hf  Hf1  1  0.55227829  0.35433115  0.01877064  1
  Hf  Hf2  1  0.68620720  0.06822927  0.04598180  1
  Hf  Hf3  1  0.14197426  0.03805565  0.03520556  1
  Hf  Hf4  1  0.32082540  0.81660339  0.04746832  1
  Hf  Hf5  1  0.77545662  0.79446798  0.04289925  1
  Hf  Hf6  1  0.90446444  0.54723143  0.07575800  1
  Hf  Hf7  1  0.37983161  0.54155473  0.07798091  1
  Hf  Hf8  1  0.52471238  0.27305668  0.10115293  1
  Hf  Hf9  1  0.00326647  0.28132557  0.10721216  1
  Hf  Hf10  1  0.12845039  0.99221719  0.12308539  1
  Hf  Hf11  1  0.59295727  0.97590205  0.12806386  1
  Hf  Hf12  1  0.75721079  0.74110050  0.14369479  1
  Hf  Hf13  1  0.21936070  0.73146732  0.15036889  1
  Hf  Hf14  1  0.36286095  0.45141289  0.16473827  1
  Hf  Hf15  1  0.82263526  0.44541383  0.17183374  1
  Hf  Hf16  1  0.98977493  0.19275532  0.19166309  1
  Hf  Hf17  1  0.45431105  0.18473940  0.19770092  1
  Hf  Hf18  1  0.59740470  0.90426821  0.21306315  1
  Hf  Hf19  1  0.06072982  0.89495244  0.21894332  1
  Hf  Hf20  1  0.21291094  0.64874662  0.23540544  1
  Hf  Hf21  1  0.67433679  0.64340979  0.24158671  1
  Hf  Hf22  1  0.81656149  0.35980445  0.25646594  1
  Hf  Hf23  1  0.28059700  0.35318838  0.26232646  1
  Hf  Hf24  1  0.44667500  0.10135762  0.28312754  1
  Hf  Hf25  1  0.91071051  0.09474155  0.28898806  1
  Hf  Hf26  1  0.05293621  0.81113621  0.30386729  1
  Hf  Hf27  1  0.51436206  0.80579838  0.31004956  1
  Hf  Hf28  1  0.66654218  0.55959356  0.32651068  1
  Hf  Hf29  1  0.12986730  0.55027779  0.33239085  1
  Hf  Hf30  1  0.27296195  0.26980660  0.34775308  1
  Hf  Hf31  1  0.73749807  0.26178968  0.35379191  1
  Hf  Hf32  1  0.90463774  0.00913217  0.37362026  1
  Hf  Hf33  1  0.36441205  0.00313211  0.38071673  1
  Hf  Hf34  1  0.50791130  0.72307868  0.39508511  1
  Hf  Hf35  1  0.97006221  0.71344450  0.40176021  1
  Hf  Hf36  1  0.13431573  0.47864395  0.41739014  1
  Hf  Hf37  1  0.59882261  0.46232781  0.42236961  1
  Hf  Hf38  1  0.72400553  0.17322043  0.43824184  1
  Hf  Hf39  1  0.20256062  0.18148832  0.44430207  1
  Hf  Hf40  1  0.34744039  0.91299127  0.46747309  1
  Hf  Hf41  1  0.82280856  0.90731357  0.46969700  1
  Hf  Hf42  1  0.95181638  0.66007802  0.50255475  1
  Hf  Hf43  1  0.40644760  0.63794161  0.49798668  1
  Hf  Hf44  1  0.58529774  0.41649035  0.51024844  1
  Hf  Hf45  1  0.04106580  0.38631573  0.49947320  1
  Hf  Hf46  1  0.17499471  0.10021485  0.52668336  1
  Hf  Hf47  1  0.65229917  0.12691152  0.52575690  1
  O  O48  1  0.07506051  0.83971128  0.02276541  1
  O  O49  1  0.82358670  0.35238203  0.00106985  1
  O  O50  1  0.83870651  0.97765958  0.01603723  1
  O  O51  1  0.40599711  -0.00203162  0.02680670  1
  O  O52  1  0.34559365  0.45599483  0.02336513  1
  O  O53  1  0.26576722  0.21923111  0.00802707  1
  O  O54  1  0.50186421  0.74570726  0.02154217  1
  O  O55  1  0.80565780  0.61726394  0.03550160  1
  O  O56  1  0.60435888  0.23108129  0.04907236  1
  O  O57  1  0.98599717  0.18610868  0.05407651  1
  O  O58  1  0.19482987  0.64300178  0.06492400  1
  O  O59  1  0.06068641  0.41712205  0.06739089  1
  O  O60  1  -0.00883286  0.93927187  0.07480805  1
  O  O61  1  0.60508329  0.91557555  0.07331203  1
  O  O62  1  0.59178339  0.43686503  0.07001595  1
  O  O63  1  0.29478686  0.11858398  0.08549218  1
  O  O64  1  0.62746080  0.68946452  0.09067780  1
  O  O65  1  0.31038577  0.36708006  0.10806596  1
  O  O66  1  0.29781940  0.86625277  0.10766108  1
  O  O67  1  0.82902787  0.91764394  0.12865126  1
  O  O68  1  0.82117786  0.39596080  0.11503831  1
  O  O69  1  0.71242243  0.14857412  0.10396852  1
  O  O70  1  0.95882608  0.66668162  0.11868784  1
  O  O71  1  0.30057785  0.57900568  0.13032637  1
  O  O72  1  0.06501051  0.15449038  0.13941491  1
  O  O73  1  0.40857566  0.06582138  0.15222120  1
  O  O74  1  0.64937107  0.55348126  0.15623953  1
  O  O75  1  0.52511896  0.31764662  0.15715576  1
  O  O76  1  0.51902897  0.81553610  0.15834313  1
  O  O77  1  0.05789025  0.85304761  0.16276488  1
  O  O78  1  0.04928050  0.36210702  0.16135290  1
  O  O79  1  0.74329097  0.04307669  0.18015970  1
  O  O80  1  0.05959742  0.60134932  0.18463692  1
  O  O81  1  0.76743887  0.27953370  0.20120049  1
  O  O82  1  0.76738008  0.77800921  0.20122136  1
  O  O83  1  0.28926561  0.81579285  0.20638896  1
  O  O84  1  0.28812972  0.31603322  0.20511263  1
  O  O85  1  0.16212823  0.07844013  0.20489816  1
  O  O86  1  0.41312984  0.57912560  0.20835705  1
  O  O87  1  0.74881488  0.48918361  0.22341105  1
  O  O88  1  0.51488133  0.05619049  0.23149441  1
  O  O89  1  0.85973235  0.96646453  0.24552589  1
  O  O90  1  0.10533935  0.46392454  0.24731276  1
  O  O91  1  0.98291369  0.22853943  0.24868034  1
  O  O92  1  0.98339957  0.72796010  0.24877310  1
  O  O93  1  0.50493830  0.76884367  0.25312606  1
  O  O94  1  0.50461845  0.26922303  0.25302049  1
  O  O95  1  0.21455193  0.94167238  0.26984176  1
  O  O96  1  0.51272107  0.51287262  0.27561324  1
  O  O97  1  0.22265355  0.18532297  0.29243351  1
  O  O98  1  0.22233370  0.68570233  0.29232794  1
  O  O99  1  0.74387243  0.72658590  0.29668090  1
  O  O100  1  0.74435831  0.22600657  0.29677366  1
  O  O101  1  0.62193365  0.99062146  0.29814124  1
  O  O102  1  0.86754065  0.48808047  0.29992911  1
  O  O103  1  0.21239067  0.39835551  0.31395959  1
  O  O104  1  0.97845812  0.96536239  0.32204295  1
  O  O105  1  0.31414216  0.87542040  0.33709695  1
  O  O106  1  0.56514377  0.37610587  0.34055584  1
  O  O107  1  0.43914328  0.13851178  0.34034237  1
  O  O108  1  0.43800739  0.63875315  0.33906504  1
  O  O109  1  0.95989292  0.67653579  0.34423364  1
  O  O110  1  0.95983413  0.17501230  0.34425351  1
  O  O111  1  0.66767458  0.85319668  0.36081708  1
  O  O112  1  0.98398203  0.41146831  0.36529530  1
  O  O113  1  0.67799250  0.09243798  0.38410210  1
  O  O114  1  0.66938275  0.60149839  0.38268912  1
  O  O115  1  0.20824403  0.63900890  0.38711187  1
  O  O116  1  0.20215404  0.13689938  0.38829824  1
  O  O117  1  0.07790093  0.90106474  0.38921447  1
  O  O118  1  0.31869734  0.38872362  0.39323380  1
  O  O119  1  0.66226249  0.30005562  0.40603909  1
  O  O120  1  0.42669415  0.87554032  0.41512763  1
  O  O121  1  0.76844692  0.78786438  0.42676616  1
  O  O122  1  0.01485057  0.30597188  0.44148548  1
  O  O123  1  0.90609514  0.05858420  0.43041669  1
  O  O124  1  0.89824413  0.53690206  0.41680274  1
  O  O125  1  0.42945360  0.58829223  0.43779392  1
  O  O126  1  0.41688623  0.08746594  0.43738804  1
  O  O127  1  0.09981220  0.76508148  0.45477620  1
  O  O128  1  0.43248614  0.33596102  0.45996282  1
  O  O129  1  0.13548961  0.01767997  0.47543905  1
  O  O130  1  0.12218871  0.53897045  0.47214197  1
  O  O131  1  0.73610586  0.51527313  0.47064695  1
  O  O132  1  0.66658559  0.03742395  0.47806311  1
  O  O133  1  0.53244313  0.81154322  0.48053100  1
  O  O134  1  0.74127583  0.26843632  0.49137849  1
  O  O135  1  0.12291312  0.22346471  0.49638164  1
  O  O136  1  0.92161520  0.83728106  0.50995340  1
  O  O137  1  0.22540779  0.70883874  0.52391183  1
  O  O138  1  0.46150478  0.23531489  0.53742693  1
  O  O139  1  0.38167935  0.99855017  0.52208987  1
  O  O140  1  0.32127589  0.45657762  0.51864730  1
  O  O141  1  0.88856649  0.47688542  0.52941777  1
  O  O142  1  0.90368630  0.10216397  0.54438415  1
  O  O143  1  0.65221149  0.61483472  0.52268859  1
