# Supplementary material for: Band Alignment of Oxides by Learnable Structural-Descriptor-Aided Neural Network and Transfer Learning
Source: J Am Chem Soc. 2024 Mar 28;146(14):9697–708. doi: 10.1021/jacs.3c13574 (PMC11009958; doi:10.1021/jacs.3c13574)
Supplement: Supplementary file 3 — ja3c13574_si_003.zip [file ja3c13574_si_003.zip › Data_S2/after_optimization/binary/1022.cif]

# generated using pymatgen
data_HfO2
_symmetry_space_group_name_H-M   'P 1'
_cell_length_a   11.34066435
_cell_length_b   11.48953910
_cell_length_c   36.51237524
_cell_angle_alpha   91.29134750
_cell_angle_beta   93.35929851
_cell_angle_gamma   66.39594996
_symmetry_Int_Tables_number   1
_chemical_formula_structural   HfO2
_chemical_formula_sum   'Hf72 O144'
_cell_volume   4351.99195418
_cell_formula_units_Z   72
loop_
 _symmetry_equiv_pos_site_id
 _symmetry_equiv_pos_as_xyz
  1  'x, y, z'
loop_
 _atom_site_type_symbol
 _atom_site_label
 _atom_site_symmetry_multiplicity
 _atom_site_fract_x
 _atom_site_fract_y
 _atom_site_fract_z
 _atom_site_occupancy
  Hf  Hf0  1  0.16441587  0.22533662  0.04294350  1
  Hf  Hf1  1  0.62275520  0.73896099  0.05101743  1
  Hf  Hf2  1  0.92161254  0.81573199  0.07760339  1
  Hf  Hf3  1  0.47042882  0.30847096  0.05610023  1
  Hf  Hf4  1  0.69011765  0.42896000  0.06806775  1
  Hf  Hf5  1  0.18104513  0.90741222  0.07630233  1
  Hf  Hf6  1  0.47925473  0.02389173  0.07672272  1
  Hf  Hf7  1  0.97797980  0.49202713  0.07894075  1
  Hf  Hf8  1  0.22488166  0.60090616  0.08210610  1
  Hf  Hf9  1  0.73463377  0.09766483  0.10243942  1
  Hf  Hf10  1  0.98150552  0.23263126  0.12340400  1
  Hf  Hf11  1  0.49492668  0.67959145  0.12100096  1
  Hf  Hf12  1  0.72980572  0.81267402  0.13238018  1
  Hf  Hf13  1  0.25963239  0.29018648  0.13549036  1
  Hf  Hf14  1  0.52888122  0.38732494  0.14324505  1
  Hf  Hf15  1  0.04354972  0.87734100  0.15563259  1
  Hf  Hf16  1  0.27763838  -0.00387857  0.15730393  1
  Hf  Hf17  1  0.78486753  0.48617086  0.16990792  1
  Hf  Hf18  1  0.05607296  0.58492540  0.16903566  1
  Hf  Hf19  1  0.56550275  0.06478621  0.18276917  1
  Hf  Hf20  1  0.80382370  0.18485409  0.19220493  1
  Hf  Hf21  1  0.31077110  0.66136532  0.19967897  1
  Hf  Hf22  1  0.58569715  0.76726465  0.20612611  1
  Hf  Hf23  1  0.10477037  0.25657812  0.21465136  1
  Hf  Hf24  1  0.33643694  0.37077312  0.22197639  1
  Hf  Hf25  1  0.84781640  0.85679984  0.23235348  1
  Hf  Hf26  1  0.12270605  0.96387084  0.23799988  1
  Hf  Hf27  1  0.62808207  0.43747219  0.24557060  1
  Hf  Hf28  1  0.87095535  0.56452157  0.25461667  1
  Hf  Hf29  1  0.37777532  0.03886247  0.26215793  1
  Hf  Hf30  1  0.65194219  0.14210649  0.26819616  1
  Hf  Hf31  1  0.16196142  0.63140537  0.27733812  1
  Hf  Hf32  1  0.39953002  0.74272555  0.28477996  1
  Hf  Hf33  1  0.90994648  0.23322271  0.29452817  1
  Hf  Hf34  1  0.18429479  0.33751045  0.30011891  1
  Hf  Hf35  1  0.69149110  0.81299126  0.30808112  1
  Hf  Hf36  1  0.93350890  0.93700874  0.31691888  1
  Hf  Hf37  1  0.44070521  0.41248955  0.32488109  1
  Hf  Hf38  1  0.71505352  0.51677729  0.33047183  1
  Hf  Hf39  1  0.22546998  0.00727445  0.34022004  1
  Hf  Hf40  1  0.46303858  0.11859463  0.34766188  1
  Hf  Hf41  1  0.97305781  0.60789351  0.35680384  1
  Hf  Hf42  1  0.24722468  0.71113753  0.36284207  1
  Hf  Hf43  1  0.75404465  0.18547843  0.37038333  1
  Hf  Hf44  1  0.99691793  0.31252781  0.37942940  1
  Hf  Hf45  1  0.50229395  0.78612916  0.38700012  1
  Hf  Hf46  1  0.77718360  0.89320016  0.39264652  1
  Hf  Hf47  1  0.28856306  0.37922688  0.40302361  1
  Hf  Hf48  1  0.52022963  0.49342188  0.41034864  1
  Hf  Hf49  1  0.03930285  0.98273435  0.41887389  1
  Hf  Hf50  1  0.31422890  0.08863468  0.42532103  1
  Hf  Hf51  1  0.82117630  0.56514591  0.43279507  1
  Hf  Hf52  1  0.05949725  0.68521379  0.44223083  1
  Hf  Hf53  1  0.56892704  0.16507460  0.45596434  1
  Hf  Hf54  1  0.84013247  0.26382914  0.45509208  1
  Hf  Hf55  1  0.34736162  0.75387857  0.46769607  1
  Hf  Hf56  1  0.58145028  0.87265900  0.46936741  1
  Hf  Hf57  1  0.09611878  0.36267506  0.48175495  1
  Hf  Hf58  1  0.36536761  0.45981352  0.48950964  1
  Hf  Hf59  1  0.89519428  0.93732598  0.49261982  1
  Hf  Hf60  1  0.13007332  0.07040855  0.50399904  1
  Hf  Hf61  1  0.64349448  0.51736874  0.50159600  1
  Hf  Hf62  1  0.89036623  0.65233517  0.52256058  1
  Hf  Hf63  1  0.40011834  0.14909384  0.54289390  1
  Hf  Hf64  1  0.64702020  0.25797287  0.54605925  1
  Hf  Hf65  1  0.14574527  0.72610827  0.54827728  1
  Hf  Hf66  1  0.44395487  0.84258778  0.54869767  1
  Hf  Hf67  1  0.93488235  0.32104000  0.55693225  1
  Hf  Hf68  1  0.15457118  0.44152904  0.56889977  1
  Hf  Hf69  1  0.70338746  0.93426801  0.54739661  1
  Hf  Hf70  1  0.00224480  0.01103801  0.57398257  1
  Hf  Hf71  1  0.46058413  0.52466338  0.58205650  1
  O  O72  1  0.03903853  0.39731048  0.03117167  1
  O  O73  1  0.58377507  0.37893029  0.03047418  1
  O  O74  1  0.48941023  0.90513079  0.03393892  1
  O  O75  1  0.35267163  0.19193242  0.04674796  1
  O  O76  1  0.30311965  0.45839245  0.04900589  1
  O  O77  1  0.24427443  0.74023300  0.05209824  1
  O  O78  1  0.59343102  0.11223872  0.06124876  1
  O  O79  1  0.03103008  0.63635647  0.05901150  1
  O  O80  1  0.15729295  0.05546722  0.04378461  1
  O  O81  1  0.54114585  0.62271912  0.06613696  1
  O  O82  1  0.87259636  -0.00005020  0.06557712  1
  O  O83  1  0.87594385  0.29800663  0.07567281  1
  O  O84  1  0.78484897  0.56166520  0.05787204  1
  O  O85  1  0.74051051  0.82617467  0.07132651  1
  O  O86  1  0.62691125  0.29978908  0.09489268  1
  O  O87  1  0.11762214  0.28473144  0.09427961  1
  O  O88  1  0.09125424  0.80544864  0.10225078  1
  O  O89  1  0.55953232  0.81823557  0.10129632  1
  O  O90  1  0.41075085  0.31163127  0.11231983  1
  O  O91  1  0.39752085  0.55947183  0.11531659  1
  O  O92  1  0.32782508  0.85002907  0.11614557  1
  O  O93  1  0.33889110  0.09089276  0.11649359  1
  O  O94  1  0.64846490  0.48618209  0.12609766  1
  O  O95  1  0.09672003  0.02265410  0.12417721  1
  O  O96  1  0.14649488  0.48649282  0.11824951  1
  O  O97  1  0.60926046  0.00990906  0.12506978  1
  O  O98  1  0.92020479  0.43555732  0.13021319  1
  O  O99  1  0.91439756  0.67501554  0.12285372  1
  O  O100  1  0.85449658  0.91749861  0.12926678  1
  O  O101  1  0.84584295  0.16931522  0.13635284  1
  O  O102  1  0.67291085  0.67835051  0.15469079  1
  O  O103  1  0.17405944  0.67826466  0.15707553  1
  O  O104  1  0.15205405  0.19175353  0.15991736  1
  O  O105  1  0.63588793  0.19193366  0.16021195  1
  O  O106  1  0.46094994  0.69196849  0.17726417  1
  O  O107  1  0.46670664  0.93798817  0.17745321  1
  O  O108  1  0.39261568  0.22154315  0.18121606  1
  O  O109  1  0.39815369  0.46563689  0.18385804  1
  O  O110  1  0.70599563  0.86459101  0.18814339  1
  O  O111  1  0.16569313  0.38992346  0.18516362  1
  O  O112  1  0.21240268  0.86680349  0.18699293  1
  O  O113  1  0.67069167  0.38371185  0.18860740  1
  O  O114  1  0.97204754  0.78149737  0.19071937  1
  O  O115  1  0.98005729  0.02666111  0.19437313  1
  O  O116  1  0.92086786  0.29774053  0.18690570  1
  O  O117  1  0.90824492  0.56407793  0.19774239  1
  O  O118  1  0.73807434  0.05427223  0.21636090  1
  O  O119  1  0.23943704  0.05684304  0.21603377  1
  O  O120  1  0.19547104  0.56618188  0.22172668  1
  O  O121  1  0.69974703  0.56801729  0.22185967  1
  O  O122  1  0.52688886  0.06689076  0.23921207  1
  O  O123  1  0.52917700  0.31261478  0.24101330  1
  O  O124  1  0.45474653  0.59483000  0.24465964  1
  O  O125  1  0.45542307  0.84288283  0.24587221  1
  O  O126  1  0.77301259  0.23835596  0.24971697  1
  O  O127  1  0.22587728  0.76183992  0.24980090  1
  O  O128  1  0.27213127  0.24061203  0.24952207  1
  O  O129  1  0.72594631  0.76177261  0.25029241  1
  O  O130  1  0.03951159  0.16252422  0.25298829  1
  O  O131  1  0.04370803  0.40523804  0.25481975  1
  O  O132  1  0.96888960  0.68943818  0.26050482  1
  O  O133  1  0.97226794  0.93419569  0.26076807  1
  O  O134  1  0.80088703  0.43159505  0.27825135  1
  O  O135  1  0.30210463  0.43141721  0.27882972  1
  O  O136  1  0.26083950  0.94377782  0.28396836  1
  O  O137  1  0.76100578  0.94387693  0.28424249  1
  O  O138  1  0.59145073  0.43929868  0.30219407  1
  O  O139  1  0.59066734  0.68774611  0.30372707  1
  O  O140  1  0.51701465  0.97003980  0.30657667  1
  O  O141  1  0.52014597  0.21731110  0.30843411  1
  O  O142  1  0.83420946  0.61356439  0.31238252  1
  O  O143  1  0.28996070  0.13660259  0.31230732  1
  O  O144  1  0.33503930  0.61339741  0.31269268  1
  O  O145  1  0.79079054  0.13643561  0.31261748  1
  O  O146  1  0.10485403  0.53268790  0.31656589  1
  O  O147  1  0.10798535  0.77996020  0.31842333  1
  O  O148  1  0.03433266  0.06225389  0.32127293  1
  O  O149  1  0.03354927  0.31070132  0.32280593  1
  O  O150  1  0.86399422  0.80612307  0.34075751  1
  O  O151  1  0.36416050  0.80622218  0.34103164  1
  O  O152  1  0.32289537  0.31858279  0.34617028  1
  O  O153  1  0.82411297  0.31840495  0.34674865  1
  O  O154  1  0.65273206  0.81580431  0.36423193  1
  O  O155  1  0.65611040  0.06056182  0.36449518  1
  O  O156  1  0.58129197  0.34476196  0.37018025  1
  O  O157  1  0.58548841  0.58747578  0.37201171  1
  O  O158  1  0.89905369  0.98822739  0.37470759  1
  O  O159  1  0.35286873  0.50938797  0.37547793  1
  O  O160  1  0.39912272  0.98816008  0.37519910  1
  O  O161  1  0.85198741  0.51164404  0.37528303  1
  O  O162  1  0.16957693  0.90711717  0.37912779  1
  O  O163  1  0.17025347  0.15517000  0.38034036  1
  O  O164  1  0.09582300  0.43738522  0.38398670  1
  O  O165  1  0.09811114  0.68310924  0.38578793  1
  O  O166  1  0.92525297  0.18198271  0.40314033  1
  O  O167  1  0.42952896  0.18381812  0.40327332  1
  O  O168  1  0.38556296  0.69315696  0.40896623  1
  O  O169  1  0.88692566  0.69572777  0.40863910  1
  O  O170  1  0.71675508  0.18592207  0.42725761  1
  O  O171  1  0.70413214  0.45225947  0.43809430  1
  O  O172  1  0.64494271  0.72333889  0.43062687  1
  O  O173  1  0.65295246  0.96850263  0.43428063  1
  O  O174  1  0.95430833  0.36628815  0.43639260  1
  O  O175  1  0.41259732  0.88319651  0.43800707  1
  O  O176  1  0.45930687  0.36007654  0.43983638  1
  O  O177  1  0.91900437  0.88540899  0.43685661  1
  O  O178  1  0.22684631  0.28436311  0.44114196  1
  O  O179  1  0.23238432  0.52845685  0.44378394  1
  O  O180  1  0.15829336  0.81201183  0.44754679  1
  O  O181  1  0.16405006  0.05803151  0.44773583  1
  O  O182  1  0.98911207  0.55806634  0.46478805  1
  O  O183  1  0.47294595  0.55824647  0.46508264  1
  O  O184  1  0.45094056  0.07173534  0.46792447  1
  O  O185  1  0.95208915  0.07164949  0.47030921  1
  O  O186  1  0.77915705  0.58068478  0.48864716  1
  O  O187  1  0.77050342  0.83250139  0.49573322  1
  O  O188  1  0.71060244  0.07498446  0.50214628  1
  O  O189  1  0.70479521  0.31444268  0.49478681  1
  O  O190  1  0.01573954  0.74009094  0.49993022  1
  O  O191  1  0.47850512  0.26350718  0.50675049  1
  O  O192  1  0.52827997  0.72734590  0.50082279  1
  O  O193  1  0.97653510  0.26381791  0.49890234  1
  O  O194  1  0.28610890  0.65910724  0.50850641  1
  O  O195  1  0.29717492  0.89997093  0.50885443  1
  O  O196  1  0.22747915  0.19052717  0.50968341  1
  O  O197  1  0.21424915  0.43836873  0.51268017  1
  O  O198  1  0.06546768  0.93176443  0.52370368  1
  O  O199  1  0.53374576  0.94455136  0.52274922  1
  O  O200  1  0.50737786  0.46526856  0.53072039  1
  O  O201  1  -0.00191125  0.45021092  0.53010732  1
  O  O202  1  0.88448949  0.92382533  0.55367349  1
  O  O203  1  0.84015103  0.18833580  0.56712796  1
  O  O204  1  0.74905615  0.45199337  0.54932719  1
  O  O205  1  0.75240364  0.75005020  0.55942288  1
  O  O206  1  0.08385415  0.12728088  0.55886304  1
  O  O207  1  0.46770705  0.69453278  0.58121539  1
  O  O208  1  0.59396992  0.11364353  0.56598850  1
  O  O209  1  0.03156898  0.63776128  0.56375124  1
  O  O210  1  0.38072557  0.00976700  0.57290176  1
  O  O211  1  0.32188035  0.29160755  0.57599411  1
  O  O212  1  0.27232837  0.55806858  0.57825204  1
  O  O213  1  0.13558977  0.84486921  0.59106108  1
  O  O214  1  0.04122493  0.37106971  0.59452582  1
  O  O215  1  0.58596147  0.35268952  0.59382833  1
