# Supplementary material for: Band Alignment of Oxides by Learnable Structural-Descriptor-Aided Neural Network and Transfer Learning
Source: J Am Chem Soc. 2024 Mar 28;146(14):9697–708. doi: 10.1021/jacs.3c13574 (PMC11009958; doi:10.1021/jacs.3c13574)
Supplement: Supplementary file 3 — ja3c13574_si_003.zip [file ja3c13574_si_003.zip › Data_S2/after_optimization/binary/1023.cif]

# generated using pymatgen
data_HfO2
_symmetry_space_group_name_H-M   'P 1'
_cell_length_a   11.34066435
_cell_length_b   11.48953910
_cell_length_c   36.51237524
_cell_angle_alpha   91.29134750
_cell_angle_beta   93.35929851
_cell_angle_gamma   66.39594996
_symmetry_Int_Tables_number   1
_chemical_formula_structural   HfO2
_chemical_formula_sum   'Hf72 O144'
_cell_volume   4351.99195418
_cell_formula_units_Z   72
loop_
 _symmetry_equiv_pos_site_id
 _symmetry_equiv_pos_as_xyz
  1  'x, y, z'
loop_
 _atom_site_type_symbol
 _atom_site_label
 _atom_site_symmetry_multiplicity
 _atom_site_fract_x
 _atom_site_fract_y
 _atom_site_fract_z
 _atom_site_occupancy
  Hf  Hf0  1  0.62743923  0.07746762  0.01007969  1
  Hf  Hf1  1  0.06879116  0.53907189  0.01448996  1
  Hf  Hf2  1  0.44280538  0.63039752  0.02464978  1
  Hf  Hf3  1  0.89453325  0.10064791  0.03131238  1
  Hf  Hf4  1  0.18194572  0.20158855  0.04337075  1
  Hf  Hf5  1  0.68795434  0.72901384  0.03889606  1
  Hf  Hf6  1  0.94805473  0.81027711  0.03923869  1
  Hf  Hf7  1  0.44532562  0.31992884  0.05264355  1
  Hf  Hf8  1  0.68738423  0.42970268  0.07182570  1
  Hf  Hf9  1  0.18640383  0.91199760  0.07100124  1
  Hf  Hf10  1  0.47043187  0.00971996  0.07636965  1
  Hf  Hf11  1  0.96453244  0.50688466  0.09688261  1
  Hf  Hf12  1  0.21866943  0.60717587  0.09409330  1
  Hf  Hf13  1  0.71935485  0.10742814  0.10980038  1
  Hf  Hf14  1  0.98964713  0.20629058  0.11172690  1
  Hf  Hf15  1  0.50377604  0.69325436  0.12109689  1
  Hf  Hf16  1  0.74352250  0.81514018  0.12817888  1
  Hf  Hf17  1  0.25712195  0.28577340  0.13619445  1
  Hf  Hf18  1  0.52215796  0.39468997  0.14308243  1
  Hf  Hf19  1  0.03845606  0.87599083  0.15036534  1
  Hf  Hf20  1  0.27394651  0.99433629  0.15770788  1
  Hf  Hf21  1  0.78084892  0.48258711  0.17180268  1
  Hf  Hf22  1  0.06273270  0.58488337  0.17682185  1
  Hf  Hf23  1  0.56621614  0.06064552  0.18289245  1
  Hf  Hf24  1  0.80747182  0.18648393  0.19317363  1
  Hf  Hf25  1  0.31366833  0.66372476  0.19913515  1
  Hf  Hf26  1  0.58940644  0.76855784  0.20551835  1
  Hf  Hf27  1  0.09909556  0.25619918  0.21466173  1
  Hf  Hf28  1  0.33801493  0.36680567  0.22255730  1
  Hf  Hf29  1  0.84889099  0.85716278  0.23150360  1
  Hf  Hf30  1  0.12151669  0.96141507  0.23625513  1
  Hf  Hf31  1  0.62768599  0.43753954  0.24607211  1
  Hf  Hf32  1  0.87131897  0.56174932  0.25522360  1
  Hf  Hf33  1  0.37627314  0.03835236  0.26200994  1
  Hf  Hf34  1  0.65131835  0.14167714  0.26820313  1
  Hf  Hf35  1  0.16288672  0.63177157  0.27816008  1
  Hf  Hf36  1  0.39961328  0.74322843  0.28433992  1
  Hf  Hf37  1  0.91118165  0.23332286  0.29429687  1
  Hf  Hf38  1  0.18622686  0.33664764  0.30049006  1
  Hf  Hf39  1  0.69118103  0.81325068  0.30727640  1
  Hf  Hf40  1  0.93481401  0.93746046  0.31642789  1
  Hf  Hf41  1  0.44098331  0.41358493  0.32624487  1
  Hf  Hf42  1  0.71360901  0.51783722  0.33099640  1
  Hf  Hf43  1  0.22448507  0.00819433  0.33994270  1
  Hf  Hf44  1  0.46340444  0.11880082  0.34783827  1
  Hf  Hf45  1  0.97309356  0.60644116  0.35698165  1
  Hf  Hf46  1  0.24883167  0.71127524  0.36336485  1
  Hf  Hf47  1  0.75502818  0.18851607  0.36932637  1
  Hf  Hf48  1  0.99628386  0.31435448  0.37960755  1
  Hf  Hf49  1  0.49976730  0.79011663  0.38567815  1
  Hf  Hf50  1  0.78165108  0.89241389  0.39069732  1
  Hf  Hf51  1  0.28855349  0.38066371  0.40479212  1
  Hf  Hf52  1  0.52404394  0.49900917  0.41213466  1
  Hf  Hf53  1  0.04034204  0.98030903  0.41941757  1
  Hf  Hf54  1  0.30537805  0.08922660  0.42630555  1
  Hf  Hf55  1  0.81897750  0.55985982  0.43432112  1
  Hf  Hf56  1  0.05872396  0.68174564  0.44140311  1
  Hf  Hf57  1  0.57285287  0.16870942  0.45077310  1
  Hf  Hf58  1  0.84314515  0.26757086  0.45269962  1
  Hf  Hf59  1  0.34383057  0.76782413  0.46840670  1
  Hf  Hf60  1  0.59796756  0.86811534  0.46561739  1
  Hf  Hf61  1  0.09206813  0.36528104  0.48613035  1
  Hf  Hf62  1  0.37609617  0.46300240  0.49149876  1
  Hf  Hf63  1  0.87511577  0.94529732  0.49067430  1
  Hf  Hf64  1  0.11717438  0.05507116  0.50985645  1
  Hf  Hf65  1  0.61444527  0.56472289  0.52326131  1
  Hf  Hf66  1  0.87454566  0.64598616  0.52360394  1
  Hf  Hf67  1  0.38055428  0.17341145  0.51912925  1
  Hf  Hf68  1  0.66796675  0.27435209  0.53118762  1
  Hf  Hf69  1  0.11969462  0.74460248  0.53785022  1
  Hf  Hf70  1  0.49370884  0.83592811  0.54801004  1
  Hf  Hf71  1  0.93506077  0.29753238  0.55242031  1
  O  O72  1  0.08414210  0.69295994  0.00153513  1
  O  O73  1  0.46463846  0.23349597  0.00289586  1
  O  O74  1  0.86569490  0.66948144  0.01329774  1
  O  O75  1  0.81923219  0.95160921  0.00745669  1
  O  O76  1  0.72135674  0.19586917  0.00768591  1
  O  O77  1  0.55813772  0.69236029  0.00141501  1
  O  O78  1  0.57531750  0.92709808  0.02753965  1
  O  O79  1  0.05345851  0.92479542  0.02805495  1
  O  O80  1  0.10169008  0.34732510  0.00869763  1
  O  O81  1  0.53551266  0.44212550  0.03252890  1
  O  O82  1  0.30499874  0.99539728  0.04914030  1
  O  O83  1  0.34891097  0.20082441  0.05972556  1
  O  O84  1  0.26961272  0.48028634  0.04668059  1
  O  O85  1  0.28888058  0.72237784  0.05494978  1
  O  O86  1  0.58994770  0.11565161  0.06421822  1
  O  O87  1  0.04007685  0.60780967  0.06602961  1
  O  O88  1  0.06548478  0.11476035  0.05975630  1
  O  O89  1  0.55884571  0.62861222  0.06750425  1
  O  O90  1  0.86297465  0.02663178  0.07495665  1
  O  O91  1  0.85181737  0.27481561  0.06559532  1
  O  O92  1  0.79903839  0.54138529  0.06480461  1
  O  O93  1  0.80026383  0.80423773  0.07419066  1
  O  O94  1  0.61129029  0.30654410  0.09236856  1
  O  O95  1  0.10302601  0.30927500  0.08938350  1
  O  O96  1  0.08198966  0.80026882  0.09256946  1
  O  O97  1  0.57924743  0.81658422  0.09344534  1
  O  O98  1  0.39101085  0.33715661  0.11262957  1
  O  O99  1  0.40405658  0.56830756  0.11473973  1
  O  O100  1  0.33304642  0.85082900  0.11634935  1
  O  O101  1  0.33267568  0.09296558  0.11944291  1
  O  O102  1  0.64601755  0.48851927  0.12660113  1
  O  O103  1  0.10030375  0.00639412  0.12269157  1
  O  O104  1  0.14470330  0.48634317  0.12587138  1
  O  O105  1  0.59915793  0.01055374  0.12500754  1
  O  O106  1  0.90615945  0.40064645  0.12989715  1
  O  O107  1  0.91404678  0.65085404  0.13412197  1
  O  O108  1  0.84295267  0.93661395  0.13759231  1
  O  O109  1  0.84144842  0.18876335  0.13683731  1
  O  O110  1  0.67470340  0.68270019  0.15334757  1
  O  O111  1  0.17690037  0.67721232  0.15233100  1
  O  O112  1  0.13162928  0.19327772  0.15707106  1
  O  O113  1  0.63221442  0.19539642  0.16020275  1
  O  O114  1  0.46438291  0.69155497  0.17697790  1
  O  O115  1  0.46495273  0.93728427  0.17759090  1
  O  O116  1  0.39279370  0.22056813  0.18068041  1
  O  O117  1  0.39191469  0.46812400  0.18327034  1
  O  O118  1  0.70898865  0.86331364  0.18743299  1
  O  O119  1  0.16613758  0.38287285  0.18759677  1
  O  O120  1  0.20909036  0.86337264  0.18557794  1
  O  O121  1  0.66275962  0.38634037  0.18867726  1
  O  O122  1  0.98556730  0.78065211  0.19227844  1
  O  O123  1  0.98211840  0.02854910  0.19197719  1
  O  O124  1  0.90612166  0.31223449  0.19815293  1
  O  O125  1  0.91090515  0.55507169  0.19902975  1
  O  O126  1  0.73778563  0.05574131  0.21628410  1
  O  O127  1  0.23803429  0.05718040  0.21490116  1
  O  O128  1  0.19978129  0.56629334  0.22202349  1
  O  O129  1  0.69686281  0.57009143  0.22237764  1
  O  O130  1  0.52611603  0.06645936  0.23898183  1
  O  O131  1  0.52878174  0.31223161  0.24079078  1
  O  O132  1  0.45339813  0.59471896  0.24408183  1
  O  O133  1  0.45678658  0.84241200  0.24552005  1
  O  O134  1  0.77116542  0.23866241  0.25029731  1
  O  O135  1  0.22700303  0.76111241  0.24940761  1
  O  O136  1  0.27201542  0.23863304  0.24984248  1
  O  O137  1  0.72878155  0.76096641  0.24997729  1
  O  O138  1  0.04312530  0.15631841  0.25397555  1
  O  O139  1  0.04526530  0.40315525  0.25627545  1
  O  O140  1  0.97154306  0.68654254  0.25944155  1
  O  O141  1  0.97255844  0.93450266  0.26016935  1
  O  O142  1  0.80016587  0.43169410  0.27876035  1
  O  O143  1  0.30228707  0.43133220  0.27912956  1
  O  O144  1  0.26021293  0.94366780  0.28337044  1
  O  O145  1  0.76233413  0.94330590  0.28373965  1
  O  O146  1  0.58994156  0.44049734  0.30233065  1
  O  O147  1  0.59095694  0.68845746  0.30305845  1
  O  O148  1  0.51723470  0.97184475  0.30622455  1
  O  O149  1  0.51937470  0.21868059  0.30852445  1
  O  O150  1  0.83371845  0.61403359  0.31252271  1
  O  O151  1  0.29048458  0.13636696  0.31265752  1
  O  O152  1  0.33549697  0.61388759  0.31309239  1
  O  O153  1  0.79133458  0.13633759  0.31220269  1
  O  O154  1  0.10571342  0.53258800  0.31697995  1
  O  O155  1  0.10910187  0.78028104  0.31841817  1
  O  O156  1  0.03371826  0.06276839  0.32170922  1
  O  O157  1  0.03638397  0.30854064  0.32351817  1
  O  O158  1  0.86563719  0.80490857  0.34012236  1
  O  O159  1  0.36271871  0.80870666  0.34047651  1
  O  O160  1  0.32446571  0.31781960  0.34759884  1
  O  O161  1  0.82471437  0.31925869  0.34621590  1
  O  O162  1  0.65159485  0.81992831  0.36347025  1
  O  O163  1  0.65637834  0.06276551  0.36434707  1
  O  O164  1  0.58038160  0.34645090  0.37052281  1
  O  O165  1  0.57693270  0.59434789  0.37022156  1
  O  O166  1  0.89974038  0.98865963  0.37382274  1
  O  O167  1  0.35340964  0.51162736  0.37692206  1
  O  O168  1  0.39636242  0.99212715  0.37490323  1
  O  O169  1  0.85351135  0.51168636  0.37506701  1
  O  O170  1  0.17058531  0.90687600  0.37922966  1
  O  O171  1  0.16970630  0.15443187  0.38181959  1
  O  O172  1  0.09754727  0.43771573  0.38490910  1
  O  O173  1  0.09811709  0.68344503  0.38552210  1
  O  O174  1  0.93028558  0.17960358  0.40229725  1
  O  O175  1  0.43087072  0.18172228  0.40542894  1
  O  O176  1  0.38559963  0.69778768  0.41016900  1
  O  O177  1  0.88779660  0.69229981  0.40915243  1
  O  O178  1  0.72105158  0.18623665  0.42566269  1
  O  O179  1  0.71954733  0.43838605  0.42490769  1
  O  O180  1  0.64845322  0.72414596  0.42837803  1
  O  O181  1  0.65634055  0.97435355  0.43260285  1
  O  O182  1  0.96334207  0.36444626  0.43749246  1
  O  O183  1  0.41779670  0.88865683  0.43662862  1
  O  O184  1  0.46219625  0.36860588  0.43980843  1
  O  O185  1  0.91648245  0.88648073  0.43589887  1
  O  O186  1  0.22982432  0.28203442  0.44305709  1
  O  O187  1  0.22945358  0.52417100  0.44615065  1
  O  O188  1  0.15844342  0.80669244  0.44776027  1
  O  O189  1  0.17148915  0.03784339  0.44987043  1
  O  O190  1  0.98325257  0.55841578  0.46905466  1
  O  O191  1  0.48051034  0.57473118  0.46993054  1
  O  O192  1  0.45947399  0.06572500  0.47311650  1
  O  O193  1  0.95120971  0.06845590  0.47013144  1
  O  O194  1  0.76223617  0.57076227  0.48830934  1
  O  O195  1  0.76346161  0.83361471  0.49769539  1
  O  O196  1  0.71068263  0.10018439  0.49690468  1
  O  O197  1  0.69952535  0.34836822  0.48754335  1
  O  O198  1  0.00365429  0.74638778  0.49499575  1
  O  O199  1  0.49701522  0.26023965  0.50274370  1
  O  O200  1  0.52242315  0.76719033  0.49647039  1
  O  O201  1  0.97255230  0.25934839  0.49828178  1
  O  O202  1  0.27361942  0.65262216  0.50755022  1
  O  O203  1  0.29288728  0.89471366  0.51581941  1
  O  O204  1  0.21358903  0.17417559  0.50277444  1
  O  O205  1  0.25750126  0.37960272  0.51335970  1
  O  O206  1  0.02698734  0.93287450  0.52997110  1
  O  O207  1  0.46080992  0.02767490  0.55380237  1
  O  O208  1  0.50904149  0.45020458  0.53444505  1
  O  O209  1  -0.01281750  0.44790192  0.53496035  1
  O  O210  1  0.00436228  0.68263971  0.56108499  1
  O  O211  1  0.84114326  0.17913083  0.55481409  1
  O  O212  1  0.74326781  0.42339079  0.55504331  1
  O  O213  1  0.69680510  0.70551856  0.54920226  1
  O  O214  1  0.09786154  0.14150403  0.55960414  1
  O  O215  1  0.47835790  0.68204006  0.56096487  1
