# Supplementary material for: Band Alignment of Oxides by Learnable Structural-Descriptor-Aided Neural Network and Transfer Learning
Source: J Am Chem Soc. 2024 Mar 28;146(14):9697–708. doi: 10.1021/jacs.3c13574 (PMC11009958; doi:10.1021/jacs.3c13574)
Supplement: Supplementary file 3 — ja3c13574_si_003.zip [file ja3c13574_si_003.zip › Data_S2/after_optimization/binary/1024.cif]

# generated using pymatgen
data_HfO2
_symmetry_space_group_name_H-M   'P 1'
_cell_length_a   5.25951200
_cell_length_b   14.38300906
_cell_length_c   39.68481045
_cell_angle_alpha   94.69342129
_cell_angle_beta   90.00000000
_cell_angle_gamma   90.00000000
_symmetry_Int_Tables_number   1
_chemical_formula_structural   HfO2
_chemical_formula_sum   'Hf48 O96'
_cell_volume   2991.99446850
_cell_formula_units_Z   48
loop_
 _symmetry_equiv_pos_site_id
 _symmetry_equiv_pos_as_xyz
  1  'x, y, z'
loop_
 _atom_site_type_symbol
 _atom_site_label
 _atom_site_symmetry_multiplicity
 _atom_site_fract_x
 _atom_site_fract_y
 _atom_site_fract_z
 _atom_site_occupancy
  Hf  Hf0  1  0.45797501  0.64845420  0.09185279  1
  Hf  Hf1  1  0.50283358  0.16555283  0.10155271  1
  Hf  Hf2  1  0.54133032  0.39891298  0.09221668  1
  Hf  Hf3  1  0.52807180  0.88435218  0.09833866  1
  Hf  Hf4  1  0.02884896  0.78048024  0.13162020  1
  Hf  Hf5  1  0.02728549  0.29585123  0.12740682  1
  Hf  Hf6  1  0.96092673  0.52296099  0.13695389  1
  Hf  Hf7  1  0.97213269  0.03465988  0.13443826  1
  Hf  Hf8  1  0.46109696  0.92230435  0.18017339  1
  Hf  Hf9  1  0.45557419  0.42460300  0.18147408  1
  Hf  Hf10  1  0.53339763  0.66346076  0.18326107  1
  Hf  Hf11  1  0.52667228  0.16872071  0.18595151  1
  Hf  Hf12  1  0.02895587  0.05736669  0.22418468  1
  Hf  Hf13  1  0.03212485  0.56279170  0.22609854  1
  Hf  Hf14  1  0.96414050  0.79934824  0.22793872  1
  Hf  Hf15  1  0.96453437  0.30770187  0.22943152  1
  Hf  Hf16  1  0.46294496  0.19466881  0.27035369  1
  Hf  Hf17  1  0.46285266  0.69987547  0.27213388  1
  Hf  Hf18  1  0.53231460  0.93685047  0.27370461  1
  Hf  Hf19  1  0.53183853  0.44094577  0.27559229  1
  Hf  Hf20  1  0.03192367  0.33095703  0.31557918  1
  Hf  Hf21  1  0.03198055  0.83638476  0.31720372  1
  Hf  Hf22  1  0.96309498  0.07276518  0.31905111  1
  Hf  Hf23  1  0.96275721  0.57780396  0.32060395  1
  Hf  Hf24  1  0.46275721  0.46765104  0.36121405  1
  Hf  Hf25  1  0.46309498  0.97268882  0.36276689  1
  Hf  Hf26  1  0.53198055  0.20907024  0.36461428  1
  Hf  Hf27  1  0.53192367  0.71449697  0.36623882  1
  Hf  Hf28  1  0.03183853  0.60450823  0.40622571  1
  Hf  Hf29  1  0.03231460  0.10860453  0.40811339  1
  Hf  Hf30  1  0.96285266  0.34557853  0.40968412  1
  Hf  Hf31  1  0.96294496  0.85078519  0.41146431  1
  Hf  Hf32  1  0.46453437  0.73775313  0.45238648  1
  Hf  Hf33  1  0.46414050  0.24610676  0.45388028  1
  Hf  Hf34  1  0.53212485  0.48266230  0.45571946  1
  Hf  Hf35  1  0.52895587  0.98808831  0.45763332  1
  Hf  Hf36  1  0.02667228  0.87673429  0.49586749  1
  Hf  Hf37  1  0.03339763  0.38199324  0.49855693  1
  Hf  Hf38  1  0.95557419  0.62085200  0.50034392  1
  Hf  Hf39  1  0.96109696  0.12314965  0.50164461  1
  Hf  Hf40  1  0.47213269  0.01079412  0.54737974  1
  Hf  Hf41  1  0.46092673  0.52249401  0.54486511  1
  Hf  Hf42  1  0.52728549  0.74960277  0.55441118  1
  Hf  Hf43  1  0.52884896  0.26497476  0.55019780  1
  Hf  Hf44  1  0.02807180  0.16110282  0.58348034  1
  Hf  Hf45  1  0.04133032  0.64654202  0.58960132  1
  Hf  Hf46  1  0.00283358  0.87990217  0.58026529  1
  Hf  Hf47  1  0.95797501  0.39700080  0.58996621  1
  O  O48  1  0.43137005  0.52047425  0.07041174  1
  O  O49  1  0.26699021  0.77997097  0.08550751  1
  O  O50  1  0.88676138  0.46111844  0.09089304  1
  O  O51  1  0.28482100  0.27822684  0.08669943  1
  O  O52  1  0.75941736  0.26865323  0.08878830  1
  O  O53  1  0.19009145  0.08054401  0.09847750  1
  O  O54  1  0.74212574  0.76262700  0.09304817  1
  O  O55  1  0.67630399  0.02022065  0.09619885  1
  O  O56  1  0.13285188  0.64144605  0.11960526  1
  O  O57  1  0.23380560  0.91663166  0.13178804  1
  O  O58  1  0.63641154  0.61159493  0.13342313  1
  O  O59  1  0.26512117  0.42103055  0.13212608  1
  O  O60  1  0.72778010  0.39374896  0.14198780  1
  O  O61  1  0.33060524  0.21656894  0.14577257  1
  O  O62  1  0.75592583  0.89843491  0.14044640  1
  O  O63  1  0.80162829  0.17098176  0.14292993  1
  O  O64  1  0.37084128  0.78025074  0.16258179  1
  O  O65  1  0.25552843  0.05514233  0.17649771  1
  O  O66  1  0.86886973  0.74570088  0.17750418  1
  O  O67  1  0.23982284  0.55538460  0.17828275  1
  O  O68  1  0.75438882  0.53411751  0.18629910  1
  O  O69  1  0.11481394  0.34977770  0.18568224  1
  O  O70  1  0.74153121  0.03834229  0.18382784  1
  O  O71  1  0.62275047  0.30932381  0.20144866  1
  O  O72  1  0.12892461  0.91583425  0.20904866  1
  O  O73  1  0.23239529  0.19088794  0.22308487  1
  O  O74  1  0.63116228  0.88261605  0.22311266  1
  O  O75  1  0.25859585  0.69280259  0.22336726  1
  O  O76  1  0.73792357  0.67191406  0.23143260  1
  O  O77  1  0.36561827  0.48244130  0.23209643  1
  O  O78  1  0.75865598  0.17087645  0.23126064  1
  O  O79  1  0.86774175  0.44843715  0.24643190  1
  O  O80  1  0.36843285  0.05186345  0.25352589  1
  O  O81  1  0.25864521  0.32731883  0.26864138  1
  O  O82  1  0.86791595  0.01730725  0.26850563  1
  O  O83  1  0.23797981  0.82909267  0.26859945  1
  O  O84  1  0.75824913  0.80829614  0.27653474  1
  O  O85  1  0.12658701  0.62048696  0.27687491  1
  O  O86  1  0.73707568  0.30746196  0.27705572  1
  O  O87  1  0.62611729  0.58411225  0.29133840  1
  O  O88  1  0.12880518  0.18811306  0.29998600  1
  O  O89  1  0.23637387  0.46415753  0.31407773  1
  O  O90  1  0.62674096  0.15241438  0.31411902  1
  O  O91  1  0.25835757  0.96549171  0.31406915  1
  O  O92  1  0.73714727  0.94425291  0.32211772  1
  O  O93  1  0.36843904  0.75708562  0.32236083  1
  O  O94  1  0.75825976  0.44422570  0.32262386  1
  O  O95  1  0.86768991  0.72077594  0.33642653  1
  O  O96  1  0.36768991  0.32467906  0.34539247  1
  O  O97  1  0.25825976  0.60122930  0.35919514  1
  O  O98  1  0.86843904  0.28836938  0.35945717  1
  O  O99  1  0.23714727  0.10120209  0.35970028  1
  O  O100  1  0.75835757  0.07996329  0.36774985  1
  O  O101  1  0.12674096  0.89303962  0.36769898  1
  O  O102  1  0.73637387  0.58129747  0.36774027  1
  O  O103  1  0.62880518  0.85734094  0.38183200  1
  O  O104  1  0.12611729  0.46134275  0.39047960  1
  O  O105  1  0.23707568  0.73799204  0.40476228  1
  O  O106  1  0.62658701  0.42496704  0.40494309  1
  O  O107  1  0.25824913  0.23715786  0.40528326  1
  O  O108  1  0.73797981  0.21636133  0.41321855  1
  O  O109  1  0.36791595  0.02814775  0.41331237  1
  O  O110  1  0.75864521  0.71813517  0.41317662  1
  O  O111  1  0.86843285  0.99359155  0.42829311  1
  O  O112  1  0.36774175  0.59701685  0.43538610  1
  O  O113  1  0.25865598  0.87457855  0.45055836  1
  O  O114  1  0.86561827  0.56301270  0.44972157  1
  O  O115  1  0.23792357  0.37354094  0.45038540  1
  O  O116  1  0.75859585  0.35265241  0.45845174  1
  O  O117  1  0.13116228  0.16283895  0.45870634  1
  O  O118  1  0.73239529  0.85456706  0.45873313  1
  O  O119  1  0.62892461  0.12962075  0.47276934  1
  O  O120  1  0.12275047  0.73613119  0.48036934  1
  O  O121  1  0.24153121  0.00711271  0.49799016  1
  O  O122  1  0.61481394  0.69567730  0.49613576  1
  O  O123  1  0.25438882  0.51133649  0.49551890  1
  O  O124  1  0.73982284  0.49007040  0.50353525  1
  O  O125  1  0.36886973  0.29975312  0.50431382  1
  O  O126  1  0.75552843  0.99031167  0.50532029  1
  O  O127  1  0.87084128  0.26520326  0.51923621  1
  O  O128  1  0.30162829  0.87447224  0.53888807  1
  O  O129  1  0.25592583  0.14701909  0.54137160  1
  O  O130  1  0.83060524  0.82888506  0.53604543  1
  O  O131  1  0.22778010  0.65170504  0.53983020  1
  O  O132  1  0.76512117  0.62442345  0.54969192  1
  O  O133  1  0.13641154  0.43386007  0.54839587  1
  O  O134  1  0.73380560  0.12882234  0.55002996  1
  O  O135  1  0.63285188  0.40400895  0.56221274  1
  O  O136  1  0.17630399  0.02523335  0.58561915  1
  O  O137  1  0.24212574  0.28282800  0.58876983  1
  O  O138  1  0.69009145  0.96491099  0.58334050  1
  O  O139  1  0.25941736  0.77680177  0.59302970  1
  O  O140  1  0.78482100  0.76722816  0.59511857  1
  O  O141  1  0.38676138  0.58433656  0.59092496  1
  O  O142  1  0.76699021  0.26548403  0.59631049  1
  O  O143  1  0.93137005  0.52497975  0.61140626  1
