# Supplementary material for: Band Alignment of Oxides by Learnable Structural-Descriptor-Aided Neural Network and Transfer Learning
Source: J Am Chem Soc. 2024 Mar 28;146(14):9697–708. doi: 10.1021/jacs.3c13574 (PMC11009958; doi:10.1021/jacs.3c13574)
Supplement: Supplementary file 3 — ja3c13574_si_003.zip [file ja3c13574_si_003.zip › Data_S2/after_optimization/binary/1025.cif]

# generated using pymatgen
data_HfO2
_symmetry_space_group_name_H-M   'P 1'
_cell_length_a   5.25951200
_cell_length_b   14.38300906
_cell_length_c   39.68481045
_cell_angle_alpha   94.69342129
_cell_angle_beta   90.00000000
_cell_angle_gamma   90.00000000
_symmetry_Int_Tables_number   1
_chemical_formula_structural   HfO2
_chemical_formula_sum   'Hf48 O96'
_cell_volume   2991.99446850
_cell_formula_units_Z   48
loop_
 _symmetry_equiv_pos_site_id
 _symmetry_equiv_pos_as_xyz
  1  'x, y, z'
loop_
 _atom_site_type_symbol
 _atom_site_label
 _atom_site_symmetry_multiplicity
 _atom_site_fract_x
 _atom_site_fract_y
 _atom_site_fract_z
 _atom_site_occupancy
  Hf  Hf0  1  0.46306927  0.05731342  0.01517812  1
  Hf  Hf1  1  0.58088345  0.64864837  0.00415163  1
  Hf  Hf2  1  -0.03815066  0.50767303  0.04063058  1
  Hf  Hf3  1  -0.04118225  0.01834633  0.05268134  1
  Hf  Hf4  1  0.94936556  0.26004146  0.04848407  1
  Hf  Hf5  1  0.06012940  0.75378188  0.03460520  1
  Hf  Hf6  1  0.46923588  0.63724778  0.08895250  1
  Hf  Hf7  1  0.50343238  0.15915576  0.10135584  1
  Hf  Hf8  1  0.45186801  0.38935560  0.07856267  1
  Hf  Hf9  1  0.54725068  0.87960087  0.09070786  1
  Hf  Hf10  1  0.03587977  0.78684351  0.13296313  1
  Hf  Hf11  1  0.01860481  0.29492841  0.13683514  1
  Hf  Hf12  1  0.98071537  0.52678855  0.13192060  1
  Hf  Hf13  1  0.98167817  0.03007541  0.13852506  1
  Hf  Hf14  1  0.47438901  0.92003657  0.17937154  1
  Hf  Hf15  1  0.47703107  0.42730070  0.17817125  1
  Hf  Hf16  1  0.53692693  0.66386669  0.18163133  1
  Hf  Hf17  1  0.53274238  0.16701809  0.18688055  1
  Hf  Hf18  1  0.03615162  0.05598229  0.22609769  1
  Hf  Hf19  1  0.03543179  0.56145803  0.22420644  1
  Hf  Hf20  1  0.96627695  0.80012380  0.22779821  1
  Hf  Hf21  1  0.97033153  0.30649206  0.23002448  1
  Hf  Hf22  1  0.46796794  0.19391640  0.27156759  1
  Hf  Hf23  1  0.46269732  0.69947543  0.27075102  1
  Hf  Hf24  1  0.53730268  0.93688857  0.27470298  1
  Hf  Hf25  1  0.53203206  0.44244660  0.27388741  1
  Hf  Hf26  1  0.02966847  0.32987194  0.31542952  1
  Hf  Hf27  1  0.03372305  0.83624020  0.31765679  1
  Hf  Hf28  1  0.96456821  0.07490497  0.32124856  1
  Hf  Hf29  1  0.96384838  0.58038171  0.31935631  1
  Hf  Hf30  1  0.46725762  0.46934591  0.35857445  1
  Hf  Hf31  1  0.46307307  0.97249631  0.36382267  1
  Hf  Hf32  1  0.52296893  0.20906330  0.36728275  1
  Hf  Hf33  1  0.52561099  0.71632643  0.36608346  1
  Hf  Hf34  1  0.01832183  0.60628759  0.40692894  1
  Hf  Hf35  1  0.01928463  0.10957545  0.41353440  1
  Hf  Hf36  1  0.98139519  0.34143459  0.40861986  1
  Hf  Hf37  1  0.96412023  0.84952049  0.41249087  1
  Hf  Hf38  1  0.45274932  0.75676313  0.45474714  1
  Hf  Hf39  1  0.54813199  0.24700840  0.46689233  1
  Hf  Hf40  1  0.49656762  0.47720824  0.44409816  1
  Hf  Hf41  1  0.53076412  0.99911622  0.45650250  1
  Hf  Hf42  1  -0.06012940  0.88258212  0.51084980  1
  Hf  Hf43  1  0.05063444  0.37632154  0.49696993  1
  Hf  Hf44  1  0.04118225  0.61801767  0.49277366  1
  Hf  Hf45  1  0.03815066  0.12868997  0.50482342  1
  Hf  Hf46  1  0.41911655  -0.01228537  0.54130237  1
  Hf  Hf47  1  0.53693073  0.57905058  0.53027688  1
  O  O48  1  0.79564304  0.00257522  0.00480536  1
  O  O49  1  0.38015826  0.77128551  0.01078673  1
  O  O50  1  0.75425590  0.52033116  -0.00073099  1
  O  O51  1  0.87551654  0.72122990  -0.00875551  1
  O  O52  1  0.16031357  0.37864781  0.04053394  1
  O  O53  1  0.25168558  0.61358733  0.03593810  1
  O  O54  1  0.66915947  0.34483422  0.03691939  1
  O  O55  1  0.14401036  0.13869061  0.02568951  1
  O  O56  1  0.66655011  0.13751885  0.05005711  1
  O  O57  1  0.33394066  0.96501215  0.04461969  1
  O  O58  1  0.76157550  0.65186479  0.04986444  1
  O  O59  1  0.86153285  0.87998003  0.05705917  1
  O  O60  1  0.22216768  0.51276810  0.08579814  1
  O  O61  1  0.26195471  0.77491628  0.08255896  1
  O  O62  1  0.71923097  0.50126319  0.08177340  1
  O  O63  1  0.23518024  0.26214330  0.08671768  1
  O  O64  1  0.74291574  0.27638218  0.09447432  1
  O  O65  1  0.16414333  0.07908206  0.09606864  1
  O  O66  1  0.71183007  0.75887899  0.10295742  1
  O  O67  1  0.69334972  0.02492923  0.09694829  1
  O  O68  1  0.15140502  0.65320835  0.12311223  1
  O  O69  1  0.25314027  0.91827006  0.12898536  1
  O  O70  1  0.64296160  0.60788316  0.13361321  1
  O  O71  1  0.27272455  0.40476316  0.13040187  1
  O  O72  1  0.76674665  0.40592898  0.14053087  1
  O  O73  1  0.32481206  0.20537997  0.14593442  1
  O  O74  1  0.76291697  0.90621993  0.13901505  1
  O  O75  1  0.79993816  0.16629618  0.14359268  1
  O  O76  1  0.36510705  0.78450796  0.16573181  1
  O  O77  1  0.26735393  0.05224048  0.17737551  1
  O  O78  1  0.86072465  0.75253846  0.17773931  1
  O  O79  1  0.23991851  0.55042584  0.17533504  1
  O  O80  1  0.75819801  0.53672936  0.18630915  1
  O  O81  1  0.13890923  0.34548134  0.18666724  1
  O  O82  1  0.75444990  0.03886646  0.18534854  1
  O  O83  1  0.65010623  0.30738407  0.19649361  1
  O  O84  1  0.13647549  0.91704096  0.20942894  1
  O  O85  1  0.23880217  0.19010498  0.22354771  1
  O  O86  1  0.63946307  0.88678451  0.22396048  1
  O  O87  1  0.25760077  0.68989225  0.22214956  1
  O  O88  1  0.74005742  0.67302399  0.23082356  1
  O  O89  1  0.37030917  0.48014046  0.22994927  1
  O  O90  1  0.76269783  0.17232309  0.23207670  1
  O  O91  1  0.86976221  0.44713219  0.24522315  1
  O  O92  1  0.37381706  0.05256038  0.25495609  1
  O  O93  1  0.26264963  0.32718829  0.26869272  1
  O  O94  1  0.87089279  0.01936397  0.26995451  1
  O  O95  1  0.24126669  0.82807548  0.26844700  1
  O  O96  1  0.75873331  0.80828752  0.27700700  1
  O  O97  1  0.12910721  0.61700003  0.27549949  1
  O  O98  1  0.73735037  0.30917471  0.27676128  1
  O  O99  1  0.62618294  0.58380362  0.29049891  1
  O  O100  1  0.13023779  0.18923081  0.30023085  1
  O  O101  1  0.23730217  0.46404091  0.31337830  1
  O  O102  1  0.62969083  0.15622254  0.31550573  1
  O  O103  1  0.25994258  0.96334001  0.31463144  1
  O  O104  1  0.74239923  0.94647175  0.32330544  1
  O  O105  1  0.36053693  0.74957949  0.32149452  1
  O  O106  1  0.76119783  0.44625902  0.32190729  1
  O  O107  1  0.86352451  0.71932304  0.33602606  1
  O  O108  1  0.34989377  0.32897993  0.34896139  1
  O  O109  1  0.24555010  0.59749754  0.36010646  1
  O  O110  1  0.86109077  0.29088266  0.35878676  1
  O  O111  1  0.24180199  0.09963464  0.35914485  1
  O  O112  1  0.76008149  0.08593816  0.37011996  1
  O  O113  1  0.13927535  0.88382454  0.36771469  1
  O  O114  1  0.73264607  0.58412352  0.36807849  1
  O  O115  1  0.63489295  0.85185504  0.37972219  1
  O  O116  1  0.20006184  0.47006782  0.40186132  1
  O  O117  1  0.23708303  0.73014307  0.40643895  1
  O  O118  1  0.67518794  0.43098303  0.39952058  1
  O  O119  1  0.23325335  0.23043402  0.40492413  1
  O  O120  1  0.72727545  0.23159984  0.41505213  1
  O  O121  1  0.35703840  0.02848084  0.41184179  1
  O  O122  1  0.74685973  0.71809294  0.41646964  1
  O  O123  1  0.84859498  0.98315565  0.42234277  1
  O  O124  1  0.30665028  0.61143377  0.44850671  1
  O  O125  1  0.28816993  0.87748501  0.44249758  1
  O  O126  1  0.83585667  0.55728194  0.44938536  1
  O  O127  1  0.25708426  0.35998182  0.45097968  1
  O  O128  1  0.76481976  0.37422070  0.45873732  1
  O  O129  1  0.28076903  0.13510081  0.46368160  1
  O  O130  1  0.73804529  0.86144772  0.46289504  1
  O  O131  1  0.77783232  0.12359590  0.45965586  1
  O  O132  1  0.13846715  0.75638397  0.48839483  1
  O  O133  1  0.23842450  -0.01550079  0.49558956  1
  O  O134  1  0.66605934  0.67135185  0.50083531  1
  O  O135  1  0.33344989  0.49884415  0.49539789  1
  O  O136  1  0.85598964  0.49767339  0.51976449  1
  O  O137  1  0.33084053  0.29152878  0.50853461  1
  O  O138  1  0.74831442  0.02277567  0.50951690  1
  O  O139  1  0.83968643  0.25771519  0.50492106  1
  O  O140  1  0.12448346  0.91513310  0.55421051  1
  O  O141  1  0.24574410  0.11603184  0.54618599  1
  O  O142  1  0.61984174  0.86507749  0.53466727  1
  O  O143  1  0.20435696  0.63378878  0.54064864  1
