# Supplementary material for: Band Alignment of Oxides by Learnable Structural-Descriptor-Aided Neural Network and Transfer Learning
Source: J Am Chem Soc. 2024 Mar 28;146(14):9697–708. doi: 10.1021/jacs.3c13574 (PMC11009958; doi:10.1021/jacs.3c13574)
Supplement: Supplementary file 3 — ja3c13574_si_003.zip [file ja3c13574_si_003.zip › Data_S2/after_optimization/binary/1026.cif]

# generated using pymatgen
data_HfO2
_symmetry_space_group_name_H-M   'P 1'
_cell_length_a   7.33138643
_cell_length_b   14.38300906
_cell_length_c   38.79257799
_cell_angle_alpha   95.74168775
_cell_angle_beta   86.01111535
_cell_angle_gamma   119.65540551
_symmetry_Int_Tables_number   1
_chemical_formula_structural   HfO2
_chemical_formula_sum   'Hf56 O112'
_cell_volume   3535.99346277
_cell_formula_units_Z   56
loop_
 _symmetry_equiv_pos_site_id
 _symmetry_equiv_pos_as_xyz
  1  'x, y, z'
loop_
 _atom_site_type_symbol
 _atom_site_label
 _atom_site_symmetry_multiplicity
 _atom_site_fract_x
 _atom_site_fract_y
 _atom_site_fract_z
 _atom_site_occupancy
  Hf  Hf0  1  0.17032017  0.43660708  0.05626523  1
  Hf  Hf1  1  0.16384665  0.05001696  0.04279086  1
  Hf  Hf2  1  0.62799096  0.79381113  0.04590590  1
  Hf  Hf3  1  0.56811268  0.29003608  0.03989051  1
  Hf  Hf4  1  0.90570363  0.39655398  0.11960684  1
  Hf  Hf5  1  0.97647426  0.88730858  0.12342238  1
  Hf  Hf6  1  0.48876368  0.64681330  0.11161442  1
  Hf  Hf7  1  0.45925827  0.14356230  0.11252761  1
  Hf  Hf8  1  0.44569956  0.40247508  0.11212008  1
  Hf  Hf9  1  0.41726791  0.87577762  0.11073856  1
  Hf  Hf10  1  0.94585548  0.63676003  0.11581551  1
  Hf  Hf11  1  0.93516008  0.15374329  0.11502844  1
  Hf  Hf12  1  0.27855464  0.24535275  0.18512481  1
  Hf  Hf13  1  0.29795465  0.74077013  0.18641650  1
  Hf  Hf14  1  0.80705222  0.50567329  0.19349353  1
  Hf  Hf15  1  0.79824567  0.00526103  0.18839108  1
  Hf  Hf16  1  0.73054287  0.23210959  0.19301317  1
  Hf  Hf17  1  0.74098555  0.72449088  0.19348222  1
  Hf  Hf18  1  0.25730194  0.49362618  0.19796728  1
  Hf  Hf19  1  0.25471715  0.99383256  0.19729046  1
  Hf  Hf20  1  0.59191629  0.08553714  0.26382792  1
  Hf  Hf21  1  0.60331571  0.58621803  0.26703651  1
  Hf  Hf22  1  0.10373784  0.34878920  0.26761394  1
  Hf  Hf23  1  0.11168204  0.84659152  0.26863570  1
  Hf  Hf24  1  0.04006700  0.07539173  0.26889277  1
  Hf  Hf25  1  0.05620268  0.57505790  0.27220786  1
  Hf  Hf26  1  0.55469765  0.33845715  0.27224600  1
  Hf  Hf27  1  0.56376508  0.83694316  0.27358866  1
  Hf  Hf28  1  0.89777392  0.93228784  0.34179634  1
  Hf  Hf29  1  0.90684135  0.43077385  0.34313800  1
  Hf  Hf30  1  0.40533632  0.19417310  0.34317614  1
  Hf  Hf31  1  0.42147100  0.69383927  0.34649223  1
  Hf  Hf32  1  0.34985596  0.92263948  0.34674930  1
  Hf  Hf33  1  0.35780016  0.42044080  0.34777006  1
  Hf  Hf34  1  0.85822229  0.18301197  0.34834749  1
  Hf  Hf35  1  0.86962171  0.68369386  0.35155708  1
  Hf  Hf36  1  0.20682085  0.77539744  0.41809454  1
  Hf  Hf37  1  0.20423706  0.27560482  0.41741672  1
  Hf  Hf38  1  0.72055345  0.04474012  0.42190178  1
  Hf  Hf39  1  0.73099613  0.53712141  0.42237083  1
  Hf  Hf40  1  0.66329333  0.76396997  0.42699392  1
  Hf  Hf41  1  0.65448678  0.26355771  0.42189047  1
  Hf  Hf42  1  0.16358435  0.02846087  0.42896750  1
  Hf  Hf43  1  0.18298336  0.52387825  0.43026019  1
  Hf  Hf44  1  0.52637792  0.61548671  0.50035656  1
  Hf  Hf45  1  0.51568252  0.13247097  0.49956949  1
  Hf  Hf46  1  0.04427009  0.89345338  0.50464644  1
  Hf  Hf47  1  0.01583944  0.36675592  0.50326392  1
  Hf  Hf48  1  0.00227973  0.62566770  0.50285739  1
  Hf  Hf49  1  0.97277532  0.12241770  0.50376958  1
  Hf  Hf50  1  0.48506474  0.88192242  0.49196162  1
  Hf  Hf51  1  0.55583537  0.37267702  0.49577716  1
  Hf  Hf52  1  0.89342632  0.47919492  0.57549449  1
  Hf  Hf53  1  0.83354704  0.97541987  0.56947910  1
  Hf  Hf54  1  0.29769135  0.71921404  0.57259414  1
  Hf  Hf55  1  0.29121783  0.33262292  0.55911877  1
  O  O56  1  0.32858979  0.17563051  0.01127274  1
  O  O57  1  0.89487014  0.36624116  0.03012244  1
  O  O58  1  0.91430817  0.89878708  0.02827604  1
  O  O59  1  0.40076664  0.37936401  0.05550487  1
  O  O60  1  0.45850385  0.85986409  0.05731462  1
  O  O61  1  0.43289633  0.62893521  0.05608132  1
  O  O62  1  0.48746792  0.14603504  0.05980411  1
  O  O63  1  -0.00058467  0.10659239  0.06837234  1
  O  O64  1  0.65160056  0.56465203  0.09529549  1
  O  O65  1  0.00827153  0.51950553  0.08625016  1
  O  O66  1  0.19887631  0.00109918  0.09174145  1
  O  O67  1  0.08963932  0.78716643  0.09584067  1
  O  O68  1  0.01840125  0.30596024  0.08800457  1
  O  O69  1  0.67671934  0.81657437  0.09705173  1
  O  O70  1  0.61489576  0.31985797  0.09426325  1
  O  O71  1  0.26864782  0.48377503  0.11016703  1
  O  O72  1  0.60689320  0.04580554  0.11203862  1
  O  O73  1  0.26891295  0.22547097  0.12678706  1
  O  O74  1  0.27939989  0.71045170  0.12780564  1
  O  O75  1  0.76214421  0.24075993  0.13796122  1
  O  O76  1  0.77908914  0.72794942  0.13906904  1
  O  O77  1  0.73178765  0.48059069  0.14040443  1
  O  O78  1  0.92461114  0.01685224  0.13787759  1
  O  O79  1  0.24689646  0.92136001  0.14873818  1
  O  O80  1  0.01471895  0.46097780  0.16701678  1
  O  O81  1  0.31994378  0.38893735  0.16528809  1
  O  O82  1  0.54212996  0.87546502  0.16379797  1
  O  O83  1  0.43035821  0.63503050  0.16890797  1
  O  O84  1  0.40150750  0.13707750  0.16956138  1
  O  O85  1  0.96799113  0.66641783  0.17358981  1
  O  O86  1  0.94572176  0.17439656  0.17531920  1
  O  O87  1  0.61338735  0.33819718  0.19000444  1
  O  O88  1  0.92204701  0.89315052  0.18677151  1
  O  O89  1  0.58608118  0.06468327  0.20589451  1
  O  O90  1  0.58551474  0.56173623  0.20953385  1
  O  O91  1  0.10502589  0.09217198  0.21344055  1
  O  O92  1  0.11293789  0.59719320  0.21752178  1
  O  O93  1  0.00160766  0.35210742  0.21827016  1
  O  O94  1  0.23674790  0.85246350  0.21687940  1
  O  O95  1  0.53613704  0.76724038  0.22280922  1
  O  O96  1  0.31573698  0.31365286  0.23673288  1
  O  O97  1  0.60374963  0.22178987  0.24439744  1
  O  O98  1  0.84851825  0.72519766  0.24386530  1
  O  O99  1  0.74816466  0.48801727  0.24755696  1
  O  O100  1  0.72629976  0.98172398  0.24559919  1
  O  O101  1  0.27631737  0.51857098  0.25383357  1
  O  O102  1  0.25375363  0.01296750  0.25366239  1
  O  O103  1  0.92157739  0.18249538  0.26464192  1
  O  O104  1  0.23353171  0.74135918  0.27528518  1
  O  O105  1  0.89731639  0.90921999  0.28380130  1
  O  O106  1  0.88438994  0.40656175  0.28627981  1
  O  O107  1  0.42646619  0.94047022  0.29098216  1
  O  O108  1  0.41176804  0.43706771  0.29252210  1
  O  O109  1  0.30226437  0.19997251  0.29346757  1
  O  O110  1  0.55245697  0.70156100  0.29498254  1
  O  O111  1  0.84173821  0.61282327  0.30157290  1
  O  O112  1  0.61980079  0.15640773  0.31381110  1
  O  O113  1  0.90908203  0.06767000  0.32040246  1
  O  O114  1  0.15927463  0.56925849  0.32191643  1
  O  O115  1  0.04976996  0.33216329  0.32286290  1
  O  O116  1  0.03507181  0.82876078  0.32440284  1
  O  O117  1  0.57714906  0.36266925  0.32910419  1
  O  O118  1  0.56422261  0.86001101  0.33158370  1
  O  O119  1  0.22800729  0.02787182  0.34009982  1
  O  O120  1  0.53996061  0.58673562  0.35074308  1
  O  O121  1  0.20778437  0.75626250  0.36172261  1
  O  O122  1  0.18522163  0.25066002  0.36155043  1
  O  O123  1  0.73523924  0.78750702  0.36978481  1
  O  O124  1  0.71337334  0.28121373  0.36782804  1
  O  O125  1  0.61301975  0.04403234  0.37151870  1
  O  O126  1  0.85778837  0.54744113  0.37098756  1
  O  O127  1  0.14580202  0.45557814  0.37865112  1
  O  O128  1  0.92540096  0.00198962  0.39257478  1
  O  O129  1  0.22479010  0.91676650  0.39850560  1
  O  O130  1  0.45993134  0.41712358  0.39711384  1
  O  O131  1  0.34860111  0.17203780  0.39786322  1
  O  O132  1  0.35651211  0.67705902  0.40194445  1
  O  O133  1  0.87602326  0.20749377  0.40585015  1
  O  O134  1  0.87545682  0.70454773  0.40949049  1
  O  O135  1  0.53949099  0.87607948  0.42861349  1
  O  O136  1  0.84815065  0.43103382  0.42538056  1
  O  O137  1  0.51581624  0.59483344  0.44006580  1
  O  O138  1  0.49354687  0.10281317  0.44179519  1
  O  O139  1  0.06003150  0.63215350  0.44582262  1
  O  O140  1  0.03118079  0.13420050  0.44647603  1
  O  O141  1  0.91940904  0.89376598  0.45158603  1
  O  O142  1  0.14159422  0.38029365  0.45009691  1
  O  O143  1  0.44681905  0.30825320  0.44836822  1
  O  O144  1  0.21464254  0.84787099  0.46664582  1
  O  O145  1  0.53692686  0.75237776  0.47750741  1
  O  O146  1  0.72975035  0.28864031  0.47498057  1
  O  O147  1  0.68244886  0.04128058  0.47631596  1
  O  O148  1  0.69939479  0.52847107  0.47742378  1
  O  O149  1  0.18213911  0.05877930  0.48757836  1
  O  O150  1  0.19262505  0.54376003  0.48859794  1
  O  O151  1  0.85464480  0.72342446  0.50334638  1
  O  O152  1  0.19289118  0.28545597  0.50521697  1
  O  O153  1  0.84664324  0.44937303  0.52112175  1
  O  O154  1  0.78481866  0.95265663  0.51833327  1
  O  O155  1  0.44313675  0.46326976  0.52737943  1
  O  O156  1  0.37189968  0.98206457  0.51954333  1
  O  O157  1  0.26266269  0.76813182  0.52364255  1
  O  O158  1  0.45326747  0.24972547  0.52913384  1
  O  O159  1  0.80993744  0.20457897  0.52008951  1
  O  O160  1  0.46212367  0.66263861  0.54701166  1
  O  O161  1  0.97407108  0.62319596  0.55558089  1
  O  O162  1  0.02864167  0.14029579  0.55930368  1
  O  O163  1  0.00303415  0.90936591  0.55807038  1
  O  O164  1  0.06077136  0.38986599  0.55988013  1
  O  O165  1  0.54723083  0.87044392  0.58710796  1
  O  O166  1  0.56666886  0.40298984  0.58526156  1
  O  O167  1  0.13294921  0.59360049  0.60411226  1
