# Supplementary material for: Band Alignment of Oxides by Learnable Structural-Descriptor-Aided Neural Network and Transfer Learning
Source: J Am Chem Soc. 2024 Mar 28;146(14):9697–708. doi: 10.1021/jacs.3c13574 (PMC11009958; doi:10.1021/jacs.3c13574)
Supplement: Supplementary file 3 — ja3c13574_si_003.zip [file ja3c13574_si_003.zip › Data_S2/after_optimization/binary/1027.cif]

# generated using pymatgen
data_HfO2
_symmetry_space_group_name_H-M   'P 1'
_cell_length_a   7.33138643
_cell_length_b   14.38300906
_cell_length_c   38.79257799
_cell_angle_alpha   95.74168775
_cell_angle_beta   86.01111535
_cell_angle_gamma   119.65540551
_symmetry_Int_Tables_number   1
_chemical_formula_structural   HfO2
_chemical_formula_sum   'Hf56 O112'
_cell_volume   3535.99346277
_cell_formula_units_Z   56
loop_
 _symmetry_equiv_pos_site_id
 _symmetry_equiv_pos_as_xyz
  1  'x, y, z'
loop_
 _atom_site_type_symbol
 _atom_site_label
 _atom_site_symmetry_multiplicity
 _atom_site_fract_x
 _atom_site_fract_y
 _atom_site_fract_z
 _atom_site_occupancy
  Hf  Hf0  1  0.66350489  0.55211427  0.03351283  1
  Hf  Hf1  1  0.68590291  0.04904021  0.03507436  1
  Hf  Hf2  1  0.20667352  0.81527691  0.03679327  1
  Hf  Hf3  1  0.16482475  0.30482704  0.03909752  1
  Hf  Hf4  1  0.10972274  0.53393018  0.03972292  1
  Hf  Hf5  1  0.12817329  0.03103079  0.03962871  1
  Hf  Hf6  1  0.63547696  0.79631040  0.03666632  1
  Hf  Hf7  1  0.63218388  0.30493486  0.04629968  1
  Hf  Hf8  1  0.97670125  0.39506053  0.11170931  1
  Hf  Hf9  1  0.98179397  0.89043597  0.11046752  1
  Hf  Hf10  1  0.48982548  0.65820025  0.11236591  1
  Hf  Hf11  1  0.49272741  0.15309526  0.11505473  1
  Hf  Hf12  1  0.42717419  0.38646087  0.11696470  1
  Hf  Hf13  1  0.43974793  0.88099664  0.11695269  1
  Hf  Hf14  1  0.94301339  0.64757333  0.11880046  1
  Hf  Hf15  1  0.94683388  0.14354445  0.12076909  1
  Hf  Hf16  1  0.28486166  0.24043997  0.18773896  1
  Hf  Hf17  1  0.29215353  0.73800550  0.18881000  1
  Hf  Hf18  1  0.79637171  0.50410306  0.19077066  1
  Hf  Hf19  1  0.80253076  0.00032879  0.19179118  1
  Hf  Hf20  1  0.73658932  0.23012819  0.19305979  1
  Hf  Hf21  1  0.74296754  0.72724717  0.19392186  1
  Hf  Hf22  1  0.24903897  0.49421916  0.19599368  1
  Hf  Hf23  1  0.25414174  0.98914127  0.19668552  1
  Hf  Hf24  1  0.59163015  0.08657173  0.26438605  1
  Hf  Hf25  1  0.59863978  0.58432117  0.26582775  1
  Hf  Hf26  1  0.10314011  0.34942977  0.26716925  1
  Hf  Hf27  1  0.10938996  0.84696930  0.26867744  1
  Hf  Hf28  1  0.04445604  0.07610770  0.26978456  1
  Hf  Hf29  1  0.05070589  0.57364723  0.27129175  1
  Hf  Hf30  1  0.55520622  0.33875583  0.27263325  1
  Hf  Hf31  1  0.56221585  0.83650527  0.27407595  1
  Hf  Hf32  1  0.89970426  0.93393573  0.34177648  1
  Hf  Hf33  1  0.90480803  0.42885784  0.34246732  1
  Hf  Hf34  1  0.41087946  0.19582983  0.34453914  1
  Hf  Hf35  1  0.41725668  0.69294881  0.34540121  1
  Hf  Hf36  1  0.35131524  0.92274821  0.34667082  1
  Hf  Hf37  1  0.35747429  0.41897394  0.34769034  1
  Hf  Hf38  1  0.86169247  0.18507150  0.34965100  1
  Hf  Hf39  1  0.86898434  0.68263703  0.35072304  1
  Hf  Hf40  1  0.20701212  0.77953155  0.41769291  1
  Hf  Hf41  1  0.21083261  0.27550367  0.41966054  1
  Hf  Hf42  1  0.71409807  0.04208036  0.42150831  1
  Hf  Hf43  1  0.72667281  0.53661613  0.42149630  1
  Hf  Hf44  1  0.66111859  0.76998174  0.42340727  1
  Hf  Hf45  1  0.66402152  0.26487675  0.42609509  1
  Hf  Hf46  1  0.17205303  0.03264103  0.42799348  1
  Hf  Hf47  1  0.17714475  0.52801647  0.42675169  1
  Hf  Hf48  1  0.52166212  0.61814214  0.49216232  1
  Hf  Hf49  1  0.51836904  0.12676660  0.50179568  1
  Hf  Hf50  1  0.02567271  0.89204621  0.49883329  1
  Hf  Hf51  1  0.04412326  0.38914682  0.49873808  1
  Hf  Hf52  1  0.98902125  0.61824896  0.49936448  1
  Hf  Hf53  1  0.94717248  0.10780009  0.50166773  1
  Hf  Hf54  1  0.46794309  0.87403679  0.50338664  1
  Hf  Hf55  1  0.49034211  0.37096273  0.50494817  1
  O  O56  1  0.39888172  0.77657869  0.00771113  1
  O  O57  1  0.69362168  0.68105887  0.01324715  1
  O  O58  1  0.91301327  0.18521492  0.01393060  1
  O  O59  1  0.83284114  0.95725980  0.01521186  1
  O  O60  1  0.78778215  0.44181122  0.01802825  1
  O  O61  1  0.34471120  0.97822187  0.01962549  1
  O  O62  1  0.31404274  0.46207948  0.02096266  1
  O  O63  1  0.00677768  0.64342450  0.03294934  1
  O  O64  1  0.31728995  0.20093077  0.03094707  1
  O  O65  1  0.96233971  0.36912220  0.05489215  1
  O  O66  1  0.96933842  0.86728148  0.05323324  1
  O  O67  1  0.48198917  0.39569780  0.06177267  1
  O  O68  1  0.49618755  0.90491522  0.06301116  1
  O  O69  1  0.38414208  0.65561627  0.06247858  1
  O  O70  1  0.61305123  0.16140066  0.06346212  1
  O  O71  1  0.92816237  0.08049266  0.07038031  1
  O  O72  1  0.70092670  0.61531394  0.08390866  1
  O  O73  1  0.99264201  0.53088976  0.09037410  1
  O  O74  1  0.22626187  0.03325132  0.09016229  1
  O  O75  1  0.13341440  0.79363125  0.09156638  1
  O  O76  1  0.10989683  0.29067547  0.09368772  1
  O  O77  1  0.65742782  0.82310833  0.09712775  1
  O  O78  1  0.63868316  0.32274578  0.10106371  1
  O  O79  1  0.30665765  0.49132235  0.11115803  1
  O  O80  1  0.61548503  0.04831190  0.12087808  1
  O  O81  1  0.28264430  0.21812879  0.13038644  1
  O  O82  1  0.26962479  0.71349194  0.13184324  1
  O  O83  1  0.80862311  0.24808459  0.13759628  1
  O  O84  1  0.79695373  0.74472380  0.13812118  1
  O  O85  1  0.69408556  0.50835974  0.14072035  1
  O  O86  1  0.93099706  0.00551977  0.14055650  1
  O  O87  1  0.22158057  0.91778920  0.14646415  1
  O  O88  1  0.01102094  0.46881347  0.16105729  1
  O  O89  1  0.29503542  0.37722024  0.16746104  1
  O  O90  1  0.54057749  0.87613595  0.16729731  1
  O  O91  1  0.43781386  0.64034214  0.16868138  1
  O  O92  1  0.42096563  0.13695428  0.17048387  1
  O  O93  1  0.96477916  0.67173127  0.17560044  1
  O  O94  1  0.94956989  0.16761173  0.17774044  1
  O  O95  1  0.61710823  0.33764115  0.18706329  1
  O  O96  1  0.92201136  0.89304648  0.19765860  1
  O  O97  1  0.58954344  0.06291597  0.20711105  1
  O  O98  1  0.57566227  0.55985473  0.20899597  1
  O  O99  1  0.11793692  0.09341985  0.21420680  1
  O  O100  1  0.10324660  0.59193207  0.21598841  1
  O  O101  1  0.99856731  0.35503696  0.21742673  1
  O  O102  1  0.24221630  0.85337987  0.21773025  1
  O  O103  1  0.52803772  0.76250333  0.22427041  1
  O  O104  1  0.31847778  0.31394802  0.23740359  1
  O  O105  1  0.60413799  0.22322157  0.24377416  1
  O  O106  1  0.84752036  0.72251929  0.24409251  1
  O  O107  1  0.74377868  0.48595089  0.24595913  1
  O  O108  1  0.72860940  0.98280225  0.24726104  1
  O  O109  1  0.27132567  0.51755458  0.25263490  1
  O  O110  1  0.25657334  0.01353627  0.25421933  1
  O  O111  1  0.92431213  0.18322644  0.26356328  1
  O  O112  1  0.22953387  0.73985056  0.27489872  1
  O  O113  1  0.89727266  0.90954073  0.28424267  1
  O  O114  1  0.88252133  0.40552242  0.28582610  1
  O  O115  1  0.42523660  0.94027475  0.29119996  1
  O  O116  1  0.41006732  0.43712611  0.29250287  1
  O  O117  1  0.30632564  0.20055771  0.29436849  1
  O  O118  1  0.54970801  0.69985543  0.29468784  1
  O  O119  1  0.83536922  0.60912898  0.30105741  1
  O  O120  1  0.62580828  0.16057367  0.31419059  1
  O  O121  1  0.91162970  0.06969713  0.32073175  1
  O  O122  1  0.15527969  0.56804004  0.32103427  1
  O  O123  1  0.05059940  0.33114493  0.32247359  1
  O  O124  1  0.03590908  0.82965715  0.32425520  1
  O  O125  1  0.57818373  0.36322227  0.32946503  1
  O  O126  1  0.56430256  0.86016103  0.33135095  1
  O  O127  1  0.23183464  0.03003052  0.34080340  1
  O  O128  1  0.53673777  0.58543585  0.35139871  1
  O  O129  1  0.20427611  0.75546427  0.36072156  1
  O  O130  1  0.18906684  0.25134573  0.36286056  1
  O  O131  1  0.73288137  0.78612272  0.36797713  1
  O  O132  1  0.71603214  0.28273486  0.36977962  1
  O  O133  1  0.61326851  0.04694105  0.37116369  1
  O  O134  1  0.85881058  0.54585676  0.37100096  1
  O  O135  1  0.14282506  0.45426353  0.37740371  1
  O  O136  1  0.93226543  0.00528780  0.39199685  1
  O  O137  1  0.22284894  0.91755623  0.39790550  1
  O  O138  1  0.45976044  0.41471726  0.39774065  1
  O  O139  1  0.35689227  0.17835320  0.40034082  1
  O  O140  1  0.34522289  0.67499241  0.40086572  1
  O  O141  1  0.88422121  0.20958506  0.40661776  1
  O  O142  1  0.87120170  0.70494821  0.40807556  1
  O  O143  1  0.53836097  0.87476410  0.41758392  1
  O  O144  1  0.84718835  0.43175465  0.42730297  1
  O  O145  1  0.51516284  0.60033122  0.43739829  1
  O  O146  1  0.49641818  0.09996867  0.44133425  1
  O  O147  1  0.04394917  0.63240153  0.44477328  1
  O  O148  1  0.02043260  0.12944575  0.44689462  1
  O  O149  1  0.92758513  0.88982568  0.44829871  1
  O  O150  1  0.16120399  0.39218724  0.44808690  1
  O  O151  1  0.45291930  0.30776306  0.45455334  1
  O  O152  1  0.22568463  0.84258434  0.46808069  1
  O  O153  1  0.54079477  0.76167634  0.47499988  1
  O  O154  1  0.76970392  0.26746073  0.47598342  1
  O  O155  1  0.65765845  0.01816078  0.47545084  1
  O  O156  1  0.67185683  0.52737920  0.47668933  1
  O  O157  1  0.18450858  0.05579552  0.48522776  1
  O  O158  1  0.19150629  0.55395480  0.48356885  1
  O  O159  1  0.83655605  0.72214623  0.50751493  1
  O  O160  1  0.14706932  0.27965250  0.50551166  1
  O  O161  1  0.83980326  0.46099752  0.51749934  1
  O  O162  1  0.80913480  0.94485513  0.51883651  1
  O  O163  1  0.36606385  0.48126578  0.52043275  1
  O  O164  1  0.32100486  0.96581720  0.52324914  1
  O  O165  1  0.24083273  0.73786208  0.52453040  1
  O  O166  1  0.46022532  0.24201813  0.52521385  1
  O  O167  1  0.75496428  0.14649831  0.53075087  1
