# Supplementary material for: Band Alignment of Oxides by Learnable Structural-Descriptor-Aided Neural Network and Transfer Learning
Source: J Am Chem Soc. 2024 Mar 28;146(14):9697–708. doi: 10.1021/jacs.3c13574 (PMC11009958; doi:10.1021/jacs.3c13574)
Supplement: Supplementary file 3 — ja3c13574_si_003.zip [file ja3c13574_si_003.zip › Data_S2/after_optimization/binary/1028.cif]

# generated using pymatgen
data_HfO2
_symmetry_space_group_name_H-M   'P 1'
_cell_length_a   10.12540900
_cell_length_b   11.69344374
_cell_length_c   37.17153270
_cell_angle_alpha   81.42910782
_cell_angle_beta   90.00000000
_cell_angle_gamma   90.00000000
_symmetry_Int_Tables_number   1
_chemical_formula_structural   HfO2
_chemical_formula_sum   'Hf72 O144'
_cell_volume   4351.99195418
_cell_formula_units_Z   72
loop_
 _symmetry_equiv_pos_site_id
 _symmetry_equiv_pos_as_xyz
  1  'x, y, z'
loop_
 _atom_site_type_symbol
 _atom_site_label
 _atom_site_symmetry_multiplicity
 _atom_site_fract_x
 _atom_site_fract_y
 _atom_site_fract_z
 _atom_site_occupancy
  Hf  Hf0  1  0.61624644  0.60566355  0.06486070  1
  Hf  Hf1  1  0.15470796  0.61100122  0.07975485  1
  Hf  Hf2  1  0.89799817  0.12527226  0.07022468  1
  Hf  Hf3  1  0.35447412  0.09044340  0.07648997  1
  Hf  Hf4  1  0.86608775  0.83076358  0.09304327  1
  Hf  Hf5  1  0.40497877  0.80442074  0.08086107  1
  Hf  Hf6  1  0.62269207  0.33615972  0.09538953  1
  Hf  Hf7  1  0.10301807  0.31853076  0.08965269  1
  Hf  Hf8  1  0.61962273  -0.00752218  0.11782517  1
  Hf  Hf9  1  0.11779740  0.97534386  0.12401143  1
  Hf  Hf10  1  0.88278852  0.52133923  0.12053492  1
  Hf  Hf11  1  0.39274406  0.50236021  0.12943954  1
  Hf  Hf12  1  0.88402498  0.17391206  0.15408528  1
  Hf  Hf13  1  0.38219992  0.17729510  0.15814951  1
  Hf  Hf14  1  0.61051233  0.70278565  0.15921464  1
  Hf  Hf15  1  0.11012412  0.69745306  0.16012815  1
  Hf  Hf16  1  0.61759048  0.36365670  0.18578931  1
  Hf  Hf17  1  0.11268001  0.35837581  0.18333417  1
  Hf  Hf18  1  0.88068357  0.89122735  0.18991978  1
  Hf  Hf19  1  0.38723094  0.89084285  0.18819832  1
  Hf  Hf20  1  0.88116162  0.55253248  0.21398968  1
  Hf  Hf21  1  0.38118426  0.54505866  0.21852395  1
  Hf  Hf22  1  0.61534904  0.07760792  0.21966649  1
  Hf  Hf23  1  0.11608825  0.07303096  0.22241604  1
  Hf  Hf24  1  0.61344906  0.73856504  0.24712620  1
  Hf  Hf25  1  0.11577056  0.73479629  0.24895251  1
  Hf  Hf26  1  0.88488292  0.26600399  0.25088530  1
  Hf  Hf27  1  0.38145262  0.25981131  0.25392512  1
  Hf  Hf28  1  0.88385298  0.92649096  0.27857964  1
  Hf  Hf29  1  0.38227538  0.92202397  0.27900618  1
  Hf  Hf30  1  0.61483162  0.45229151  0.28267375  1
  Hf  Hf31  1  0.11256106  0.44876810  0.28388000  1
  Hf  Hf32  1  0.61488141  0.11456000  0.30911442  1
  Hf  Hf33  1  0.11391090  0.10898481  0.31188239  1
  Hf  Hf34  1  0.88264034  0.63997410  0.31323447  1
  Hf  Hf35  1  0.38252971  0.63563855  0.31588155  1
  Hf  Hf36  1  0.88252971  0.30186145  0.34036845  1
  Hf  Hf37  1  0.38264034  0.29752590  0.34301553  1
  Hf  Hf38  1  0.61391090  0.82851519  0.34436761  1
  Hf  Hf39  1  0.11488141  0.82294000  0.34713558  1
  Hf  Hf40  1  0.61256106  0.48873190  0.37237000  1
  Hf  Hf41  1  0.11483162  0.48520849  0.37357625  1
  Hf  Hf42  1  0.88227538  0.01547603  0.37724382  1
  Hf  Hf43  1  0.38385298  0.01100904  0.37767036  1
  Hf  Hf44  1  0.88145262  0.67768869  0.40232488  1
  Hf  Hf45  1  0.38488292  0.67149601  0.40536470  1
  Hf  Hf46  1  0.61577056  0.20270371  0.40729749  1
  Hf  Hf47  1  0.11344906  0.19893496  0.40912380  1
  Hf  Hf48  1  0.61608825  0.86446904  0.43383396  1
  Hf  Hf49  1  0.11534904  0.85989208  0.43658351  1
  Hf  Hf50  1  0.88118426  0.39244134  0.43772605  1
  Hf  Hf51  1  0.38116162  0.38496752  0.44226032  1
  Hf  Hf52  1  0.88723094  0.04665715  0.46805168  1
  Hf  Hf53  1  0.38068357  0.04627265  0.46633022  1
  Hf  Hf54  1  0.61268001  0.57912419  0.47291583  1
  Hf  Hf55  1  0.11759048  0.57384330  0.47046069  1
  Hf  Hf56  1  0.61012412  0.24004694  0.49612185  1
  Hf  Hf57  1  0.11051233  0.23471435  0.49703536  1
  Hf  Hf58  1  0.88219992  0.76020490  0.49810049  1
  Hf  Hf59  1  0.38402498  0.76358794  0.50216472  1
  Hf  Hf60  1  0.89274406  0.43513979  0.52681046  1
  Hf  Hf61  1  0.38278852  0.41616077  0.53571508  1
  Hf  Hf62  1  0.61779740  0.96215614  0.53223857  1
  Hf  Hf63  1  0.11962273  0.94502218  0.53842483  1
  Hf  Hf64  1  0.60301807  0.61896924  0.56659731  1
  Hf  Hf65  1  0.12269207  0.60134028  0.56086047  1
  Hf  Hf66  1  0.90497877  0.13307926  0.57538893  1
  Hf  Hf67  1  0.36608775  0.10673642  0.56320673  1
  Hf  Hf68  1  0.85447412  0.84705660  0.57976003  1
  Hf  Hf69  1  0.39799817  0.81222774  0.58602532  1
  Hf  Hf70  1  0.65470796  0.32649878  0.57649515  1
  Hf  Hf71  1  0.11624644  0.33183645  0.59138930  1
  O  O72  1  -0.01567977  0.26894888  0.04879180  1
  O  O73  1  0.53271571  0.75202166  0.04314595  1
  O  O74  1  0.26583387  0.72701217  0.05151963  1
  O  O75  1  0.71245957  0.45083946  0.05819044  1
  O  O76  1  0.25113819  0.23503866  0.06581189  1
  O  O77  1  0.75737140  -0.00856620  0.07446397  1
  O  O78  1  0.49916111  0.96816612  0.07197255  1
  O  O79  1  0.00436878  0.49111575  0.07673746  1
  O  O80  1  0.48407492  0.47251380  0.08160439  1
  O  O81  1  0.00163524  0.96619875  0.07652523  1
  O  O82  1  0.25101679  0.93410706  0.08302797  1
  O  O83  1  0.79002274  0.66482461  0.08331916  1
  O  O84  1  0.23768531  0.45476394  0.09851985  1
  O  O85  1  0.77309970  0.20773221  0.10262026  1
  O  O86  1  0.02593582  0.14380107  0.11161381  1
  O  O87  1  0.51787234  0.65555657  0.11081676  1
  O  O88  1  0.01314645  0.68736130  0.10755563  1
  O  O89  1  0.51120613  0.16592279  0.10196593  1
  O  O90  1  0.29337724  0.06339180  0.12870306  1
  O  O91  1  0.70976735  0.82706242  0.12445198  1
  O  O92  1  0.26467547  0.65387068  0.12497052  1
  O  O93  1  0.71359074  0.42106606  0.13345823  1
  O  O94  1  0.48423205  0.33558987  0.14168250  1
  O  O95  1  0.97224199  0.84582945  0.14103930  1
  O  O96  1  0.47623255  0.85214681  0.13861712  1
  O  O97  1  0.97033848  0.34494974  0.13692230  1
  O  O98  1  0.20772855  0.26474769  0.14742669  1
  O  O99  1  0.78816756  0.01496706  0.15070584  1
  O  O100  1  0.21200782  0.84904584  0.16291421  1
  O  O101  1  0.78724541  0.60673876  0.16251346  1
  O  O102  1  0.02082509  0.52749528  0.16633840  1
  O  O103  1  0.52618459  0.03524180  0.16920027  1
  O  O104  1  0.02453641  0.03262553  0.17376244  1
  O  O105  1  0.52209273  0.53300471  0.17387920  1
  O  O106  1  0.28782372  0.45332999  0.17994882  1
  O  O107  1  0.71251404  0.20587282  0.18110654  1
  O  O108  1  0.29564973  0.04469971  0.19884349  1
  O  O109  1  0.71081474  0.79049403  0.19735414  1
  O  O110  1  0.47115786  0.71611590  0.20214868  1
  O  O111  1  0.97686821  0.21637987  0.20212352  1
  O  O112  1  0.47929355  0.22385719  0.20517788  1
  O  O113  1  0.97656250  0.72206888  0.20331296  1
  O  O114  1  0.20704663  0.63918209  0.21045157  1
  O  O115  1  0.78898799  0.39239967  0.21216778  1
  O  O116  1  0.21072583  0.23482089  0.22476589  1
  O  O117  1  0.78829199  0.98320718  0.22740280  1
  O  O118  1  0.02099528  0.90112712  0.23435900  1
  O  O119  1  0.52084264  0.40162232  0.23454692  1
  O  O120  1  0.02296556  0.41324042  0.23304707  1
  O  O121  1  0.52236383  0.90990621  0.23383951  1
  O  O122  1  0.28823836  0.82980035  0.24111323  1
  O  O123  1  0.70983833  0.57850550  0.24255293  1
  O  O124  1  0.28802749  0.41955269  0.25799428  1
  O  O125  1  0.71062132  0.17077523  0.25775730  1
  O  O126  1  0.47721436  0.08907883  0.26492105  1
  O  O127  1  0.97506852  0.58999355  0.26446825  1
  O  O128  1  0.47616134  0.59724708  0.26630815  1
  O  O129  1  0.97701960  0.09799939  0.26631223  1
  O  O130  1  0.20917037  0.01752653  0.27409091  1
  O  O131  1  0.78667341  0.76726121  0.27429741  1
  O  O132  1  0.20999988  0.60762251  0.28816583  1
  O  O133  1  0.78824693  0.35658810  0.28910156  1
  O  O134  1  0.02181644  0.27819569  0.29578207  1
  O  O135  1  0.52024270  0.77751050  0.29622722  1
  O  O136  1  0.02154198  0.78471347  0.29751749  1
  O  O137  1  0.52086928  0.28495383  0.29792557  1
  O  O138  1  0.28742916  0.20454195  0.30508971  1
  O  O139  1  0.70939386  0.95501310  0.30509706  1
  O  O140  1  0.28724622  0.79559822  0.31913608  1
  O  O141  1  0.70919112  0.54426810  0.32048392  1
  O  O142  1  0.47612611  0.46497884  0.32768460  1
  O  O143  1  0.97562659  0.96475329  0.32790877  1
  O  O144  1  0.47562659  0.97274671  0.32834123  1
  O  O145  1  0.97612611  0.47252116  0.32856540  1
  O  O146  1  0.20919112  0.39323190  0.33576608  1
  O  O147  1  0.78724622  0.14190178  0.33711392  1
  O  O148  1  0.20939386  0.98248690  0.35115294  1
  O  O149  1  0.78742916  0.73295805  0.35116029  1
  O  O150  1  0.02086928  0.65254617  0.35832443  1
  O  O151  1  0.52154198  0.15278653  0.35873251  1
  O  O152  1  0.02024270  0.15998950  0.36002278  1
  O  O153  1  0.52181644  0.65930431  0.36046793  1
  O  O154  1  0.28824693  0.58091190  0.36714844  1
  O  O155  1  0.70999988  0.32987749  0.36808417  1
  O  O156  1  0.28667341  0.17023879  0.38195259  1
  O  O157  1  0.70917037  0.91997347  0.38215909  1
  O  O158  1  0.47701960  0.83950061  0.38993777  1
  O  O159  1  0.97616134  0.34025292  0.38994185  1
  O  O160  1  0.47506852  0.34750645  0.39178175  1
  O  O161  1  0.97721436  0.84842117  0.39132895  1
  O  O162  1  0.21062132  0.76672477  0.39849270  1
  O  O163  1  0.78802749  0.51794731  0.39825572  1
  O  O164  1  0.20983833  0.35899450  0.41369707  1
  O  O165  1  0.78823836  0.10769965  0.41513677  1
  O  O166  1  0.02236383  0.02759379  0.42241049  1
  O  O167  1  0.52296556  0.52425958  0.42320293  1
  O  O168  1  0.02084264  0.53587768  0.42170308  1
  O  O169  1  0.52099528  0.03637288  0.42189100  1
  O  O170  1  0.28829199  0.95429282  0.42884720  1
  O  O171  1  0.71072583  0.70267911  0.43148411  1
  O  O172  1  0.28898799  0.54510033  0.44408222  1
  O  O173  1  0.70704663  0.29831791  0.44579843  1
  O  O174  1  0.47656250  0.21543112  0.45293704  1
  O  O175  1  0.97929355  0.71364281  0.45107212  1
  O  O176  1  0.47686821  0.72112013  0.45412648  1
  O  O177  1  0.97115786  0.22138410  0.45410132  1
  O  O178  1  0.21081474  0.14700597  0.45889586  1
  O  O179  1  0.79564973  0.89280029  0.45740651  1
  O  O180  1  0.21251404  0.73162718  0.47514346  1
  O  O181  1  0.78782372  0.48417001  0.47630118  1
  O  O182  1  0.02209273  0.40449529  0.48237080  1
  O  O183  1  0.52453641  0.90487447  0.48248756  1
  O  O184  1  0.02618459  0.90225820  0.48704973  1
  O  O185  1  0.52082509  0.41000472  0.48991160  1
  O  O186  1  0.28724541  0.33076124  0.49373654  1
  O  O187  1  0.71200782  0.08845416  0.49333579  1
  O  O188  1  0.28816756  0.92253294  0.50554416  1
  O  O189  1  0.70772855  0.67275231  0.50882331  1
  O  O190  1  0.47033848  0.59255026  0.51932770  1
  O  O191  1  0.97623255  0.08535319  0.51763288  1
  O  O192  1  0.47224199  0.09167055  0.51521070  1
  O  O193  1  0.98423205  0.60191013  0.51456750  1
  O  O194  1  0.21359074  0.51643394  0.52279177  1
  O  O195  1  0.76467547  0.28362932  0.53127948  1
  O  O196  1  0.20976735  0.11043758  0.53179802  1
  O  O197  1  0.79337724  0.87410820  0.52754694  1
  O  O198  1  0.01120613  0.77157721  0.55428407  1
  O  O199  1  0.51314645  0.25013870  0.54869437  1
  O  O200  1  0.01787234  0.28194343  0.54543324  1
  O  O201  1  0.52593582  0.79369893  0.54463619  1
  O  O202  1  0.27309970  0.72976779  0.55362974  1
  O  O203  1  0.73768531  0.48273606  0.55773015  1
  O  O204  1  0.29002274  0.27267539  0.57293084  1
  O  O205  1  0.75101679  0.00339294  0.57322203  1
  O  O206  1  0.50163524  0.97130125  0.57972477  1
  O  O207  1  0.98407492  0.46498620  0.57464561  1
  O  O208  1  0.50436878  0.44638425  0.57951254  1
  O  O209  1  0.99916111  0.96933388  0.58427745  1
  O  O210  1  0.25737140  0.94606620  0.58178603  1
  O  O211  1  0.75113819  0.70246134  0.59043811  1
  O  O212  1  0.21245957  0.48666054  0.59805956  1
  O  O213  1  0.76583387  0.21048783  0.60473037  1
  O  O214  1  0.03271571  0.18547834  0.61310405  1
  O  O215  1  0.48432023  0.66855112  0.60745820  1
