# Supplementary material for: Band Alignment of Oxides by Learnable Structural-Descriptor-Aided Neural Network and Transfer Learning
Source: J Am Chem Soc. 2024 Mar 28;146(14):9697–708. doi: 10.1021/jacs.3c13574 (PMC11009958; doi:10.1021/jacs.3c13574)
Supplement: Supplementary file 3 — ja3c13574_si_003.zip [file ja3c13574_si_003.zip › Data_S2/after_optimization/binary/1029.cif]

# generated using pymatgen
data_HfO2
_symmetry_space_group_name_H-M   'P 1'
_cell_length_a   10.12540900
_cell_length_b   11.69344374
_cell_length_c   37.17153270
_cell_angle_alpha   81.42910782
_cell_angle_beta   90.00000000
_cell_angle_gamma   90.00000000
_symmetry_Int_Tables_number   1
_chemical_formula_structural   HfO2
_chemical_formula_sum   'Hf72 O144'
_cell_volume   4351.99195418
_cell_formula_units_Z   72
loop_
 _symmetry_equiv_pos_site_id
 _symmetry_equiv_pos_as_xyz
  1  'x, y, z'
loop_
 _atom_site_type_symbol
 _atom_site_label
 _atom_site_symmetry_multiplicity
 _atom_site_fract_x
 _atom_site_fract_y
 _atom_site_fract_z
 _atom_site_occupancy
  Hf  Hf0  1  0.85456936  0.72852066  0.01600618  1
  Hf  Hf1  1  0.33965045  0.71721039  0.01313592  1
  Hf  Hf2  1  0.87793567  0.41125045  0.03355359  1
  Hf  Hf3  1  0.35923410  0.43642185  0.04505294  1
  Hf  Hf4  1  0.61010798  0.95602725  0.03842321  1
  Hf  Hf5  1  0.12391665  0.95358520  0.03287798  1
  Hf  Hf6  1  0.60656869  0.61725741  0.05437450  1
  Hf  Hf7  1  0.09900950  0.60648457  0.06019990  1
  Hf  Hf8  1  0.89727507  0.14232356  0.05358402  1
  Hf  Hf9  1  0.40123949  0.14115570  0.05994774  1
  Hf  Hf10  1  0.88976680  0.81638534  0.08994786  1
  Hf  Hf11  1  0.38301841  0.79943411  0.09583449  1
  Hf  Hf12  1  0.61899003  0.32645339  0.09303018  1
  Hf  Hf13  1  0.11095588  0.31341979  0.09732515  1
  Hf  Hf14  1  0.62009871  0.99213250  0.12255871  1
  Hf  Hf15  1  0.12234824  0.98725991  0.12359492  1
  Hf  Hf16  1  0.88648264  0.51102478  0.12769154  1
  Hf  Hf17  1  0.38692486  0.51325243  0.12977010  1
  Hf  Hf18  1  0.88374857  0.17624589  0.15111192  1
  Hf  Hf19  1  0.38586248  0.17154427  0.15372778  1
  Hf  Hf20  1  0.61707909  0.70451704  0.15739116  1
  Hf  Hf21  1  0.11395756  0.70022460  0.15975634  1
  Hf  Hf22  1  0.61610087  0.36287545  0.18361762  1
  Hf  Hf23  1  0.11675623  0.35701235  0.18733231  1
  Hf  Hf24  1  0.88666615  0.89164800  0.18894707  1
  Hf  Hf25  1  0.38480131  0.88716489  0.19141069  1
  Hf  Hf26  1  0.88439691  0.55229277  0.21545028  1
  Hf  Hf27  1  0.38386419  0.54799642  0.21783598  1
  Hf  Hf28  1  0.61631469  0.07873645  0.21968692  1
  Hf  Hf29  1  0.11571819  0.07290274  0.22201760  1
  Hf  Hf30  1  0.61576869  0.73994323  0.24660913  1
  Hf  Hf31  1  0.11625357  0.73446536  0.24921555  1
  Hf  Hf32  1  0.88417152  0.26498332  0.25075830  1
  Hf  Hf33  1  0.38539980  0.26060654  0.25315064  1
  Hf  Hf34  1  0.88434688  0.92713374  0.27807348  1
  Hf  Hf35  1  0.38430901  0.92237713  0.28063411  1
  Hf  Hf36  1  0.61569099  0.45262287  0.28186589  1
  Hf  Hf37  1  0.11565312  0.44786626  0.28442652  1
  Hf  Hf38  1  0.61460020  0.11439346  0.30934936  1
  Hf  Hf39  1  0.11582848  0.11001668  0.31174170  1
  Hf  Hf40  1  0.88374643  0.64053464  0.31328445  1
  Hf  Hf41  1  0.38423131  0.63505677  0.31589087  1
  Hf  Hf42  1  0.88428181  0.30209726  0.34048240  1
  Hf  Hf43  1  0.38368531  0.29626355  0.34281308  1
  Hf  Hf44  1  0.61613581  0.82700358  0.34466402  1
  Hf  Hf45  1  0.11560309  0.82270723  0.34704972  1
  Hf  Hf46  1  0.61519869  0.48783511  0.37108931  1
  Hf  Hf47  1  0.11333385  0.48335200  0.37355293  1
  Hf  Hf48  1  0.88324377  0.01798765  0.37516769  1
  Hf  Hf49  1  0.38389913  0.01212455  0.37888238  1
  Hf  Hf50  1  0.88604244  0.67477540  0.40274366  1
  Hf  Hf51  1  0.38292091  0.67048296  0.40510884  1
  Hf  Hf52  1  0.61413752  0.20345573  0.40877222  1
  Hf  Hf53  1  0.11625143  0.19875411  0.41138808  1
  Hf  Hf54  1  0.61307514  0.86174757  0.43272990  1
  Hf  Hf55  1  0.11351736  0.86397522  0.43480846  1
  Hf  Hf56  1  0.87765176  0.38774009  0.43890508  1
  Hf  Hf57  1  0.37990129  0.38286750  0.43994129  1
  Hf  Hf58  1  0.88904412  0.06158021  0.46517485  1
  Hf  Hf59  1  0.38100997  0.04854661  0.46946982  1
  Hf  Hf60  1  0.61698159  0.57556589  0.46666551  1
  Hf  Hf61  1  0.11023320  0.55861466  0.47255214  1
  Hf  Hf62  1  0.59876051  0.23384430  0.50255226  1
  Hf  Hf63  1  0.10272493  0.23267644  0.50891598  1
  Hf  Hf64  1  0.90099050  0.76851543  0.50230010  1
  Hf  Hf65  1  0.39343131  0.75774259  0.50812550  1
  Hf  Hf66  1  0.87608335  0.42141480  0.52962202  1
  Hf  Hf67  1  0.38989202  0.41897275  0.52407679  1
  Hf  Hf68  1  0.64076590  0.93857815  0.51744706  1
  Hf  Hf69  1  0.12206433  0.96374955  0.52894641  1
  Hf  Hf70  1  0.66034955  0.65778961  0.54936408  1
  Hf  Hf71  1  0.14543064  0.64647934  0.54649382  1
  O  O72  1  0.22975688  0.85590739  -0.00110991  1
  O  O73  1  0.68303397  0.68073917  0.00337570  1
  O  O74  1  0.46710091  0.57498008  0.01681682  1
  O  O75  1  0.98026553  0.06505684  0.01356171  1
  O  O76  1  0.51731794  0.09258728  0.01743768  1
  O  O77  1  0.95695043  0.57766743  0.01500218  1
  O  O78  1  0.21901086  0.56437702  0.01818376  1
  O  O79  1  0.79488702  0.26939395  0.02126976  1
  O  O80  1  0.24734966  0.07905300  0.03691634  1
  O  O81  1  0.79092441  0.87479801  0.03409724  1
  O  O82  1  0.02396532  0.77705753  0.04420545  1
  O  O83  1  0.50162365  0.30792257  0.04626262  1
  O  O84  1  0.02236227  0.29278124  0.04819720  1
  O  O85  1  0.49677918  0.79217757  0.04138519  1
  O  O86  1  0.28088264  0.69201983  0.06464625  1
  O  O87  1  0.71243740  0.46135010  0.05713244  1
  O  O88  1  0.27160194  0.28204634  0.06733068  1
  O  O89  1  0.72412730  0.03962374  0.07252040  1
  O  O90  1  0.47982091  0.96266765  0.08049960  1
  O  O91  1  0.97762028  0.46440131  0.08034107  1
  O  O92  1  0.48609384  0.48024482  0.08290709  1
  O  O93  1  0.98836619  0.97277911  0.07895934  1
  O  O94  1  0.21000315  0.88464469  0.08792369  1
  O  O95  1  0.80001235  0.66464162  0.07105989  1
  O  O96  1  0.22934737  0.47531233  0.09206825  1
  O  O97  1  0.79582824  0.23853868  0.09965932  1
  O  O98  1  0.02377745  0.14980309  0.10831393  1
  O  O99  1  0.52854026  0.66047199  0.10737623  1
  O  O100  1  0.01551780  0.66130714  0.10977154  1
  O  O101  1  0.52984728  0.16000172  0.10840126  1
  O  O102  1  0.29543448  0.08028491  0.11663114  1
  O  O103  1  0.71293112  0.82806650  0.11661106  1
  O  O104  1  0.29155366  0.66677837  0.13549491  1
  O  O105  1  0.71170773  0.42181800  0.13274121  1
  O  O106  1  0.47816719  0.33895472  0.13933289  1
  O  O107  1  0.97821906  0.84154999  0.14048174  1
  O  O108  1  0.48139673  0.84849583  0.14277528  1
  O  O109  1  0.97886233  0.34760848  0.14246649  1
  O  O110  1  0.21270415  0.26917786  0.14863285  1
  O  O111  1  0.78978486  0.01626169  0.15030887  1
  O  O112  1  0.21292975  0.85685504  0.16415780  1
  O  O113  1  0.79116683  0.61005740  0.16257925  1
  O  O114  1  0.02433686  0.52702123  0.17104551  1
  O  O115  1  0.52369438  0.02917137  0.17140817  1
  O  O116  1  0.02429052  0.03560290  0.17241979  1
  O  O117  1  0.52385985  0.53632933  0.17210724  1
  O  O118  1  0.28938643  0.45441676  0.17972180  1
  O  O119  1  0.71221007  0.20474191  0.17987887  1
  O  O120  1  0.28964823  0.04653879  0.19467301  1
  O  O121  1  0.71231690  0.79540434  0.19513714  1
  O  O122  1  0.47793091  0.71476047  0.20273734  1
  O  O123  1  0.97752202  0.21360794  0.20244844  1
  O  O124  1  0.47780667  0.22298633  0.20362200  1
  O  O125  1  0.97764166  0.72260176  0.20394028  1
  O  O126  1  0.20949343  0.64182487  0.21141315  1
  O  O127  1  0.78955699  0.39335779  0.21081222  1
  O  O128  1  0.21067449  0.23209270  0.22672396  1
  O  O129  1  0.78923558  0.98197394  0.22696475  1
  O  O130  1  0.02339118  0.90232217  0.23392808  1
  O  O131  1  0.52260730  0.40305553  0.23332992  1
  O  O132  1  0.02187026  0.41074358  0.23487232  1
  O  O133  1  0.52305513  0.91070542  0.23529351  1
  O  O134  1  0.28973029  0.83004459  0.24272317  1
  O  O135  1  0.71077325  0.58022372  0.24218815  1
  O  O136  1  0.28897893  0.42041810  0.25703393  1
  O  O137  1  0.71046476  0.17033756  0.25770002  1
  O  O138  1  0.47753711  0.08979255  0.26504622  1
  O  O139  1  0.97715720  0.58972609  0.26491817  1
  O  O140  1  0.47744793  0.59788129  0.26621368  1
  O  O141  1  0.97754729  0.09745663  0.26657208  1
  O  O142  1  0.21067774  0.01695971  0.27394850  1
  O  O143  1  0.78944056  0.76718439  0.27382507  1
  O  O144  1  0.21055944  0.60781561  0.28867493  1
  O  O145  1  0.78932226  0.35804029  0.28855150  1
  O  O146  1  0.02245271  0.27754337  0.29592792  1
  O  O147  1  0.52255207  0.77711871  0.29628632  1
  O  O148  1  0.02284280  0.78527391  0.29758183  1
  O  O149  1  0.52246289  0.28520745  0.29745378  1
  O  O150  1  0.28953524  0.20466244  0.30479998  1
  O  O151  1  0.71102107  0.95458190  0.30546607  1
  O  O152  1  0.28922675  0.79477628  0.32031185  1
  O  O153  1  0.71026971  0.54495541  0.31977683  1
  O  O154  1  0.47694487  0.46429458  0.32720649  1
  O  O155  1  0.97812974  0.96425642  0.32762768  1
  O  O156  1  0.47739270  0.97194447  0.32917008  1
  O  O157  1  0.97660882  0.47267783  0.32857192  1
  O  O158  1  0.21076442  0.39302606  0.33553525  1
  O  O159  1  0.78932551  0.14290730  0.33577604  1
  O  O160  1  0.21044301  0.98164221  0.35168778  1
  O  O161  1  0.79050657  0.73317513  0.35108685  1
  O  O162  1  0.02235834  0.65239824  0.35855972  1
  O  O163  1  0.52219333  0.15201367  0.35887800  1
  O  O164  1  0.02247798  0.16139206  0.36005156  1
  O  O165  1  0.52206909  0.66023953  0.35976266  1
  O  O166  1  0.28768310  0.57959566  0.36736286  1
  O  O167  1  0.71035177  0.32846121  0.36782699  1
  O  O168  1  0.28778993  0.17025809  0.38262113  1
  O  O169  1  0.71061357  0.92058324  0.38277820  1
  O  O170  1  0.47614015  0.83867067  0.39039276  1
  O  O171  1  0.97570948  0.33939710  0.39008021  1
  O  O172  1  0.47630562  0.34582863  0.39109183  1
  O  O173  1  0.97566314  0.84797877  0.39145449  1
  O  O174  1  0.20883317  0.76494260  0.39992075  1
  O  O175  1  0.78707025  0.51814496  0.39834220  1
  O  O176  1  0.21021514  0.35873831  0.41219113  1
  O  O177  1  0.78729585  0.10582214  0.41386715  1
  O  O178  1  0.02113767  0.02739152  0.42003351  1
  O  O179  1  0.51860327  0.52650417  0.41972472  1
  O  O180  1  0.02178094  0.53345001  0.42201826  1
  O  O181  1  0.52183281  0.03604528  0.42316711  1
  O  O182  1  0.28829227  0.95318200  0.42975879  1
  O  O183  1  0.70844634  0.70822163  0.42700509  1
  O  O184  1  0.28706888  0.54693350  0.44588894  1
  O  O185  1  0.70456552  0.29471509  0.44586886  1
  O  O186  1  0.47015272  0.21499828  0.45409874  1
  O  O187  1  0.98448220  0.71369286  0.45272846  1
  O  O188  1  0.47145974  0.71452801  0.45512377  1
  O  O189  1  0.97622255  0.22519691  0.45418607  1
  O  O190  1  0.20417176  0.13646132  0.46284068  1
  O  O191  1  0.77065263  0.89968767  0.47043175  1
  O  O192  1  0.19998765  0.71035838  0.49144011  1
  O  O193  1  0.78999685  0.49035531  0.47457631  1
  O  O194  1  0.01163381  0.40222089  0.48354066  1
  O  O195  1  0.51390616  0.89475518  0.47959291  1
  O  O196  1  0.02237972  0.91059869  0.48215893  1
  O  O197  1  0.52017909  0.41233235  0.48200040  1
  O  O198  1  0.27587270  0.33537626  0.48997960  1
  O  O199  1  0.72839806  0.09295366  0.49516932  1
  O  O200  1  0.28756260  0.91364990  0.50536756  1
  O  O201  1  0.71911736  0.68298017  0.49785375  1
  O  O202  1  0.50322082  0.58282243  0.52111481  1
  O  O203  1  0.97763773  0.08221876  0.51430280  1
  O  O204  1  0.49837635  0.06707743  0.51623738  1
  O  O205  1  0.97603468  0.59794247  0.51829455  1
  O  O206  1  0.20907559  0.50020199  0.52840276  1
  O  O207  1  0.75265034  0.29594700  0.52558366  1
  O  O208  1  0.20511298  0.10560605  0.54123024  1
  O  O209  1  0.78098914  0.81062298  0.54431624  1
  O  O210  1  0.04304957  0.79733257  0.54749782  1
  O  O211  1  0.48268206  0.28241272  0.54506232  1
  O  O212  1  0.01973447  0.30994316  0.54893829  1
  O  O213  1  0.53289909  0.80001992  0.54568318  1
  O  O214  1  0.31696603  0.69426083  0.55912430  1
  O  O215  1  0.77024312  0.51909261  0.56360991  1
