# Supplementary material for: Band Alignment of Oxides by Learnable Structural-Descriptor-Aided Neural Network and Transfer Learning
Source: J Am Chem Soc. 2024 Mar 28;146(14):9697–708. doi: 10.1021/jacs.3c13574 (PMC11009958; doi:10.1021/jacs.3c13574)
Supplement: Supplementary file 3 — ja3c13574_si_003.zip [file ja3c13574_si_003.zip › Data_S2/after_optimization/binary/103.cif]

# generated using pymatgen
data_ZnO
_symmetry_space_group_name_H-M   'P 1'
_cell_length_a   5.11171200
_cell_length_b   11.45004408
_cell_length_c   36.06868904
_cell_angle_alpha   83.69120395
_cell_angle_beta   90.00000000
_cell_angle_gamma   90.00000000
_symmetry_Int_Tables_number   1
_chemical_formula_structural   ZnO
_chemical_formula_sum   'Zn54 O54'
_cell_volume   2098.29164924
_cell_formula_units_Z   54
loop_
 _symmetry_equiv_pos_site_id
 _symmetry_equiv_pos_as_xyz
  1  'x, y, z'
loop_
 _atom_site_type_symbol
 _atom_site_label
 _atom_site_symmetry_multiplicity
 _atom_site_fract_x
 _atom_site_fract_y
 _atom_site_fract_z
 _atom_site_occupancy
  Zn  Zn0  1  0.04617501  0.71148520  0.01615206  1
  Zn  Zn1  1  0.53048875  0.13731161  0.02131932  1
  Zn  Zn2  1  0.02933528  0.25614293  0.03221456  1
  Zn  Zn3  1  0.50150795  0.84029715  0.03621676  1
  Zn  Zn4  1  0.00416685  -0.00260600  0.04532411  1
  Zn  Zn5  1  0.50065853  0.60780187  0.05385511  1
  Zn  Zn6  1  -0.00774560  0.73950663  0.08151820  1
  Zn  Zn7  1  0.50320432  0.31936419  0.07397624  1
  Zn  Zn8  1  0.00486189  0.46911851  0.08735449  1
  Zn  Zn9  1  0.50073943  0.03306720  0.09706005  1
  Zn  Zn10  1  0.00138242  0.18535263  0.11106274  1
  Zn  Zn11  1  0.49279960  0.76419397  0.12753264  1
  Zn  Zn12  1  -0.00199157  0.91935724  0.13614737  1
  Zn  Zn13  1  0.49936461  0.48862312  0.13831127  1
  Zn  Zn14  1  -0.00165045  0.62809549  0.15918447  1
  Zn  Zn15  1  0.49859999  0.21070179  0.16008249  1
  Zn  Zn16  1  -0.00110309  0.36029835  0.17476855  1
  Zn  Zn17  1  0.49844600  0.93817209  0.18578221  1
  Zn  Zn18  1  0.99875345  0.08838099  0.19804469  1
  Zn  Zn19  1  0.49783612  0.65554930  0.20801144  1
  Zn  Zn20  1  0.99688469  0.80753834  0.22017135  1
  Zn  Zn21  1  0.49668964  0.38094198  0.22491379  1
  Zn  Zn22  1  0.99776819  0.52636339  0.24228269  1
  Zn  Zn23  1  0.49784906  0.10905439  0.24745890  1
  Zn  Zn24  1  0.99732414  0.25656178  0.26223017  1
  Zn  Zn25  1  0.49693595  0.83060273  0.26980240  1
  Zn  Zn26  1  0.99693542  0.98140044  0.28286827  1
  Zn  Zn27  1  0.49693542  0.55051356  0.29159973  1
  Zn  Zn28  1  0.99693595  0.70131227  0.30466660  1
  Zn  Zn29  1  0.49732414  0.27535322  0.31223783  1
  Zn  Zn30  1  0.99784906  0.42286061  0.32700910  1
  Zn  Zn31  1  0.49776819  0.00555161  0.33218531  1
  Zn  Zn32  1  0.99668964  0.15097302  0.34955421  1
  Zn  Zn33  1  0.49688469  0.72437666  0.35429665  1
  Zn  Zn34  1  0.99783612  0.87636470  0.36645656  1
  Zn  Zn35  1  0.49875345  0.44353401  0.37642431  1
  Zn  Zn36  1  -0.00155400  0.59374291  0.38868579  1
  Zn  Zn37  1  0.49889691  0.17161665  0.39969945  1
  Zn  Zn38  1  -0.00140001  0.32121321  0.41438651  1
  Zn  Zn39  1  0.49834955  0.90381951  0.41528353  1
  Zn  Zn40  1  -0.00063539  0.04329188  0.43615673  1
  Zn  Zn41  1  0.49800843  0.61255776  0.43832063  1
  Zn  Zn42  1  -0.00720040  0.76772003  0.44693536  1
  Zn  Zn43  1  0.50138242  0.34656237  0.46340526  1
  Zn  Zn44  1  0.00073943  0.49884780  0.47740795  1
  Zn  Zn45  1  0.50486189  0.06279649  0.48711451  1
  Zn  Zn46  1  0.00320432  0.21255081  0.50049176  1
  Zn  Zn47  1  0.49225440  0.79240837  0.49294980  1
  Zn  Zn48  1  0.00065853  0.92411313  0.52061289  1
  Zn  Zn49  1  0.50416685  0.53452100  0.52914389  1
  Zn  Zn50  1  0.00150795  0.69161685  0.53825124  1
  Zn  Zn51  1  0.52933528  0.27577207  0.54225344  1
  Zn  Zn52  1  0.03048875  0.39460339  0.55314868  1
  Zn  Zn53  1  0.54617501  0.82042980  0.55831594  1
  O  O54  1  0.39790645  0.70882025  0.00849154  1
  O  O55  1  0.88295444  0.12888159  0.01321578  1
  O  O56  1  0.38204613  0.28063248  0.02693917  1
  O  O57  1  0.88120398  0.84434848  0.03641825  1
  O  O58  1  0.38719961  -0.00362838  0.04651564  1
  O  O59  1  0.88129319  0.60329437  0.05480451  1
  O  O60  1  0.36637188  0.73925054  0.08036958  1
  O  O61  1  0.88529116  0.31698895  0.07496742  1
  O  O62  1  0.38773874  0.47074263  0.08712084  1
  O  O63  1  0.88353815  0.03463599  0.09626355  1
  O  O64  1  0.38380625  0.18650218  0.11019273  1
  O  O65  1  0.86955821  0.76505503  0.12834772  1
  O  O66  1  0.37635957  0.91865054  0.13633587  1
  O  O67  1  0.88201596  0.48778901  0.13839632  1
  O  O68  1  0.37633245  0.62779329  0.15921946  1
  O  O69  1  0.88024711  0.21061752  0.16039337  1
  O  O70  1  0.38055757  0.36028214  0.17464361  1
  O  O71  1  0.87721872  0.93798494  0.18575189  1
  O  O72  1  0.37804226  0.08895229  0.19787490  1
  O  O73  1  0.87686701  0.65606908  0.20797623  1
  O  O74  1  0.37746616  0.80740672  0.22011305  1
  O  O75  1  0.87850290  0.38094665  0.22496923  1
  O  O76  1  0.37694315  0.52600821  0.24230196  1
  O  O77  1  0.87691789  0.10880954  0.24745268  1
  O  O78  1  0.37756007  0.25680166  0.26226925  1
  O  O79  1  0.87709797  0.83072288  0.26984839  1
  O  O80  1  0.37699646  0.98125414  0.28282946  1
  O  O81  1  0.87699646  0.55065986  0.29163854  1
  O  O82  1  0.37709797  0.70119212  0.30462061  1
  O  O83  1  0.87756007  0.27511334  0.31219875  1
  O  O84  1  0.37691789  0.42310546  0.32701532  1
  O  O85  1  0.87694315  0.00590679  0.33216604  1
  O  O86  1  0.37850290  0.15096835  0.34949877  1
  O  O87  1  0.87746616  0.72450828  0.35435495  1
  O  O88  1  0.37686701  0.87584492  0.36649177  1
  O  O89  1  0.87804226  0.44296271  0.37659410  1
  O  O90  1  0.37721872  0.59393006  0.38871611  1
  O  O91  1  0.88055757  0.17163286  0.39982439  1
  O  O92  1  0.38024711  0.32129748  0.41407563  1
  O  O93  1  0.87633245  0.90412171  0.41524854  1
  O  O94  1  0.38201596  0.04412599  0.43607168  1
  O  O95  1  0.87635957  0.61326446  0.43813213  1
  O  O96  1  0.36955821  0.76685897  0.44612028  1
  O  O97  1  0.88380625  0.34541282  0.46427527  1
  O  O98  1  0.38353815  0.49727901  0.47820445  1
  O  O99  1  0.88773874  0.06117237  0.48734816  1
  O  O100  1  0.38529116  0.21492605  0.49950058  1
  O  O101  1  0.86637188  0.79266446  0.49409842  1
  O  O102  1  0.38129319  0.92862063  0.51966349  1
  O  O103  1  0.88719961  0.53554338  0.52795236  1
  O  O104  1  0.38120398  0.68756552  0.53804975  1
  O  O105  1  0.88204613  0.25128252  0.54752883  1
  O  O106  1  0.38295444  0.40303341  0.56125222  1
  O  O107  1  0.89790645  0.82309475  0.56597646  1
