# Supplementary material for: Band Alignment of Oxides by Learnable Structural-Descriptor-Aided Neural Network and Transfer Learning
Source: J Am Chem Soc. 2024 Mar 28;146(14):9697–708. doi: 10.1021/jacs.3c13574 (PMC11009958; doi:10.1021/jacs.3c13574)
Supplement: Supplementary file 3 — ja3c13574_si_003.zip [file ja3c13574_si_003.zip › Data_S2/after_optimization/binary/1030.cif]

# generated using pymatgen
data_HfO2
_symmetry_space_group_name_H-M   'P 1'
_cell_length_a   5.25951200
_cell_length_b   20.88498001
_cell_length_c   40.86016000
_cell_angle_alpha   75.84448064
_cell_angle_beta   90.00000000
_cell_angle_gamma   90.00000000
_symmetry_Int_Tables_number   1
_chemical_formula_structural   HfO2
_chemical_formula_sum   'Hf72 O144'
_cell_volume   4351.99195418
_cell_formula_units_Z   72
loop_
 _symmetry_equiv_pos_site_id
 _symmetry_equiv_pos_as_xyz
  1  'x, y, z'
loop_
 _atom_site_type_symbol
 _atom_site_label
 _atom_site_symmetry_multiplicity
 _atom_site_fract_x
 _atom_site_fract_y
 _atom_site_fract_z
 _atom_site_occupancy
  Hf  Hf0  1  0.57270404  0.43969414  0.05001832  1
  Hf  Hf1  1  -0.07270404  0.93969414  0.05001832  1
  Hf  Hf2  1  0.54473157  0.81956797  0.05859623  1
  Hf  Hf3  1  0.95526843  0.31956897  0.05859623  1
  Hf  Hf4  1  -0.04806289  0.69379768  0.06768814  1
  Hf  Hf5  1  0.54806289  0.19379768  0.06768814  1
  Hf  Hf6  1  0.94040368  0.07052294  0.08009042  1
  Hf  Hf7  1  0.55959632  0.57052294  0.08009042  1
  Hf  Hf8  1  0.05345510  0.45457063  0.09773037  1
  Hf  Hf9  1  0.44654490  0.95457063  0.09773037  1
  Hf  Hf10  1  0.00366160  0.80654951  0.11950384  1
  Hf  Hf11  1  0.49633840  0.30654951  0.11950384  1
  Hf  Hf12  1  0.03106531  0.18277451  0.12735113  1
  Hf  Hf13  1  0.46893469  0.68277451  0.12735113  1
  Hf  Hf14  1  0.54955183  0.05791940  0.15003695  1
  Hf  Hf15  1  0.95044817  0.55791940  0.15003695  1
  Hf  Hf16  1  0.04217245  0.94467680  0.16299001  1
  Hf  Hf17  1  0.45782755  0.44467680  0.16299001  1
  Hf  Hf18  1  0.95466443  0.30723390  0.17918223  1
  Hf  Hf19  1  0.54533557  0.80723390  0.17918223  1
  Hf  Hf20  1  0.03916975  0.68971330  0.19316262  1
  Hf  Hf21  1  0.46083025  0.18971330  0.19316262  1
  Hf  Hf22  1  0.97021148  0.05578919  0.21257039  1
  Hf  Hf23  1  0.52978852  0.55578919  0.21257039  1
  Hf  Hf24  1  0.46962311  0.93992465  0.22750009  1
  Hf  Hf25  1  0.03037689  0.43992465  0.22750009  1
  Hf  Hf26  1  0.53112843  0.30736050  0.24265195  1
  Hf  Hf27  1  0.96887157  0.80736050  0.24265195  1
  Hf  Hf28  1  0.46703315  0.69248209  0.25563938  1
  Hf  Hf29  1  0.03296685  0.19248209  0.25563938  1
  Hf  Hf30  1  0.96830095  0.55778262  0.27315815  1
  Hf  Hf31  1  0.53169905  0.05778262  0.27315815  1
  Hf  Hf32  1  0.46610788  0.44053066  0.29020584  1
  Hf  Hf33  1  0.03389212  0.94053066  0.29020584  1
  Hf  Hf34  1  0.53798176  0.80698392  0.30633099  1
  Hf  Hf35  1  0.96201824  0.30698392  0.30633099  1
  Hf  Hf36  1  0.46201824  0.19301508  0.31866901  1
  Hf  Hf37  1  0.03798176  0.69301508  0.31866901  1
  Hf  Hf38  1  0.96610788  0.05946834  0.33479416  1
  Hf  Hf39  1  0.53389212  0.55946834  0.33479416  1
  Hf  Hf40  1  0.46830095  0.94221638  0.35184185  1
  Hf  Hf41  1  0.03169905  0.44221638  0.35184185  1
  Hf  Hf42  1  0.53296685  0.30751691  0.36936062  1
  Hf  Hf43  1  0.96703315  0.80751691  0.36936062  1
  Hf  Hf44  1  0.46887157  0.69263850  0.38234805  1
  Hf  Hf45  1  0.03112843  0.19263850  0.38234805  1
  Hf  Hf46  1  0.96962311  0.56007435  0.39749991  1
  Hf  Hf47  1  0.53037689  0.06007435  0.39749991  1
  Hf  Hf48  1  0.02978852  0.94420981  0.41242961  1
  Hf  Hf49  1  0.47021148  0.44420981  0.41242961  1
  Hf  Hf50  1  0.96083025  0.31028570  0.43183738  1
  Hf  Hf51  1  0.53916975  0.81028570  0.43183738  1
  Hf  Hf52  1  0.45466443  0.19276510  0.44581777  1
  Hf  Hf53  1  0.04533557  0.69276510  0.44581777  1
  Hf  Hf54  1  0.95782755  0.05532220  0.46200999  1
  Hf  Hf55  1  0.54217245  0.55532320  0.46200999  1
  Hf  Hf56  1  0.04955183  0.44207960  0.47496305  1
  Hf  Hf57  1  0.45044817  0.94207960  0.47496305  1
  Hf  Hf58  1  0.96893469  0.81722449  0.49764887  1
  Hf  Hf59  1  0.53106531  0.31722449  0.49764887  1
  Hf  Hf60  1  -0.00366160  0.19344949  0.50549616  1
  Hf  Hf61  1  0.50366160  0.69344949  0.50549616  1
  Hf  Hf62  1  0.55345510  0.04542837  0.52726963  1
  Hf  Hf63  1  0.94654490  0.54542837  0.52726963  1
  Hf  Hf64  1  0.44040368  0.42947606  0.54490958  1
  Hf  Hf65  1  0.05959632  0.92947606  0.54490958  1
  Hf  Hf66  1  0.04806289  0.30620132  0.55731186  1
  Hf  Hf67  1  0.45193711  0.80620132  0.55731186  1
  Hf  Hf68  1  0.45526843  0.18043103  0.56640377  1
  Hf  Hf69  1  0.04473157  0.68043103  0.56640377  1
  Hf  Hf70  1  0.07270404  0.06030486  0.57498168  1
  Hf  Hf71  1  0.42729596  0.56030486  0.57498168  1
  O  O72  1  0.72189137  0.27138535  0.03499513  1
  O  O73  1  0.77810863  0.77138435  0.03499513  1
  O  O74  1  0.83214858  0.40258966  0.02462349  1
  O  O75  1  0.66785142  0.90258966  0.02462349  1
  O  O76  1  0.76182459  0.63399874  0.04530104  1
  O  O77  1  0.73817541  0.13399874  0.04530104  1
  O  O78  1  0.18293317  0.00869851  0.06082769  1
  O  O79  1  0.31706683  0.50869851  0.06082769  1
  O  O80  1  0.80967905  0.50454095  0.06088825  1
  O  O81  1  0.69032095  0.00454095  0.06088825  1
  O  O82  1  0.27525469  0.38200053  0.07947190  1
  O  O83  1  0.22474531  0.88200053  0.07947190  1
  O  O84  1  0.19883681  0.14238461  0.08701614  1
  O  O85  1  0.30116319  0.64238461  0.08701614  1
  O  O86  1  0.23340579  0.75981759  0.08643427  1
  O  O87  1  0.26659421  0.25981759  0.08643427  1
  O  O88  1  0.76224330  0.25137139  0.09709774  1
  O  O89  1  0.73775670  0.75137139  0.09709774  1
  O  O90  1  0.73144266  0.87638728  0.09006927  1
  O  O91  1  0.76855734  0.37638728  0.09006927  1
  O  O92  1  0.72086807  0.12653087  0.10807850  1
  O  O93  1  0.77913193  0.62653087  0.10807850  1
  O  O94  1  0.24744923  0.51542284  0.12369753  1
  O  O95  1  0.25255077  0.01542284  0.12369753  1
  O  O96  1  0.76192993  0.99504286  0.12385191  1
  O  O97  1  0.73807007  0.49504286  0.12385191  1
  O  O98  1  0.14500112  0.39038163  0.14693293  1
  O  O99  1  0.35499888  0.89038163  0.14693293  1
  O  O100  1  0.13825789  0.64217259  0.15454157  1
  O  O101  1  0.36174211  0.14217259  0.15454157  1
  O  O102  1  0.21228868  0.25691166  0.15219334  1
  O  O103  1  0.28771132  0.75691166  0.15219334  1
  O  O104  1  0.76647106  0.74013099  0.15699166  1
  O  O105  1  0.73352894  0.24013099  0.15699166  1
  O  O106  1  0.62781081  0.35876606  0.15586062  1
  O  O107  1  0.87218919  0.85876606  0.15586062  1
  O  O108  1  0.62186814  0.60592895  0.16439626  1
  O  O109  1  0.87813186  0.10592895  0.16439626  1
  O  O110  1  0.26915496  0.00965599  0.18710405  1
  O  O111  1  0.23084504  0.50965599  0.18710405  1
  O  O112  1  0.75118202  0.48645678  0.18899941  1
  O  O113  1  0.74881798  0.98645678  0.18899941  1
  O  O114  1  0.35943100  0.39257379  0.21382196  1
  O  O115  1  0.14056900  0.89257379  0.21382196  1
  O  O116  1  0.36421316  0.64155347  0.21887708  1
  O  O117  1  0.13578684  0.14155347  0.21887708  1
  O  O118  1  0.24361267  0.76107998  0.21520068  1
  O  O119  1  0.25638733  0.26107998  0.21520068  1
  O  O120  1  0.76287615  0.73789748  0.21966788  1
  O  O121  1  0.73712385  0.23789748  0.21966788  1
  O  O122  1  0.86372168  0.35526496  0.21878011  1
  O  O123  1  0.63627832  0.85526496  0.21878011  1
  O  O124  1  0.87174820  0.60427590  0.22227953  1
  O  O125  1  0.62825180  0.10427590  0.22227953  1
  O  O126  1  0.24293215  0.00815963  0.24971896  1
  O  O127  1  0.25706785  0.50815963  0.24971896  1
  O  O128  1  0.75928885  0.98720217  0.25194655  1
  O  O129  1  0.74071115  0.48720217  0.25194655  1
  O  O130  1  0.13326079  0.39203287  0.27826647  1
  O  O131  1  0.36673921  0.89203287  0.27826647  1
  O  O132  1  0.13600494  0.64356290  0.28036406  1
  O  O133  1  0.36399506  0.14356290  0.28036406  1
  O  O134  1  0.26253159  0.76129877  0.27894661  1
  O  O135  1  0.23746841  0.26129877  0.27894661  1
  O  O136  1  0.75695527  0.23842724  0.28262363  1
  O  O137  1  0.74304473  0.73842724  0.28262363  1
  O  O138  1  0.86842674  0.85548686  0.28185227  1
  O  O139  1  0.63157326  0.35548686  0.28185227  1
  O  O140  1  0.63335925  0.60617398  0.28385006  1
  O  O141  1  0.86664075  0.10617398  0.28385006  1
  O  O142  1  0.25930668  0.01067089  0.31133869  1
  O  O143  1  0.24069332  0.51067089  0.31133869  1
  O  O144  1  0.75930668  0.48932811  0.31366131  1
  O  O145  1  0.74069332  0.98932811  0.31366131  1
  O  O146  1  0.13335925  0.89382602  0.34114994  1
  O  O147  1  0.36664075  0.39382602  0.34114994  1
  O  O148  1  0.13157326  0.14451314  0.34314773  1
  O  O149  1  0.36842674  0.64451314  0.34314773  1
  O  O150  1  0.24304473  0.76157176  0.34237637  1
  O  O151  1  0.25695527  0.26157176  0.34237637  1
  O  O152  1  0.73746841  0.23870023  0.34605339  1
  O  O153  1  0.76253159  0.73870023  0.34605339  1
  O  O154  1  0.86399506  0.35643710  0.34463594  1
  O  O155  1  0.63600494  0.85643710  0.34463594  1
  O  O156  1  0.86673921  0.60796713  0.34673353  1
  O  O157  1  0.63326079  0.10796713  0.34673353  1
  O  O158  1  0.25928885  0.51279683  0.37305345  1
  O  O159  1  0.24071115  0.01279683  0.37305345  1
  O  O160  1  0.75706785  0.99183937  0.37528104  1
  O  O161  1  0.74293215  0.49183937  0.37528104  1
  O  O162  1  0.12825180  0.39572410  0.40272047  1
  O  O163  1  0.37174820  0.89572410  0.40272047  1
  O  O164  1  0.36372168  0.14473504  0.40621989  1
  O  O165  1  0.13627832  0.64473504  0.40621989  1
  O  O166  1  0.26287615  0.76210152  0.40533212  1
  O  O167  1  0.23712385  0.26210152  0.40533212  1
  O  O168  1  0.75638733  0.23891902  0.40979932  1
  O  O169  1  0.74361267  0.73891902  0.40979932  1
  O  O170  1  0.63578684  0.35844653  0.40612292  1
  O  O171  1  0.86421316  0.85844653  0.40612292  1
  O  O172  1  0.64056900  0.60742621  0.41117804  1
  O  O173  1  0.85943100  0.10742621  0.41117804  1
  O  O174  1  0.24881798  0.51354222  0.43600059  1
  O  O175  1  0.25118202  0.01354222  0.43600059  1
  O  O176  1  0.73084504  0.99034301  0.43789595  1
  O  O177  1  0.76915496  0.49034301  0.43789595  1
  O  O178  1  0.12186814  0.89407105  0.46060374  1
  O  O179  1  0.37813186  0.39407105  0.46060374  1
  O  O180  1  0.37218919  0.64123394  0.46913938  1
  O  O181  1  0.12781081  0.14123394  0.46913938  1
  O  O182  1  0.23352894  0.25986801  0.46800834  1
  O  O183  1  0.26647106  0.75986801  0.46800834  1
  O  O184  1  0.71228868  0.24308734  0.47280666  1
  O  O185  1  0.78771132  0.74308734  0.47280666  1
  O  O186  1  0.63825789  0.85782741  0.47045843  1
  O  O187  1  0.86174211  0.35782741  0.47045843  1
  O  O188  1  0.64500112  0.10961837  0.47806707  1
  O  O189  1  0.85499888  0.60961837  0.47806707  1
  O  O190  1  0.26192993  0.50495614  0.50114809  1
  O  O191  1  0.23807007  0.00495614  0.50114809  1
  O  O192  1  0.75255077  0.48457616  0.50130247  1
  O  O193  1  0.74744923  0.98457616  0.50130247  1
  O  O194  1  0.22086807  0.37346913  0.51692150  1
  O  O195  1  0.27913193  0.87346913  0.51692150  1
  O  O196  1  0.26855734  0.12361272  0.53493073  1
  O  O197  1  0.23144266  0.62361272  0.53493073  1
  O  O198  1  0.26224330  0.24862761  0.52790226  1
  O  O199  1  0.23775670  0.74862761  0.52790226  1
  O  O200  1  0.73340579  0.74018141  0.53856573  1
  O  O201  1  0.76659421  0.24018141  0.53856573  1
  O  O202  1  0.69883681  0.35761539  0.53798386  1
  O  O203  1  0.80116319  0.85761539  0.53798386  1
  O  O204  1  0.72474531  0.61799947  0.54552810  1
  O  O205  1  0.77525469  0.11799947  0.54552810  1
  O  O206  1  0.30967905  -0.00454195  0.56411175  1
  O  O207  1  0.19032095  0.49545805  0.56411175  1
  O  O208  1  0.81706683  0.99130049  0.56417231  1
  O  O209  1  0.68293317  0.49130049  0.56417231  1
  O  O210  1  0.23817541  0.36600126  0.57969896  1
  O  O211  1  0.26182459  0.86600126  0.57969896  1
  O  O212  1  0.33214858  0.09741034  0.60037651  1
  O  O213  1  0.16785142  0.59741034  0.60037651  1
  O  O214  1  0.27810863  0.72861465  0.59000487  1
  O  O215  1  0.22189137  0.22861465  0.59000487  1
