# Supplementary material for: Band Alignment of Oxides by Learnable Structural-Descriptor-Aided Neural Network and Transfer Learning
Source: J Am Chem Soc. 2024 Mar 28;146(14):9697–708. doi: 10.1021/jacs.3c13574 (PMC11009958; doi:10.1021/jacs.3c13574)
Supplement: Supplementary file 3 — ja3c13574_si_003.zip [file ja3c13574_si_003.zip › Data_S2/after_optimization/binary/1031.cif]

# generated using pymatgen
data_HfO2
_symmetry_space_group_name_H-M   'P 1'
_cell_length_a   5.25951200
_cell_length_b   20.88498001
_cell_length_c   40.86016000
_cell_angle_alpha   75.84448064
_cell_angle_beta   90.00000000
_cell_angle_gamma   90.00000000
_symmetry_Int_Tables_number   1
_chemical_formula_structural   HfO2
_chemical_formula_sum   'Hf72 O144'
_cell_volume   4351.99195418
_cell_formula_units_Z   72
loop_
 _symmetry_equiv_pos_site_id
 _symmetry_equiv_pos_as_xyz
  1  'x, y, z'
loop_
 _atom_site_type_symbol
 _atom_site_label
 _atom_site_symmetry_multiplicity
 _atom_site_fract_x
 _atom_site_fract_y
 _atom_site_fract_z
 _atom_site_occupancy
  Hf  Hf0  1  0.41430818  0.67098272  0.01961477  1
  Hf  Hf1  1  0.08569182  0.17098372  0.01961477  1
  Hf  Hf2  1  0.95467578  0.53815006  0.02109472  1
  Hf  Hf3  1  0.54532422  0.03814906  0.02109472  1
  Hf  Hf4  1  0.49702566  0.42714386  0.04198635  1
  Hf  Hf5  1  0.00297434  0.92714386  0.04198635  1
  Hf  Hf6  1  0.48628220  0.80181491  0.05524410  1
  Hf  Hf7  1  0.01371780  0.30181591  0.05524410  1
  Hf  Hf8  1  -0.03132046  0.69793267  0.06605776  1
  Hf  Hf9  1  0.53132046  0.19793267  0.06605776  1
  Hf  Hf10  1  0.95370308  0.04865165  0.08378140  1
  Hf  Hf11  1  0.54629692  0.54865165  0.08378140  1
  Hf  Hf12  1  0.05476456  0.43758886  0.10326706  1
  Hf  Hf13  1  0.44523544  0.93758886  0.10326706  1
  Hf  Hf14  1  0.92935686  0.80771908  0.11589648  1
  Hf  Hf15  1  0.57064314  0.30771908  0.11589648  1
  Hf  Hf16  1  0.05023977  0.19501953  0.13496392  1
  Hf  Hf17  1  0.44976023  0.69501953  0.13496392  1
  Hf  Hf18  1  0.54430557  0.05754416  0.14738540  1
  Hf  Hf19  1  0.95569443  0.55754416  0.14738540  1
  Hf  Hf20  1  0.02734007  0.94137084  0.16461231  1
  Hf  Hf21  1  0.47265993  0.44137084  0.16461231  1
  Hf  Hf22  1  0.97238283  0.30973396  0.18134086  1
  Hf  Hf23  1  0.52761717  0.80973396  0.18134086  1
  Hf  Hf24  1  0.02590630  0.69324866  0.19399363  1
  Hf  Hf25  1  0.47409370  0.19324866  0.19399363  1
  Hf  Hf26  1  0.97025283  0.05795964  0.21023197  1
  Hf  Hf27  1  0.52974717  0.55795964  0.21023197  1
  Hf  Hf28  1  0.46438549  0.94284940  0.22672868  1
  Hf  Hf29  1  0.03561451  0.44284940  0.22672868  1
  Hf  Hf30  1  0.53639902  0.30830440  0.24412780  1
  Hf  Hf31  1  0.96360098  0.80830440  0.24412780  1
  Hf  Hf32  1  0.46398728  0.69226045  0.25593108  1
  Hf  Hf33  1  0.03601272  0.19226045  0.25593108  1
  Hf  Hf34  1  0.96129888  0.55771958  0.27293562  1
  Hf  Hf35  1  0.53870112  0.05771958  0.27293562  1
  Hf  Hf36  1  0.46129888  0.44227942  0.28956438  1
  Hf  Hf37  1  0.03870112  0.94227942  0.28956438  1
  Hf  Hf38  1  0.53601272  0.80773855  0.30656892  1
  Hf  Hf39  1  0.96398728  0.30773855  0.30656892  1
  Hf  Hf40  1  0.46360098  0.19169460  0.31837220  1
  Hf  Hf41  1  0.03639902  0.69169460  0.31837220  1
  Hf  Hf42  1  0.96438549  0.05714960  0.33577132  1
  Hf  Hf43  1  0.53561451  0.55714960  0.33577132  1
  Hf  Hf44  1  0.47025283  0.94203936  0.35226803  1
  Hf  Hf45  1  0.02974717  0.44203936  0.35226803  1
  Hf  Hf46  1  0.52590630  0.30675034  0.36850637  1
  Hf  Hf47  1  0.97409370  0.80675034  0.36850637  1
  Hf  Hf48  1  0.47238283  0.69026504  0.38115914  1
  Hf  Hf49  1  0.02761717  0.19026504  0.38115914  1
  Hf  Hf50  1  0.97265993  0.55862816  0.39788769  1
  Hf  Hf51  1  0.52734007  0.05862816  0.39788769  1
  Hf  Hf52  1  0.04430557  0.94245484  0.41511460  1
  Hf  Hf53  1  0.45569443  0.44245484  0.41511460  1
  Hf  Hf54  1  0.94976023  0.30497947  0.42753608  1
  Hf  Hf55  1  0.55023977  0.80497947  0.42753608  1
  Hf  Hf56  1  0.42935686  0.19227992  0.44660352  1
  Hf  Hf57  1  0.07064314  0.69227992  0.44660352  1
  Hf  Hf58  1  0.94523544  0.06241014  0.45923294  1
  Hf  Hf59  1  0.55476456  0.56241114  0.45923294  1
  Hf  Hf60  1  0.04629692  0.45134735  0.47871860  1
  Hf  Hf61  1  0.45370308  0.95134735  0.47871860  1
  Hf  Hf62  1  0.03132046  0.80206633  0.49644224  1
  Hf  Hf63  1  0.46867954  0.30206633  0.49644224  1
  Hf  Hf64  1  -0.01371780  0.19818409  0.50725590  1
  Hf  Hf65  1  0.51371780  0.69818409  0.50725590  1
  Hf  Hf66  1  0.50297434  0.07285514  0.52051365  1
  Hf  Hf67  1  0.99702566  0.57285514  0.52051365  1
  Hf  Hf68  1  0.45467578  0.46184994  0.54140528  1
  Hf  Hf69  1  0.04532422  0.96184994  0.54140528  1
  Hf  Hf70  1  0.91430818  0.32901628  0.54288523  1
  Hf  Hf71  1  0.58569182  0.82901628  0.54288523  1
  O  O72  1  0.80586306  -0.01346275  0.00262842  1
  O  O73  1  0.69413694  0.48653825  0.00262842  1
  O  O74  1  0.14956207  0.39265800  0.03248768  1
  O  O75  1  0.35043793  0.89265800  0.03248768  1
  O  O76  1  0.17446643  0.61735830  -0.00182291  1
  O  O77  1  0.32553357  0.11735830  -0.00182291  1
  O  O78  1  0.28478925  0.24927035  0.02807237  1
  O  O79  1  0.21521075  0.74927035  0.02807237  1
  O  O80  1  0.81073002  0.23429584  0.03127730  1
  O  O81  1  0.68926998  0.73429484  0.03127730  1
  O  O82  1  0.63750234  0.33467081  0.05530664  1
  O  O83  1  0.86249766  0.83467081  0.05530664  1
  O  O84  1  0.70293542  0.60190903  0.03446019  1
  O  O85  1  0.79706458  0.10190903  0.03446019  1
  O  O86  1  0.23670248  0.00426335  0.05574513  1
  O  O87  1  0.26329752  0.50426335  0.05574513  1
  O  O88  1  0.78015560  0.47993204  0.06590091  1
  O  O89  1  0.71984440  0.97993204  0.06590091  1
  O  O90  1  0.40917228  0.39823678  0.09653030  1
  O  O91  1  0.09082772  0.89823678  0.09653030  1
  O  O92  1  0.20006775  0.13245733  0.06802147  1
  O  O93  1  0.29993225  0.63245733  0.06802147  1
  O  O94  1  0.20858868  0.74916005  0.09341569  1
  O  O95  1  0.29141132  0.24916005  0.09341569  1
  O  O96  1  0.79365677  0.23150001  0.09650752  1
  O  O97  1  0.70634323  0.73150001  0.09650752  1
  O  O98  1  0.56374252  0.84497159  0.10308836  1
  O  O99  1  0.93625748  0.34497159  0.10308836  1
  O  O100  1  0.66733271  0.10750971  0.09742711  1
  O  O101  1  0.83266729  0.60750971  0.09742711  1
  O  O102  1  0.26376377  0.51461311  0.12162292  1
  O  O103  1  0.23623623  0.01461311  0.12162292  1
  O  O104  1  0.75148932  0.98635702  0.12651946  1
  O  O105  1  0.74851068  0.48635702  0.12651946  1
  O  O106  1  0.13131618  0.39815146  0.15571968  1
  O  O107  1  0.36868382  0.89815146  0.15571968  1
  O  O108  1  0.11813362  0.64397672  0.15378361  1
  O  O109  1  0.38186638  0.14397672  0.15378361  1
  O  O110  1  0.25834732  0.26342265  0.15493637  1
  O  O111  1  0.24165268  0.76342265  0.15493637  1
  O  O112  1  0.72914895  0.73857006  0.15858260  1
  O  O113  1  0.77085105  0.23857006  0.15858260  1
  O  O114  1  0.63634619  0.35435774  0.15896403  1
  O  O115  1  0.86365381  0.85435774  0.15896403  1
  O  O116  1  0.61792899  0.60584025  0.15883145  1
  O  O117  1  0.88207101  0.10584025  0.15883145  1
  O  O118  1  0.26186396  0.01137353  0.18541952  1
  O  O119  1  0.23813604  0.51137353  0.18541952  1
  O  O120  1  0.75893601  0.48985641  0.18875441  1
  O  O121  1  0.74106399  0.98985641  0.18875441  1
  O  O122  1  0.37539255  0.39552602  0.21653299  1
  O  O123  1  0.12460745  0.89552602  0.21653299  1
  O  O124  1  0.36682754  0.64595160  0.21536503  1
  O  O125  1  0.13317246  0.14595160  0.21536503  1
  O  O126  1  0.23530710  0.76150391  0.21754876  1
  O  O127  1  0.26469290  0.26150391  0.21754876  1
  O  O128  1  0.75543064  0.73973781  0.22030309  1
  O  O129  1  0.74456936  0.23973781  0.22030309  1
  O  O130  1  0.87272732  0.35591760  0.22126688  1
  O  O131  1  0.62727268  0.85591760  0.22126688  1
  O  O132  1  0.86432901  0.60596722  0.22154229  1
  O  O133  1  0.63567099  0.10596722  0.22154229  1
  O  O134  1  0.24292704  0.01198144  0.24850193  1
  O  O135  1  0.25707296  0.51198144  0.24850193  1
  O  O136  1  0.76320941  0.98862872  0.25124951  1
  O  O137  1  0.73679059  0.48862872  0.25124951  1
  O  O138  1  0.12698115  0.39475740  0.27849945  1
  O  O139  1  0.37301885  0.89475740  0.27849945  1
  O  O140  1  0.12770819  0.64477238  0.27839011  1
  O  O141  1  0.37229181  0.14477238  0.27839011  1
  O  O142  1  0.26115182  0.76127672  0.27976509  1
  O  O143  1  0.23884818  0.26127672  0.27976509  1
  O  O144  1  0.76115182  0.23872228  0.28273491  1
  O  O145  1  0.73884818  0.73872228  0.28273491  1
  O  O146  1  0.87229181  0.85522762  0.28410989  1
  O  O147  1  0.62770819  0.35522762  0.28410989  1
  O  O148  1  0.62698115  0.60524260  0.28400055  1
  O  O149  1  0.87301885  0.10524260  0.28400055  1
  O  O150  1  0.26320941  0.01137028  0.31125049  1
  O  O151  1  0.23679059  0.51137028  0.31125049  1
  O  O152  1  0.75707296  0.48801756  0.31399807  1
  O  O153  1  0.74292704  0.98801756  0.31399807  1
  O  O154  1  0.13567099  0.89403278  0.34095771  1
  O  O155  1  0.36432901  0.39403278  0.34095771  1
  O  O156  1  0.12727268  0.14408240  0.34123312  1
  O  O157  1  0.37272732  0.64408240  0.34123312  1
  O  O158  1  0.24456936  0.76026119  0.34219691  1
  O  O159  1  0.25543064  0.26026119  0.34219691  1
  O  O160  1  0.73530710  0.23849509  0.34495124  1
  O  O161  1  0.76469290  0.73849509  0.34495124  1
  O  O162  1  0.86682754  0.35404840  0.34713497  1
  O  O163  1  0.63317246  0.85404840  0.34713497  1
  O  O164  1  0.87539255  0.60447398  0.34596701  1
  O  O165  1  0.62460745  0.10447398  0.34596701  1
  O  O166  1  0.25893601  0.51014259  0.37374559  1
  O  O167  1  0.24106399  0.01014259  0.37374559  1
  O  O168  1  0.76186396  0.98862547  0.37708048  1
  O  O169  1  0.73813604  0.48862547  0.37708048  1
  O  O170  1  0.11792899  0.39415975  0.40366855  1
  O  O171  1  0.38207101  0.89415975  0.40366855  1
  O  O172  1  0.36365381  0.14564226  0.40353597  1
  O  O173  1  0.13634619  0.64564226  0.40353597  1
  O  O174  1  0.27085105  0.76142894  0.40391740  1
  O  O175  1  0.22914895  0.26142894  0.40391740  1
  O  O176  1  0.74165268  0.23657635  0.40756363  1
  O  O177  1  0.75834732  0.73657635  0.40756363  1
  O  O178  1  0.61813362  0.35602328  0.40871639  1
  O  O179  1  0.88186638  0.85602328  0.40871639  1
  O  O180  1  0.63131618  0.60184854  0.40678032  1
  O  O181  1  0.86868382  0.10184854  0.40678032  1
  O  O182  1  0.24851068  0.51364198  0.43598054  1
  O  O183  1  0.25148932  0.01364198  0.43598054  1
  O  O184  1  0.73623623  0.98538589  0.44087708  1
  O  O185  1  0.76376377  0.48538589  0.44087708  1
  O  O186  1  0.16733271  0.89249029  0.46507289  1
  O  O187  1  0.33266729  0.39249029  0.46507289  1
  O  O188  1  0.43625748  0.65502841  0.45941164  1
  O  O189  1  0.06374252  0.15502841  0.45941164  1
  O  O190  1  0.20634323  0.26849899  0.46599248  1
  O  O191  1  0.29365677  0.76849899  0.46599248  1
  O  O192  1  0.70858868  0.25083895  0.46908431  1
  O  O193  1  0.79141132  0.75083895  0.46908431  1
  O  O194  1  0.70006775  0.86754267  0.49447853  1
  O  O195  1  0.79993225  0.36754267  0.49447853  1
  O  O196  1  0.59082772  0.10176322  0.46596970  1
  O  O197  1  0.90917228  0.60176322  0.46596970  1
  O  O198  1  0.28015560  0.52006696  0.49659909  1
  O  O199  1  0.21984440  0.02006696  0.49659909  1
  O  O200  1  0.76329752  0.49573565  0.50675487  1
  O  O201  1  0.73670248  0.99573565  0.50675487  1
  O  O202  1  0.20293542  0.39809097  0.52803981  1
  O  O203  1  0.29706458  0.89809097  0.52803981  1
  O  O204  1  0.36249766  0.16532919  0.50719336  1
  O  O205  1  0.13750234  0.66532919  0.50719336  1
  O  O206  1  0.18926998  0.26570416  0.53122270  1
  O  O207  1  0.31073002  0.76570416  0.53122270  1
  O  O208  1  0.78478925  0.75072865  0.53442763  1
  O  O209  1  0.71521075  0.25072865  0.53442763  1
  O  O210  1  0.67446643  0.38264170  0.56432291  1
  O  O211  1  0.82553357  0.88264170  0.56432291  1
  O  O212  1  0.64956207  0.60734200  0.53001232  1
  O  O213  1  0.85043793  0.10734200  0.53001232  1
  O  O214  1  0.30586306  0.01346175  0.55987158  1
  O  O215  1  0.19413694  0.51346175  0.55987158  1
