# Supplementary material for: Band Alignment of Oxides by Learnable Structural-Descriptor-Aided Neural Network and Transfer Learning
Source: J Am Chem Soc. 2024 Mar 28;146(14):9697–708. doi: 10.1021/jacs.3c13574 (PMC11009958; doi:10.1021/jacs.3c13574)
Supplement: Supplementary file 3 — ja3c13574_si_003.zip [file ja3c13574_si_003.zip › Data_S2/after_optimization/binary/1032.cif]

# generated using pymatgen
data_HfO2
_symmetry_space_group_name_H-M   'P 1'
_cell_length_a   11.40992436
_cell_length_b   12.50092534
_cell_length_c   38.52592310
_cell_angle_alpha   96.75551799
_cell_angle_beta   88.94078005
_cell_angle_gamma   58.34201244
_symmetry_Int_Tables_number   1
_chemical_formula_structural   HfO2
_chemical_formula_sum   'Hf76 O152'
_cell_volume   4623.99145132
_cell_formula_units_Z   76
loop_
 _symmetry_equiv_pos_site_id
 _symmetry_equiv_pos_as_xyz
  1  'x, y, z'
loop_
 _atom_site_type_symbol
 _atom_site_label
 _atom_site_symmetry_multiplicity
 _atom_site_fract_x
 _atom_site_fract_y
 _atom_site_fract_z
 _atom_site_occupancy
  Hf  Hf0  1  0.51908913  0.60729787  0.02349144  1
  Hf  Hf1  1  0.53669185  0.08739358  0.02724232  1
  Hf  Hf2  1  0.90104691  0.51989842  0.03395086  1
  Hf  Hf3  1  0.84209599  0.05749978  0.04550962  1
  Hf  Hf4  1  0.20749846  0.45179982  0.05084150  1
  Hf  Hf5  1  0.24852982  0.93679364  0.05471979  1
  Hf  Hf6  1  0.58924612  0.36650738  0.06494628  1
  Hf  Hf7  1  0.62179606  0.83392385  0.06175042  1
  Hf  Hf8  1  0.92839772  0.28235241  0.06872816  1
  Hf  Hf9  1  0.94707827  0.75642483  0.08069263  1
  Hf  Hf10  1  0.28162760  0.19125733  0.08934955  1
  Hf  Hf11  1  0.30342140  0.66950409  0.10140562  1
  Hf  Hf12  1  0.61824475  0.10253604  0.11264280  1
  Hf  Hf13  1  0.65555523  0.57578507  0.11511261  1
  Hf  Hf14  1  0.99267274  0.01665653  0.12110706  1
  Hf  Hf15  1  0.01863435  0.48673215  0.12663506  1
  Hf  Hf16  1  0.34337517  0.91377969  0.13611956  1
  Hf  Hf17  1  0.35564042  0.39869297  0.14352516  1
  Hf  Hf18  1  0.69862908  0.83445595  0.14948559  1
  Hf  Hf19  1  0.73063125  0.31158412  0.15507231  1
  Hf  Hf20  1  0.03051016  0.74764961  0.16847103  1
  Hf  Hf21  1  0.06944791  0.21375319  0.16816836  1
  Hf  Hf22  1  0.40193415  0.66387631  0.18402961  1
  Hf  Hf23  1  0.43017548  0.13630367  0.18507482  1
  Hf  Hf24  1  0.74563868  0.56520223  0.19704416  1
  Hf  Hf25  1  0.77229853  0.04678576  0.20235743  1
  Hf  Hf26  1  0.10942997  0.48329362  0.21009347  1
  Hf  Hf27  1  0.13520401  0.96461627  0.21499810  1
  Hf  Hf28  1  0.45076764  0.39321610  0.22722589  1
  Hf  Hf29  1  0.48016161  0.86504601  0.22929369  1
  Hf  Hf30  1  0.81354477  0.31097885  0.24021334  1
  Hf  Hf31  1  0.84476839  0.78268499  0.24324645  1
  Hf  Hf32  1  0.15761573  0.21152896  0.25434078  1
  Hf  Hf33  1  0.18307086  0.69305961  0.26095818  1
  Hf  Hf34  1  0.52201635  0.13087311  0.26861566  1
  Hf  Hf35  1  0.54768983  0.61088488  0.27501922  1
  Hf  Hf36  1  0.86154578  0.04123877  0.28660228  1
  Hf  Hf37  1  0.89343791  0.51027755  0.28856094  1
  Hf  Hf38  1  0.22420909  0.96031145  0.29967406  1
  Hf  Hf39  1  0.25610122  0.42934923  0.30163272  1
  Hf  Hf40  1  0.56995717  0.85970312  0.31321678  1
  Hf  Hf41  1  0.59563065  0.33971489  0.31961934  1
  Hf  Hf42  1  0.93457714  0.77752839  0.32727782  1
  Hf  Hf43  1  0.96003127  0.25905904  0.33389422  1
  Hf  Hf44  1  0.27287861  0.68790301  0.34498855  1
  Hf  Hf45  1  0.30410223  0.15960915  0.34802266  1
  Hf  Hf46  1  0.63748539  0.60554199  0.35894231  1
  Hf  Hf47  1  0.66687936  0.07737190  0.36101011  1
  Hf  Hf48  1  0.98244299  0.50597273  0.37323690  1
  Hf  Hf49  1  0.00821703  0.98729438  0.37814253  1
  Hf  Hf50  1  0.34534847  0.42380224  0.38587757  1
  Hf  Hf51  1  0.37200932  0.90538577  0.39119184  1
  Hf  Hf52  1  0.68747152  0.33428433  0.40316018  1
  Hf  Hf53  1  0.71571285  0.80671169  0.40420539  1
  Hf  Hf54  1  0.04819909  0.25683481  0.42006664  1
  Hf  Hf55  1  0.08713684  0.72293939  0.41976397  1
  Hf  Hf56  1  0.38701575  0.15900388  0.43316369  1
  Hf  Hf57  1  0.41901792  0.63613305  0.43874941  1
  Hf  Hf58  1  0.76200658  0.07189503  0.44471084  1
  Hf  Hf59  1  0.77427183  0.55680831  0.45211544  1
  Hf  Hf60  1  0.09901265  0.98385685  0.46159994  1
  Hf  Hf61  1  0.12497526  0.45393147  0.46712894  1
  Hf  Hf62  1  0.46209177  0.89480293  0.47312239  1
  Hf  Hf63  1  0.49940225  0.36805196  0.47559320  1
  Hf  Hf64  1  0.81422560  0.80108391  0.48682938  1
  Hf  Hf65  1  0.83601940  0.27933067  0.49888645  1
  Hf  Hf66  1  0.17056873  0.71416417  0.50754237  1
  Hf  Hf67  1  0.18924928  0.18823559  0.51950784  1
  Hf  Hf68  1  0.49585094  0.63666515  0.52648458  1
  Hf  Hf69  1  0.52840088  0.10408062  0.52328872  1
  Hf  Hf70  1  0.86911718  0.53379436  0.53351521  1
  Hf  Hf71  1  0.91014854  0.01878818  0.53739350  1
  Hf  Hf72  1  0.27555101  0.41308822  0.54272538  1
  Hf  Hf73  1  0.21660009  0.95068958  0.55428414  1
  Hf  Hf74  1  0.58095515  0.38319442  0.56099368  1
  Hf  Hf75  1  0.59855787  0.86329113  0.56474356  1
  O  O76  1  0.56752500  0.91438252  0.01746685  1
  O  O77  1  0.09123858  0.48211625  0.01233306  1
  O  O78  1  0.72528026  0.04037372  0.00935304  1
  O  O79  1  -0.02398177  0.32905821  0.02564603  1
  O  O80  1  0.52214626  0.44256756  0.01960264  1
  O  O81  1  0.67935728  0.62929491  0.02408460  1
  O  O82  1  0.34422589  0.25515996  0.03957160  1
  O  O83  1  0.83086901  0.71803499  0.04622645  1
  O  O84  1  0.79049201  0.24304897  0.04190168  1
  O  O85  1  0.34243165  0.76969874  0.02134538  1
  O  O86  1  -0.04124834  0.87317761  0.05184136  1
  O  O87  1  0.25366149  0.08883426  0.04931688  1
  O  O88  1  0.59544122  0.19732981  0.06620691  1
  O  O89  1  0.81043717  0.48444406  0.07541346  1
  O  O90  1  0.51190968  0.58676577  0.07427376  1
  O  O91  1  0.02699176  0.06060364  0.06433624  1
  O  O92  1  0.01129583  0.54032070  0.07636096  1
  O  O93  1  0.50849577  0.04862737  0.07697591  1
  O  O94  1  0.17574976  0.63271706  0.07086284  1
  O  O95  1  0.42349242  0.87326514  0.08141898  1
  O  O96  1  0.80525773  0.08438831  0.09961935  1
  O  O97  1  0.06633983  0.31333666  0.09674530  1
  O  O98  1  0.73074016  0.89616286  0.09977562  1
  O  O99  1  0.23596463  0.38541683  0.10224174  1
  O  O100  1  0.20837728  0.86954799  0.09926887  1
  O  O101  1  0.70900273  0.37705146  0.10424106  1
  O  O102  1  0.40763017  0.47125049  0.10192346  1
  O  O103  1  0.65372238  0.73797303  0.10885787  1
  O  O104  1  0.99134032  0.85223885  0.12572719  1
  O  O105  1  0.23348831  0.10293893  0.12559276  1
  O  O106  1  0.93973664  0.21079602  0.12809003  1
  O  O107  1  0.43656311  0.70900812  0.13347705  1
  O  O108  1  0.40459851  0.20356432  0.13358561  1
  O  O109  1  0.91663791  0.69590042  0.13277235  1
  O  O110  1  0.57230336  0.28052775  0.14147939  1
  O  O111  1  0.82374657  0.53330975  0.14473640  1
  O  O112  1  0.23188536  0.69883842  0.15230805  1
  O  O113  1  0.47950031  0.96301790  0.15364370  1
  O  O114  1  0.13766910  0.54103724  0.15989451  1
  O  O115  1  0.64904989  0.03324841  0.16145129  1
  O  O116  1  0.61416232  0.52285502  0.16369492  1
  O  O117  1  0.12898719  0.00945551  0.16121494  1
  O  O118  1  0.83494613  0.12215017  0.16655564  1
  O  O119  1  0.07916254  0.37465531  0.16797669  1
  O  O120  1  0.38908258  0.50574896  0.18600850  1
  O  O121  1  0.63883615  0.75749243  0.18654862  1
  O  O122  1  0.34702163  0.86464316  0.18934754  1
  O  O123  1  0.85659651  0.35561545  0.18939841  1
  O  O124  1  0.81871724  0.84882548  0.19174935  1
  O  O125  1  0.32781970  0.34196888  0.19345758  1
  O  O126  1  0.99038344  0.91944763  0.19987293  1
  O  O127  1  0.23798772  0.17023615  0.20007400  1
  O  O128  1  0.64493931  0.35319454  0.20996692  1
  O  O129  1  0.89156750  0.60852777  0.21221393  1
  O  O130  1  0.55290576  0.18766933  0.21859993  1
  O  O131  1  0.06093382  0.68072218  0.21977201  1
  O  O132  1  0.02675912  0.17019276  0.21971561  1
  O  O133  1  0.53477266  0.66548743  0.22314962  1
  O  O134  1  0.24013419  0.77332094  0.22511863  1
  O  O135  1  0.48924689  0.02466145  0.22622497  1
  O  O136  1  0.80320698  0.15260233  0.24524598  1
  O  O137  1  0.05260957  0.40417012  0.24604400  1
  O  O138  1  0.75945067  0.50982373  0.24832508  1
  O  O139  1  0.26622686  0.00492233  0.24927567  1
  O  O140  1  0.23245093  0.49625852  0.25080420  1
  O  O141  1  0.74120281  0.98850802  0.25212686  1
  O  O142  1  0.40205531  0.56872832  0.25845452  1
  O  O143  1  0.65071269  0.81988246  0.25948435  1
  O  O144  1  0.05479877  0.00379736  0.26936742  1
  O  O145  1  0.30370081  0.25490979  0.26982365  1
  O  O146  1  0.96489048  0.83491189  0.27748998  1
  O  O147  1  0.47316733  0.32751731  0.27853158  1
  O  O148  1  0.43802457  0.81984363  0.28010742  1
  O  O149  1  0.94717922  0.30980784  0.28092681  1
  O  O150  1  0.65281967  0.41810710  0.28328313  1
  O  O151  1  0.90217567  0.67080590  0.28465323  1
  O  O152  1  0.21547133  0.79978210  0.30358177  1
  O  O153  1  0.46482733  0.05248090  0.30495287  1
  O  O154  1  0.17046778  0.16078016  0.30730819  1
  O  O155  1  0.67962243  0.65074437  0.30812758  1
  O  O156  1  0.64447967  0.14307169  0.30970342  1
  O  O157  1  0.15275652  0.63567611  0.31074602  1
  O  O158  1  0.81394619  0.21567821  0.31841135  1
  O  O159  1  0.06284823  0.46679064  0.31886758  1
  O  O160  1  0.46693431  0.65070654  0.32875065  1
  O  O161  1  0.71559169  0.90185968  0.32978148  1
  O  O162  1  0.37644419  0.48208098  0.33610814  1
  O  O163  1  0.88519607  0.97433048  0.33743080  1
  O  O164  1  0.85142014  0.46566567  0.33896033  1
  O  O165  1  0.35819633  0.96076427  0.33991092  1
  O  O166  1  0.06503743  0.06641888  0.34219100  1
  O  O167  1  0.31444002  0.31798667  0.34298902  1
  O  O168  1  0.62840011  0.44592655  0.36201003  1
  O  O169  1  0.87751281  0.69726706  0.36311637  1
  O  O170  1  0.58287534  0.80510057  0.36508638  1
  O  O171  1  0.09088788  0.30039524  0.36851939  1
  O  O172  1  0.05671318  0.78986582  0.36846299  1
  O  O173  1  0.56474124  0.28291867  0.36963507  1
  O  O174  1  0.22608050  0.86206023  0.37602207  1
  O  O175  1  0.47270769  0.11739346  0.37826808  1
  O  O176  1  0.87965928  0.30035285  0.38816100  1
  O  O177  1  0.12726356  0.55114137  0.38836207  1
  O  O178  1  0.78982730  0.12861912  0.39477842  1
  O  O179  1  0.29892976  0.62176252  0.39648565  1
  O  O180  1  0.26105049  0.11497355  0.39883659  1
  O  O181  1  0.77062537  0.60594584  0.39888746  1
  O  O182  1  0.47881085  0.71309557  0.40168738  1
  O  O183  1  0.72856442  0.96484004  0.40222650  1
  O  O184  1  0.03848446  0.09593269  0.42025831  1
  O  O185  1  0.28270087  0.34843783  0.42167936  1
  O  O186  1  0.98865981  0.46113249  0.42702006  1
  O  O187  1  0.50348468  0.94773298  0.42454008  1
  O  O188  1  0.46859711  0.43733959  0.42678371  1
  O  O189  1  0.97997890  0.92955076  0.42834149  1
  O  O190  1  0.63814669  0.50757010  0.43459130  1
  O  O191  1  0.88576164  0.77174958  0.43592695  1
  O  O192  1  0.29390043  0.93727825  0.44349860  1
  O  O193  1  0.54534364  0.19006025  0.44675661  1
  O  O194  1  0.20100909  0.77468758  0.45546265  1
  O  O195  1  0.71304849  0.26702368  0.45464939  1
  O  O196  1  0.68108389  0.76157988  0.45475895  1
  O  O197  1  0.17791036  0.25979198  0.46014597  1
  O  O198  1  0.88415869  0.36764907  0.46264224  1
  O  O199  1  0.12630668  0.61834915  0.46250781  1
  O  O200  1  0.46392462  0.73261497  0.47937813  1
  O  O201  1  0.71001683  -0.00066249  0.48631154  1
  O  O202  1  0.40864427  0.09353654  0.48399494  1
  O  O203  1  0.90926972  0.60104101  0.48896613  1
  O  O204  1  0.88168237  0.08517117  0.48599326  1
  O  O205  1  0.38690684  0.57442514  0.48845938  1
  O  O206  1  0.05130717  0.15725134  0.49149070  1
  O  O207  1  0.31238927  0.38619969  0.48861665  1
  O  O208  1  0.69415458  0.59732286  0.50681602  1
  O  O209  1  0.94189724  0.83787094  0.51737216  1
  O  O210  1  0.60915123  0.42196063  0.51125909  1
  O  O211  1  0.10635117  0.93026730  0.51187404  1
  O  O212  1  0.09065524  0.40998436  0.52389876  1
  O  O213  1  0.60573732  0.88382223  0.51396124  1
  O  O214  1  0.30721083  -0.01385606  0.51282254  1
  O  O215  1  0.52220578  0.27325819  0.52202809  1
  O  O216  1  0.86398551  0.38175474  0.53891812  1
  O  O217  1  0.15889534  0.59741139  0.53639364  1
  O  O218  1  0.77521535  0.70089026  0.56688962  1
  O  O219  1  0.32715499  0.22754003  0.54633332  1
  O  O220  1  0.28677799  0.75255301  0.54200955  1
  O  O221  1  0.77342111  0.21542804  0.54866440  1
  O  O222  1  0.43828972  0.84129409  0.56415040  1
  O  O223  1  0.59550074  0.02802144  0.56863236  1
  O  O224  1  0.14162877  0.14152979  0.56258897  1
  O  O225  1  0.39236674  0.43021428  0.57888196  1
  O  O226  1  0.02640842  -0.01152825  0.57590194  1
  O  O227  1  0.55012200  0.55620548  0.57076915  1
