# Supplementary material for: Band Alignment of Oxides by Learnable Structural-Descriptor-Aided Neural Network and Transfer Learning
Source: J Am Chem Soc. 2024 Mar 28;146(14):9697–708. doi: 10.1021/jacs.3c13574 (PMC11009958; doi:10.1021/jacs.3c13574)
Supplement: Supplementary file 3 — ja3c13574_si_003.zip [file ja3c13574_si_003.zip › Data_S2/after_optimization/binary/1033.cif]

# generated using pymatgen
data_HfO2
_symmetry_space_group_name_H-M   'P 1'
_cell_length_a   11.40992436
_cell_length_b   12.50092534
_cell_length_c   35.92505373
_cell_angle_alpha   93.70121650
_cell_angle_beta   92.73183171
_cell_angle_gamma   58.34201244
_symmetry_Int_Tables_number   1
_chemical_formula_structural   HfO2
_chemical_formula_sum   'Hf72 O144'
_cell_volume   4351.99195418
_cell_formula_units_Z   72
loop_
 _symmetry_equiv_pos_site_id
 _symmetry_equiv_pos_as_xyz
  1  'x, y, z'
loop_
 _atom_site_type_symbol
 _atom_site_label
 _atom_site_symmetry_multiplicity
 _atom_site_fract_x
 _atom_site_fract_y
 _atom_site_fract_z
 _atom_site_occupancy
  Hf  Hf0  1  0.84417138  0.57438507  0.05127984  1
  Hf  Hf1  1  0.86610130  0.04436576  0.05679511  1
  Hf  Hf2  1  0.28664320  0.42104447  0.06360241  1
  Hf  Hf3  1  0.26658900  0.90494260  0.06430230  1
  Hf  Hf4  1  0.60963218  0.34004149  0.06559210  1
  Hf  Hf5  1  0.63200913  0.82968408  0.07030338  1
  Hf  Hf6  1  0.95423451  0.23887487  0.08582395  1
  Hf  Hf7  1  0.98789872  0.72900696  0.08616348  1
  Hf  Hf8  1  0.31668125  0.15446853  0.08532144  1
  Hf  Hf9  1  0.36386366  0.63864518  0.09658737  1
  Hf  Hf10  1  0.65787282  0.06040993  0.11704319  1
  Hf  Hf11  1  0.70263714  0.52029888  0.11850238  1
  Hf  Hf12  1  0.04739783  0.96817830  0.13685067  1
  Hf  Hf13  1  0.07554482  0.43884513  0.13177229  1
  Hf  Hf14  1  0.39654859  0.87198976  0.14731326  1
  Hf  Hf15  1  0.41920654  0.34220790  0.15367315  1
  Hf  Hf16  1  0.77504779  0.77688474  0.15989546  1
  Hf  Hf17  1  0.79118448  0.25424736  0.16761325  1
  Hf  Hf18  1  0.11758360  0.68003116  0.17786758  1
  Hf  Hf19  1  0.14670545  0.15476458  0.18039292  1
  Hf  Hf20  1  0.47810793  0.59769736  0.19222047  1
  Hf  Hf21  1  0.51583941  0.06495242  0.19558137  1
  Hf  Hf22  1  0.83218433  0.48986443  0.20747708  1
  Hf  Hf23  1  0.86159427  0.96786565  0.21587280  1
  Hf  Hf24  1  0.19942138  0.40625763  0.22277323  1
  Hf  Hf25  1  0.23099543  0.88380452  0.23015043  1
  Hf  Hf26  1  0.54777779  0.30929663  0.24200659  1
  Hf  Hf27  1  0.58351227  0.77605580  0.24339459  1
  Hf  Hf28  1  0.91934327  0.22086817  0.25589501  1
  Hf  Hf29  1  0.95220851  0.68977782  0.25835308  1
  Hf  Hf30  1  0.27000044  0.11610039  0.27053111  1
  Hf  Hf31  1  0.29741223  0.59559119  0.27714152  1
  Hf  Hf32  1  0.63914956  0.02957477  0.28518716  1
  Hf  Hf33  1  0.66794378  0.50816796  0.29157912  1
  Hf  Hf34  1  0.98688525  0.93325317  0.30479865  1
  Hf  Hf35  1  0.01761157  0.40285930  0.30597248  1
  Hf  Hf36  1  0.35738943  0.84714070  0.31902652  1
  Hf  Hf37  1  0.38811475  0.31674683  0.32020135  1
  Hf  Hf38  1  0.70705622  0.74183204  0.33342088  1
  Hf  Hf39  1  0.73585044  0.22042423  0.33981284  1
  Hf  Hf40  1  0.07758777  0.65440881  0.34785848  1
  Hf  Hf41  1  0.10499956  0.13389961  0.35446889  1
  Hf  Hf42  1  0.42279149  0.56022218  0.36664692  1
  Hf  Hf43  1  0.45565573  0.02913183  0.36910399  1
  Hf  Hf44  1  0.79148673  0.47394420  0.38160441  1
  Hf  Hf45  1  0.82722221  0.94070337  0.38299341  1
  Hf  Hf46  1  0.14400457  0.36619548  0.39484957  1
  Hf  Hf47  1  0.17557862  0.84374237  0.40222677  1
  Hf  Hf48  1  0.51340573  0.28213335  0.40912720  1
  Hf  Hf49  1  0.54281567  0.76013557  0.41752292  1
  Hf  Hf50  1  0.85916059  0.18504758  0.42941863  1
  Hf  Hf51  1  0.89689207  0.65230264  0.43277953  1
  Hf  Hf52  1  0.22829355  0.09523542  0.44460608  1
  Hf  Hf53  1  0.25741640  0.56996884  0.44713242  1
  Hf  Hf54  1  0.58381552  0.99575264  0.45738675  1
  Hf  Hf55  1  0.59995221  0.47311526  0.46510454  1
  Hf  Hf56  1  0.95579346  0.90779110  0.47132685  1
  Hf  Hf57  1  0.97845141  0.37801024  0.47768674  1
  Hf  Hf58  1  0.29945518  0.81115487  0.49322771  1
  Hf  Hf59  1  0.32760217  0.28182170  0.48814833  1
  Hf  Hf60  1  0.67236286  0.72970112  0.50649662  1
  Hf  Hf61  1  0.71712718  0.18959007  0.50795681  1
  Hf  Hf62  1  0.01113634  0.61135482  0.52841263  1
  Hf  Hf63  1  0.05831875  0.09553147  0.53967856  1
  Hf  Hf64  1  0.38710128  0.52099204  0.53883652  1
  Hf  Hf65  1  0.42076549  0.01112513  0.53917605  1
  Hf  Hf66  1  0.74299087  0.42031592  0.55469662  1
  Hf  Hf67  1  0.76536682  0.90995851  0.55940690  1
  Hf  Hf68  1  0.10841100  0.34505740  0.56069770  1
  Hf  Hf69  1  0.08835680  0.82895553  0.56139759  1
  Hf  Hf70  1  0.50889870  0.20563424  0.56820489  1
  Hf  Hf71  1  0.53082862  0.67561393  0.57372016  1
  O  O72  1  0.44511084  0.39648975  0.03312640  1
  O  O73  1  0.65587343  0.69250687  0.03186389  1
  O  O74  1  0.29742821  0.26543027  0.04416509  1
  O  O75  1  0.84224777  0.73648585  0.04791090  1
  O  O76  1  0.82133777  0.22329142  0.04368145  1
  O  O77  1  0.32542719  0.73130791  0.04848907  1
  O  O78  1  -0.02864983  0.86033904  0.05177486  1
  O  O79  1  0.25905966  0.05955781  0.04906978  1
  O  O80  1  0.65581737  0.15171682  0.06819920  1
  O  O81  1  0.84519282  0.42776585  0.07171835  1
  O  O82  1  0.56669809  0.52239962  0.07729119  1
  O  O83  1  0.05033948  0.03392038  0.07631185  1
  O  O84  1  0.04571240  0.51987992  0.07381630  1
  O  O85  1  0.53245488  0.02286635  0.07743163  1
  O  O86  1  0.20059357  0.61558549  0.08042613  1
  O  O87  1  0.45448433  0.85011619  0.09075170  1
  O  O88  1  0.85356892  0.04172455  0.11203597  1
  O  O89  1  0.10055198  0.28006100  0.09935871  1
  O  O90  1  0.76881227  0.86003698  0.10828249  1
  O  O91  1  0.28048426  0.34047102  0.11232686  1
  O  O92  1  0.24831202  0.84017369  0.11436423  1
  O  O93  1  0.76061884  0.32247722  0.11231080  1
  O  O94  1  0.44353270  0.42013658  0.10543433  1
  O  O95  1  0.74049545  0.66499349  0.10387602  1
  O  O96  1  0.03430547  0.81112509  0.13532268  1
  O  O97  1  0.28082501  0.06281659  0.13372750  1
  O  O98  1  0.99397984  0.16458011  0.13937513  1
  O  O99  1  0.50563248  0.66339417  0.13853223  1
  O  O100  1  0.46618223  0.14951892  0.14196571  1
  O  O101  1  0.97954758  0.64233439  0.13968857  1
  O  O102  1  0.63368113  0.22445588  0.15075901  1
  O  O103  1  0.88706451  0.47194501  0.14987998  1
  O  O104  1  0.30475373  0.64199059  0.15769090  1
  O  O105  1  0.55680941  0.89845102  0.16111292  1
  O  O106  1  0.20823873  0.48124224  0.16999155  1
  O  O107  1  0.72432582  0.97132309  0.17186528  1
  O  O108  1  0.68249179  0.46120937  0.17208006  1
  O  O109  1  0.19861448  0.95851833  0.17604398  1
  O  O110  1  0.90906531  0.06561457  0.18208989  1
  O  O111  1  0.14710360  0.31810655  0.17762200  1
  O  O112  1  0.47068927  0.43644756  0.19796461  1
  O  O113  1  0.72364299  0.68568383  0.19660005  1
  O  O114  1  0.43109909  0.79228453  0.20129774  1
  O  O115  1  0.93783202  0.28578142  0.20202199  1
  O  O116  1  0.90901934  0.77283363  0.20336045  1
  O  O117  1  0.41184466  0.26801139  0.20613734  1
  O  O118  1  0.08091404  0.84464578  0.21113695  1
  O  O119  1  0.32973690  0.09368138  0.21256202  1
  O  O120  1  0.73337024  0.27978705  0.22497512  1
  O  O121  1  0.98256531  0.52889865  0.22515464  1
  O  O122  1  0.64917136  0.10597844  0.23240063  1
  O  O123  1  0.15764140  0.59822615  0.23333698  1
  O  O124  1  0.12413959  0.09048909  0.23542354  1
  O  O125  1  0.63336070  0.58030817  0.23568215  1
  O  O126  1  0.33898178  0.68671297  0.23802195  1
  O  O127  1  0.59150807  0.93717677  0.23950739  1
  O  O128  1  0.91093397  0.06011236  0.26123066  1
  O  O129  1  0.15982895  0.31128628  0.26075266  1
  O  O130  1  0.86730076  0.41815398  0.26345194  1
  O  O131  1  0.37827338  0.90975545  0.26502264  1
  O  O132  1  0.34083806  0.40314648  0.26646392  1
  O  O133  1  0.85216689  0.89230864  0.26780635  1
  O  O134  1  0.51452781  0.47174192  0.27562811  1
  O  O135  1  0.76508949  0.72125312  0.27567804  1
  O  O136  1  0.17365786  0.90202660  0.28698264  1
  O  O137  1  0.42249875  0.15403477  0.28655434  1
  O  O138  1  0.08656741  0.73053480  0.29470545  1
  O  O139  1  0.59521382  0.22340232  0.29620908  1
  O  O140  1  0.56141666  0.71352840  0.29740341  1
  O  O141  1  0.06999777  0.20608147  0.29907182  1
  O  O142  1  0.77832342  0.31282333  0.30179920  1
  O  O143  1  0.02769148  0.56318895  0.30229605  1
  O  O144  1  0.34730852  0.68681105  0.32270395  1
  O  O145  1  0.59667658  0.93717667  0.32320080  1
  O  O146  1  0.30500223  0.04391853  0.32592818  1
  O  O147  1  0.81358334  0.53647160  0.32759659  1
  O  O148  1  0.77978618  0.02659768  0.32879092  1
  O  O149  1  0.28843259  0.51946520  0.33029455  1
  O  O150  1  0.95250125  0.09596523  0.33844566  1
  O  O151  1  0.20134214  0.34797340  0.33801736  1
  O  O152  1  0.60991051  0.52874688  0.34932196  1
  O  O153  1  0.86047219  0.77825808  0.34937189  1
  O  O154  1  0.52283311  0.35769136  0.35719365  1
  O  O155  1  0.03416194  0.84685352  0.35853608  1
  O  O156  1  0.99672662  0.34024455  0.35997736  1
  O  O157  1  0.50769924  0.83184602  0.36154806  1
  O  O158  1  0.21517105  0.93871372  0.36424734  1
  O  O159  1  0.46406603  0.18988764  0.36376934  1
  O  O160  1  0.78349193  0.31282323  0.38549261  1
  O  O161  1  0.03601822  0.56328703  0.38697805  1
  O  O162  1  0.74163930  0.66969183  0.38931785  1
  O  O163  1  0.25086041  0.15951091  0.38957646  1
  O  O164  1  0.21735860  0.65177385  0.39166302  1
  O  O165  1  0.72582864  0.14402056  0.39259937  1
  O  O166  1  0.39243469  0.72110135  0.39984536  1
  O  O167  1  0.64162976  0.97021295  0.40002488  1
  O  O168  1  0.04526310  0.15631862  0.41243798  1
  O  O169  1  0.29408596  0.40535422  0.41386305  1
  O  O170  1  0.96315534  0.98198861  0.41886266  1
  O  O171  1  0.46598066  0.47716637  0.42163955  1
  O  O172  1  0.43716798  0.96421858  0.42297801  1
  O  O173  1  0.94390091  0.45771547  0.42370226  1
  O  O174  1  0.65135701  0.56431617  0.42839995  1
  O  O175  1  0.90431073  0.81355244  0.42703539  1
  O  O176  1  0.22789640  0.93189345  0.44737800  1
  O  O177  1  0.46593469  0.18438543  0.44291011  1
  O  O178  1  0.17638552  0.29148167  0.44895602  1
  O  O179  1  0.69250821  0.78879063  0.45291994  1
  O  O180  1  0.65067418  0.27867691  0.45313472  1
  O  O181  1  0.16676127  0.76875776  0.45500845  1
  O  O182  1  0.81819059  0.35154898  0.46388708  1
  O  O183  1  0.07024627  0.60800941  0.46730910  1
  O  O184  1  0.48793549  0.77805499  0.47512002  1
  O  O185  1  0.74131887  0.02554412  0.47424099  1
  O  O186  1  0.39545242  0.60766561  0.48531143  1
  O  O187  1  0.90881777  0.10048108  0.48303429  1
  O  O188  1  0.86936752  0.58660583  0.48646777  1
  O  O189  1  0.38102016  0.08541989  0.48562487  1
  O  O190  1  0.09417499  0.18718341  0.49127250  1
  O  O191  1  0.34069453  0.43887491  0.48967732  1
  O  O192  1  0.63450455  0.58500651  0.52112398  1
  O  O193  1  0.93146730  0.82986342  0.51956567  1
  O  O194  1  0.61438116  0.92752278  0.51268920  1
  O  O195  1  0.12668798  0.40982631  0.51063577  1
  O  O196  1  0.09451574  0.90952898  0.51267314  1
  O  O197  1  0.60618773  0.38996302  0.51671751  1
  O  O198  1  0.27444802  0.96993900  0.52564129  1
  O  O199  1  0.52143108  0.20827545  0.51296403  1
  O  O200  1  0.92051567  0.39988381  0.53424830  1
  O  O201  1  0.17440643  0.63441451  0.54457387  1
  O  O202  1  0.84254512  0.22713265  0.54756837  1
  O  O203  1  0.32928760  0.73012008  0.55118370  1
  O  O204  1  0.32466052  0.21607962  0.54868815  1
  O  O205  1  0.80830191  0.72760038  0.54770881  1
  O  O206  1  0.52980718  0.82223415  0.55328165  1
  O  O207  1  0.71918263  0.09828318  0.55680080  1
  O  O208  1  0.11594034  0.19044219  0.57593022  1
  O  O209  1  0.40364983  0.38966096  0.57322514  1
  O  O210  1  0.04957281  0.51869209  0.57651093  1
  O  O211  1  0.55366223  0.02670858  0.58131855  1
  O  O212  1  0.53275223  0.51351415  0.57708910  1
  O  O213  1  0.07757179  -0.01543127  0.58083491  1
  O  O214  1  0.71912657  0.55749313  0.59313611  1
  O  O215  1  0.92988916  0.85351025  0.59187360  1
