# Supplementary material for: Band Alignment of Oxides by Learnable Structural-Descriptor-Aided Neural Network and Transfer Learning
Source: J Am Chem Soc. 2024 Mar 28;146(14):9697–708. doi: 10.1021/jacs.3c13574 (PMC11009958; doi:10.1021/jacs.3c13574)
Supplement: Supplementary file 3 — ja3c13574_si_003.zip [file ja3c13574_si_003.zip › Data_S2/after_optimization/binary/1034.cif]

# generated using pymatgen
data_HfO2
_symmetry_space_group_name_H-M   'P 1'
_cell_length_a   11.40992436
_cell_length_b   12.50092534
_cell_length_c   35.92505373
_cell_angle_alpha   93.70121650
_cell_angle_beta   92.73183171
_cell_angle_gamma   58.34201244
_symmetry_Int_Tables_number   1
_chemical_formula_structural   HfO2
_chemical_formula_sum   'Hf72 O144'
_cell_volume   4351.99195418
_cell_formula_units_Z   72
loop_
 _symmetry_equiv_pos_site_id
 _symmetry_equiv_pos_as_xyz
  1  'x, y, z'
loop_
 _atom_site_type_symbol
 _atom_site_label
 _atom_site_symmetry_multiplicity
 _atom_site_fract_x
 _atom_site_fract_y
 _atom_site_fract_z
 _atom_site_occupancy
  Hf  Hf0  1  0.15257659  0.71804450  0.02682443  1
  Hf  Hf1  1  0.16141936  0.21843182  0.02669075  1
  Hf  Hf2  1  0.52903934  0.61829975  0.02578906  1
  Hf  Hf3  1  0.56152402  0.09058802  0.03130821  1
  Hf  Hf4  1  0.89584803  0.53271328  0.04146952  1
  Hf  Hf5  1  0.91245787  0.01923477  0.04131503  1
  Hf  Hf6  1  0.23747779  0.43530818  0.04734694  1
  Hf  Hf7  1  0.27650466  0.89603681  0.05071669  1
  Hf  Hf8  1  0.60291287  0.35566912  0.06258878  1
  Hf  Hf9  1  0.64060127  0.81989057  0.06435509  1
  Hf  Hf10  1  0.94167219  0.23946698  0.08085023  1
  Hf  Hf11  1  0.97260208  0.72152409  0.09311943  1
  Hf  Hf12  1  0.33855980  0.14761427  0.09823213  1
  Hf  Hf13  1  0.35868457  0.63122011  0.10594966  1
  Hf  Hf14  1  0.67700565  0.06310203  0.11879201  1
  Hf  Hf15  1  0.70869875  0.52855355  0.12090514  1
  Hf  Hf16  1  0.04612958  0.97143405  0.12978213  1
  Hf  Hf17  1  0.08036464  0.43983342  0.13293195  1
  Hf  Hf18  1  0.39570980  0.86495995  0.14353993  1
  Hf  Hf19  1  0.42338548  0.34529851  0.15117757  1
  Hf  Hf20  1  0.75824403  0.78157753  0.15974230  1
  Hf  Hf21  1  0.79390008  0.25920026  0.16638050  1
  Hf  Hf22  1  0.10952812  0.68550444  0.18025526  1
  Hf  Hf23  1  0.14390442  0.15103933  0.18109783  1
  Hf  Hf24  1  0.48071665  0.59724324  0.19461390  1
  Hf  Hf25  1  0.51309862  0.06720358  0.19627474  1
  Hf  Hf26  1  0.83367228  0.49078789  0.20873702  1
  Hf  Hf27  1  0.86021221  0.97117603  0.21474701  1
  Hf  Hf28  1  0.20401247  0.40285322  0.22226167  1
  Hf  Hf29  1  0.23081688  0.88369121  0.22906026  1
  Hf  Hf30  1  0.54859041  0.30920515  0.24140459  1
  Hf  Hf31  1  0.58065216  0.77836136  0.24363946  1
  Hf  Hf32  1  0.91825293  0.22173941  0.25626964  1
  Hf  Hf33  1  0.95055086  0.69142759  0.25817894  1
  Hf  Hf34  1  0.27008553  0.11626390  0.27050175  1
  Hf  Hf35  1  0.29750865  0.59464837  0.27734505  1
  Hf  Hf36  1  0.63999135  0.03035163  0.28515495  1
  Hf  Hf37  1  0.66741447  0.50873610  0.29199825  1
  Hf  Hf38  1  0.98694914  0.93357241  0.30432106  1
  Hf  Hf39  1  0.01924707  0.40326059  0.30622936  1
  Hf  Hf40  1  0.35684784  0.84663864  0.31885954  1
  Hf  Hf41  1  0.38890959  0.31579485  0.32109541  1
  Hf  Hf42  1  0.70668312  0.74130879  0.33343974  1
  Hf  Hf43  1  0.73348753  0.22214578  0.34023833  1
  Hf  Hf44  1  0.07728779  0.65382297  0.34775299  1
  Hf  Hf45  1  0.10382772  0.13421211  0.35376298  1
  Hf  Hf46  1  0.42440138  0.55779642  0.36622526  1
  Hf  Hf47  1  0.45678235  0.02775676  0.36788510  1
  Hf  Hf48  1  0.79359458  0.47396067  0.38140117  1
  Hf  Hf49  1  0.82797188  0.93949556  0.38224474  1
  Hf  Hf50  1  0.14359992  0.36579974  0.39611950  1
  Hf  Hf51  1  0.17925597  0.84342247  0.40275770  1
  Hf  Hf52  1  0.51411452  0.27970049  0.41132243  1
  Hf  Hf53  1  0.54179020  0.76004005  0.41896007  1
  Hf  Hf54  1  0.85713536  0.18516658  0.42956805  1
  Hf  Hf55  1  0.89137142  0.65356595  0.43271787  1
  Hf  Hf56  1  0.22880125  0.09644645  0.44159386  1
  Hf  Hf57  1  0.26049435  0.56189797  0.44370799  1
  Hf  Hf58  1  0.57881543  0.99377989  0.45655034  1
  Hf  Hf59  1  0.59894020  0.47738573  0.46426787  1
  Hf  Hf60  1  0.96489792  0.90347491  0.46938057  1
  Hf  Hf61  1  0.99582781  0.38553302  0.48164977  1
  Hf  Hf62  1  0.29689873  0.80510943  0.49814491  1
  Hf  Hf63  1  0.33458613  0.26933088  0.49991022  1
  Hf  Hf64  1  0.66099434  0.72896319  0.51178231  1
  Hf  Hf65  1  0.70002221  0.18969182  0.51515306  1
  Hf  Hf66  1  0.02504213  0.60576523  0.52118497  1
  Hf  Hf67  1  0.04165197  0.09228672  0.52103048  1
  Hf  Hf68  1  0.37597598  0.53441198  0.53119179  1
  Hf  Hf69  1  0.40846066  0.00670025  0.53671094  1
  Hf  Hf70  1  0.77608064  0.40656818  0.53580925  1
  Hf  Hf71  1  0.78492341  0.90695550  0.53567457  1
  O  O72  1  0.15860654  0.56642907  0.00671800  1
  O  O73  1  0.40310769  0.79887896  0.00828377  1
  O  O74  1  0.10929663  0.89649667  0.01453220  1
  O  O75  1  0.60853310  0.43942711  0.01326168  1
  O  O76  1  0.59261637  0.92156823  0.01859746  1
  O  O77  1  0.07640298  0.40310483  0.01529376  1
  O  O78  1  0.74545669  0.04340506  0.01292274  1
  O  O79  1  0.00324632  0.20517576  0.02404202  1
  O  O80  1  0.42172716  0.39781564  0.03850376  1
  O  O81  1  0.68635718  0.64680537  0.03189488  1
  O  O82  1  0.34349696  0.22686634  0.03576457  1
  O  O83  1  0.85228753  0.71114532  0.04919562  1
  O  O84  1  0.80183798  0.21221709  0.04968024  1
  O  O85  1  0.33106987  0.69167930  0.04953791  1
  O  O86  1  -0.01991266  0.83362842  0.05515782  1
  O  O87  1  0.29409037  0.05189318  0.05075908  1
  O  O88  1  0.59420122  0.19094934  0.07627777  1
  O  O89  1  0.85088699  0.43832047  0.07565843  1
  O  O90  1  0.55918300  0.54806333  0.07916393  1
  O  O91  1  0.06667485  0.03486919  0.07654808  1
  O  O92  1  0.04162329  0.52186142  0.08070272  1
  O  O93  1  0.54355557  0.02121256  0.08237936  1
  O  O94  1  0.19122520  0.61669636  0.07929780  1
  O  O95  1  0.45879795  0.83821932  0.08590435  1
  O  O96  1  0.85987925  0.03302407  0.10002955  1
  O  O97  1  0.11921164  0.26753365  0.08484499  1
  O  O98  1  0.76891412  0.86015761  0.10776765  1
  O  O99  1  0.28425893  0.34217612  0.10624261  1
  O  O100  1  0.24974918  0.83632881  0.10816643  1
  O  O101  1  0.75184268  0.33584570  0.11191097  1
  O  O102  1  0.45941526  0.44165703  0.11383395  1
  O  O103  1  0.71811167  0.68713253  0.11381580  1
  O  O104  1  0.03535410  0.81070094  0.13605132  1
  O  O105  1  0.28407818  0.06387723  0.13467122  1
  O  O106  1  0.99381260  0.17105795  0.13767175  1
  O  O107  1  0.50116450  0.66116680  0.14135057  1
  O  O108  1  0.46751232  0.15224641  0.14259163  1
  O  O109  1  0.97558475  0.64108180  0.14435207  1
  O  O110  1  0.63897562  0.22341948  0.15324756  1
  O  O111  1  0.89648136  0.46659232  0.15133171  1
  O  O112  1  0.29598232  0.65317215  0.16213606  1
  O  O113  1  0.54363128  0.90534197  0.16242528  1
  O  O114  1  0.21123228  0.48045403  0.16849734  1
  O  O115  1  0.71922867  0.97306690  0.17195502  1
  O  O116  1  0.68715592  0.46455675  0.17378332  1
  O  O117  1  0.19686919  0.95537724  0.17274993  1
  O  O118  1  0.90444553  0.06278362  0.17626558  1
  O  O119  1  0.15775637  0.30830315  0.17465369  1
  O  O120  1  0.46964029  0.43791608  0.19791117  1
  O  O121  1  0.72144005  0.68558527  0.19787164  1
  O  O122  1  0.42867621  0.79485840  0.20092544  1
  O  O123  1  0.94106993  0.28517262  0.20262743  1
  O  O124  1  0.90283481  0.77783404  0.20405529  1
  O  O125  1  0.41314091  0.26965987  0.20529828  1
  O  O126  1  0.07738676  0.84661288  0.21344359  1
  O  O127  1  0.32612892  0.09766125  0.21323041  1
  O  O128  1  0.73567955  0.27905509  0.22441288  1
  O  O129  1  0.98667067  0.52738518  0.22434873  1
  O  O130  1  0.64855872  0.10661983  0.23250096  1
  O  O131  1  0.15867095  0.59637407  0.23330323  1
  O  O132  1  0.12340572  0.08794341  0.23482252  1
  O  O133  1  0.63233039  0.58178610  0.23682562  1
  O  O134  1  0.33937806  0.68879480  0.23950416  1
  O  O135  1  0.58946156  0.93901311  0.23989830  1
  O  O136  1  0.90978796  0.06156497  0.26052240  1
  O  O137  1  0.15927213  0.31174305  0.26018612  1
  O  O138  1  0.86715244  0.41882701  0.26391177  1
  O  O139  1  0.37656951  0.91057799  0.26489683  1
  O  O140  1  0.34168533  0.40137950  0.26639856  1
  O  O141  1  0.85123683  0.89445420  0.26798677  1
  O  O142  1  0.51507828  0.47132006  0.27534485  1
  O  O143  1  0.76477846  0.72107869  0.27557871  1
  O  O144  1  0.17272154  0.90392131  0.28692129  1
  O  O145  1  0.42242172  0.15367994  0.28715515  1
  O  O146  1  0.08626317  0.73054580  0.29451323  1
  O  O147  1  0.59581467  0.22362050  0.29610144  1
  O  O148  1  0.56093049  0.71442201  0.29760317  1
  O  O149  1  0.07034756  0.20617299  0.29858823  1
  O  O150  1  0.77822787  0.31325695  0.30231388  1
  O  O151  1  0.02771204  0.56343503  0.30197760  1
  O  O152  1  0.34803844  0.68598689  0.32260170  1
  O  O153  1  0.59812194  0.93620520  0.32299584  1
  O  O154  1  0.30516961  0.04321390  0.32567438  1
  O  O155  1  0.81409428  0.53705659  0.32767748  1
  O  O156  1  0.77882905  0.02862593  0.32919677  1
  O  O157  1  0.28894128  0.51837917  0.32999904  1
  O  O158  1  0.95082933  0.09761482  0.33815127  1
  O  O159  1  0.20182045  0.34594491  0.33808712  1
  O  O160  1  0.61137108  0.52733875  0.34926959  1
  O  O161  1  0.86011324  0.77838712  0.34905641  1
  O  O162  1  0.52435909  0.35534013  0.35720172  1
  O  O163  1  0.03466519  0.84716596  0.35844471  1
  O  O164  1  0.99643007  0.33982738  0.35987257  1
  O  O165  1  0.50882379  0.83014160  0.36157456  1
  O  O166  1  0.21605995  0.93941473  0.36462836  1
  O  O167  1  0.46785971  0.18708392  0.36458883  1
  O  O168  1  0.77974363  0.31669685  0.38784631  1
  O  O169  1  0.03305447  0.56221638  0.38623442  1
  O  O170  1  0.74063081  0.66962276  0.38975007  1
  O  O171  1  0.25034408  0.16044325  0.38871668  1
  O  O172  1  0.21827133  0.65193310  0.39054498  1
  O  O173  1  0.72626772  0.14454597  0.39400266  1
  O  O174  1  0.39386872  0.71965803  0.40007472  1
  O  O175  1  0.64151768  0.97182785  0.40036394  1
  O  O176  1  0.04101864  0.15840768  0.41116829  1
  O  O177  1  0.29852438  0.40158052  0.40925244  1
  O  O178  1  0.96191525  0.98391820  0.41814793  1
  O  O179  1  0.46998768  0.47275359  0.41990837  1
  O  O180  1  0.43633550  0.96383320  0.42114943  1
  O  O181  1  0.94368740  0.45394205  0.42482825  1
  O  O182  1  0.65342182  0.56112277  0.42782878  1
  O  O183  1  0.90214590  0.81429906  0.42644868  1
  O  O184  1  0.21938833  0.93786747  0.44868420  1
  O  O185  1  0.47808474  0.18334297  0.44866605  1
  O  O186  1  0.18565732  0.28915430  0.45058903  1
  O  O187  1  0.68775082  0.78867119  0.45433357  1
  O  O188  1  0.65324107  0.28282388  0.45625739  1
  O  O189  1  0.16858588  0.76484239  0.45473235  1
  O  O190  1  0.81828836  0.35746635  0.47765501  1
  O  O191  1  0.07762075  0.59197593  0.46247045  1
  O  O192  1  0.47870205  0.78678068  0.47659565  1
  O  O193  1  0.74627480  0.00830364  0.48320220  1
  O  O194  1  0.39394443  0.60378744  0.48012064  1
  O  O195  1  0.89587671  0.10313858  0.48179728  1
  O  O196  1  0.87082515  0.59013081  0.48595192  1
  O  O197  1  0.37831700  0.07693667  0.48333607  1
  O  O198  1  0.08661301  0.18667953  0.48684157  1
  O  O199  1  0.34329878  0.43405066  0.48622223  1
  O  O200  1  0.64340963  0.57310682  0.51174092  1
  O  O201  1  0.95741266  0.79137158  0.50734218  1
  O  O202  1  0.60643013  0.93332070  0.51296209  1
  O  O203  1  0.13566202  0.41278291  0.51281976  1
  O  O204  1  0.08521247  0.91385468  0.51330438  1
  O  O205  1  0.59400304  0.39813266  0.52673543  1
  O  O206  1  0.25114282  0.97819463  0.53060512  1
  O  O207  1  0.51577284  0.22718436  0.52399624  1
  O  O208  1  0.93425368  0.41982424  0.53845798  1
  O  O209  1  0.19204331  0.58159494  0.54957726  1
  O  O210  1  0.86109702  0.22189417  0.54720624  1
  O  O211  1  0.34488363  0.70343177  0.54390254  1
  O  O212  1  0.32896690  0.18557289  0.54923832  1
  O  O213  1  0.82820337  0.72850333  0.54796780  1
  O  O214  1  0.53439231  0.82612104  0.55421623  1
  O  O215  1  0.77889346  0.05857093  0.55578200  1
