# Supplementary material for: Band Alignment of Oxides by Learnable Structural-Descriptor-Aided Neural Network and Transfer Learning
Source: J Am Chem Soc. 2024 Mar 28;146(14):9697–708. doi: 10.1021/jacs.3c13574 (PMC11009958; doi:10.1021/jacs.3c13574)
Supplement: Supplementary file 3 — ja3c13574_si_003.zip [file ja3c13574_si_003.zip › Data_S2/after_optimization/binary/1035.cif]

# generated using pymatgen
data_HfO2
_symmetry_space_group_name_H-M   'P 1'
_cell_length_a   11.34066435
_cell_length_b   11.69344374
_cell_length_c   38.20823047
_cell_angle_alpha   84.10716132
_cell_angle_beta   96.43020707
_cell_angle_gamma   78.65502719
_symmetry_Int_Tables_number   1
_chemical_formula_structural   HfO2
_chemical_formula_sum   'Hf86 O172'
_cell_volume   4895.99094845
_cell_formula_units_Z   86
loop_
 _symmetry_equiv_pos_site_id
 _symmetry_equiv_pos_as_xyz
  1  'x, y, z'
loop_
 _atom_site_type_symbol
 _atom_site_label
 _atom_site_symmetry_multiplicity
 _atom_site_fract_x
 _atom_site_fract_y
 _atom_site_fract_z
 _atom_site_occupancy
  Hf  Hf0  1  0.19864505  0.76953176  0.04895107  1
  Hf  Hf1  1  0.98224668  0.03913963  0.05490339  1
  Hf  Hf2  1  0.70858114  0.29993959  0.05177916  1
  Hf  Hf3  1  0.52770836  0.80076498  0.06698221  1
  Hf  Hf4  1  0.25400413  0.08012203  0.06826625  1
  Hf  Hf5  1  0.02110515  0.31341826  0.07603509  1
  Hf  Hf6  1  0.75223253  0.57108220  0.06916856  1
  Hf  Hf7  1  0.54643581  0.08695954  0.08164682  1
  Hf  Hf8  1  0.31857138  0.33095729  0.09737366  1
  Hf  Hf9  1  0.07696767  0.57767287  0.09225048  1
  Hf  Hf10  1  0.81201337  0.83550324  0.09500495  1
  Hf  Hf11  1  0.61149608  0.39356460  0.12097131  1
  Hf  Hf12  1  0.37443115  0.62272732  0.11917678  1
  Hf  Hf13  1  0.13657305  0.86646125  0.13740779  1
  Hf  Hf14  1  0.86278931  0.13298547  0.12595814  1
  Hf  Hf15  1  0.69174165  0.63512940  0.15436147  1
  Hf  Hf16  1  0.43329003  0.88315132  0.15373254  1
  Hf  Hf17  1  0.19734792  0.13707466  0.15419193  1
  Hf  Hf18  1  0.92391449  0.38936029  0.15660077  1
  Hf  Hf19  1  0.72935189  0.94467476  0.17239528  1
  Hf  Hf20  1  0.47701552  0.19598545  0.17690153  1
  Hf  Hf21  1  0.23562060  0.44909617  0.17589796  1
  Hf  Hf22  1  0.97151237  0.69736562  0.17857977  1
  Hf  Hf23  1  0.79878377  0.19069550  0.20865778  1
  Hf  Hf24  1  0.53657069  0.44142849  0.21052076  1
  Hf  Hf25  1  0.31032305  0.68774641  0.20921312  1
  Hf  Hf26  1  0.03628476  0.94546151  0.21380594  1
  Hf  Hf27  1  0.84912490  0.49906493  0.23302513  1
  Hf  Hf28  1  0.58567158  0.75402112  0.23465420  1
  Hf  Hf29  1  0.35144716  0.00151979  0.23301213  1
  Hf  Hf30  1  0.08939973  0.25451574  0.23639703  1
  Hf  Hf31  1  0.91078346  0.74634971  0.26345937  1
  Hf  Hf32  1  0.64746647  0.99899601  0.26493259  1
  Hf  Hf33  1  0.41547062  0.24787040  0.26442267  1
  Hf  Hf34  1  0.15176576  0.50232550  0.26758851  1
  Hf  Hf35  1  0.95996707  0.05602217  0.28817258  1
  Hf  Hf36  1  0.69514934  0.30705701  0.29004984  1
  Hf  Hf37  1  0.46348123  0.55758728  0.28951855  1
  Hf  Hf38  1  0.20125511  0.80822528  0.29218877  1
  Hf  Hf39  1  0.02268432  0.30284000  0.31966399  1
  Hf  Hf40  1  0.75924576  0.55374104  0.32196827  1
  Hf  Hf41  1  0.52781261  0.80458277  0.32143853  1
  Hf  Hf42  1  0.26326026  0.05673696  0.32320718  1
  Hf  Hf43  1  0.07007274  0.60992904  0.34345982  1
  Hf  Hf44  1  0.80552039  0.86208323  0.34522847  1
  Hf  Hf45  1  0.57408724  0.11292596  0.34469773  1
  Hf  Hf46  1  0.31064868  0.36382600  0.34700301  1
  Hf  Hf47  1  0.13207789  0.85844172  0.37447823  1
  Hf  Hf48  1  0.86985177  0.10907872  0.37714845  1
  Hf  Hf49  1  0.63818466  0.35960999  0.37661616  1
  Hf  Hf50  1  0.37336593  0.61064483  0.37849442  1
  Hf  Hf51  1  0.18156824  0.16434150  0.39907749  1
  Hf  Hf52  1  0.91786238  0.41879660  0.40224433  1
  Hf  Hf53  1  0.68586653  0.66767099  0.40173441  1
  Hf  Hf54  1  0.42255054  0.92031729  0.40320663  1
  Hf  Hf55  1  0.24393327  0.41215126  0.43026997  1
  Hf  Hf56  1  0.98188684  0.66514721  0.43365387  1
  Hf  Hf57  1  0.74766242  0.91264488  0.43201280  1
  Hf  Hf58  1  0.48420810  0.16760207  0.43364187  1
  Hf  Hf59  1  0.29704924  0.72120449  0.45286106  1
  Hf  Hf60  1  0.02300995  0.97892059  0.45745388  1
  Hf  Hf61  1  0.79676231  0.22523851  0.45614624  1
  Hf  Hf62  1  0.53455023  0.47597050  0.45800922  1
  Hf  Hf63  1  0.36182063  0.96930138  0.48808723  1
  Hf  Hf64  1  0.09771340  0.21756983  0.49076904  1
  Hf  Hf65  1  0.85631848  0.47068155  0.48976447  1
  Hf  Hf66  1  0.60398111  0.72199224  0.49427172  1
  Hf  Hf67  1  0.40941951  0.27730671  0.51006523  1
  Hf  Hf68  1  0.13598508  0.52959234  0.51247507  1
  Hf  Hf69  1  0.90004297  0.78351568  0.51293346  1
  Hf  Hf70  1  0.64159235  0.03153760  0.51230453  1
  Hf  Hf71  1  0.47054369  0.53368153  0.54070786  1
  Hf  Hf72  1  0.19676095  0.80020575  0.52925821  1
  Hf  Hf73  1  0.95890185  0.04393868  0.54749022  1
  Hf  Hf74  1  0.72183692  0.27310240  0.54569469  1
  Hf  Hf75  1  0.52131963  0.83116276  0.57166205  1
  Hf  Hf76  1  0.25636533  0.08899413  0.57441652  1
  Hf  Hf77  1  0.01476162  0.33570871  0.56929334  1
  Hf  Hf78  1  0.78689719  0.57970646  0.58502018  1
  Hf  Hf79  1  0.58110047  0.09558380  0.59749844  1
  Hf  Hf80  1  0.31222785  0.35324774  0.59063191  1
  Hf  Hf81  1  0.07932887  0.58654497  0.59840075  1
  Hf  Hf82  1  0.80562464  0.86590102  0.59968479  1
  Hf  Hf83  1  0.62475186  0.36672741  0.61488684  1
  Hf  Hf84  1  0.35108632  0.62752637  0.61176361  1
  Hf  Hf85  1  0.13468895  0.89713524  0.61771493  1
  O  O86  1  0.08023094  0.17669342  0.04353849  1
  O  O87  1  0.60661336  0.18354371  0.04136662  1
  O  O88  1  0.85061410  0.41352477  0.04988746  1
  O  O89  1  0.10537209  0.65093558  0.04261338  1
  O  O90  1  0.62581721  0.69095792  0.03686352  1
  O  O91  1  0.36471099  0.19968283  0.06209728  1
  O  O92  1  0.89150289  0.91341140  0.05537595  1
  O  O93  1  0.62978174  0.45314668  0.06617864  1
  O  O94  1  0.14323370  0.41672739  0.06689582  1
  O  O95  1  0.37392105  0.70236774  0.05983680  1
  O  O96  1  0.64174521  0.92224394  0.06873985  1
  O  O97  1  0.15304030  0.95059150  0.04570031  1
  O  O98  1  0.41688047  0.97670710  0.06153373  1
  O  O99  1  0.87578503  0.18859639  0.06910054  1
  O  O100  1  0.43498146  0.44572197  0.09652314  1
  O  O101  1  0.89325398  0.66625781  0.08020936  1
  O  O102  1  0.18045291  0.73583518  0.10001170  1
  O  O103  1  0.68360122  0.70805999  0.10101798  1
  O  O104  1  0.02189258  0.01866926  0.10708068  1
  O  O105  1  0.19533819  0.20634985  0.10168826  1
  O  O106  1  0.69237425  0.23775842  0.10141417  1
  O  O107  1  0.45430198  0.77902916  0.11367987  1
  O  O108  1  0.99398284  0.44247519  0.11128308  1
  O  O109  1  0.76799061  0.00200948  0.11830618  1
  O  O110  1  0.26463323  0.98293001  0.12018295  1
  O  O111  1  0.47994372  0.20320996  0.12146364  1
  O  O112  1  0.76299229  0.48456986  0.12358717  1
  O  O113  1  0.24927724  0.49899270  0.12042141  1
  O  O114  1  0.55147721  0.56111063  0.13532512  1
  O  O115  1  0.97623143  0.81340729  0.13209565  1
  O  O116  1  0.56425481  0.96794435  0.13744416  1
  O  O117  1  0.00738599  0.22829245  0.13429982  1
  O  O118  1  0.29109376  0.28714256  0.15263673  1
  O  O119  1  0.79926279  0.27382084  0.15658585  1
  O  O120  1  0.09025410  0.59032202  0.15318803  1
  O  O121  1  0.30772277  0.76106767  0.15613762  1
  O  O122  1  0.78823249  0.77728824  0.15368751  1
  O  O123  1  0.55535609  0.34297488  0.16844452  1
  O  O124  1  0.12840779  0.99464062  0.17254839  1
  O  O125  1  0.87633133  0.55586386  0.17736315  1
  O  O126  1  0.37699134  0.54916358  0.17603038  1
  O  O127  1  0.57811878  0.74881738  0.17995525  1
  O  O128  1  0.88092936  0.04349891  0.17788582  1
  O  O129  1  0.37765048  0.05040642  0.17627953  1
  O  O130  1  0.65984407  0.11464603  0.18489711  1
  O  O131  1  0.09431963  0.36811980  0.18915023  1
  O  O132  1  0.68522930  0.51201479  0.19959082  1
  O  O133  1  0.12365020  0.78268902  0.19384401  1
  O  O134  1  0.39804335  0.84108861  0.20968668  1
  O  O135  1  0.90088190  0.83778340  0.20978954  1
  O  O136  1  0.21146513  0.14862431  0.21038471  1
  O  O137  1  0.39829607  0.33032094  0.21056181  1
  O  O138  1  0.90191274  0.33140435  0.21223127  1
  O  O139  1  0.65417683  0.90566595  0.21954590  1
  O  O140  1  0.23037100  0.54385700  0.22227234  1
  O  O141  1  0.98851189  0.11344253  0.23252263  1
  O  O142  1  0.48804942  0.11147346  0.23206783  1
  O  O143  1  0.67998060  0.29742369  0.23477425  1
  O  O144  1  0.99178691  0.60533957  0.23336153  1
  O  O145  1  0.49053681  0.60485982  0.23369265  1
  O  O146  1  0.76851719  0.67333951  0.24020204  1
  O  O147  1  0.20577148  0.92967262  0.24728150  1
  O  O148  1  0.79665720  0.06656031  0.25344233  1
  O  O149  1  0.23250488  0.32850919  0.25989162  1
  O  O150  1  0.50808024  0.39641354  0.26569072  1
  O  O151  1  0.01110888  0.39705363  0.26612822  1
  O  O152  1  0.31809731  0.69950762  0.26540889  1
  O  O153  1  0.51064504  0.88772198  0.26672689  1
  O  O154  1  0.01228979  0.88592274  0.26732058  1
  O  O155  1  0.76514276  0.45929609  0.27682324  1
  O  O156  1  0.34603392  0.09529062  0.27886724  1
  O  O157  1  0.09904981  0.66930549  0.28840506  1
  O  O158  1  0.59946386  0.66874128  0.28885199  1
  O  O159  1  0.78825938  0.85369512  0.28890047  1
  O  O160  1  0.10161822  0.16011423  0.28953404  1
  O  O161  1  0.60129007  0.15968101  0.28929537  1
  O  O162  1  0.87908641  0.22951818  0.29539311  1
  O  O163  1  0.31701599  0.48841703  0.30282494  1
  O  O164  1  0.90540685  0.62319728  0.30832670  1
  O  O165  1  0.34429824  0.88158702  0.31625846  1
  O  O166  1  0.62033781  0.95183207  0.32097745  1
  O  O167  1  0.12135488  0.95191532  0.32128844  1
  O  O168  1  0.43129051  0.25617719  0.32125712  1
  O  O169  1  0.62179928  0.44300173  0.32249586  1
  O  O170  1  0.12349829  0.44264122  0.32260678  1
  O  O171  1  0.87660080  0.01452908  0.33190455  1
  O  O172  1  0.45673220  0.65213792  0.33476145  1
  O  O173  1  0.20983471  0.22402578  0.34405922  1
  O  O174  1  0.71153372  0.22366527  0.34417114  1
  O  O175  1  0.90204349  0.41048981  0.34540888  1
  O  O176  1  0.21197812  0.71475068  0.34537856  1
  O  O177  1  0.71299519  0.71483493  0.34568955  1
  O  O178  1  0.98903476  0.78507898  0.35040854  1
  O  O179  1  0.42792615  0.04346972  0.35833930  1
  O  O180  1  0.01631701  0.17824897  0.36384206  1
  O  O181  1  0.45424759  0.43714882  0.37127289  1
  O  O182  1  0.73204293  0.50698599  0.37737163  1
  O  O183  1  0.23171478  0.50655277  0.37713196  1
  O  O184  1  0.54507362  0.81297088  0.37776653  1
  O  O185  1  0.73386914  0.99792572  0.37781501  1
  O  O186  1  0.23428319  0.99736151  0.37826194  1
  O  O187  1  0.98729908  0.57137638  0.38779976  1
  O  O188  1  0.56819024  0.20736991  0.38984376  1
  O  O189  1  0.32104321  0.78074326  0.39934642  1
  O  O190  1  0.82268796  0.77894502  0.39993911  1
  O  O191  1  0.01523669  0.96715838  0.40125811  1
  O  O192  1  0.32222512  0.26961337  0.40053778  1
  O  O193  1  0.82525276  0.27025246  0.40097628  1
  O  O194  1  0.10082812  0.33815781  0.40677438  1
  O  O195  1  0.53667580  0.60010669  0.41322467  1
  O  O196  1  0.12756252  0.73699438  0.41938450  1
  O  O197  1  0.56481681  0.99332649  0.42646496  1
  O  O198  1  0.84279619  0.06180718  0.43297435  1
  O  O199  1  0.34154609  0.06132743  0.43330547  1
  O  O200  1  0.65335240  0.36924331  0.43189275  1
  O  O201  1  0.84528358  0.55519354  0.43459817  1
  O  O202  1  0.34482111  0.55322447  0.43414437  1
  O  O203  1  0.10296200  0.12281000  0.44439466  1
  O  O204  1  0.67915717  0.76100105  0.44712010  1
  O  O205  1  0.43142126  0.33526265  0.45443473  1
  O  O206  1  0.93503693  0.33634506  0.45610519  1
  O  O207  1  0.12186887  0.51804269  0.45628129  1
  O  O208  1  0.43245210  0.82888260  0.45687746  1
  O  O209  1  0.93529065  0.82557839  0.45697932  1
  O  O210  1  0.20968280  0.88397798  0.47282299  1
  O  O211  1  0.64810370  0.15465221  0.46707618  1
  O  O212  1  0.23901437  0.29854620  0.47751677  1
  O  O213  1  0.67348993  0.55202097  0.48176889  1
  O  O214  1  0.95568252  0.61626058  0.49038647  1
  O  O215  1  0.45240364  0.62316809  0.48878118  1
  O  O216  1  0.75521422  0.91784962  0.48671175  1
  O  O217  1  0.95634166  0.11750242  0.49063662  1
  O  O218  1  0.45700167  0.11080314  0.48930285  1
  O  O219  1  0.20492521  0.67202638  0.49411861  1
  O  O220  1  0.77797791  0.32369112  0.49822248  1
  O  O221  1  0.54510151  0.88937776  0.51297949  1
  O  O222  1  0.02561123  0.90559933  0.51052838  1
  O  O223  1  0.24307890  0.07634398  0.51347897  1
  O  O224  1  0.53407121  0.39284616  0.51008015  1
  O  O225  1  0.04224024  0.37952344  0.51403027  1
  O  O226  1  0.32594701  0.43837455  0.53236718  1
  O  O227  1  0.76907819  0.69872265  0.52922284  1
  O  O228  1  0.35710257  0.85325971  0.53457035  1
  O  O229  1  0.78185579  0.10555537  0.53134188  1
  O  O230  1  0.08405576  0.16767330  0.54624559  1
  O  O231  1  0.57034071  0.18209714  0.54307983  1
  O  O232  1  0.85338928  0.46345704  0.54520336  1
  O  O233  1  0.06870077  0.68373699  0.54648305  1
  O  O234  1  0.56534239  0.66465652  0.54836082  1
  O  O235  1  0.33935016  0.22419081  0.55538392  1
  O  O236  1  0.87903202  0.88763784  0.55298613  1
  O  O237  1  0.64095975  0.42890858  0.56525183  1
  O  O238  1  0.13799581  0.46031615  0.56497874  1
  O  O239  1  0.31144042  0.64799774  0.55958632  1
  O  O240  1  0.64973178  0.95860601  0.56564902  1
  O  O241  1  0.15288109  0.93083182  0.56665430  1
  O  O242  1  0.44007902  0.00040919  0.58645664  1
  O  O243  1  0.89835154  0.22094403  0.57014386  1
  O  O244  1  0.45754797  0.47806961  0.59756646  1
  O  O245  1  0.91645253  0.68995990  0.60513227  1
  O  O246  1  0.18029370  0.71607550  0.62096569  1
  O  O247  1  0.69158779  0.74442206  0.59792715  1
  O  O248  1  0.95941195  0.96429926  0.60682920  1
  O  O249  1  0.19010030  0.24993861  0.59977118  1
  O  O250  1  0.70355226  0.21352032  0.60048736  1
  O  O251  1  0.44183111  0.75325560  0.61129005  1
  O  O252  1  0.96862201  0.46698317  0.60456972  1
  O  O253  1  0.70751579  0.97570808  0.62980348  1
  O  O254  1  0.22796191  0.01573142  0.62405262  1
  O  O255  1  0.48271890  0.25314223  0.61677954  1
  O  O256  1  0.72671964  0.48312329  0.62529938  1
  O  O257  1  0.25310206  0.48997258  0.62312851  1
