# Supplementary material for: Band Alignment of Oxides by Learnable Structural-Descriptor-Aided Neural Network and Transfer Learning
Source: J Am Chem Soc. 2024 Mar 28;146(14):9697–708. doi: 10.1021/jacs.3c13574 (PMC11009958; doi:10.1021/jacs.3c13574)
Supplement: Supplementary file 3 — ja3c13574_si_003.zip [file ja3c13574_si_003.zip › Data_S2/after_optimization/binary/1036.cif]

# generated using pymatgen
data_HfO2
_symmetry_space_group_name_H-M   'P 1'
_cell_length_a   11.34066435
_cell_length_b   11.69344374
_cell_length_c   38.20823047
_cell_angle_alpha   84.10716132
_cell_angle_beta   96.43020707
_cell_angle_gamma   78.65502719
_symmetry_Int_Tables_number   1
_chemical_formula_structural   HfO2
_chemical_formula_sum   'Hf80 O160'
_cell_volume   4895.99094845
_cell_formula_units_Z   80
loop_
 _symmetry_equiv_pos_site_id
 _symmetry_equiv_pos_as_xyz
  1  'x, y, z'
loop_
 _atom_site_type_symbol
 _atom_site_label
 _atom_site_symmetry_multiplicity
 _atom_site_fract_x
 _atom_site_fract_y
 _atom_site_fract_z
 _atom_site_occupancy
  Hf  Hf0  1  0.48629651  0.56594864  0.05863393  1
  Hf  Hf1  1  0.21359666  0.77509201  0.04920338  1
  Hf  Hf2  1  0.96777509  0.06510426  0.04963269  1
  Hf  Hf3  1  0.71791278  0.26687841  0.04509373  1
  Hf  Hf4  1  0.52782119  0.82158814  0.06631054  1
  Hf  Hf5  1  0.24589145  0.08435756  0.06900140  1
  Hf  Hf6  1  0.02227295  0.33429267  0.06666662  1
  Hf  Hf7  1  0.78138773  0.56048691  0.07264475  1
  Hf  Hf8  1  0.54274453  0.09883758  0.08122555  1
  Hf  Hf9  1  0.31494827  0.33207358  0.09810261  1
  Hf  Hf10  1  0.08963785  0.58715982  0.09071337  1
  Hf  Hf11  1  0.81697719  0.84395906  0.09640749  1
  Hf  Hf12  1  0.61228749  0.35872693  0.11874461  1
  Hf  Hf13  1  0.35696048  0.63984430  0.12586720  1
  Hf  Hf14  1  0.12995492  0.88221661  0.13354050  1
  Hf  Hf15  1  0.87187195  0.13267083  0.12721165  1
  Hf  Hf16  1  0.69089428  0.63563349  0.15096319  1
  Hf  Hf17  1  0.43202108  0.88979244  0.15366490  1
  Hf  Hf18  1  0.19418095  0.13928553  0.15475830  1
  Hf  Hf19  1  0.92455807  0.38821582  0.15579441  1
  Hf  Hf20  1  0.73277789  0.94521413  0.17323273  1
  Hf  Hf21  1  0.47600444  0.19955418  0.17856649  1
  Hf  Hf22  1  0.23744203  0.44815295  0.17781616  1
  Hf  Hf23  1  0.97438441  0.69641901  0.17929146  1
  Hf  Hf24  1  0.80022731  0.18979970  0.20846243  1
  Hf  Hf25  1  0.53742317  0.44345307  0.21175356  1
  Hf  Hf26  1  0.30681019  0.69371740  0.21142049  1
  Hf  Hf27  1  0.03748343  0.94402688  0.21437402  1
  Hf  Hf28  1  0.84604688  0.49973912  0.23126837  1
  Hf  Hf29  1  0.58451132  0.75286707  0.23374053  1
  Hf  Hf30  1  0.35215297  0.00262698  0.23344944  1
  Hf  Hf31  1  0.08759837  0.25487615  0.23553557  1
  Hf  Hf32  1  0.91045019  0.74597634  0.26328372  1
  Hf  Hf33  1  0.64741826  0.99870067  0.26515673  1
  Hf  Hf34  1  0.41530671  0.24817950  0.26570378  1
  Hf  Hf35  1  0.15063017  0.50110787  0.26773246  1
  Hf  Hf36  1  0.95955340  0.05586892  0.28823469  1
  Hf  Hf37  1  0.69447746  0.30570907  0.29015232  1
  Hf  Hf38  1  0.46409959  0.55679135  0.29056283  1
  Hf  Hf39  1  0.19971264  0.80896885  0.29273761  1
  Hf  Hf40  1  0.02250936  0.30214215  0.31837339  1
  Hf  Hf41  1  0.75812241  0.55431965  0.32054817  1
  Hf  Hf42  1  0.52774454  0.80540193  0.32095868  1
  Hf  Hf43  1  0.26266860  0.05524208  0.32287631  1
  Hf  Hf44  1  0.07159183  0.61000313  0.34337854  1
  Hf  Hf45  1  0.80691529  0.86293150  0.34540722  1
  Hf  Hf46  1  0.57480374  0.11241033  0.34595427  1
  Hf  Hf47  1  0.31177181  0.36513466  0.34782728  1
  Hf  Hf48  1  0.13462363  0.85623485  0.37557643  1
  Hf  Hf49  1  0.87006903  0.10848402  0.37766156  1
  Hf  Hf50  1  0.63771168  0.35824393  0.37737047  1
  Hf  Hf51  1  0.37617512  0.61137188  0.37984363  1
  Hf  Hf52  1  0.18473957  0.16708412  0.39673698  1
  Hf  Hf53  1  0.91541181  0.41739360  0.39969151  1
  Hf  Hf54  1  0.68479883  0.66765893  0.39935744  1
  Hf  Hf55  1  0.42199569  0.92131130  0.40264857  1
  Hf  Hf56  1  0.24783759  0.41469299  0.43181954  1
  Hf  Hf57  1  0.98478097  0.66295805  0.43329484  1
  Hf  Hf58  1  0.74621856  0.91155682  0.43254451  1
  Hf  Hf59  1  0.48944411  0.16589787  0.43787827  1
  Hf  Hf60  1  0.29766493  0.72289518  0.45531659  1
  Hf  Hf61  1  0.02804105  0.97182647  0.45635270  1
  Hf  Hf62  1  0.79020092  0.22131856  0.45744610  1
  Hf  Hf63  1  0.53132872  0.47547751  0.46014781  1
  Hf  Hf64  1  0.35035005  0.97844017  0.48389935  1
  Hf  Hf65  1  0.09226808  0.22889439  0.47757050  1
  Hf  Hf66  1  0.86526152  0.47126670  0.48524380  1
  Hf  Hf67  1  0.60993451  0.75238407  0.49236639  1
  Hf  Hf68  1  0.40524481  0.26715194  0.51470351  1
  Hf  Hf69  1  0.13258415  0.52395118  0.52039863  1
  Hf  Hf70  1  0.90727373  0.77903742  0.51300839  1
  Hf  Hf71  1  0.67947747  0.01227342  0.52988545  1
  Hf  Hf72  1  0.44083427  0.55062409  0.53846625  1
  Hf  Hf73  1  0.19994905  0.77681833  0.54444438  1
  Hf  Hf74  1  0.97633055  0.02675344  0.54210960  1
  Hf  Hf75  1  0.69440081  0.28952286  0.54480046  1
  Hf  Hf76  1  0.50430922  0.84423259  0.56601727  1
  Hf  Hf77  1  0.25444691  0.04600674  0.56147831  1
  Hf  Hf78  1  0.00862534  0.33601899  0.56190762  1
  Hf  Hf79  1  0.73592549  0.54516236  0.55247707  1
  O  O80  1  0.39318539  0.75648659  0.03524739  1
  O  O81  1  0.82613478  0.16683015  0.01726003  1
  O  O82  1  0.08479487  0.18860446  0.03993790  1
  O  O83  1  0.57857276  0.19122884  0.03759082  1
  O  O84  1  0.87443111  0.45342185  0.04167654  1
  O  O85  1  0.09158593  0.68201118  0.04145986  1
  O  O86  1  0.61671044  0.65875568  0.04434069  1
  O  O87  1  0.35883582  0.20126549  0.06582920  1
  O  O88  1  0.89893814  0.92284573  0.06011779  1
  O  O89  1  0.65405079  0.43395989  0.06305593  1
  O  O90  1  0.15555576  0.43363469  0.06586206  1
  O  O91  1  0.31829228  0.61241398  0.07282549  1
  O  O92  1  0.64613070  0.93574248  0.06803594  1
  O  O93  1  0.14977726  0.95639175  0.04819253  1
  O  O94  1  0.41581035  0.98779231  0.06297533  1
  O  O95  1  0.89339956  0.22743391  0.07827992  1
  O  O96  1  0.45332132  0.40369840  0.07916151  1
  O  O97  1  0.90415422  0.66936246  0.08413847  1
  O  O98  1  0.17744351  0.74534015  0.10146461  1
  O  O99  1  0.68740835  0.72108722  0.10002847  1
  O  O100  1  0.02281089  0.03579689  0.10599020  1
  O  O101  1  0.17770579  0.21871040  0.10163852  1
  O  O102  1  0.69217459  0.20571988  0.09685651  1
  O  O103  1  0.43620280  0.78652309  0.10916936  1
  O  O104  1  0.99003603  0.44102762  0.10871632  1
  O  O105  1  0.78249302  -0.00560833  0.12278704  1
  O  O106  1  0.26617238  0.99234664  0.12086390  1
  O  O107  1  0.49071298  0.21651114  0.12336200  1
  O  O108  1  0.75817040  0.48266291  0.12312860  1
  O  O109  1  0.26646687  0.49185926  0.12395880  1
  O  O110  1  0.53392532  0.55982202  0.11489606  1
  O  O111  1  0.97812938  0.81981317  0.13575828  1
  O  O112  1  0.56532532  0.96837428  0.13724081  1
  O  O113  1  0.01146065  0.21708051  0.15051638  1
  O  O114  1  0.29121105  0.28352021  0.15396414  1
  O  O115  1  0.78509082  0.27621575  0.15337866  1
  O  O116  1  0.09732506  0.59217489  0.15275432  1
  O  O117  1  0.29877288  0.77449521  0.15797794  1
  O  O118  1  0.78716420  0.77333082  0.15617709  1
  O  O119  1  0.54315938  0.35871137  0.16594826  1
  O  O120  1  0.13515448  0.98811179  0.17400588  1
  O  O121  1  0.87495476  0.55619499  0.17582308  1
  O  O122  1  0.38010474  0.55699413  0.17846854  1
  O  O123  1  0.56731613  0.74138565  0.17680288  1
  O  O124  1  0.88131445  0.04591870  0.18007213  1
  O  O125  1  0.38089475  0.05202312  0.17699924  1
  O  O126  1  0.65790909  0.11800847  0.18511920  1
  O  O127  1  0.09238849  0.37765282  0.19055175  1
  O  O128  1  0.67960698  0.51529527  0.19616222  1
  O  O129  1  0.12191241  0.77613602  0.20009250  1
  O  O130  1  0.40058601  0.84273737  0.21007136  1
  O  O131  1  0.89855184  0.83878916  0.21024740  1
  O  O132  1  0.21452037  0.15034393  0.21124456  1
  O  O133  1  0.39991400  0.33264660  0.21139634  1
  O  O134  1  0.89784653  0.33198998  0.21051673  1
  O  O135  1  0.65020572  0.90495437  0.21884092  1
  O  O136  1  0.23384614  0.54322789  0.22366560  1
  O  O137  1  0.98898849  0.11409291  0.23334200  1
  O  O138  1  0.48820396  0.11358960  0.23286945  1
  O  O139  1  0.67803580  0.29811322  0.23390721  1
  O  O140  1  0.98971589  0.60341965  0.23331592  1
  O  O141  1  0.49069710  0.60499884  0.23494549  1
  O  O142  1  0.76694777  0.67289619  0.23955357  1
  O  O143  1  0.20694732  0.93114188  0.24831280  1
  O  O144  1  0.79547330  0.06763909  0.25319987  1
  O  O145  1  0.23160248  0.32726325  0.26037855  1
  O  O146  1  0.50820174  0.39577600  0.26649037  1
  O  O147  1  0.00793373  0.39681060  0.26521282  1
  O  O148  1  0.32138416  0.70150580  0.26706160  1
  O  O149  1  0.51165665  0.88761771  0.26670431  1
  O  O150  1  0.01150394  0.88592248  0.26776447  1
  O  O151  1  0.76102707  0.46015620  0.27509075  1
  O  O152  1  0.34841035  0.09474582  0.27960052  1
  O  O153  1  0.09936101  0.66893176  0.28832568  1
  O  O154  1  0.59913649  0.66959857  0.28850296  1
  O  O155  1  0.78863794  0.85388782  0.28869292  1
  O  O156  1  0.10204060  0.15982695  0.28933565  1
  O  O157  1  0.60125082  0.15907075  0.28986957  1
  O  O158  1  0.87802502  0.23032406  0.29457157  1
  O  O159  1  0.31625382  0.48864708  0.30301560  1
  O  O160  1  0.90596818  0.62246392  0.30809540  1
  O  O161  1  0.34419698  0.88078694  0.31653943  1
  O  O162  1  0.62097118  0.95204025  0.32124243  1
  O  O163  1  0.12018140  0.95128405  0.32177535  1
  O  O164  1  0.43358406  0.25722318  0.32241808  1
  O  O165  1  0.62308551  0.44151343  0.32260804  1
  O  O166  1  0.12286099  0.44217924  0.32278532  1
  O  O167  1  0.87381165  0.01636518  0.33151048  1
  O  O168  1  0.46119493  0.65095480  0.33602025  1
  O  O169  1  0.21071806  0.22518852  0.34334653  1
  O  O170  1  0.71056535  0.22349329  0.34440669  1
  O  O171  1  0.90083884  0.40960520  0.34404940  1
  O  O172  1  0.21428827  0.71430040  0.34589818  1
  O  O173  1  0.71402026  0.71533500  0.34462063  1
  O  O174  1  0.99061952  0.78384775  0.35073245  1
  O  O175  1  0.42674870  0.04347191  0.35791113  1
  O  O176  1  0.01527468  0.17996912  0.36279820  1
  O  O177  1  0.45527523  0.43821481  0.37155743  1
  O  O178  1  0.73152490  0.50611316  0.37616551  1
  O  O179  1  0.23250611  0.50769135  0.37779508  1
  O  O180  1  0.54418620  0.81299778  0.37720379  1
  O  O181  1  0.73401804  0.99752140  0.37824155  1
  O  O182  1  0.23323351  0.99701909  0.37776900  1
  O  O183  1  0.98837586  0.56788411  0.38744540  1
  O  O184  1  0.57201628  0.20615663  0.39227008  1
  O  O185  1  0.32437547  0.77912102  0.40059427  1
  O  O186  1  0.82230800  0.77846440  0.39971466  1
  O  O187  1  0.00770263  0.96076707  0.39986644  1
  O  O188  1  0.32367116  0.27232184  0.40086360  1
  O  O189  1  0.82163599  0.26837363  0.40103964  1
  O  O190  1  0.10030959  0.33497498  0.41101850  1
  O  O191  1  0.54261502  0.59581673  0.41494878  1
  O  O192  1  0.12983451  0.73345818  0.42055925  1
  O  O193  1  0.56431391  0.99310253  0.42599180  1
  O  O194  1  0.84132725  0.05908788  0.43411176  1
  O  O195  1  0.34090755  0.06519330  0.43103887  1
  O  O196  1  0.65490587  0.36972535  0.43430812  1
  O  O197  1  0.84211726  0.55411687  0.43264246  1
  O  O198  1  0.34726724  0.55491601  0.43528792  1
  O  O199  1  0.08706752  0.12299921  0.43710612  1
  O  O200  1  0.67906362  0.75239963  0.44516274  1
  O  O201  1  0.43505880  0.33778018  0.45493391  1
  O  O202  1  0.92344912  0.33661579  0.45313306  1
  O  O203  1  0.12489694  0.51893611  0.45835668  1
  O  O204  1  0.43713218  0.83489525  0.45773234  1
  O  O205  1  0.93101195  0.82759079  0.45714686  1
  O  O206  1  0.21076135  0.89403149  0.46059462  1
  O  O207  1  0.65689668  0.14273672  0.47387119  1
  O  O208  1  0.24409362  0.29129783  0.47535272  1
  O  O209  1  0.68829668  0.55128898  0.49621494  1
  O  O210  1  0.95575513  0.61925174  0.48715220  1
  O  O211  1  0.46405160  0.62844809  0.48798340  1
  O  O212  1  0.73150902  0.89460086  0.48774900  1
  O  O213  1  0.95604962  0.11876436  0.49024710  1
  O  O214  1  0.43972898  0.11671933  0.48832396  1
  O  O215  1  0.23218597  0.67008338  0.50239468  1
  O  O216  1  0.78602020  0.32458791  0.50194164  1
  O  O217  1  0.53004841  0.90539112  0.51425449  1
  O  O218  1  0.04451721  0.89240060  0.50947248  1
  O  O219  1  0.19941111  0.07531411  0.50512080  1
  O  O220  1  0.53481365  0.39002378  0.51108253  1
  O  O221  1  0.04477949  0.36577085  0.50964639  1
  O  O222  1  0.31806778  0.44174854  0.52697253  1
  O  O223  1  0.76890068  0.70741260  0.53194949  1
  O  O224  1  0.32882244  0.88367709  0.53283108  1
  O  O225  1  0.80641165  0.12331869  0.54813567  1
  O  O226  1  0.07244474  0.15471925  0.56291847  1
  O  O227  1  0.57609130  0.17536852  0.54307506  1
  O  O228  1  0.90392972  0.49869702  0.53828551  1
  O  O229  1  0.06666724  0.67747631  0.54524894  1
  O  O230  1  0.56817121  0.67715111  0.54805507  1
  O  O231  1  0.32328386  0.18826527  0.55099321  1
  O  O232  1  0.86338618  0.90984551  0.54528180  1
  O  O233  1  0.60551156  0.45235532  0.56677031  1
  O  O234  1  0.13063707  0.42909982  0.56965114  1
  O  O235  1  0.34779089  0.65768915  0.56943546  1
  O  O236  1  0.64364924  0.91988216  0.57352018  1
  O  O237  1  0.13742713  0.92250654  0.57117310  1
  O  O238  1  0.39608722  0.94428085  0.59385097  1
  O  O239  1  0.82903661  0.35462441  0.57586361  1
