# Supplementary material for: Band Alignment of Oxides by Learnable Structural-Descriptor-Aided Neural Network and Transfer Learning
Source: J Am Chem Soc. 2024 Mar 28;146(14):9697–708. doi: 10.1021/jacs.3c13574 (PMC11009958; doi:10.1021/jacs.3c13574)
Supplement: Supplementary file 3 — ja3c13574_si_003.zip [file ja3c13574_si_003.zip › Data_S2/after_optimization/binary/1037.cif]

# generated using pymatgen
data_HfO2
_symmetry_space_group_name_H-M   'P 1'
_cell_length_a   11.34066435
_cell_length_b   11.69344374
_cell_length_c   38.20823047
_cell_angle_alpha   84.10716132
_cell_angle_beta   96.43020707
_cell_angle_gamma   78.65502719
_symmetry_Int_Tables_number   1
_chemical_formula_structural   HfO2
_chemical_formula_sum   'Hf80 O160'
_cell_volume   4895.99094845
_cell_formula_units_Z   80
loop_
 _symmetry_equiv_pos_site_id
 _symmetry_equiv_pos_as_xyz
  1  'x, y, z'
loop_
 _atom_site_type_symbol
 _atom_site_label
 _atom_site_symmetry_multiplicity
 _atom_site_fract_x
 _atom_site_fract_y
 _atom_site_fract_z
 _atom_site_occupancy
  Hf  Hf0  1  0.41475169  0.26701572  0.01801391  1
  Hf  Hf1  1  0.15235536  0.51311560  0.01910361  1
  Hf  Hf2  1  0.94506536  0.74933148  0.03451755  1
  Hf  Hf3  1  0.68756653  0.00187050  0.02685014  1
  Hf  Hf4  1  0.47430236  0.51622118  0.04324168  1
  Hf  Hf5  1  0.20639297  0.79870964  0.03904929  1
  Hf  Hf6  1  0.97765070  0.04211424  0.04492156  1
  Hf  Hf7  1  0.72852720  0.29926194  0.04578719  1
  Hf  Hf8  1  0.50909469  0.83558418  0.05443488  1
  Hf  Hf9  1  0.25709995  0.10231445  0.05984703  1
  Hf  Hf10  1  0.01706922  0.34333245  0.05874370  1
  Hf  Hf11  1  0.75207731  0.59113731  0.06206003  1
  Hf  Hf12  1  0.56105514  0.08706378  0.09562925  1
  Hf  Hf13  1  0.32421619  0.32849903  0.10581008  1
  Hf  Hf14  1  0.08447111  0.56795615  0.10115563  1
  Hf  Hf15  1  0.81139646  0.83711301  0.10462389  1
  Hf  Hf16  1  0.62929158  0.38721508  0.12209777  1
  Hf  Hf17  1  0.36871419  0.63707113  0.11962973  1
  Hf  Hf18  1  0.13250508  0.88938405  0.12119919  1
  Hf  Hf19  1  0.86798171  0.14092683  0.12520534  1
  Hf  Hf20  1  0.69090549  0.63443659  0.15076406  1
  Hf  Hf21  1  0.42537670  0.88627009  0.15091639  1
  Hf  Hf22  1  0.19622797  0.13325544  0.15328135  1
  Hf  Hf23  1  0.93021883  0.38786772  0.15596845  1
  Hf  Hf24  1  0.73472447  0.94824668  0.17688920  1
  Hf  Hf25  1  0.47573184  0.19487835  0.18216655  1
  Hf  Hf26  1  0.24264624  0.44696748  0.18066059  1
  Hf  Hf27  1  0.97678796  0.69929133  0.18121276  1
  Hf  Hf28  1  0.80314926  0.18977398  0.20890219  1
  Hf  Hf29  1  0.53727178  0.44521599  0.21024054  1
  Hf  Hf30  1  0.30595690  0.69390766  0.20884094  1
  Hf  Hf31  1  0.04132043  0.94451514  0.21183287  1
  Hf  Hf32  1  0.84829866  0.49989123  0.23160342  1
  Hf  Hf33  1  0.58346197  0.75217950  0.23322558  1
  Hf  Hf34  1  0.35213973  -0.00011893  0.23355476  1
  Hf  Hf35  1  0.08938172  0.25260056  0.23604746  1
  Hf  Hf36  1  0.91066421  0.74748776  0.26399371  1
  Hf  Hf37  1  0.64783843  0.99692394  0.26637881  1
  Hf  Hf38  1  0.41537440  0.24808396  0.26669572  1
  Hf  Hf39  1  0.14985415  0.50128145  0.26790980  1
  Hf  Hf40  1  0.96125685  0.05427455  0.28764520  1
  Hf  Hf41  1  0.69573660  0.30747204  0.28885928  1
  Hf  Hf42  1  0.46327257  0.55863106  0.28917719  1
  Hf  Hf43  1  0.20044679  0.80806824  0.29156129  1
  Hf  Hf44  1  0.02172928  0.30295444  0.31950854  1
  Hf  Hf45  1  0.75897127  0.55567493  0.32200024  1
  Hf  Hf46  1  0.52764903  0.80337550  0.32233042  1
  Hf  Hf47  1  0.26281234  0.05566377  0.32395258  1
  Hf  Hf48  1  0.06979057  0.61103986  0.34372313  1
  Hf  Hf49  1  0.80515410  0.86164734  0.34671506  1
  Hf  Hf50  1  0.57383922  0.11034001  0.34531446  1
  Hf  Hf51  1  0.30796174  0.36578102  0.34665381  1
  Hf  Hf52  1  0.13432304  0.85626467  0.37434324  1
  Hf  Hf53  1  0.86846476  0.10858752  0.37489541  1
  Hf  Hf54  1  0.63538016  0.36067765  0.37338845  1
  Hf  Hf55  1  0.37638653  0.60730932  0.37866680  1
  Hf  Hf56  1  0.18089317  0.16768828  0.39958655  1
  Hf  Hf57  1  0.91488303  0.42230056  0.40227465  1
  Hf  Hf58  1  0.68573430  0.66928591  0.40463861  1
  Hf  Hf59  1  0.42020651  0.92111941  0.40479094  1
  Hf  Hf60  1  0.24312929  0.41462917  0.43034966  1
  Hf  Hf61  1  0.97860692  0.66617195  0.43435581  1
  Hf  Hf62  1  0.74239681  0.91848387  0.43592627  1
  Hf  Hf63  1  0.48181942  0.16834092  0.43345723  1
  Hf  Hf64  1  0.29971454  0.71844199  0.45093211  1
  Hf  Hf65  1  0.02663989  0.98759985  0.45440037  1
  Hf  Hf66  1  0.78689481  0.22705597  0.44974592  1
  Hf  Hf67  1  0.55005586  0.46849122  0.45992675  1
  Hf  Hf68  1  0.35903369  0.96441769  0.49349597  1
  Hf  Hf69  1  0.09404178  0.21222255  0.49681230  1
  Hf  Hf70  1  0.85401105  0.45324155  0.49570797  1
  Hf  Hf71  1  0.60201631  0.71997082  0.50112112  1
  Hf  Hf72  1  0.38258380  0.25629406  0.50976781  1
  Hf  Hf73  1  0.13346030  0.51344076  0.51063444  1
  Hf  Hf74  1  0.90471803  0.75684636  0.51650571  1
  Hf  Hf75  1  0.63680864  0.03933482  0.51231332  1
  Hf  Hf76  1  0.42354447  0.55368550  0.52870486  1
  Hf  Hf77  1  0.16604564  0.80622452  0.52103745  1
  Hf  Hf78  1  0.95875564  0.04243940  0.53645239  1
  Hf  Hf79  1  0.69635931  0.28854028  0.53754109  1
  O  O80  1  0.83354100  0.43202879  0.03901995  1
  O  O81  1  0.57216724  0.91334298  0.00976333  1
  O  O82  1  0.02370165  0.90024546  0.01682397  1
  O  O83  1  0.29759817  0.16563062  0.01034930  1
  O  O84  1  0.55687344  0.37179181  0.01603869  1
  O  O85  1  0.06090964  0.39519352  0.00887737  1
  O  O86  1  0.33135777  0.44872715  0.01321866  1
  O  O87  1  0.78589834  0.71194764  0.02248294  1
  O  O88  1  0.34783668  0.85096592  0.02433268  1
  O  O89  1  0.80140763  0.13691659  0.02332960  1
  O  O90  1  0.06850427  0.17475374  0.03964420  1
  O  O91  1  0.57512568  0.14649018  0.03762117  1
  O  O92  1  0.00671289  0.57050118  0.04757394  1
  O  O93  1  0.11268259  0.69472079  0.00837009  1
  O  O94  1  0.56476552  0.65706065  0.04066070  1
  O  O95  1  0.38473748  0.22677519  0.06715853  1
  O  O96  1  0.85860605  0.90692918  0.05456224  1
  O  O97  1  0.65109991  0.45141572  0.06929811  1
  O  O98  1  0.18318789  0.43056484  0.06971050  1
  O  O99  1  0.33261346  0.63297575  0.06213075  1
  O  O100  1  0.64945319  0.93419660  0.07390082  1
  O  O101  1  0.16850801  0.95155592  0.06537946  1
  O  O102  1  0.43010736  0.00080057  0.07296545  1
  O  O103  1  0.89346141  0.24382734  0.08008735  1
  O  O104  1  0.45717328  0.41556781  0.08923436  1
  O  O105  1  0.90800062  0.68289648  0.08852936  1
  O  O106  1  0.13942372  0.73716153  0.08783652  1
  O  O107  1  0.68393516  0.72063217  0.09635358  1
  O  O108  1  0.98484774  0.02357564  0.09944167  1
  O  O109  1  0.18952223  0.21929693  0.09757266  1
  O  O110  1  0.67856833  0.22657349  0.09483323  1
  O  O111  1  0.43034618  0.78883286  0.10474268  1
  O  O112  1  0.00725373  0.42512009  0.10980761  1
  O  O113  1  0.76107207  0.01019051  0.12239739  1
  O  O114  1  0.26589618  0.00002560  0.12192542  1
  O  O115  1  0.47252450  0.19100541  0.12861899  1
  O  O116  1  0.77219701  0.49044051  0.12250490  1
  O  O117  1  0.26784614  0.49562497  0.12533728  1
  O  O118  1  0.54722264  0.56203236  0.12878822  1
  O  O119  1  0.98344412  0.82184179  0.13713135  1
  O  O120  1  0.57042309  0.96024453  0.14128540  1
  O  O121  1  0.01303526  0.21306301  0.14946870  1
  O  O122  1  0.28574411  0.28290436  0.15734902  1
  O  O123  1  0.78771078  0.28042600  0.15416226  1
  O  O124  1  0.09519226  0.58742295  0.15559140  1
  O  O125  1  0.28485118  0.76793625  0.15119941  1
  O  O126  1  0.78590681  0.77724103  0.15643737  1
  O  O127  1  0.54054562  0.35090628  0.16565953  1
  O  O128  1  0.12404024  0.98156844  0.16726976  1
  O  O129  1  0.87779146  0.55888599  0.17660626  1
  O  O130  1  0.37958817  0.55867259  0.17737619  1
  O  O131  1  0.56656674  0.74289804  0.17635610  1
  O  O132  1  0.88029208  0.04851505  0.17889418  1
  O  O133  1  0.38188412  0.04777790  0.17855597  1
  O  O134  1  0.65833877  0.11833342  0.18664336  1
  O  O135  1  0.09441302  0.37750672  0.19184025  1
  O  O136  1  0.68402767  0.51255879  0.19626570  1
  O  O137  1  0.12272332  0.76981952  0.20470976  1
  O  O138  1  0.39524855  0.84000654  0.20752997  1
  O  O139  1  0.89772361  0.84155889  0.21028497  1
  O  O140  1  0.20941221  0.14293975  0.21046719  1
  O  O141  1  0.40093171  0.33242656  0.21263558  1
  O  O142  1  0.90087086  0.33093013  0.21078413  1
  O  O143  1  0.65169470  0.90496053  0.22050916  1
  O  O144  1  0.23725678  0.54182605  0.22451760  1
  O  O145  1  0.98949450  0.11231738  0.23325313  1
  O  O146  1  0.48763375  0.11116761  0.23464635  1
  O  O147  1  0.67894685  0.29920798  0.23327071  1
  O  O148  1  0.99000494  0.60462897  0.23418120  1
  O  O149  1  0.49190230  0.60561591  0.23419368  1
  O  O150  1  0.76693269  0.67469843  0.23900776  1
  O  O151  1  0.20628196  0.93063115  0.24707685  1
  O  O152  1  0.79486594  0.06754123  0.25335802  1
  O  O153  1  0.23204933  0.32680675  0.26035566  1
  O  O154  1  0.50942108  0.39670930  0.26574130  1
  O  O155  1  0.00896556  0.39574750  0.26559684  1
  O  O156  1  0.32206169  0.70195478  0.26569178  1
  O  O157  1  0.50944019  0.88495684  0.26651443  1
  O  O158  1  0.01228501  0.88645694  0.26691911  1
  O  O159  1  0.76506258  0.46064412  0.27565381  1
  O  O160  1  0.34604842  0.09491088  0.27990219  1
  O  O161  1  0.09882599  0.66909806  0.28863689  1
  O  O162  1  0.60167081  0.67059916  0.28904057  1
  O  O163  1  0.78904931  0.85360022  0.28986422  1
  O  O164  1  0.10214544  0.15980850  0.28995816  1
  O  O165  1  0.60168992  0.15884570  0.28981470  1
  O  O166  1  0.87906167  0.22874925  0.29519934  1
  O  O167  1  0.31624506  0.48801377  0.30219798  1
  O  O168  1  0.90482904  0.62492485  0.30847815  1
  O  O169  1  0.34417831  0.88085657  0.31654824  1
  O  O170  1  0.61920870  0.94994009  0.32136232  1
  O  O171  1  0.12110606  0.95092603  0.32137480  1
  O  O172  1  0.43216415  0.25634802  0.32228429  1
  O  O173  1  0.62347725  0.44438839  0.32090865  1
  O  O174  1  0.12161650  0.44323862  0.32230187  1
  O  O175  1  0.87385422  0.01372995  0.33103740  1
  O  O176  1  0.45941630  0.65059547  0.33504584  1
  O  O177  1  0.21024014  0.22462587  0.34477087  1
  O  O178  1  0.71017929  0.22312844  0.34292042  1
  O  O179  1  0.90169979  0.41261625  0.34508781  1
  O  O180  1  0.21338739  0.71399611  0.34527103  1
  O  O181  1  0.71586245  0.71554946  0.34802503  1
  O  O182  1  0.98838768  0.78573548  0.35084624  1
  O  O183  1  0.42708333  0.04299721  0.35928930  1
  O  O184  1  0.01669798  0.17804828  0.36371575  1
  O  O185  1  0.45277323  0.43722258  0.36891164  1
  O  O186  1  0.72922688  0.50777810  0.37699903  1
  O  O187  1  0.23081892  0.50704095  0.37666082  1
  O  O188  1  0.54454426  0.81265696  0.37919990  1
  O  O189  1  0.73152283  0.99688241  0.37817981  1
  O  O190  1  0.23331954  0.99667001  0.37894874  1
  O  O191  1  0.98707076  0.57398756  0.38828624  1
  O  O192  1  0.57056538  0.20464872  0.38989647  1
  O  O193  1  0.32520419  0.77831397  0.39911863  1
  O  O194  1  0.82625982  0.78761975  0.40435559  1
  O  O195  1  0.01591874  0.96813205  0.39996460  1
  O  O196  1  0.32340122  0.27513000  0.40139274  1
  O  O197  1  0.82536689  0.27265064  0.39820698  1
  O  O198  1  0.09807574  0.34249299  0.40608630  1
  O  O199  1  0.54068791  0.59531147  0.41427060  1
  O  O200  1  0.12766788  0.73371421  0.41842365  1
  O  O201  1  0.56388836  0.99352264  0.42676778  1
  O  O202  1  0.84326486  0.05993003  0.43021872  1
  O  O203  1  0.33891399  0.06511549  0.43305110  1
  O  O204  1  0.63858650  0.36455059  0.42693601  1
  O  O205  1  0.84521482  0.55553040  0.43362958  1
  O  O206  1  0.35003893  0.54536449  0.43315861  1
  O  O207  1  0.10385727  0.13043491  0.44574839  1
  O  O208  1  0.68076582  0.76672314  0.45081232  1
  O  O209  1  0.43254367  0.32898251  0.46072177  1
  O  O210  1  0.92158877  0.33625807  0.45798334  1
  O  O211  1  0.12626326  0.53198036  0.45611333  1
  O  O212  1  0.42717584  0.83492283  0.45920242  1
  O  O213  1  0.97168828  0.81839447  0.46771848  1
  O  O214  1  0.20311038  0.87265952  0.46702564  1
  O  O215  1  0.65393772  0.13998719  0.46632164  1
  O  O216  1  0.21764959  0.31172766  0.47546865  1
  O  O217  1  0.68100364  0.55475543  0.48258955  1
  O  O218  1  0.94260299  0.60400008  0.49017554  1
  O  O219  1  0.46165781  0.62135840  0.48165518  1
  O  O220  1  0.77849754  0.92258025  0.49342425  1
  O  O221  1  0.92792311  0.12499016  0.48584550  1
  O  O222  1  0.46001109  0.10414028  0.48625689  1
  O  O223  1  0.25250495  0.64862682  0.50099276  1
  O  O224  1  0.72637352  0.32877981  0.48839747  1
  O  O225  1  0.54634548  0.89849435  0.51489530  1
  O  O226  1  0.99842941  0.86083521  0.54718491  1
  O  O227  1  0.10439811  0.98505382  0.50798206  1
  O  O228  1  0.53598532  0.40906582  0.51793383  1
  O  O229  1  0.04260673  0.38080126  0.51591180  1
  O  O230  1  0.30970337  0.41863841  0.53222640  1
  O  O231  1  0.76327432  0.70459008  0.53122232  1
  O  O232  1  0.32521266  0.84360836  0.53307206  1
  O  O233  1  0.77975323  0.10682785  0.54233734  1
  O  O234  1  0.05020136  0.16036148  0.54667863  1
  O  O235  1  0.55423756  0.18376419  0.53951631  1
  O  O236  1  0.81351283  0.38992438  0.54520670  1
  O  O237  1  0.08741035  0.65531054  0.53873103  1
  O  O238  1  0.53894376  0.64221202  0.54579267  1
  O  O239  1  0.27757000  0.12352621  0.51653605  1
