# Supplementary material for: Band Alignment of Oxides by Learnable Structural-Descriptor-Aided Neural Network and Transfer Learning
Source: J Am Chem Soc. 2024 Mar 28;146(14):9697–708. doi: 10.1021/jacs.3c13574 (PMC11009958; doi:10.1021/jacs.3c13574)
Supplement: Supplementary file 3 — ja3c13574_si_003.zip [file ja3c13574_si_003.zip › Data_S2/after_optimization/binary/1038.cif]

# generated using pymatgen
data_ZrO2
_symmetry_space_group_name_H-M   'P 1'
_cell_length_a   5.12632100
_cell_length_b   10.17396800
_cell_length_c   37.03812000
_cell_angle_alpha   90.00000000
_cell_angle_beta   90.00000000
_cell_angle_gamma   90.00000000
_symmetry_Int_Tables_number   1
_chemical_formula_structural   ZrO2
_chemical_formula_sum   'Zr32 O64'
_cell_volume   1931.72410462
_cell_formula_units_Z   32
loop_
 _symmetry_equiv_pos_site_id
 _symmetry_equiv_pos_as_xyz
  1  'x, y, z'
loop_
 _atom_site_type_symbol
 _atom_site_label
 _atom_site_symmetry_multiplicity
 _atom_site_fract_x
 _atom_site_fract_y
 _atom_site_fract_z
 _atom_site_occupancy
  Zr  Zr0  1  0.74509920  0.87866262  0.14214883  1
  Zr  Zr1  1  0.75490080  0.37866262  0.14214883  1
  Zr  Zr2  1  0.31130652  0.62168928  0.14618839  1
  Zr  Zr3  1  0.18869348  0.12168928  0.14618839  1
  Zr  Zr4  1  0.77051612  0.61585019  0.20881221  1
  Zr  Zr5  1  0.72948388  0.11585019  0.20881221  1
  Zr  Zr6  1  0.24244982  0.88603977  0.21869794  1
  Zr  Zr7  1  0.25755018  0.38603977  0.21869794  1
  Zr  Zr8  1  0.74441255  0.88443482  0.28087883  1
  Zr  Zr9  1  0.75558745  0.38443482  0.28087883  1
  Zr  Zr10  1  0.25046670  0.61622549  0.29060236  1
  Zr  Zr11  1  0.24953330  0.11622549  0.29060236  1
  Zr  Zr12  1  0.74682514  0.61544193  0.35218646  1
  Zr  Zr13  1  0.75317486  0.11544193  0.35218646  1
  Zr  Zr14  1  0.24360147  0.88434476  0.36198113  1
  Zr  Zr15  1  0.25639853  0.38434476  0.36198113  1
  Zr  Zr16  1  0.74360147  0.88434476  0.42373287  1
  Zr  Zr17  1  0.75639853  0.38434476  0.42373287  1
  Zr  Zr18  1  0.24682514  0.61544193  0.43352754  1
  Zr  Zr19  1  0.25317486  0.11544193  0.43352754  1
  Zr  Zr20  1  0.75046670  0.61622549  0.49511164  1
  Zr  Zr21  1  0.74953330  0.11622549  0.49511164  1
  Zr  Zr22  1  0.24441255  0.88443482  0.50483517  1
  Zr  Zr23  1  0.25558745  0.38443482  0.50483517  1
  Zr  Zr24  1  0.74244982  0.88603977  0.56701706  1
  Zr  Zr25  1  0.75755018  0.38603977  0.56701706  1
  Zr  Zr26  1  0.27051612  0.61585019  0.57690279  1
  Zr  Zr27  1  0.22948388  0.11585019  0.57690279  1
  Zr  Zr28  1  0.81130652  0.62168928  0.63952561  1
  Zr  Zr29  1  0.68869348  0.12168928  0.63952561  1
  Zr  Zr30  1  0.24509920  0.87866262  0.64356517  1
  Zr  Zr31  1  0.25490080  0.37866262  0.64356517  1
  O  O32  1  0.53075503  0.49994390  0.11394196  1
  O  O33  1  0.96924497  -0.00005610  0.11394196  1
  O  O34  1  0.06227205  0.28308856  0.12093378  1
  O  O35  1  0.43772795  0.78308856  0.12093378  1
  O  O36  1  0.57020416  0.21132294  0.15847852  1
  O  O37  1  0.92979584  0.71132294  0.15847852  1
  O  O38  1  -0.02007453  0.98150832  0.18212927  1
  O  O39  1  0.52007453  0.48150832  0.18212927  1
  O  O40  1  0.47619586  0.98455166  0.17715323  1
  O  O41  1  0.02380414  0.48455166  0.17715323  1
  O  O42  1  0.07324286  0.22361625  0.19381262  1
  O  O43  1  0.42675714  0.72361625  0.19381262  1
  O  O44  1  0.60989520  0.28803514  0.23313701  1
  O  O45  1  0.89010480  0.78803514  0.23313701  1
  O  O46  1  0.01056390  0.52115723  0.24782400  1
  O  O47  1  0.48943610  0.02115723  0.24782400  1
  O  O48  1  0.51171018  0.52540290  0.25223378  1
  O  O49  1  0.98828982  0.02540290  0.25223378  1
  O  O50  1  0.12048508  0.28933939  0.26687783  1
  O  O51  1  0.37951492  0.78933939  0.26687783  1
  O  O52  1  0.61997918  0.21140410  0.30407243  1
  O  O53  1  0.88002082  0.71140410  0.30407243  1
  O  O54  1  -0.00055899  0.97753914  0.32035404  1
  O  O55  1  0.50055899  0.47753914  0.32035404  1
  O  O56  1  0.49922140  0.97825910  0.32255568  1
  O  O57  1  0.00077860  0.47825910  0.32255568  1
  O  O58  1  0.12021482  0.21133428  0.33864011  1
  O  O59  1  0.37978518  0.71133428  0.33864011  1
  O  O60  1  0.62255189  0.28882708  0.37565206  1
  O  O61  1  0.87744811  0.78882708  0.37565206  1
  O  O62  1  0.00281084  0.52198117  0.39121096  1
  O  O63  1  0.49718916  0.02198117  0.39121096  1
  O  O64  1  0.50281084  0.52198117  0.39450404  1
  O  O65  1  0.99718916  0.02198117  0.39450404  1
  O  O66  1  0.12255189  0.28882708  0.41006194  1
  O  O67  1  0.37744811  0.78882708  0.41006194  1
  O  O68  1  0.62021482  0.21133428  0.44707489  1
  O  O69  1  0.87978518  0.71133428  0.44707489  1
  O  O70  1  -0.00077860  0.97825910  0.46315832  1
  O  O71  1  0.50077860  0.47825910  0.46315832  1
  O  O72  1  0.49944101  0.97753914  0.46535996  1
  O  O73  1  0.00055899  0.47753914  0.46535996  1
  O  O74  1  0.11997918  0.21140410  0.48164257  1
  O  O75  1  0.38002082  0.71140410  0.48164257  1
  O  O76  1  0.62048508  0.28933939  0.51883617  1
  O  O77  1  0.87951492  0.78933939  0.51883617  1
  O  O78  1  0.01171018  0.52540290  0.53348022  1
  O  O79  1  0.48828982  0.02540290  0.53348022  1
  O  O80  1  0.51056390  0.52115723  0.53789100  1
  O  O81  1  0.98943610  0.02115723  0.53789100  1
  O  O82  1  0.10989520  0.28803514  0.55257699  1
  O  O83  1  0.39010480  0.78803514  0.55257699  1
  O  O84  1  0.57324286  0.22361625  0.59190138  1
  O  O85  1  0.92675714  0.72361625  0.59190138  1
  O  O86  1  -0.02380414  0.98455166  0.60856077  1
  O  O87  1  0.52380414  0.48455166  0.60856077  1
  O  O88  1  0.47992547  0.98150832  0.60358473  1
  O  O89  1  0.02007453  0.48150832  0.60358473  1
  O  O90  1  0.07020416  0.21132294  0.62723548  1
  O  O91  1  0.42979584  0.71132294  0.62723548  1
  O  O92  1  0.56227205  0.28308856  0.66478022  1
  O  O93  1  0.93772795  0.78308856  0.66478022  1
  O  O94  1  0.03075503  0.49994390  0.67177204  1
  O  O95  1  0.46924497  -0.00005610  0.67177204  1
