# Supplementary material for: Band Alignment of Oxides by Learnable Structural-Descriptor-Aided Neural Network and Transfer Learning
Source: J Am Chem Soc. 2024 Mar 28;146(14):9697–708. doi: 10.1021/jacs.3c13574 (PMC11009958; doi:10.1021/jacs.3c13574)
Supplement: Supplementary file 3 — ja3c13574_si_003.zip [file ja3c13574_si_003.zip › Data_S2/after_optimization/binary/1039.cif]

# generated using pymatgen
data_ZrO2
_symmetry_space_group_name_H-M   'P 1'
_cell_length_a   5.12632100
_cell_length_b   10.17396800
_cell_length_c   37.03812000
_cell_angle_alpha   90.00000000
_cell_angle_beta   90.00000000
_cell_angle_gamma   90.00000000
_symmetry_Int_Tables_number   1
_chemical_formula_structural   ZrO2
_chemical_formula_sum   'Zr32 O64'
_cell_volume   1931.72410462
_cell_formula_units_Z   32
loop_
 _symmetry_equiv_pos_site_id
 _symmetry_equiv_pos_as_xyz
  1  'x, y, z'
loop_
 _atom_site_type_symbol
 _atom_site_label
 _atom_site_symmetry_multiplicity
 _atom_site_fract_x
 _atom_site_fract_y
 _atom_site_fract_z
 _atom_site_occupancy
  Zr  Zr0  1  0.22863545  0.60820191  0.01291847  1
  Zr  Zr1  1  0.27136455  0.10820191  0.01291847  1
  Zr  Zr2  1  0.74524773  0.61352584  0.06432757  1
  Zr  Zr3  1  0.75475227  0.11352584  0.06432757  1
  Zr  Zr4  1  0.23134320  0.88920491  0.07753778  1
  Zr  Zr5  1  0.26865680  0.38920491  0.07753778  1
  Zr  Zr6  1  0.73990280  0.88448779  0.13765470  1
  Zr  Zr7  1  0.76009720  0.38448779  0.13765470  1
  Zr  Zr8  1  0.24317896  0.61605408  0.14796360  1
  Zr  Zr9  1  0.25682104  0.11605408  0.14796360  1
  Zr  Zr10  1  0.74393369  0.61570906  0.20936795  1
  Zr  Zr11  1  0.75606631  0.11570906  0.20936795  1
  Zr  Zr12  1  0.24298202  0.88461418  0.21917548  1
  Zr  Zr13  1  0.25701798  0.38461418  0.21917548  1
  Zr  Zr14  1  0.74366104  0.88433140  0.28086131  1
  Zr  Zr15  1  0.75633896  0.38433140  0.28086131  1
  Zr  Zr16  1  0.24366104  0.61566860  0.29056669  1
  Zr  Zr17  1  0.25633896  0.11566860  0.29056669  1
  Zr  Zr18  1  0.74298202  0.61538582  0.35225352  1
  Zr  Zr19  1  0.75701798  0.11538582  0.35225352  1
  Zr  Zr20  1  0.24393369  0.88429094  0.36206105  1
  Zr  Zr21  1  0.25606631  0.38429094  0.36206105  1
  Zr  Zr22  1  0.74317896  0.88394592  0.42346440  1
  Zr  Zr23  1  0.75682104  0.38394592  0.42346440  1
  Zr  Zr24  1  0.23990280  0.61551221  0.43377330  1
  Zr  Zr25  1  0.26009720  0.11551221  0.43377330  1
  Zr  Zr26  1  0.73134320  0.61079509  0.49389122  1
  Zr  Zr27  1  0.76865680  0.11079509  0.49389122  1
  Zr  Zr28  1  0.24524773  0.88647416  0.50710143  1
  Zr  Zr29  1  0.25475227  0.38647416  0.50710143  1
  Zr  Zr30  1  0.72863545  0.89179809  0.55851053  1
  Zr  Zr31  1  0.77136455  0.39179809  0.55851053  1
  O  O32  1  0.61850034  0.19112979  0.01245421  1
  O  O33  1  0.88149966  0.69112979  0.01245421  1
  O  O34  1  0.00394163  0.98208683  0.03478443  1
  O  O35  1  0.49605837  0.48208683  0.03478443  1
  O  O36  1  0.48610735  0.97985740  0.04033273  1
  O  O37  1  0.01389265  0.47985740  0.04033273  1
  O  O38  1  0.12422576  0.22084939  0.05082558  1
  O  O39  1  0.37577424  0.72084939  0.05082558  1
  O  O40  1  0.63068075  0.28829618  0.08895714  1
  O  O41  1  0.86931925  0.78829618  0.08895714  1
  O  O42  1  0.00318135  0.52455520  0.10627593  1
  O  O43  1  0.49681865  0.02455520  0.10627593  1
  O  O44  1  0.50660103  0.52542961  0.10845688  1
  O  O45  1  0.99339897  0.02542961  0.10845688  1
  O  O46  1  0.12845662  0.28964868  0.12436238  1
  O  O47  1  0.37154338  0.78964868  0.12436238  1
  O  O48  1  0.62467395  0.21194741  0.16135350  1
  O  O49  1  0.87532605  0.71194741  0.16135350  1
  O  O50  1  0.00034398  0.97792340  0.17676879  1
  O  O51  1  0.49965602  0.47792340  0.17676879  1
  O  O52  1  0.50084512  0.97777897  0.18012745  1
  O  O53  1  0.99915488  0.47777897  0.18012745  1
  O  O54  1  0.12407026  0.21094003  0.19604777  1
  O  O55  1  0.37592974  0.71094003  0.19604777  1
  O  O56  1  0.62373498  0.28916582  0.23275064  1
  O  O57  1  0.87626502  0.78916582  0.23275064  1
  O  O58  1  0.00137873  0.52215330  0.24847199  1
  O  O59  1  0.49862127  0.02215330  0.24847199  1
  O  O60  1  0.50149805  0.52221766  0.25148738  1
  O  O61  1  0.99850195  0.02221766  0.25148738  1
  O  O62  1  0.12408826  0.28938211  0.26734300  1
  O  O63  1  0.37591174  0.78938211  0.26734300  1
  O  O64  1  0.62408826  0.21061789  0.30408600  1
  O  O65  1  0.87591174  0.71061789  0.30408600  1
  O  O66  1  0.00149805  0.97778234  0.31994062  1
  O  O67  1  0.49850195  0.47778234  0.31994062  1
  O  O68  1  0.50137873  0.97784670  0.32295701  1
  O  O69  1  0.99862127  0.47784670  0.32295701  1
  O  O70  1  0.12373498  0.21083418  0.33867836  1
  O  O71  1  0.37626502  0.71083418  0.33867836  1
  O  O72  1  0.62407026  0.28905997  0.37538023  1
  O  O73  1  0.87592974  0.78905997  0.37538023  1
  O  O74  1  0.00084512  0.52222103  0.39130155  1
  O  O75  1  0.49915488  0.02222103  0.39130155  1
  O  O76  1  0.50034398  0.52207660  0.39466021  1
  O  O77  1  0.99965602  0.02207660  0.39466021  1
  O  O78  1  0.12467395  0.28805259  0.41007450  1
  O  O79  1  0.37532605  0.78805259  0.41007450  1
  O  O80  1  0.62845662  0.21035132  0.44706662  1
  O  O81  1  0.87154338  0.71035132  0.44706662  1
  O  O82  1  0.00660103  0.97457039  0.46297112  1
  O  O83  1  0.49339897  0.47457039  0.46297112  1
  O  O84  1  0.50318135  0.97544480  0.46515207  1
  O  O85  1  0.99681865  0.47544480  0.46515207  1
  O  O86  1  0.13068075  0.21170382  0.48247186  1
  O  O87  1  0.36931925  0.71170382  0.48247186  1
  O  O88  1  0.62422576  0.27915061  0.52060242  1
  O  O89  1  0.87577424  0.77915061  0.52060242  1
  O  O90  1  -0.01389265  0.52014260  0.53109627  1
  O  O91  1  0.51389265  0.02014260  0.53109627  1
  O  O92  1  0.50394163  0.51791317  0.53664457  1
  O  O93  1  0.99605837  0.01791317  0.53664457  1
  O  O94  1  0.11850034  0.30887021  0.55897379  1
  O  O95  1  0.38149966  0.80887021  0.55897379  1
