# Supplementary material for: Band Alignment of Oxides by Learnable Structural-Descriptor-Aided Neural Network and Transfer Learning
Source: J Am Chem Soc. 2024 Mar 28;146(14):9697–708. doi: 10.1021/jacs.3c13574 (PMC11009958; doi:10.1021/jacs.3c13574)
Supplement: Supplementary file 3 — ja3c13574_si_003.zip [file ja3c13574_si_003.zip › Data_S2/after_optimization/binary/104.cif]

# generated using pymatgen
data_ZnO
_symmetry_space_group_name_H-M   'P 1'
_cell_length_a   5.11171200
_cell_length_b   13.84242840
_cell_length_c   36.62362433
_cell_angle_alpha   79.10660637
_cell_angle_beta   90.00000000
_cell_angle_gamma   90.00000000
_symmetry_Int_Tables_number   1
_chemical_formula_structural   ZnO
_chemical_formula_sum   'Zn66 O66'
_cell_volume   2544.73668884
_cell_formula_units_Z   66
loop_
 _symmetry_equiv_pos_site_id
 _symmetry_equiv_pos_as_xyz
  1  'x, y, z'
loop_
 _atom_site_type_symbol
 _atom_site_label
 _atom_site_symmetry_multiplicity
 _atom_site_fract_x
 _atom_site_fract_y
 _atom_site_fract_z
 _atom_site_occupancy
  Zn  Zn0  1  0.52745756  0.13989843  0.01196761  1
  Zn  Zn1  1  0.02502511  0.23811176  0.01719331  1
  Zn  Zn2  1  0.52549086  0.52539550  0.03007643  1
  Zn  Zn3  1  0.02520104  0.62482454  0.03481518  1
  Zn  Zn4  1  0.52796571  0.90571604  0.04874121  1
  Zn  Zn5  1  -0.00370884  0.02533613  0.04258587  1
  Zn  Zn6  1  0.49828706  0.29104577  0.05675977  1
  Zn  Zn7  1  -0.00194187  0.41527849  0.06243107  1
  Zn  Zn8  1  0.49920676  0.67538870  0.07474146  1
  Zn  Zn9  1  -0.00175501  0.80177627  0.08047737  1
  Zn  Zn10  1  0.49938675  0.06089454  0.09331427  1
  Zn  Zn11  1  -0.00230012  0.18577289  0.09917038  1
  Zn  Zn12  1  0.49955201  0.44516884  0.11135979  1
  Zn  Zn13  1  -0.00058831  0.57226670  0.11727239  1
  Zn  Zn14  1  0.50051451  0.82959305  0.12972034  1
  Zn  Zn15  1  -0.00275941  0.95926612  0.13294816  1
  Zn  Zn16  1  0.49883522  0.21687101  0.14563469  1
  Zn  Zn17  1  -0.00108571  0.34498866  0.15151177  1
  Zn  Zn18  1  0.49944562  0.60219164  0.16362065  1
  Zn  Zn19  1  -0.00080517  0.73068599  0.16957777  1
  Zn  Zn20  1  0.50011072  0.98850489  0.18073046  1
  Zn  Zn21  1  -0.00005679  0.11642739  0.18665030  1
  Zn  Zn22  1  0.50038209  0.37412800  0.19875822  1
  Zn  Zn23  1  0.00041159  0.50229844  0.20476295  1
  Zn  Zn24  1  0.50070145  0.76012339  0.21676223  1
  Zn  Zn25  1  0.00039007  0.88924530  0.22174247  1
  Zn  Zn26  1  0.50064903  0.14597730  0.23361707  1
  Zn  Zn27  1  0.00075213  0.27454113  0.23959127  1
  Zn  Zn28  1  0.50086753  0.53208964  0.25153074  1
  Zn  Zn29  1  0.00082914  0.66075854  0.25744264  1
  Zn  Zn30  1  0.50102943  0.91794297  0.26896535  1
  Zn  Zn31  1  0.00108587  0.04678031  0.27454204  1
  Zn  Zn32  1  0.50105111  0.30408378  0.28648913  1
  Zn  Zn33  1  0.00105111  0.43275922  0.29245887  1
  Zn  Zn34  1  0.50108587  0.69006169  0.30440596  1
  Zn  Zn35  1  0.00102943  0.81889903  0.30998265  1
  Zn  Zn36  1  0.50082914  0.07608346  0.32150436  1
  Zn  Zn37  1  0.00086753  0.20475236  0.32741626  1
  Zn  Zn38  1  0.50075213  0.46230087  0.33935573  1
  Zn  Zn39  1  0.00064903  0.59086470  0.34532993  1
  Zn  Zn40  1  0.50039007  0.84759670  0.35720453  1
  Zn  Zn41  1  0.00070145  0.97671861  0.36218477  1
  Zn  Zn42  1  0.50041159  0.23454356  0.37418405  1
  Zn  Zn43  1  0.00038209  0.36271400  0.38018878  1
  Zn  Zn44  1  0.49994321  0.62041461  0.39229770  1
  Zn  Zn45  1  0.00011072  0.74833711  0.39821754  1
  Zn  Zn46  1  0.49919483  0.00615601  0.40937023  1
  Zn  Zn47  1  -0.00055438  0.13465036  0.41532735  1
  Zn  Zn48  1  0.49891429  0.39185334  0.42743623  1
  Zn  Zn49  1  -0.00116478  0.51997099  0.43331331  1
  Zn  Zn50  1  0.49724059  0.77757588  0.44599884  1
  Zn  Zn51  1  0.00051451  0.90724895  0.44922666  1
  Zn  Zn52  1  0.49941169  0.16457530  0.46167461  1
  Zn  Zn53  1  -0.00044799  0.29167316  0.46758721  1
  Zn  Zn54  1  0.49769988  0.55107011  0.47977662  1
  Zn  Zn55  1  -0.00061325  0.67594846  0.48563273  1
  Zn  Zn56  1  0.49824499  0.93506673  0.49846963  1
  Zn  Zn57  1  -0.00079324  0.06145330  0.50420554  1
  Zn  Zn58  1  0.49805813  0.32156351  0.51651593  1
  Zn  Zn59  1  -0.00171294  0.44579623  0.52218823  1
  Zn  Zn60  1  0.49629116  0.71150587  0.53636213  1
  Zn  Zn61  1  0.02796571  0.83112596  0.53020679  1
  Zn  Zn62  1  0.52520104  0.11201746  0.54413282  1
  Zn  Zn63  1  0.02549086  0.21144650  0.54887157  1
  Zn  Zn64  1  0.52502511  0.49873024  0.56175369  1
  Zn  Zn65  1  0.02745756  0.59694357  0.56697939  1
  O  O66  1  0.87721234  0.12860450  0.00433832  1
  O  O67  1  0.37587217  0.26033499  0.01130733  1
  O  O68  1  0.87643327  0.51398835  0.02271272  1
  O  O69  1  0.37642773  0.64686362  0.02892046  1
  O  O70  1  0.87797668  0.89809745  0.04095172  1
  O  O71  1  0.37636320  0.03069939  0.04506152  1
  O  O72  1  0.87722243  0.28651368  0.05793143  1
  O  O73  1  0.37759683  0.41766313  0.06389557  1
  O  O74  1  0.87827076  0.67194494  0.07589872  1
  O  O75  1  0.37674451  0.80182721  0.08238776  1
  O  O76  1  0.87901572  0.05834544  0.09174558  1
  O  O77  1  0.37845982  0.18923879  0.09857424  1
  O  O78  1  0.87966387  0.44398541  0.11046907  1
  O  O79  1  0.37971813  0.57450267  0.11665998  1
  O  O80  1  0.87938312  0.82912876  0.12856815  1
  O  O81  1  0.37903991  0.95989223  0.13364555  1
  O  O82  1  0.87901382  0.21603892  0.14575950  1
  O  O83  1  0.37925295  0.34530001  0.15190334  1
  O  O84  1  0.87948853  0.60173233  0.16386511  1
  O  O85  1  0.37917117  0.73044695  0.17009250  1
  O  O86  1  0.88039625  0.98788883  0.18039875  1
  O  O87  1  0.38009513  0.11717640  0.18670020  1
  O  O88  1  0.88032005  0.37380993  0.19856390  1
  O  O89  1  0.38039906  0.50276593  0.20473652  1
  O  O90  1  0.88040830  0.76000849  0.21647922  1
  O  O91  1  0.38081707  0.88941718  0.22195743  1
  O  O92  1  0.88078192  0.14590349  0.23350009  1
  O  O93  1  0.38082923  0.27461889  0.23969947  1
  O  O94  1  0.88075819  0.53209396  0.25148654  1
  O  O95  1  0.38076793  0.66065928  0.25762783  1
  O  O96  1  0.88121460  0.91792838  0.26879094  1
  O  O97  1  0.38096197  0.04677120  0.27468473  1
  O  O98  1  0.88104622  0.30414216  0.28639390  1
  O  O99  1  0.38104622  0.43270084  0.29255410  1
  O  O100  1  0.88096197  0.69007080  0.30426327  1
  O  O101  1  0.38121460  0.81891362  0.31015706  1
  O  O102  1  0.88076793  0.07618272  0.32131917  1
  O  O103  1  0.38075819  0.20474804  0.32746046  1
  O  O104  1  0.88082923  0.46222311  0.33924753  1
  O  O105  1  0.38078192  0.59093851  0.34544691  1
  O  O106  1  0.88081707  0.84742482  0.35698957  1
  O  O107  1  0.38040830  0.97683351  0.36246778  1
  O  O108  1  0.88039906  0.23407607  0.37421048  1
  O  O109  1  0.38032005  0.36303207  0.38038310  1
  O  O110  1  0.88009513  0.61966560  0.39224780  1
  O  O111  1  0.38039625  0.74895317  0.39854925  1
  O  O112  1  0.87917117  0.00639505  0.40885550  1
  O  O113  1  0.37948853  0.13510967  0.41508289  1
  O  O114  1  0.87925295  0.39154199  0.42704466  1
  O  O115  1  0.37901382  0.52080308  0.43318850  1
  O  O116  1  0.87903991  0.77694977  0.44530145  1
  O  O117  1  0.37938312  0.90771324  0.45037885  1
  O  O118  1  0.87971813  0.16233933  0.46228702  1
  O  O119  1  0.37966387  0.29285659  0.46847793  1
  O  O120  1  0.87845982  0.54760421  0.48037276  1
  O  O121  1  0.37901572  0.67849756  0.48720142  1
  O  O122  1  0.87674451  0.93501579  0.49655924  1
  O  O123  1  0.37827076  0.06489706  0.50304828  1
  O  O124  1  0.87759683  0.31917887  0.51505143  1
  O  O125  1  0.37722243  0.45032832  0.52101657  1
  O  O126  1  0.87636320  0.70614261  0.53388648  1
  O  O127  1  0.37797668  0.83874455  0.53799628  1
  O  O128  1  0.87642773  0.08997838  0.55002754  1
  O  O129  1  0.37643327  0.22285365  0.55623528  1
  O  O130  1  0.87587217  0.47650701  0.56763967  1
  O  O131  1  0.37721234  0.60823750  0.57460868  1
