# Supplementary material for: Band Alignment of Oxides by Learnable Structural-Descriptor-Aided Neural Network and Transfer Learning
Source: J Am Chem Soc. 2024 Mar 28;146(14):9697–708. doi: 10.1021/jacs.3c13574 (PMC11009958; doi:10.1021/jacs.3c13574)
Supplement: Supplementary file 3 — ja3c13574_si_003.zip [file ja3c13574_si_003.zip › Data_S2/after_optimization/binary/1040.cif]

# generated using pymatgen
data_ZrO2
_symmetry_space_group_name_H-M   'P 1'
_cell_length_a   5.12632100
_cell_length_b   5.29116000
_cell_length_c   40.69587200
_cell_angle_alpha   90.00000000
_cell_angle_beta   90.00000000
_cell_angle_gamma   90.00000000
_symmetry_Int_Tables_number   1
_chemical_formula_structural   ZrO2
_chemical_formula_sum   'Zr16 O32'
_cell_volume   1103.84234550
_cell_formula_units_Z   16
loop_
 _symmetry_equiv_pos_site_id
 _symmetry_equiv_pos_as_xyz
  1  'x, y, z'
loop_
 _atom_site_type_symbol
 _atom_site_label
 _atom_site_symmetry_multiplicity
 _atom_site_fract_x
 _atom_site_fract_y
 _atom_site_fract_z
 _atom_site_occupancy
  Zr  Zr0  1  0.23115068  0.43756457  0.22227154  1
  Zr  Zr1  1  0.73115068  0.06243543  0.22227154  1
  Zr  Zr2  1  0.25024688  0.95734331  0.27864596  1
  Zr  Zr3  1  0.75024688  0.54265669  0.27864596  1
  Zr  Zr4  1  0.25578415  0.46413316  0.34600477  1
  Zr  Zr5  1  0.75578415  0.03586684  0.34600477  1
  Zr  Zr6  1  0.24396142  0.96528124  0.40384910  1
  Zr  Zr7  1  0.74396142  0.53471876  0.40384910  1
  Zr  Zr8  1  0.24396142  0.46528124  0.47115090  1
  Zr  Zr9  1  0.74396142  0.03471876  0.47115090  1
  Zr  Zr10  1  0.25578415  0.96413316  0.52899623  1
  Zr  Zr11  1  0.75578415  0.53586684  0.52899623  1
  Zr  Zr12  1  0.25024688  0.45734331  0.59635304  1
  Zr  Zr13  1  0.75024688  0.04265669  0.59635304  1
  Zr  Zr14  1  0.23115068  0.93756457  0.65272846  1
  Zr  Zr15  1  0.73115068  0.56243543  0.65272846  1
  O  O16  1  0.40464737  0.15377098  0.19775119  1
  O  O17  1  0.90464737  0.34622902  0.19775119  1
  O  O18  1  -0.00861583  0.76735801  0.24273978  1
  O  O19  1  0.49138417  0.73264199  0.24273978  1
  O  O20  1  0.50112881  0.25468466  0.25780672  1
  O  O21  1  0.00112881  0.24531534  0.25780672  1
  O  O22  1  0.11976560  0.62795210  0.30239817  1
  O  O23  1  0.61976560  0.87204790  0.30239817  1
  O  O24  1  0.12559565  0.12556380  0.32250744  1
  O  O25  1  0.62559565  0.37443620  0.32250744  1
  O  O26  1  0.49877926  0.76099819  0.36936641  1
  O  O27  1  0.99877926  0.73900181  0.36936641  1
  O  O28  1  0.00069110  0.26018918  0.38051741  1
  O  O29  1  0.50069110  0.23981082  0.38051741  1
  O  O30  1  0.37686492  0.62886244  0.42772868  1
  O  O31  1  0.87686492  0.87113756  0.42772868  1
  O  O32  1  0.37686492  0.12886244  0.44727132  1
  O  O33  1  0.87686492  0.37113756  0.44727132  1
  O  O34  1  0.00069110  0.76018918  0.49448259  1
  O  O35  1  0.50069110  0.73981082  0.49448259  1
  O  O36  1  0.49877926  0.26099819  0.50563359  1
  O  O37  1  0.99877926  0.23900181  0.50563359  1
  O  O38  1  0.12559565  0.62556380  0.55249256  1
  O  O39  1  0.62559565  0.87443620  0.55249256  1
  O  O40  1  0.11976560  0.12795210  0.57260083  1
  O  O41  1  0.61976560  0.37204790  0.57260083  1
  O  O42  1  0.50112881  0.75468466  0.61719328  1
  O  O43  1  0.00112881  0.74531534  0.61719328  1
  O  O44  1  -0.00861583  0.26735801  0.63226022  1
  O  O45  1  0.49138417  0.23264199  0.63226022  1
  O  O46  1  0.40464737  0.65377098  0.67724881  1
  O  O47  1  0.90464737  0.84622902  0.67724881  1
