# Supplementary material for: Band Alignment of Oxides by Learnable Structural-Descriptor-Aided Neural Network and Transfer Learning
Source: J Am Chem Soc. 2024 Mar 28;146(14):9697–708. doi: 10.1021/jacs.3c13574 (PMC11009958; doi:10.1021/jacs.3c13574)
Supplement: Supplementary file 3 — ja3c13574_si_003.zip [file ja3c13574_si_003.zip › Data_S2/after_optimization/binary/1041.cif]

# generated using pymatgen
data_ZrO2
_symmetry_space_group_name_H-M   'P 1'
_cell_length_a   5.12632100
_cell_length_b   5.29116000
_cell_length_c   40.69587200
_cell_angle_alpha   90.00000000
_cell_angle_beta   90.00000000
_cell_angle_gamma   90.00000000
_symmetry_Int_Tables_number   1
_chemical_formula_structural   ZrO2
_chemical_formula_sum   'Zr16 O32'
_cell_volume   1103.84234550
_cell_formula_units_Z   16
loop_
 _symmetry_equiv_pos_site_id
 _symmetry_equiv_pos_as_xyz
  1  'x, y, z'
loop_
 _atom_site_type_symbol
 _atom_site_label
 _atom_site_symmetry_multiplicity
 _atom_site_fract_x
 _atom_site_fract_y
 _atom_site_fract_z
 _atom_site_occupancy
  Zr  Zr0  1  0.27733886  0.02458084  0.03066325  1
  Zr  Zr1  1  0.77733886  0.47541916  0.03066325  1
  Zr  Zr2  1  0.25562473  0.47926062  0.09534078  1
  Zr  Zr3  1  0.75562473  0.02073938  0.09534078  1
  Zr  Zr4  1  0.24184784  0.97068846  0.15384001  1
  Zr  Zr5  1  0.74184784  0.52931154  0.15384001  1
  Zr  Zr6  1  0.24377621  0.46714185  0.22101810  1
  Zr  Zr7  1  0.74377621  0.03285815  0.22101810  1
  Zr  Zr8  1  0.25622379  0.96714185  0.27898190  1
  Zr  Zr9  1  0.75622379  0.53285815  0.27898190  1
  Zr  Zr10  1  0.25815216  0.47068846  0.34615999  1
  Zr  Zr11  1  0.75815216  0.02931154  0.34615999  1
  Zr  Zr12  1  0.24437527  0.97926062  0.40465922  1
  Zr  Zr13  1  0.74437527  0.52073938  0.40465922  1
  Zr  Zr14  1  0.22266114  0.52458084  0.46933775  1
  Zr  Zr15  1  0.72266114  -0.02458084  0.46933775  1
  O  O16  1  0.47101594  0.31763674  0.00967329  1
  O  O17  1  -0.02898406  0.18236326  0.00967329  1
  O  O18  1  0.13459745  0.64540671  0.05024369  1
  O  O19  1  0.63459745  0.85459329  0.05024369  1
  O  O20  1  0.13339316  0.13848561  0.07417912  1
  O  O21  1  0.63339316  0.36151439  0.07417912  1
  O  O22  1  0.49855028  0.76026903  0.11927549  1
  O  O23  1  0.99855028  0.73973097  0.11927549  1
  O  O24  1  -0.00215217  0.26064899  0.13024097  1
  O  O25  1  0.49784783  0.23935101  0.13024097  1
  O  O26  1  0.37415453  0.62922557  0.17747184  1
  O  O27  1  0.87415453  0.87077443  0.17747184  1
  O  O28  1  0.37520546  0.12906217  0.19729894  1
  O  O29  1  0.87520546  0.37093783  0.19729894  1
  O  O30  1  0.00118980  0.76051787  0.24451151  1
  O  O31  1  0.50118980  0.73948213  0.24451151  1
  O  O32  1  0.49881020  0.26051787  0.25548849  1
  O  O33  1  0.99881020  0.23948213  0.25548849  1
  O  O34  1  0.12479454  0.62906217  0.30270006  1
  O  O35  1  0.62479454  0.87093783  0.30270006  1
  O  O36  1  0.12584547  0.12922557  0.32252916  1
  O  O37  1  0.62584547  0.37077443  0.32252916  1
  O  O38  1  0.50215217  0.76064899  0.36975903  1
  O  O39  1  0.00215217  0.73935101  0.36975903  1
  O  O40  1  0.00144972  0.26026903  0.38072451  1
  O  O41  1  0.50144972  0.23973097  0.38072451  1
  O  O42  1  0.36660684  0.63848561  0.42582088  1
  O  O43  1  0.86660684  0.86151439  0.42582088  1
  O  O44  1  0.36540255  0.14540671  0.44975631  1
  O  O45  1  0.86540255  0.35459329  0.44975631  1
  O  O46  1  0.02898406  0.81763674  0.49032671  1
  O  O47  1  0.52898406  0.68236326  0.49032671  1
