# Supplementary material for: Band Alignment of Oxides by Learnable Structural-Descriptor-Aided Neural Network and Transfer Learning
Source: J Am Chem Soc. 2024 Mar 28;146(14):9697–708. doi: 10.1021/jacs.3c13574 (PMC11009958; doi:10.1021/jacs.3c13574)
Supplement: Supplementary file 3 — ja3c13574_si_003.zip [file ja3c13574_si_003.zip › Data_S2/after_optimization/binary/1042.cif]

# generated using pymatgen
data_ZrO2
_symmetry_space_group_name_H-M   'P 1'
_cell_length_a   5.12632100
_cell_length_b   11.46760651
_cell_length_c   37.70819498
_cell_angle_alpha   84.82003444
_cell_angle_beta   90.00000000
_cell_angle_gamma   90.00000000
_symmetry_Int_Tables_number   1
_chemical_formula_structural   ZrO2
_chemical_formula_sum   'Zr36 O72'
_cell_volume   2207.68469099
_cell_formula_units_Z   36
loop_
 _symmetry_equiv_pos_site_id
 _symmetry_equiv_pos_as_xyz
  1  'x, y, z'
loop_
 _atom_site_type_symbol
 _atom_site_label
 _atom_site_symmetry_multiplicity
 _atom_site_fract_x
 _atom_site_fract_y
 _atom_site_fract_z
 _atom_site_occupancy
  Zr  Zr0  1  0.76299822  0.66687277  0.10866014  1
  Zr  Zr1  1  0.26930032  0.14723014  0.11945179  1
  Zr  Zr2  1  0.72849331  0.36696531  0.13911074  1
  Zr  Zr3  1  0.25987678  0.81144976  0.13586749  1
  Zr  Zr4  1  0.75607760  0.04546845  0.16592982  1
  Zr  Zr5  1  0.25972270  0.52848311  0.17895627  1
  Zr  Zr6  1  0.76848685  0.72404196  0.19718349  1
  Zr  Zr7  1  0.24022829  0.20669184  0.20740070  1
  Zr  Zr8  1  0.74716540  0.42623592  0.23397320  1
  Zr  Zr9  1  0.25717847  0.90541604  0.23729741  1
  Zr  Zr10  1  0.74347680  0.09534146  0.25912562  1
  Zr  Zr11  1  0.25975781  0.58065583  0.26952079  1
  Zr  Zr12  1  0.75732909  0.79900215  0.29299505  1
  Zr  Zr13  1  0.24417506  0.27979664  0.30286746  1
  Zr  Zr14  1  0.75818807  0.47146467  0.32390410  1
  Zr  Zr15  1  0.24448169  0.95293294  0.33013510  1
  Zr  Zr16  1  0.74365223  0.17140613  0.35593939  1
  Zr  Zr17  1  0.25623966  0.65566294  0.36542477  1
  Zr  Zr18  1  0.74376034  0.84433706  0.38457423  1
  Zr  Zr19  1  0.25634777  0.32859387  0.39406061  1
  Zr  Zr20  1  0.75551831  0.54706706  0.41986490  1
  Zr  Zr21  1  0.24181193  0.02853533  0.42609490  1
  Zr  Zr22  1  0.75582494  0.22020336  0.44713154  1
  Zr  Zr23  1  0.24267091  0.70099785  0.45700495  1
  Zr  Zr24  1  0.74024219  0.91934417  0.48047921  1
  Zr  Zr25  1  0.25652320  0.40465854  0.49087338  1
  Zr  Zr26  1  0.74282153  0.59458396  0.51270159  1
  Zr  Zr27  1  0.25283460  0.07376408  0.51602680  1
  Zr  Zr28  1  0.75977171  0.29330816  0.54259930  1
  Zr  Zr29  1  0.23151315  0.77595804  0.55281551  1
  Zr  Zr30  1  0.74027730  0.97151689  0.57104273  1
  Zr  Zr31  1  0.24392240  0.45453155  0.58407018  1
  Zr  Zr32  1  0.74012322  0.68855024  0.61413251  1
  Zr  Zr33  1  0.27150669  0.13303469  0.61088826  1
  Zr  Zr34  1  0.73069968  0.35276986  0.63054721  1
  Zr  Zr35  1  0.23700178  0.83312723  0.64133986  1
  O  O36  1  0.45175801  0.75550018  0.09375956  1
  O  O37  1  -0.02949298  0.81131572  0.10008093  1
  O  O38  1  0.82348725  0.48836596  0.10096319  1
  O  O39  1  0.62669198  0.09785755  0.11046593  1
  O  O40  1  0.36110002  0.42773884  0.13901453  1
  O  O41  1  0.13333908  -0.00165192  0.13966909  1
  O  O42  1  0.01950569  0.66188065  0.15399685  1
  O  O43  1  0.52442646  0.66111430  0.15709515  1
  O  O44  1  -0.00817721  0.21646183  0.15272701  1
  O  O45  1  0.48713680  0.20084833  0.16116932  1
  O  O46  1  0.62599583  0.88039196  0.16378264  1
  O  O47  1  0.87409662  0.44170309  0.17969201  1
  O  O48  1  0.12490715  0.82006152  0.19544772  1
  O  O49  1  0.38134972  0.37364558  0.21068091  1
  O  O50  1  0.50034444  0.05052518  0.21350933  1
  O  O51  1  0.99779290  0.04746338  0.21417445  1
  O  O52  1  0.50799785  0.58337322  0.22221592  1
  O  O53  1  0.00603094  0.57880797  0.22429925  1
  O  O54  1  0.87495717  0.25349544  0.22971899  1
  O  O55  1  0.62754186  0.81327728  0.23867070  1
  O  O56  1  0.37312746  0.18841375  0.26049074  1
  O  O57  1  0.12905971  0.75195364  0.26972904  1
  O  O58  1  0.00512649  0.42432879  0.27843326  1
  O  O59  1  0.50348011  0.41894015  0.28128528  1
  O  O60  1  0.00313653  0.95908857  0.28083847  1
  O  O61  1  0.50268761  0.95268690  0.28464967  1
  O  O62  1  0.63115400  0.62720218  0.29280824  1
  O  O63  1  0.87385119  0.18531096  0.30174189  1
  O  O64  1  0.12714548  0.56625758  0.32353358  1
  O  O65  1  0.37454257  0.12398171  0.33260228  1
  O  O66  1  0.49908958  0.79847989  0.33910097  1
  O  O67  1  0.99938051  0.79372480  0.34188834  1
  O  O68  1  0.49921934  0.33181646  0.34573054  1
  O  O69  1  0.99932598  0.32622233  0.34803393  1
  O  O70  1  0.87748817  0.00082314  0.35434263  1
  O  O71  1  0.62367004  0.56074680  0.36555373  1
  O  O72  1  0.37632996  0.93925320  0.38444627  1
  O  O73  1  0.12251183  0.49917686  0.39565737  1
  O  O74  1  0.00067402  0.17377667  0.40196607  1
  O  O75  1  0.50078066  0.16818354  0.40426846  1
  O  O76  1  0.00061949  0.70627520  0.40811066  1
  O  O77  1  0.50091042  0.70151911  0.41089903  1
  O  O78  1  0.62545743  0.37601829  0.41739772  1
  O  O79  1  0.87285452  0.93374242  0.42646642  1
  O  O80  1  0.12614881  0.31468904  0.44825811  1
  O  O81  1  0.36884600  0.87279782  0.45719176  1
  O  O82  1  0.49731239  0.54731210  0.46535033  1
  O  O83  1  0.99686347  0.54091143  0.46916053  1
  O  O84  1  0.49651989  0.08105985  0.46871372  1
  O  O85  1  0.99487351  0.07567021  0.47156674  1
  O  O86  1  0.87094029  0.74804636  0.48027096  1
  O  O87  1  0.62687254  0.31158625  0.48950926  1
  O  O88  1  0.37245814  0.68672272  0.51132930  1
  O  O89  1  0.12504283  0.24650456  0.52028101  1
  O  O90  1  -0.00603094  0.92119103  0.52570075  1
  O  O91  1  0.49200215  0.91662678  0.52778308  1
  O  O92  1  0.00220710  0.45253662  0.53582455  1
  O  O93  1  0.49965556  0.44947382  0.53649067  1
  O  O94  1  0.61865028  0.12635442  0.53931909  1
  O  O95  1  0.87509285  0.67993848  0.55455228  1
  O  O96  1  0.12590338  0.05829691  0.57030799  1
  O  O97  1  0.37400417  0.61960804  0.58621736  1
  O  O98  1  0.51286320  0.29915067  0.58883068  1
  O  O99  1  0.00817721  0.28353817  0.59727199  1
  O  O100  1  0.47557354  0.83888570  0.59290385  1
  O  O101  1  -0.01950569  0.83811935  0.59600315  1
  O  O102  1  0.86666092  0.50165192  0.61033091  1
  O  O103  1  0.63889998  0.07226116  0.61098547  1
  O  O104  1  0.37330802  0.40214245  0.63953407  1
  O  O105  1  0.17651275  0.01163404  0.64903681  1
  O  O106  1  0.02949298  0.68868328  0.64991907  1
  O  O107  1  0.54824199  0.74449982  0.65623944  1
