# Supplementary material for: Band Alignment of Oxides by Learnable Structural-Descriptor-Aided Neural Network and Transfer Learning
Source: J Am Chem Soc. 2024 Mar 28;146(14):9697–708. doi: 10.1021/jacs.3c13574 (PMC11009958; doi:10.1021/jacs.3c13574)
Supplement: Supplementary file 3 — ja3c13574_si_003.zip [file ja3c13574_si_003.zip › Data_S2/after_optimization/binary/1043.cif]

# generated using pymatgen
data_ZrO2
_symmetry_space_group_name_H-M   'P 1'
_cell_length_a   5.12632100
_cell_length_b   11.46760651
_cell_length_c   37.70819498
_cell_angle_alpha   84.82003444
_cell_angle_beta   90.00000000
_cell_angle_gamma   90.00000000
_symmetry_Int_Tables_number   1
_chemical_formula_structural   ZrO2
_chemical_formula_sum   'Zr36 O72'
_cell_volume   2207.68469099
_cell_formula_units_Z   36
loop_
 _symmetry_equiv_pos_site_id
 _symmetry_equiv_pos_as_xyz
  1  'x, y, z'
loop_
 _atom_site_type_symbol
 _atom_site_label
 _atom_site_symmetry_multiplicity
 _atom_site_fract_x
 _atom_site_fract_y
 _atom_site_fract_z
 _atom_site_occupancy
  Zr  Zr0  1  0.66232709  0.58198823  0.02752219  1
  Zr  Zr1  1  0.23107106  0.07704258  0.02463876  1
  Zr  Zr2  1  0.77380871  0.29394277  0.04462867  1
  Zr  Zr3  1  0.25200044  0.78772485  0.04706935  1
  Zr  Zr4  1  0.74407724  0.96548920  0.07071178  1
  Zr  Zr5  1  0.23995028  0.44413395  0.07913131  1
  Zr  Zr6  1  0.76351215  0.67605347  0.10706356  1
  Zr  Zr7  1  0.26483345  0.15552779  0.11616282  1
  Zr  Zr8  1  0.74635504  0.34952443  0.13548074  1
  Zr  Zr9  1  0.26427469  0.83078326  0.14330523  1
  Zr  Zr10  1  0.75958562  0.04704014  0.16854247  1
  Zr  Zr11  1  0.25214831  0.53013716  0.17706053  1
  Zr  Zr12  1  0.76298268  0.72070359  0.19779261  1
  Zr  Zr13  1  0.24796377  0.20342265  0.20646515  1
  Zr  Zr14  1  0.74963180  0.42272488  0.23141859  1
  Zr  Zr15  1  0.26027568  0.90494683  0.23975298  1
  Zr  Zr16  1  0.74827245  0.09520334  0.26010152  1
  Zr  Zr17  1  0.26098954  0.57841074  0.26871021  1
  Zr  Zr18  1  0.76098954  0.79658926  0.29378979  1
  Zr  Zr19  1  0.24827245  0.27979666  0.30239748  1
  Zr  Zr20  1  0.76027568  0.47005317  0.32274602  1
  Zr  Zr21  1  0.24963180  0.95227512  0.33108141  1
  Zr  Zr22  1  0.74796377  0.17157735  0.35603485  1
  Zr  Zr23  1  0.26298268  0.65429641  0.36470639  1
  Zr  Zr24  1  0.75214831  0.84486284  0.38543847  1
  Zr  Zr25  1  0.25958562  0.32795986  0.39395753  1
  Zr  Zr26  1  0.76427469  0.54421674  0.41919477  1
  Zr  Zr27  1  0.24635504  0.02547557  0.42701826  1
  Zr  Zr28  1  0.76483345  0.21947221  0.44633618  1
  Zr  Zr29  1  0.26351215  0.69894653  0.45543644  1
  Zr  Zr30  1  0.73995028  0.93086605  0.48336869  1
  Zr  Zr31  1  0.24407724  0.40951080  0.49178722  1
  Zr  Zr32  1  0.75200044  0.58727515  0.51542965  1
  Zr  Zr33  1  0.27380871  0.08105723  0.51787133  1
  Zr  Zr34  1  0.73107106  0.29795742  0.53786124  1
  Zr  Zr35  1  0.16232709  0.79301177  0.53497681  1
  O  O36  1  0.40990490  0.70165118  0.00664299  1
  O  O37  1  0.02442923  0.22211231  0.00963496  1
  O  O38  1  -0.00144418  0.92895543  0.02783774  1
  O  O39  1  0.48551515  0.92925656  0.03092278  1
  O  O40  1  -0.02741446  0.45712948  0.03602031  1
  O  O41  1  0.48191857  0.42150611  0.03207880  1
  O  O42  1  0.57741171  0.13508217  0.04348202  1
  O  O43  1  0.90647440  0.68717883  0.05250267  1
  O  O44  1  0.08585734  0.07716661  0.07425883  1
  O  O45  1  0.43904051  0.60884207  0.07326262  1
  O  O46  1  0.50583836  0.29768054  0.09148856  1
  O  O47  1  0.00191239  0.29207411  0.09214235  1
  O  O48  1  0.49825626  0.82092753  0.09370704  1
  O  O49  1  0.00314347  0.83103584  0.09786263  1
  O  O50  1  0.89455958  0.50417099  0.10594568  1
  O  O51  1  0.61093400  0.05231362  0.11485744  1
  O  O52  1  0.38340791  0.44591423  0.13407293  1
  O  O53  1  0.12639135  0.00032345  0.14569525  1
  O  O54  1  0.01454337  0.67569858  0.15212146  1
  O  O55  1  0.51155523  0.66845512  0.15394539  1
  O  O56  1  0.00559221  0.20877541  0.15762780  1
  O  O57  1  0.50811329  0.20237927  0.16071625  1
  O  O58  1  0.63009171  0.87544520  0.16733189  1
  O  O59  1  0.88252141  0.43679446  0.17754117  1
  O  O60  1  0.13051616  0.81583453  0.19759373  1
  O  O61  1  0.38339149  0.37442917  0.20705365  1
  O  O62  1  0.50249534  0.04832113  0.21459442  1
  O  O63  1  0.00207400  0.04362888  0.21726100  1
  O  O64  1  0.50436093  0.58245276  0.21999754  1
  O  O65  1  0.00499408  0.57737852  0.22287253  1
  O  O66  1  0.88170220  0.25162368  0.23006857  1
  O  O67  1  0.62908289  0.80982704  0.23965000  1
  O  O68  1  0.38133311  0.19060152  0.26025025  1
  O  O69  1  0.12895107  0.74928424  0.27013914  1
  O  O70  1  0.00612007  0.42371909  0.27724249  1
  O  O71  1  0.50559894  0.41821258  0.27973482  1
  O  O72  1  0.00559894  0.95678742  0.28276418  1
  O  O73  1  0.50612007  0.95127991  0.28525751  1
  O  O74  1  0.62895107  0.62571576  0.29236086  1
  O  O75  1  0.88133311  0.18439848  0.30224975  1
  O  O76  1  0.12908289  0.56517296  0.32285000  1
  O  O77  1  0.38170220  0.12337632  0.33243143  1
  O  O78  1  0.50499408  0.79762048  0.33962747  1
  O  O79  1  0.00436093  0.79254724  0.34250146  1
  O  O80  1  0.50207400  0.33137112  0.34523800  1
  O  O81  1  0.00249534  0.32667787  0.34790558  1
  O  O82  1  0.88339149  0.00057083  0.35544635  1
  O  O83  1  0.63051616  0.55916547  0.36490627  1
  O  O84  1  0.38252141  0.93820554  0.38495883  1
  O  O85  1  0.13009171  0.49955480  0.39516811  1
  O  O86  1  0.00811329  0.17261973  0.40178375  1
  O  O87  1  0.50559221  0.16622459  0.40487120  1
  O  O88  1  0.01155523  0.70654488  0.40855361  1
  O  O89  1  0.51454337  0.69930042  0.41037854  1
  O  O90  1  0.62639135  0.37467655  0.41680475  1
  O  O91  1  0.88340791  0.92908577  0.42842707  1
  O  O92  1  0.11093400  0.32268638  0.44764256  1
  O  O93  1  0.39455958  0.87082901  0.45655432  1
  O  O94  1  0.50314347  0.54396316  0.46463737  1
  O  O95  1  -0.00174374  0.55407247  0.46879196  1
  O  O96  1  0.50191239  0.08292589  0.47035665  1
  O  O97  1  0.00583836  0.07731846  0.47101144  1
  O  O98  1  0.93904051  0.76615793  0.48923738  1
  O  O99  1  0.58585734  0.29783339  0.48824117  1
  O  O100  1  0.40647440  0.68782117  0.50999733  1
  O  O101  1  0.07741171  0.23991783  0.51901798  1
  O  O102  1  -0.01808143  0.95349289  0.53042120  1
  O  O103  1  0.47258554  0.91787052  0.52647869  1
  O  O104  1  -0.01448485  0.44574344  0.53157622  1
  O  O105  1  0.49855582  0.44604357  0.53466226  1
  O  O106  1  0.52442923  0.15288769  0.55286504  1
  O  O107  1  0.90990490  0.67334882  0.55585701  1
