# Supplementary material for: Band Alignment of Oxides by Learnable Structural-Descriptor-Aided Neural Network and Transfer Learning
Source: J Am Chem Soc. 2024 Mar 28;146(14):9697–708. doi: 10.1021/jacs.3c13574 (PMC11009958; doi:10.1021/jacs.3c13574)
Supplement: Supplementary file 3 — ja3c13574_si_003.zip [file ja3c13574_si_003.zip › Data_S2/after_optimization/binary/1044.cif]

# generated using pymatgen
data_ZrO2
_symmetry_space_group_name_H-M   'P 1'
_cell_length_a   5.12632100
_cell_length_b   21.02462541
_cell_length_c   37.03812000
_cell_angle_alpha   104.57605358
_cell_angle_beta   90.00000000
_cell_angle_gamma   90.00000000
_symmetry_Int_Tables_number   1
_chemical_formula_structural   ZrO2
_chemical_formula_sum   'Zr64 O128'
_cell_volume   3863.44820924
_cell_formula_units_Z   64
loop_
 _symmetry_equiv_pos_site_id
 _symmetry_equiv_pos_as_xyz
  1  'x, y, z'
loop_
 _atom_site_type_symbol
 _atom_site_label
 _atom_site_symmetry_multiplicity
 _atom_site_fract_x
 _atom_site_fract_y
 _atom_site_fract_z
 _atom_site_occupancy
  Zr  Zr0  1  0.76134062  0.40808119  0.08816785  1
  Zr  Zr1  1  0.19817376  0.94710667  0.06979148  1
  Zr  Zr2  1  0.80282437  0.07110863  0.09024826  1
  Zr  Zr3  1  0.25524606  0.56655330  0.08954594  1
  Zr  Zr4  1  0.78731689  0.69442525  0.09128366  1
  Zr  Zr5  1  0.21787775  0.19022515  0.10671999  1
  Zr  Zr6  1  0.69967208  0.26827604  0.09424373  1
  Zr  Zr7  1  0.26995299  0.79473501  0.11112129  1
  Zr  Zr8  1  0.73262351  0.93009229  0.12501820  1
  Zr  Zr9  1  0.26504507  0.44402463  0.14078372  1
  Zr  Zr10  1  0.76008979  0.56268358  0.14682839  1
  Zr  Zr11  1  0.27581277  0.05818607  0.15723072  1
  Zr  Zr12  1  0.72843262  0.19457768  0.16750049  1
  Zr  Zr13  1  0.27665746  0.69841017  0.17621011  1
  Zr  Zr14  1  0.76580607  0.80871404  0.17946896  1
  Zr  Zr15  1  0.23466110  0.30979675  0.19123183  1
  Zr  Zr16  1  0.75199466  0.44510703  0.20131538  1
  Zr  Zr17  1  0.25585009  0.93888044  0.20813181  1
  Zr  Zr18  1  0.76869659  0.05532849  0.21728301  1
  Zr  Zr19  1  0.26547172  0.56102318  0.22791019  1
  Zr  Zr20  1  0.76970391  0.69454759  0.23749564  1
  Zr  Zr21  1  0.26032062  0.19195914  0.24710921  1
  Zr  Zr22  1  0.74383657  0.30915269  0.25370125  1
  Zr  Zr23  1  0.25734797  0.80915131  0.26331863  1
  Zr  Zr24  1  0.75654597  0.94159365  0.27167864  1
  Zr  Zr25  1  0.25134592  0.44353660  0.28236489  1
  Zr  Zr26  1  0.76493731  0.55917854  0.28946904  1
  Zr  Zr27  1  0.26639802  0.05643423  0.29808436  1
  Zr  Zr28  1  0.76169581  0.19154917  0.30801275  1
  Zr  Zr29  1  0.26703116  0.69338806  0.31868622  1
  Zr  Zr30  1  0.75566811  0.80804031  0.32504513  1
  Zr  Zr31  1  0.24924608  0.30769671  0.33455860  1
  Zr  Zr32  1  0.74924608  0.44230329  0.34401240  1
  Zr  Zr33  1  0.25566811  0.94195969  0.35352587  1
  Zr  Zr34  1  0.76703116  0.05661194  0.35988578  1
  Zr  Zr35  1  0.26169581  0.55845083  0.37055925  1
  Zr  Zr36  1  0.76639802  0.69356577  0.38048664  1
  Zr  Zr37  1  0.26493731  0.19082146  0.38910196  1
  Zr  Zr38  1  0.75134592  0.30646340  0.39620711  1
  Zr  Zr39  1  0.25654597  0.80840635  0.40689336  1
  Zr  Zr40  1  0.75734797  0.94084869  0.41525337  1
  Zr  Zr41  1  0.24383657  0.44084731  0.42487075  1
  Zr  Zr42  1  0.76032062  0.55804086  0.43146179  1
  Zr  Zr43  1  0.26970391  0.05545241  0.44107536  1
  Zr  Zr44  1  0.76547172  0.18897682  0.45066081  1
  Zr  Zr45  1  0.26869659  0.69467151  0.46128799  1
  Zr  Zr46  1  0.75585009  0.81111956  0.47043919  1
  Zr  Zr47  1  0.25199466  0.30489297  0.47725562  1
  Zr  Zr48  1  0.73466110  0.44020325  0.48733917  1
  Zr  Zr49  1  0.26580607  0.94128596  0.49910204  1
  Zr  Zr50  1  0.77665746  0.05158983  0.50236189  1
  Zr  Zr51  1  0.22843262  0.55542232  0.51107151  1
  Zr  Zr52  1  0.77581277  0.69181393  0.52134128  1
  Zr  Zr53  1  0.26008979  0.18731642  0.53174361  1
  Zr  Zr54  1  0.76504507  0.30597537  0.53778728  1
  Zr  Zr55  1  0.23262351  0.81990771  0.55355280  1
  Zr  Zr56  1  0.76995299  0.95526499  0.56745071  1
  Zr  Zr57  1  0.19967208  0.48172396  0.58432827  1
  Zr  Zr58  1  0.71787775  0.55977485  0.57185101  1
  Zr  Zr59  1  0.28731689  0.05557475  0.58728734  1
  Zr  Zr60  1  0.75524606  0.18344670  0.58902506  1
  Zr  Zr61  1  0.30282437  0.67889137  0.58832274  1
  Zr  Zr62  1  0.69817376  0.80289333  0.60878052  1
  Zr  Zr63  1  0.26134062  0.34191881  0.59040415  1
  O  O64  1  0.04254576  0.02217602  0.04962873  1
  O  O65  1  0.39640912  0.22326844  0.06795158  1
  O  O66  1  0.87246577  0.31920781  0.06163390  1
  O  O67  1  0.87059253  0.16832690  0.07870930  1
  O  O68  1  0.98622812  0.76320583  0.07595308  1
  O  O69  1  0.03528172  0.61351760  0.06344672  1
  O  O70  1  0.47420872  0.72710339  0.07238377  1
  O  O71  1  0.87846708  0.89963565  0.07117329  1
  O  O72  1  0.44365093  0.36314005  0.10355505  1
  O  O73  1  0.02317769  0.48675657  0.09930054  1
  O  O74  1  0.60996411  0.60622704  0.10554267  1
  O  O75  1  0.51119153  0.48984764  0.10735361  1
  O  O76  1  0.51071117  0.00738982  0.10126753  1
  O  O77  1  0.38693782  0.88566136  0.10026014  1
  O  O78  1  0.00964449  0.00534444  0.11584851  1
  O  O79  1  0.49946276  0.13182077  0.12088883  1
  O  O80  1  0.12235556  0.60785547  0.14109922  1
  O  O81  1  0.53125483  0.73800817  0.14205657  1
  O  O82  1  0.90998282  0.85709819  0.14125172  1
  O  O83  1  0.02684986  0.73703869  0.14233320  1
  O  O84  1  0.97770145  0.26015869  0.14202977  1
  O  O85  1  0.01745842  0.12749418  0.13731841  1
  O  O86  1  0.47842707  0.25804985  0.14472358  1
  O  O87  1  0.88911483  0.39987357  0.13927350  1
  O  O88  1  0.41000329  0.85782915  0.17241023  1
  O  O89  1  0.01596025  0.99110632  0.17816627  1
  O  O90  1  0.61186564  0.11008466  0.18191149  1
  O  O91  1  0.51419212  0.98900190  0.17531372  1
  O  O92  1  0.51148984  0.51282709  0.17895698  1
  O  O93  1  0.38091587  0.39556376  0.18066987  1
  O  O94  1  0.00999872  0.51192206  0.18097227  1
  O  O95  1  0.62926779  0.64407781  0.18316511  1
  O  O96  1  0.12094399  0.11012631  0.20908318  1
  O  O97  1  0.48742129  0.24217544  0.21184496  1
  O  O98  1  0.87393112  0.35712890  0.21035735  1
  O  O99  1  0.99180802  0.23998087  0.21330423  1
  O  O100  1  0.01539751  0.76265986  0.21471206  1
  O  O101  1  0.13304937  0.64581224  0.21659213  1
  O  O102  1  0.51784512  0.76261470  0.21823057  1
  O  O103  1  0.89364073  0.89467738  0.21809673  1
  O  O104  1  0.37483378  0.35677199  0.24599849  1
  O  O105  1  0.01117389  0.48979790  0.24638643  1
  O  O106  1  0.63464458  0.60638484  0.24814256  1
  O  O107  1  0.51293014  0.48907939  0.24931904  1
  O  O108  1  0.50667353  0.01002209  0.24838799  1
  O  O109  1  0.38831152  0.89477738  0.25204743  1
  O  O110  1  0.00805019  0.01230772  0.25377961  1
  O  O111  1  0.62566938  0.14499086  0.25439050  1
  O  O112  1  0.13480876  0.60552989  0.28272220  1
  O  O113  1  0.51032124  0.73906786  0.28300608  1
  O  O114  1  0.88812457  0.85556358  0.28378644  1
  O  O115  1  0.01093747  0.73921468  0.28602403  1
  O  O116  1  0.00666688  0.26184620  0.28548625  1
  O  O117  1  0.12953405  0.14477348  0.28779985  1
  O  O118  1  0.50751823  0.26251633  0.28883472  1
  O  O119  1  0.88030228  0.39517936  0.28845680  1
  O  O120  1  0.38916660  0.85550579  0.31820368  1
  O  O121  1  0.01194514  0.98859630  0.31829441  1
  O  O122  1  0.63124623  0.10551149  0.31931650  1
  O  O123  1  0.51153733  0.98889439  0.32082457  1
  O  O124  1  0.50669877  0.51103149  0.32124872  1
  O  O125  1  0.38129869  0.39460395  0.32353172  1
  O  O126  1  0.00559707  0.51085740  0.32455867  1
  O  O127  1  0.63257143  0.64465424  0.32534147  1
  O  O128  1  0.13257143  0.10534576  0.35322953  1
  O  O129  1  0.50559707  0.23914160  0.35401233  1
  O  O130  1  0.88129869  0.35539605  0.35504028  1
  O  O131  1  0.00669877  0.23896751  0.35732328  1
  O  O132  1  0.01153733  0.76110561  0.35774743  1
  O  O133  1  0.13124623  0.64448851  0.35925450  1
  O  O134  1  0.51194514  0.76140370  0.36027759  1
  O  O135  1  0.88916660  0.89449421  0.36036732  1
  O  O136  1  0.38030228  0.35482064  0.39011520  1
  O  O137  1  0.00751823  0.48748267  0.38973628  1
  O  O138  1  0.62953405  0.60522652  0.39077115  1
  O  O139  1  0.50666688  0.48815380  0.39308475  1
  O  O140  1  0.51093747  0.01078632  0.39254697  1
  O  O141  1  0.38812457  0.89443642  0.39478456  1
  O  O142  1  0.01032124  0.01093214  0.39556492  1
  O  O143  1  0.63480876  0.14447011  0.39584980  1
  O  O144  1  0.12566938  0.60500914  0.42418050  1
  O  O145  1  0.50805019  0.73769328  0.42479239  1
  O  O146  1  0.88831152  0.85522262  0.42652357  1
  O  O147  1  0.00667353  0.73997791  0.43018301  1
  O  O148  1  0.01293014  0.26091961  0.42925196  1
  O  O149  1  0.13464458  0.14361516  0.43042944  1
  O  O150  1  0.51117389  0.26020110  0.43218457  1
  O  O151  1  0.87483378  0.39322801  0.43257351  1
  O  O152  1  0.39364073  0.85532262  0.46047427  1
  O  O153  1  0.01784512  0.98738530  0.46034143  1
  O  O154  1  0.63304937  0.10418776  0.46197987  1
  O  O155  1  0.51539751  0.98734014  0.46385994  1
  O  O156  1  0.49180802  0.51001913  0.46526777  1
  O  O157  1  0.37393112  0.39287110  0.46821465  1
  O  O158  1  0.98742129  0.50782456  0.46672604  1
  O  O159  1  0.62094399  0.63987369  0.46948782  1
  O  O160  1  0.12926779  0.10592219  0.49540689  1
  O  O161  1  0.50999872  0.23807794  0.49759873  1
  O  O162  1  0.88091587  0.35443624  0.49790213  1
  O  O163  1  0.01148984  0.23717291  0.49961402  1
  O  O164  1  0.01419212  0.76099810  0.50325828  1
  O  O165  1  0.11186564  0.63991534  0.49665951  1
  O  O166  1  0.51596025  0.75889368  0.50040573  1
  O  O167  1  0.91000329  0.89217085  0.50616077  1
  O  O168  1  0.38911483  0.35012643  0.53929850  1
  O  O169  1  0.97842707  0.49194915  0.53384742  1
  O  O170  1  0.51745842  0.62250582  0.54125259  1
  O  O171  1  0.47770145  0.48984031  0.53654123  1
  O  O172  1  0.52684986  0.01296131  0.53623780  1
  O  O173  1  0.40998282  0.89290181  0.53731928  1
  O  O174  1  0.03125483  0.01199183  0.53651443  1
  O  O175  1  0.62235556  0.14214453  0.53747278  1
  O  O176  1  0.99946276  0.61817923  0.55768217  1
  O  O177  1  0.50964449  0.74465556  0.56272349  1
  O  O178  1  0.88693782  0.86433864  0.57831086  1
  O  O179  1  0.01071117  0.74261018  0.57730447  1
  O  O180  1  0.01119153  0.26015136  0.57121839  1
  O  O181  1  0.10996411  0.14377296  0.57302933  1
  O  O182  1  0.52317769  0.26324243  0.57927046  1
  O  O183  1  0.94365093  0.38685995  0.57501595  1
  O  O184  1  0.37846708  0.85036435  0.60739771  1
  O  O185  1  0.97420872  0.02289661  0.60618723  1
  O  O186  1  0.53528172  0.13648240  0.61512528  1
  O  O187  1  0.48622812  0.98679417  0.60261792  1
  O  O188  1  0.37059253  0.58167310  0.59986270  1
  O  O189  1  0.37246577  0.43079219  0.61693710  1
  O  O190  1  0.89640912  0.52673156  0.61062042  1
  O  O191  1  0.54254576  0.72782398  0.62894227  1
