# Supplementary material for: Band Alignment of Oxides by Learnable Structural-Descriptor-Aided Neural Network and Transfer Learning
Source: J Am Chem Soc. 2024 Mar 28;146(14):9697–708. doi: 10.1021/jacs.3c13574 (PMC11009958; doi:10.1021/jacs.3c13574)
Supplement: Supplementary file 3 — ja3c13574_si_003.zip [file ja3c13574_si_003.zip › Data_S2/after_optimization/binary/1045.cif]

# generated using pymatgen
data_ZrO2
_symmetry_space_group_name_H-M   'P 1'
_cell_length_a   5.12632100
_cell_length_b   14.67975209
_cell_length_c   40.39178106
_cell_angle_alpha   87.04518889
_cell_angle_beta   90.00000000
_cell_angle_gamma   90.00000000
_symmetry_Int_Tables_number   1
_chemical_formula_structural   ZrO2
_chemical_formula_sum   'Zr48 O96'
_cell_volume   3035.56645011
_cell_formula_units_Z   48
loop_
 _symmetry_equiv_pos_site_id
 _symmetry_equiv_pos_as_xyz
  1  'x, y, z'
loop_
 _atom_site_type_symbol
 _atom_site_label
 _atom_site_symmetry_multiplicity
 _atom_site_fract_x
 _atom_site_fract_y
 _atom_site_fract_z
 _atom_site_occupancy
  Zr  Zr0  1  0.78205942  0.93229309  0.06729947  1
  Zr  Zr1  1  0.71794058  0.43229309  0.06729947  1
  Zr  Zr2  1  0.73797905  0.18591100  0.07035587  1
  Zr  Zr3  1  0.76202095  0.68591100  0.07035587  1
  Zr  Zr4  1  0.26736824  0.77599184  0.11091823  1
  Zr  Zr5  1  0.23263176  0.27599184  0.11091823  1
  Zr  Zr6  1  0.24822240  0.02759482  0.11835566  1
  Zr  Zr7  1  0.25177760  0.52759482  0.11835566  1
  Zr  Zr8  1  0.76440154  0.65446578  0.15468055  1
  Zr  Zr9  1  0.73559846  0.15446578  0.15468055  1
  Zr  Zr10  1  0.75729774  0.91014521  0.15875173  1
  Zr  Zr11  1  0.74270226  0.41014521  0.15875173  1
  Zr  Zr12  1  0.24287572  0.99790783  0.20584890  1
  Zr  Zr13  1  0.25712428  0.49790783  0.20584890  1
  Zr  Zr14  1  0.25526681  0.75575986  0.20855033  1
  Zr  Zr15  1  0.24473319  0.25575986  0.20855033  1
  Zr  Zr16  1  0.74254174  0.87963959  0.24548670  1
  Zr  Zr17  1  0.75745826  0.37963959  0.24548670  1
  Zr  Zr18  1  0.75670297  0.63857760  0.24867981  1
  Zr  Zr19  1  0.74329703  0.13857760  0.24867981  1
  Zr  Zr20  1  0.25606381  0.22515542  0.29662397  1
  Zr  Zr21  1  0.24393619  0.72515542  0.29662397  1
  Zr  Zr22  1  0.24385586  0.98354792  0.30027901  1
  Zr  Zr23  1  0.25614414  0.48354792  0.30027901  1
  Zr  Zr24  1  0.75614414  0.10736108  0.33608499  1
  Zr  Zr25  1  0.74385586  0.60736108  0.33608499  1
  Zr  Zr26  1  0.75606381  0.36575358  0.33974003  1
  Zr  Zr27  1  0.74393619  0.86575358  0.33974003  1
  Zr  Zr28  1  0.24329703  0.45233240  0.38768419  1
  Zr  Zr29  1  0.25670297  0.95233240  0.38768419  1
  Zr  Zr30  1  0.25745826  0.21126941  0.39087630  1
  Zr  Zr31  1  0.24254174  0.71126941  0.39087630  1
  Zr  Zr32  1  0.74473319  0.33514914  0.42781367  1
  Zr  Zr33  1  0.75526681  0.83514914  0.42781367  1
  Zr  Zr34  1  0.74287572  0.59300117  0.43051510  1
  Zr  Zr35  1  0.75712428  0.09300117  0.43051510  1
  Zr  Zr36  1  0.25729774  0.68076379  0.47761227  1
  Zr  Zr37  1  0.24270226  0.18076379  0.47761227  1
  Zr  Zr38  1  0.26440154  0.93644322  0.48168245  1
  Zr  Zr39  1  0.23559846  0.43644322  0.48168245  1
  Zr  Zr40  1  0.75177760  0.06331418  0.51800834  1
  Zr  Zr41  1  0.74822240  0.56331418  0.51800834  1
  Zr  Zr42  1  0.73263176  0.31491716  0.52544577  1
  Zr  Zr43  1  0.76736824  0.81491716  0.52544577  1
  Zr  Zr44  1  0.23797905  0.40499800  0.56600813  1
  Zr  Zr45  1  0.26202095  0.90499800  0.56600813  1
  Zr  Zr46  1  0.21794058  0.15861591  0.56906353  1
  Zr  Zr47  1  0.28205942  0.65861591  0.56906353  1
  O  O48  1  0.69991171  0.06485488  0.04819967  1
  O  O49  1  0.80008829  0.56485488  0.04819967  1
  O  O50  1  0.52223202  0.80357088  0.06949763  1
  O  O51  1  -0.02223202  0.30357088  0.06949763  1
  O  O52  1  0.13812263  0.98347017  0.07441858  1
  O  O53  1  0.36187737  0.48347017  0.07441858  1
  O  O54  1  0.00558841  0.80004097  0.06997875  1
  O  O55  1  0.49441159  0.30004097  0.06997875  1
  O  O56  1  0.01599074  0.65211254  0.10844002  1
  O  O57  1  0.48400926  0.15211254  0.10844002  1
  O  O58  1  0.62742048  0.96159175  0.11055926  1
  O  O59  1  0.87257952  0.46159175  0.11055926  1
  O  O60  1  0.50988232  0.64615622  0.10940971  1
  O  O61  1  0.99011768  0.14615622  0.10940971  1
  O  O62  1  0.12412421  0.89127763  0.13283422  1
  O  O63  1  0.37587579  0.39127763  0.13283422  1
  O  O64  1  0.86945662  0.28855824  0.14007759  1
  O  O65  1  0.63054338  0.78855824  0.14007759  1
  O  O66  1  -0.00355199  0.03604855  0.16203575  1
  O  O67  1  0.50355199  0.53604855  0.16203575  1
  O  O68  1  0.13073546  0.72148210  0.16216984  1
  O  O69  1  0.36926454  0.22148210  0.16216984  1
  O  O70  1  0.00131645  0.52914977  0.16411123  1
  O  O71  1  0.49868355  0.02914977  0.16411123  1
  O  O72  1  0.00239652  0.37854403  0.19975571  1
  O  O73  1  0.49760348  0.87854403  0.19975571  1
  O  O74  1  0.87196021  0.18804672  0.20046832  1
  O  O75  1  0.62803979  0.68804672  0.20046832  1
  O  O76  1  0.99802303  0.87337233  0.20181957  1
  O  O77  1  0.50197697  0.37337233  0.20181957  1
  O  O78  1  0.12486414  0.62104144  0.22252366  1
  O  O79  1  0.37513586  0.12104144  0.22252366  1
  O  O80  1  0.62558988  0.51531769  0.23173840  1
  O  O81  1  0.87441012  0.01531769  0.23173840  1
  O  O82  1  0.49890690  0.26264310  0.25293279  1
  O  O83  1  0.00109310  0.76264310  0.25293279  1
  O  O84  1  0.12441657  0.44942767  0.25387892  1
  O  O85  1  0.37558343  0.94942767  0.25387892  1
  O  O86  1  0.99917006  0.25674910  0.25480222  1
  O  O87  1  0.50082994  0.75674910  0.25480222  1
  O  O88  1  0.49888402  0.60640761  0.29044897  1
  O  O89  1  0.00111598  0.10640761  0.29044897  1
  O  O90  1  0.62354412  0.41444702  0.29163921  1
  O  O91  1  0.87645588  0.91444702  0.29163921  1
  O  O92  1  0.50113432  0.10075135  0.29238409  1
  O  O93  1  0.99886568  0.60075135  0.29238409  1
  O  O94  1  0.12281949  0.34831331  0.31349903  1
  O  O95  1  0.37718051  0.84831331  0.31349903  1
  O  O96  1  0.62281949  0.24259569  0.32286497  1
  O  O97  1  0.87718051  0.74259569  0.32286497  1
  O  O98  1  0.00113432  0.49015765  0.34397891  1
  O  O99  1  0.49886568  0.99015765  0.34397891  1
  O  O100  1  0.12354412  0.17646198  0.34472479  1
  O  O101  1  0.37645588  0.67646198  0.34472479  1
  O  O102  1  0.50111598  0.48450139  0.34591503  1
  O  O103  1  0.99888402  0.98450139  0.34591503  1
  O  O104  1  0.00082994  0.83415990  0.38156178  1
  O  O105  1  0.49917006  0.33415990  0.38156178  1
  O  O106  1  0.62441657  0.14148133  0.38248508  1
  O  O107  1  0.87558343  0.64148133  0.38248508  1
  O  O108  1  0.99890690  0.32826590  0.38343021  1
  O  O109  1  0.50109310  0.82826590  0.38343021  1
  O  O110  1  0.12558988  0.07559131  0.40462560  1
  O  O111  1  0.37441012  0.57559131  0.40462560  1
  O  O112  1  0.62486414  0.96986756  0.41383934  1
  O  O113  1  0.87513586  0.46986756  0.41383934  1
  O  O114  1  0.00197697  0.21753667  0.43454443  1
  O  O115  1  0.49802303  0.71753667  0.43454443  1
  O  O116  1  0.12803979  0.90286328  0.43589568  1
  O  O117  1  0.37196021  0.40286328  0.43589568  1
  O  O118  1  0.50239652  0.21236597  0.43660829  1
  O  O119  1  0.99760348  0.71236597  0.43660829  1
  O  O120  1  0.50131645  0.06175923  0.47225277  1
  O  O121  1  -0.00131645  0.56175923  0.47225277  1
  O  O122  1  0.63073546  0.86942690  0.47419416  1
  O  O123  1  0.86926454  0.36942690  0.47419416  1
  O  O124  1  0.49644801  0.55486045  0.47432725  1
  O  O125  1  0.00355199  0.05486045  0.47432725  1
  O  O126  1  0.13054338  0.80235076  0.49628641  1
  O  O127  1  0.36945662  0.30235076  0.49628641  1
  O  O128  1  0.62412421  0.69963137  0.50352878  1
  O  O129  1  0.87587579  0.19963137  0.50352878  1
  O  O130  1  0.00988232  0.94475278  0.52695429  1
  O  O131  1  0.49011768  0.44475278  0.52695429  1
  O  O132  1  0.37257952  0.12931725  0.52580474  1
  O  O133  1  0.12742048  0.62931725  0.52580474  1
  O  O134  1  -0.01599074  0.43879646  0.52792398  1
  O  O135  1  0.51599074  0.93879646  0.52792398  1
  O  O136  1  -0.00558841  0.29086803  0.56638425  1
  O  O137  1  0.50558841  0.79086803  0.56638425  1
  O  O138  1  0.86187737  0.10743883  0.56194442  1
  O  O139  1  0.63812263  0.60743883  0.56194442  1
  O  O140  1  0.47776798  0.28733812  0.56686537  1
  O  O141  1  0.02223202  0.78733812  0.56686537  1
  O  O142  1  0.19991171  0.52605512  0.58816433  1
  O  O143  1  0.30008829  0.02605512  0.58816433  1
