# Supplementary material for: Band Alignment of Oxides by Learnable Structural-Descriptor-Aided Neural Network and Transfer Learning
Source: J Am Chem Soc. 2024 Mar 28;146(14):9697–708. doi: 10.1021/jacs.3c13574 (PMC11009958; doi:10.1021/jacs.3c13574)
Supplement: Supplementary file 3 — ja3c13574_si_003.zip [file ja3c13574_si_003.zip › Data_S2/after_optimization/binary/1046.cif]

# generated using pymatgen
data_ZrO2
_symmetry_space_group_name_H-M   'P 1'
_cell_length_a   5.12632100
_cell_length_b   14.67975209
_cell_length_c   40.39178106
_cell_angle_alpha   87.04518889
_cell_angle_beta   90.00000000
_cell_angle_gamma   90.00000000
_symmetry_Int_Tables_number   1
_chemical_formula_structural   ZrO2
_chemical_formula_sum   'Zr48 O96'
_cell_volume   3035.56645011
_cell_formula_units_Z   48
loop_
 _symmetry_equiv_pos_site_id
 _symmetry_equiv_pos_as_xyz
  1  'x, y, z'
loop_
 _atom_site_type_symbol
 _atom_site_label
 _atom_site_symmetry_multiplicity
 _atom_site_fract_x
 _atom_site_fract_y
 _atom_site_fract_z
 _atom_site_occupancy
  Zr  Zr0  1  0.25178455  0.53476036  0.02899126  1
  Zr  Zr1  1  0.24821545  0.03476036  0.02899126  1
  Zr  Zr2  1  0.27344021  0.30430922  0.03029061  1
  Zr  Zr3  1  0.22655979  0.80430922  0.03029061  1
  Zr  Zr4  1  0.74378691  0.92316463  0.06124657  1
  Zr  Zr5  1  0.75621309  0.42316463  0.06124657  1
  Zr  Zr6  1  0.75251904  0.18510783  0.06349932  1
  Zr  Zr7  1  0.74748096  0.68510783  0.06349932  1
  Zr  Zr8  1  0.25738446  0.77025642  0.11587920  1
  Zr  Zr9  1  0.24261554  0.27025642  0.11587920  1
  Zr  Zr10  1  0.25975216  0.03089995  0.11977595  1
  Zr  Zr11  1  0.24024784  0.53089995  0.11977595  1
  Zr  Zr12  1  0.75287506  0.65334415  0.15369455  1
  Zr  Zr13  1  0.74712494  0.15334415  0.15369455  1
  Zr  Zr14  1  0.75660445  0.91183059  0.15722598  1
  Zr  Zr15  1  0.74339555  0.41183059  0.15722598  1
  Zr  Zr16  1  0.24469992  0.99757883  0.20619735  1
  Zr  Zr17  1  0.25530008  0.49757883  0.20619735  1
  Zr  Zr18  1  0.25669233  0.75633447  0.20942284  1
  Zr  Zr19  1  0.24330767  0.25633447  0.20942284  1
  Zr  Zr20  1  0.74468569  0.87985810  0.24507283  1
  Zr  Zr21  1  0.75531431  0.37985810  0.24507283  1
  Zr  Zr22  1  0.75593737  0.63854553  0.24850982  1
  Zr  Zr23  1  0.74406263  0.13854553  0.24850982  1
  Zr  Zr24  1  0.25593737  0.22509147  0.29694518  1
  Zr  Zr25  1  0.24406263  0.72509147  0.29694518  1
  Zr  Zr26  1  0.24468569  0.98377890  0.30038117  1
  Zr  Zr27  1  0.25531431  0.48377890  0.30038117  1
  Zr  Zr28  1  0.75669233  0.10730153  0.33603216  1
  Zr  Zr29  1  0.74330767  0.60730153  0.33603216  1
  Zr  Zr30  1  0.75530008  0.36605717  0.33925765  1
  Zr  Zr31  1  0.74469992  0.86605717  0.33925765  1
  Zr  Zr32  1  0.24339555  0.45180641  0.38822902  1
  Zr  Zr33  1  0.25660445  0.95180641  0.38822902  1
  Zr  Zr34  1  0.25287506  0.21029185  0.39175945  1
  Zr  Zr35  1  0.24712494  0.71029185  0.39175945  1
  Zr  Zr36  1  0.74024784  0.33273605  0.42567905  1
  Zr  Zr37  1  0.75975216  0.83273605  0.42567905  1
  Zr  Zr38  1  0.74261554  0.59337958  0.42957580  1
  Zr  Zr39  1  0.75738446  0.09337958  0.42957580  1
  Zr  Zr40  1  0.25251904  0.67852817  0.48195568  1
  Zr  Zr41  1  0.24748096  0.17852817  0.48195568  1
  Zr  Zr42  1  0.24378691  0.94047137  0.48420743  1
  Zr  Zr43  1  0.25621309  0.44047137  0.48420743  1
  Zr  Zr44  1  0.72655979  0.05932778  0.51516439  1
  Zr  Zr45  1  0.77344021  0.55932778  0.51516439  1
  Zr  Zr46  1  0.75178455  0.32887664  0.51646274  1
  Zr  Zr47  1  0.74821545  0.82887664  0.51646274  1
  O  O48  1  0.50164579  0.42963866  0.01910740  1
  O  O49  1  -0.00164579  0.92963866  0.01910740  1
  O  O50  1  0.90612091  0.73261755  0.01963555  1
  O  O51  1  0.59387909  0.23261755  0.01963555  1
  O  O52  1  0.02019540  0.41665819  0.02104601  1
  O  O53  1  0.47980460  0.91665819  0.02104601  1
  O  O54  1  0.09782994  0.16714638  0.03192316  1
  O  O55  1  0.40217006  0.66714638  0.03192316  1
  O  O56  1  0.60840051  0.05886522  0.05021806  1
  O  O57  1  0.89159949  0.55886522  0.05021806  1
  O  O58  1  0.49720465  0.80259216  0.07147393  1
  O  O59  1  0.00279535  0.30259216  0.07147393  1
  O  O60  1  0.10593990  0.00036276  0.07368047  1
  O  O61  1  0.39406010  0.50036276  0.07368047  1
  O  O62  1  0.00082411  0.80644199  0.07400447  1
  O  O63  1  0.49917589  0.30644199  0.07400447  1
  O  O64  1  -0.00125606  0.65347566  0.10775074  1
  O  O65  1  0.50125606  0.15347566  0.10775074  1
  O  O66  1  0.88311218  0.45787747  0.10916140  1
  O  O67  1  0.61688782  0.95787747  0.10916140  1
  O  O68  1  0.49823278  0.64642629  0.11047333  1
  O  O69  1  0.00176722  0.14642629  0.11047333  1
  O  O70  1  0.12469744  0.89470201  0.13218011  1
  O  O71  1  0.37530256  0.39470201  0.13218011  1
  O  O72  1  0.87755439  0.28812250  0.14139222  1
  O  O73  1  0.62244561  0.78812250  0.14139222  1
  O  O74  1  0.00246049  0.03628601  0.16249718  1
  O  O75  1  0.49753951  0.53628601  0.16249718  1
  O  O76  1  0.12296720  0.72079802  0.16305584  1
  O  O77  1  0.37703280  0.22079802  0.16305584  1
  O  O78  1  0.99577159  0.53071107  0.16415294  1
  O  O79  1  0.50422841  0.03071107  0.16415294  1
  O  O80  1  0.00038733  0.37955078  0.19947774  1
  O  O81  1  0.49961267  0.87955078  0.19947774  1
  O  O82  1  0.87622266  0.18705688  0.20054936  1
  O  O83  1  0.62377734  0.68705688  0.20054936  1
  O  O84  1  0.99928829  0.87329187  0.20139405  1
  O  O85  1  0.50071171  0.37329187  0.20139405  1
  O  O86  1  0.12431901  0.62107852  0.22284824  1
  O  O87  1  0.37568099  0.12107852  0.22284824  1
  O  O88  1  0.62256190  0.51509764  0.23195374  1
  O  O89  1  0.87743810  0.01509764  0.23195374  1
  O  O90  1  0.49844425  0.26292733  0.25305892  1
  O  O91  1  0.00155575  0.76292733  0.25305892  1
  O  O92  1  0.12264990  0.44903042  0.25396705  1
  O  O93  1  0.37735010  0.94903042  0.25396705  1
  O  O94  1  0.99867469  0.25710938  0.25492643  1
  O  O95  1  0.50132531  0.75710938  0.25492643  1
  O  O96  1  0.49867469  0.60652662  0.29052857  1
  O  O97  1  0.00132531  0.10652662  0.29052857  1
  O  O98  1  0.62264990  0.41460558  0.29148795  1
  O  O99  1  0.87735010  0.91460558  0.29148795  1
  O  O100  1  0.50155575  0.10070867  0.29239508  1
  O  O101  1  0.99844425  0.60070867  0.29239508  1
  O  O102  1  0.12256190  0.34853836  0.31350126  1
  O  O103  1  0.37743810  0.84853836  0.31350126  1
  O  O104  1  0.62431901  0.24255848  0.32260576  1
  O  O105  1  0.87568099  0.74255848  0.32260576  1
  O  O106  1  0.00071171  0.49034513  0.34405995  1
  O  O107  1  0.49928829  0.99034513  0.34405995  1
  O  O108  1  0.12377734  0.17658012  0.34490564  1
  O  O109  1  0.37622266  0.67658012  0.34490564  1
  O  O110  1  0.50038733  0.48408622  0.34597726  1
  O  O111  1  0.99961267  0.98408622  0.34597726  1
  O  O112  1  0.00422841  0.83292493  0.38130206  1
  O  O113  1  0.49577159  0.33292493  0.38130206  1
  O  O114  1  0.62296720  0.14283798  0.38239916  1
  O  O115  1  0.87703280  0.64283798  0.38239916  1
  O  O116  1  0.99753951  0.32734999  0.38295682  1
  O  O117  1  0.50246049  0.82734999  0.38295682  1
  O  O118  1  0.12244561  0.07551350  0.40406278  1
  O  O119  1  0.37755439  0.57551350  0.40406278  1
  O  O120  1  0.62469744  0.96893399  0.41327389  1
  O  O121  1  0.87530256  0.46893399  0.41327389  1
  O  O122  1  -0.00176722  0.21720971  0.43498167  1
  O  O123  1  0.50176722  0.71720971  0.43498167  1
  O  O124  1  0.11688782  0.90575953  0.43629360  1
  O  O125  1  0.38311218  0.40575953  0.43629360  1
  O  O126  1  0.49874394  0.21016134  0.43770426  1
  O  O127  1  0.00125606  0.71016134  0.43770426  1
  O  O128  1  0.50082411  0.05719501  0.47144953  1
  O  O129  1  -0.00082411  0.55719501  0.47144953  1
  O  O130  1  0.60593990  0.86327424  0.47177353  1
  O  O131  1  0.89406010  0.36327424  0.47177353  1
  O  O132  1  0.50279535  0.56104384  0.47398007  1
  O  O133  1  -0.00279535  0.06104384  0.47398007  1
  O  O134  1  0.10840051  0.80477178  0.49523694  1
  O  O135  1  0.39159949  0.30477178  0.49523694  1
  O  O136  1  0.59782994  0.69648962  0.51353084  1
  O  O137  1  0.90217006  0.19648962  0.51353084  1
  O  O138  1  -0.02019540  0.94697781  0.52440899  1
  O  O139  1  0.52019540  0.44697781  0.52440899  1
  O  O140  1  0.40612091  0.13101845  0.52581945  1
  O  O141  1  0.09387909  0.63101845  0.52581945  1
  O  O142  1  0.00164579  0.43399734  0.52634760  1
  O  O143  1  0.49835421  0.93399734  0.52634760  1
