# Supplementary material for: Band Alignment of Oxides by Learnable Structural-Descriptor-Aided Neural Network and Transfer Learning
Source: J Am Chem Soc. 2024 Mar 28;146(14):9697–708. doi: 10.1021/jacs.3c13574 (PMC11009958; doi:10.1021/jacs.3c13574)
Supplement: Supplementary file 3 — ja3c13574_si_003.zip [file ja3c13574_si_003.zip › Data_S2/after_optimization/binary/1047.cif]

# generated using pymatgen
data_ZrO2
_symmetry_space_group_name_H-M   'P 1'
_cell_length_a   5.29116000
_cell_length_b   10.17396800
_cell_length_c   35.88424700
_cell_angle_alpha   90.00000000
_cell_angle_beta   90.00000000
_cell_angle_gamma   90.00000000
_symmetry_Int_Tables_number   1
_chemical_formula_structural   ZrO2
_chemical_formula_sum   'Zr32 O64'
_cell_volume   1931.72410462
_cell_formula_units_Z   32
loop_
 _symmetry_equiv_pos_site_id
 _symmetry_equiv_pos_as_xyz
  1  'x, y, z'
loop_
 _atom_site_type_symbol
 _atom_site_label
 _atom_site_symmetry_multiplicity
 _atom_site_fract_x
 _atom_site_fract_y
 _atom_site_fract_z
 _atom_site_occupancy
  Zr  Zr0  1  0.53705030  0.87614989  0.12203603  1
  Zr  Zr1  1  0.03705030  0.62385011  0.12203603  1
  Zr  Zr2  1  0.04657505  0.34730988  0.16772351  1
  Zr  Zr3  1  0.54657505  0.15269012  0.16772351  1
  Zr  Zr4  1  0.02416244  0.90545287  0.18117198  1
  Zr  Zr5  1  0.52416244  0.59454713  0.18117198  1
  Zr  Zr6  1  0.45134877  0.38091167  0.25011388  1
  Zr  Zr7  1  0.95134877  0.11908833  0.25011388  1
  Zr  Zr8  1  0.45425144  0.88838964  0.24907423  1
  Zr  Zr9  1  0.95425144  0.61161036  0.24907423  1
  Zr  Zr10  1  0.02060080  0.38448206  0.32113056  1
  Zr  Zr11  1  0.52060080  0.11551794  0.32113056  1
  Zr  Zr12  1  0.02196523  0.88307056  0.32142832  1
  Zr  Zr13  1  0.52196523  0.61692944  0.32142832  1
  Zr  Zr14  1  0.45454490  0.38428009  0.39228831  1
  Zr  Zr15  1  0.95454490  0.11571991  0.39228831  1
  Zr  Zr16  1  0.45454490  0.88428009  0.39342569  1
  Zr  Zr17  1  0.95454490  0.61571991  0.39342569  1
  Zr  Zr18  1  0.02196523  0.38307056  0.46428668  1
  Zr  Zr19  1  0.52196523  0.11692944  0.46428668  1
  Zr  Zr20  1  0.02060080  0.88448206  0.46458444  1
  Zr  Zr21  1  0.52060080  0.61551794  0.46458444  1
  Zr  Zr22  1  0.45425144  0.38838964  0.53663977  1
  Zr  Zr23  1  0.95425144  0.11161036  0.53663977  1
  Zr  Zr24  1  0.45134877  0.88091167  0.53560012  1
  Zr  Zr25  1  0.95134877  0.61908833  0.53560012  1
  Zr  Zr26  1  0.02416244  0.40545287  0.60454202  1
  Zr  Zr27  1  0.52416244  0.09454713  0.60454202  1
  Zr  Zr28  1  0.04657505  0.84730988  0.61799049  1
  Zr  Zr29  1  0.54657505  0.65269012  0.61799049  1
  Zr  Zr30  1  0.53705030  0.37614989  0.66367797  1
  Zr  Zr31  1  0.03705030  0.12385011  0.66367797  1
  O  O32  1  0.27007540  0.23910828  0.13399646  1
  O  O33  1  0.77007540  0.26089172  0.13399646  1
  O  O34  1  0.29661911  0.50296260  0.13679854  1
  O  O35  1  0.79661911  -0.00296260  0.13679854  1
  O  O36  1  0.29988309  -0.00514457  0.14405362  1
  O  O37  1  0.79988309  0.50514457  0.14405362  1
  O  O38  1  0.27221222  0.75115937  0.15027324  1
  O  O39  1  0.77221222  0.74884063  0.15027324  1
  O  O40  1  0.36209528  0.28449117  0.20180644  1
  O  O41  1  0.86209528  0.21550883  0.20180644  1
  O  O42  1  0.21944776  0.52095141  0.21063984  1
  O  O43  1  0.71944776  0.97904859  0.21063984  1
  O  O44  1  0.23809215  0.02363145  0.21475553  1
  O  O45  1  0.73809215  0.47636855  0.21475553  1
  O  O46  1  0.12836720  0.78287038  0.22624076  1
  O  O47  1  0.62836720  0.71712962  0.22624076  1
  O  O48  1  0.12022226  0.28599548  0.27128705  1
  O  O49  1  0.62022226  0.21400452  0.27128705  1
  O  O50  1  0.24623545  0.52321404  0.28433772  1
  O  O51  1  0.74623545  0.97678596  0.28433772  1
  O  O52  1  0.22938316  0.01990785  0.28590013  1
  O  O53  1  0.72938316  0.48009215  0.28590013  1
  O  O54  1  0.35401998  0.78585893  0.30023474  1
  O  O55  1  0.85401998  0.71414107  0.30023474  1
  O  O56  1  0.35566296  0.28736451  0.34117291  1
  O  O57  1  0.85566296  0.21263549  0.34117291  1
  O  O58  1  0.22873055  0.52233640  0.35647151  1
  O  O59  1  0.72873055  0.97766360  0.35647151  1
  O  O60  1  0.24710282  0.02097659  0.35753221  1
  O  O61  1  0.74710282  0.47902341  0.35753221  1
  O  O62  1  0.12135169  0.78666759  0.37302647  1
  O  O63  1  0.62135169  0.71333241  0.37302647  1
  O  O64  1  0.12135169  0.28666759  0.41268753  1
  O  O65  1  0.62135169  0.21333241  0.41268753  1
  O  O66  1  0.24710282  0.52097659  0.42818179  1
  O  O67  1  0.74710282  0.97902341  0.42818179  1
  O  O68  1  0.22873055  0.02233640  0.42924249  1
  O  O69  1  0.72873055  0.47766360  0.42924249  1
  O  O70  1  0.35566296  0.78736451  0.44454109  1
  O  O71  1  0.85566296  0.71263549  0.44454109  1
  O  O72  1  0.35401998  0.28585893  0.48547926  1
  O  O73  1  0.85401998  0.21414107  0.48547926  1
  O  O74  1  0.22938316  0.51990785  0.49981387  1
  O  O75  1  0.72938316  0.98009215  0.49981387  1
  O  O76  1  0.24623545  0.02321404  0.50137628  1
  O  O77  1  0.74623545  0.47678596  0.50137628  1
  O  O78  1  0.12022226  0.78599548  0.51442695  1
  O  O79  1  0.62022226  0.71400452  0.51442695  1
  O  O80  1  0.12836720  0.28287038  0.55947424  1
  O  O81  1  0.62836720  0.21712962  0.55947424  1
  O  O82  1  0.23809215  0.52363145  0.57095947  1
  O  O83  1  0.73809215  0.97636855  0.57095947  1
  O  O84  1  0.21944776  0.02095141  0.57507516  1
  O  O85  1  0.71944776  0.47904859  0.57507516  1
  O  O86  1  0.36209528  0.78449117  0.58390856  1
  O  O87  1  0.86209528  0.71550883  0.58390856  1
  O  O88  1  0.27221222  0.25115937  0.63544076  1
  O  O89  1  0.77221222  0.24884063  0.63544076  1
  O  O90  1  0.29988309  0.49485543  0.64166038  1
  O  O91  1  0.79988309  0.00514457  0.64166038  1
  O  O92  1  0.29661911  0.00296260  0.64891546  1
  O  O93  1  0.79661911  0.49703740  0.64891546  1
  O  O94  1  0.27007540  0.73910828  0.65171754  1
  O  O95  1  0.77007540  0.76089172  0.65171754  1
