# Supplementary material for: Band Alignment of Oxides by Learnable Structural-Descriptor-Aided Neural Network and Transfer Learning
Source: J Am Chem Soc. 2024 Mar 28;146(14):9697–708. doi: 10.1021/jacs.3c13574 (PMC11009958; doi:10.1021/jacs.3c13574)
Supplement: Supplementary file 3 — ja3c13574_si_003.zip [file ja3c13574_si_003.zip › Data_S2/after_optimization/binary/1048.cif]

# generated using pymatgen
data_ZrO2
_symmetry_space_group_name_H-M   'P 1'
_cell_length_a   5.29116000
_cell_length_b   10.17396800
_cell_length_c   35.88424700
_cell_angle_alpha   90.00000000
_cell_angle_beta   90.00000000
_cell_angle_gamma   90.00000000
_symmetry_Int_Tables_number   1
_chemical_formula_structural   ZrO2
_chemical_formula_sum   'Zr32 O64'
_cell_volume   1931.72410462
_cell_formula_units_Z   32
loop_
 _symmetry_equiv_pos_site_id
 _symmetry_equiv_pos_as_xyz
  1  'x, y, z'
loop_
 _atom_site_type_symbol
 _atom_site_label
 _atom_site_symmetry_multiplicity
 _atom_site_fract_x
 _atom_site_fract_y
 _atom_site_fract_z
 _atom_site_occupancy
  Zr  Zr0  1  0.00674215  0.39057093  0.03881229  1
  Zr  Zr1  1  0.50674215  0.10942907  0.03881229  1
  Zr  Zr2  1  0.08809408  0.86879208  0.03302892  1
  Zr  Zr3  1  0.58809408  0.63120792  0.03302892  1
  Zr  Zr4  1  0.46123664  0.38683826  0.10541034  1
  Zr  Zr5  1  0.96123664  0.11316174  0.10541034  1
  Zr  Zr6  1  0.47706022  0.88237619  0.10881523  1
  Zr  Zr7  1  0.97706022  0.61762381  0.10881523  1
  Zr  Zr8  1  0.03271309  0.38379524  0.17737011  1
  Zr  Zr9  1  0.53271309  0.11620476  0.17737011  1
  Zr  Zr10  1  0.03788321  0.88557762  0.17974283  1
  Zr  Zr11  1  0.53788321  0.61442238  0.17974283  1
  Zr  Zr12  1  0.46571373  0.38439966  0.24908901  1
  Zr  Zr13  1  0.96571373  0.11560034  0.24908901  1
  Zr  Zr14  1  0.46785222  0.88433571  0.25095040  1
  Zr  Zr15  1  0.96785222  0.61566429  0.25095040  1
  Zr  Zr16  1  0.03214778  0.38433571  0.32047860  1
  Zr  Zr17  1  0.53214778  0.11566429  0.32047860  1
  Zr  Zr18  1  0.03428627  0.88439966  0.32233999  1
  Zr  Zr19  1  0.53428627  0.61560034  0.32233999  1
  Zr  Zr20  1  0.46211679  0.38557762  0.39168517  1
  Zr  Zr21  1  0.96211679  0.11442238  0.39168517  1
  Zr  Zr22  1  0.46728691  0.88379524  0.39405789  1
  Zr  Zr23  1  0.96728691  0.61620476  0.39405789  1
  Zr  Zr24  1  0.02293978  0.38237619  0.46261377  1
  Zr  Zr25  1  0.52293978  0.11762381  0.46261377  1
  Zr  Zr26  1  0.03876336  0.88683826  0.46601866  1
  Zr  Zr27  1  0.53876336  0.61316174  0.46601866  1
  Zr  Zr28  1  0.41190592  0.36879208  0.53839908  1
  Zr  Zr29  1  0.91190592  0.13120792  0.53839908  1
  Zr  Zr30  1  0.49325785  0.89057093  0.53261571  1
  Zr  Zr31  1  -0.00674215  0.60942907  0.53261571  1
  O  O32  1  0.29448203  0.00992248  0.00337482  1
  O  O33  1  0.79448203  0.49007752  0.00337482  1
  O  O34  1  0.27095952  0.71061997  0.01537802  1
  O  O35  1  0.77095952  0.78938003  0.01537802  1
  O  O36  1  0.36249143  0.28993390  0.05054058  1
  O  O37  1  0.86249143  0.21006610  0.05054058  1
  O  O38  1  0.23974815  0.52100923  0.06990564  1
  O  O39  1  0.73974815  0.97899077  0.06990564  1
  O  O40  1  0.25879079  0.01972032  0.07441498  1
  O  O41  1  0.75879079  0.48027968  0.07441498  1
  O  O42  1  0.14606561  0.78705424  0.08892288  1
  O  O43  1  0.64606561  0.71294576  0.08892288  1
  O  O44  1  0.12201360  0.29014928  0.12347801  1
  O  O45  1  0.62201360  0.20985072  0.12347801  1
  O  O46  1  0.26375507  0.52106775  0.14269029  1
  O  O47  1  0.76375507  0.97893225  0.14269029  1
  O  O48  1  0.23923419  0.02263413  0.14372637  1
  O  O49  1  0.73923419  0.47736587  0.14372637  1
  O  O50  1  0.37596160  0.78868973  0.16105184  1
  O  O51  1  0.87596160  0.71131027  0.16105184  1
  O  O52  1  0.37139507  0.28937138  0.19618046  1
  O  O53  1  0.87139507  0.21062862  0.19618046  1
  O  O54  1  0.24053075  0.52201958  0.21394101  1
  O  O55  1  0.74053075  0.97798042  0.21394101  1
  O  O56  1  0.26292747  0.02280222  0.21482845  1
  O  O57  1  0.76292747  0.47719778  0.21482845  1
  O  O58  1  0.13034893  0.78965587  0.23223065  1
  O  O59  1  0.63034893  0.71034413  0.23223065  1
  O  O60  1  0.12810519  0.28925303  0.26785173  1
  O  O61  1  0.62810519  0.21074697  0.26785173  1
  O  O62  1  0.26090698  0.52190875  0.28546238  1
  O  O63  1  0.76090698  0.97809125  0.28546238  1
  O  O64  1  0.23909302  0.02190875  0.28596562  1
  O  O65  1  0.73909302  0.47809125  0.28596562  1
  O  O66  1  0.37189481  0.78925303  0.30357627  1
  O  O67  1  0.87189481  0.71074697  0.30357627  1
  O  O68  1  0.36965107  0.28965587  0.33919835  1
  O  O69  1  0.86965107  0.21034413  0.33919835  1
  O  O70  1  0.23707253  0.52280222  0.35660055  1
  O  O71  1  0.73707253  0.97719778  0.35660055  1
  O  O72  1  0.25946925  0.02201958  0.35748799  1
  O  O73  1  0.75946925  0.47798042  0.35748799  1
  O  O74  1  0.12860493  0.78937138  0.37524854  1
  O  O75  1  0.62860493  0.71062862  0.37524854  1
  O  O76  1  0.12403840  0.28868973  0.41037616  1
  O  O77  1  0.62403840  0.21131027  0.41037616  1
  O  O78  1  0.26076581  0.52263413  0.42770163  1
  O  O79  1  0.76076581  0.97736587  0.42770163  1
  O  O80  1  0.23624493  0.02106775  0.42873771  1
  O  O81  1  0.73624493  0.47893225  0.42873771  1
  O  O82  1  0.37798640  0.79014928  0.44794999  1
  O  O83  1  0.87798640  0.70985072  0.44794999  1
  O  O84  1  0.35393439  0.28705424  0.48250612  1
  O  O85  1  0.85393439  0.21294576  0.48250612  1
  O  O86  1  0.24120921  0.51972032  0.49701402  1
  O  O87  1  0.74120921  0.98027968  0.49701402  1
  O  O88  1  0.26025185  0.02100923  0.50152336  1
  O  O89  1  0.76025185  0.47899077  0.50152336  1
  O  O90  1  0.13750857  0.78993390  0.52088842  1
  O  O91  1  0.63750857  0.71006610  0.52088842  1
  O  O92  1  0.22904048  0.21061997  0.55605098  1
  O  O93  1  0.72904048  0.28938003  0.55605098  1
  O  O94  1  0.20551797  0.50992248  0.56805418  1
  O  O95  1  0.70551797  0.99007752  0.56805418  1
