# Supplementary material for: Band Alignment of Oxides by Learnable Structural-Descriptor-Aided Neural Network and Transfer Learning
Source: J Am Chem Soc. 2024 Mar 28;146(14):9697–708. doi: 10.1021/jacs.3c13574 (PMC11009958; doi:10.1021/jacs.3c13574)
Supplement: Supplementary file 3 — ja3c13574_si_003.zip [file ja3c13574_si_003.zip › Data_S2/after_optimization/binary/1049.cif]

# generated using pymatgen
data_ZrO2
_symmetry_space_group_name_H-M   'P 1'
_cell_length_a   7.36719357
_cell_length_b   10.17396800
_cell_length_c   36.83596786
_cell_angle_alpha   90.00000000
_cell_angle_beta   88.18693389
_cell_angle_gamma   90.00000000
_symmetry_Int_Tables_number   1
_chemical_formula_structural   ZrO2
_chemical_formula_sum   'Zr44 O88'
_cell_volume   2759.60586374
_cell_formula_units_Z   44
loop_
 _symmetry_equiv_pos_site_id
 _symmetry_equiv_pos_as_xyz
  1  'x, y, z'
loop_
 _atom_site_type_symbol
 _atom_site_label
 _atom_site_symmetry_multiplicity
 _atom_site_fract_x
 _atom_site_fract_y
 _atom_site_fract_z
 _atom_site_occupancy
  Zr  Zr0  1  0.17534895  0.09564778  0.08207493  1
  Zr  Zr1  1  0.08329658  0.65199551  0.08707164  1
  Zr  Zr2  1  0.84161697  0.37614667  0.12303941  1
  Zr  Zr3  1  0.85940364  0.90103400  0.11595439  1
  Zr  Zr4  1  0.41432857  0.37947701  0.12847092  1
  Zr  Zr5  1  0.40352525  0.87719806  0.12359898  1
  Zr  Zr6  1  0.11024040  0.11224577  0.17220102  1
  Zr  Zr7  1  0.10545737  0.64150744  0.18448921  1
  Zr  Zr8  1  0.64516189  0.10567309  0.17571838  1
  Zr  Zr9  1  0.63938733  0.62162183  0.17641085  1
  Zr  Zr10  1  0.36279058  0.38199888  0.22039372  1
  Zr  Zr11  1  0.35803053  0.88702802  0.22085513  1
  Zr  Zr12  1  0.89342468  0.37936486  0.22650893  1
  Zr  Zr13  1  0.88386988  0.88887573  0.22984344  1
  Zr  Zr14  1  0.60929925  0.11610806  0.27088437  1
  Zr  Zr15  1  0.60711790  0.61526280  0.27010562  1
  Zr  Zr16  1  0.14451119  0.11728314  0.27832910  1
  Zr  Zr17  1  0.14249833  0.61186753  0.27956603  1
  Zr  Zr18  1  0.85934434  0.38509654  0.32075679  1
  Zr  Zr19  1  0.85305054  0.88363825  0.32291308  1
  Zr  Zr20  1  0.39701942  0.38467800  0.32779268  1
  Zr  Zr21  1  0.38892488  0.88424790  0.32873123  1
  Zr  Zr22  1  0.11107412  0.11575210  0.37126877  1
  Zr  Zr23  1  0.10297958  0.61532200  0.37220732  1
  Zr  Zr24  1  0.64694846  0.11636175  0.37708692  1
  Zr  Zr25  1  0.64065466  0.61490346  0.37924321  1
  Zr  Zr26  1  0.35750067  0.38813247  0.42043397  1
  Zr  Zr27  1  0.35548781  0.88271686  0.42167090  1
  Zr  Zr28  1  0.89288110  0.38473720  0.42989438  1
  Zr  Zr29  1  0.89069975  0.88389194  0.42911563  1
  Zr  Zr30  1  0.61612912  0.11112427  0.47015656  1
  Zr  Zr31  1  0.60657432  0.62063514  0.47349107  1
  Zr  Zr32  1  0.14196847  0.11297198  0.47914487  1
  Zr  Zr33  1  0.13720842  0.61800112  0.47960628  1
  Zr  Zr34  1  0.86061167  0.37837817  0.52358915  1
  Zr  Zr35  1  0.85483711  0.89432691  0.52428162  1
  Zr  Zr36  1  0.39454163  0.35849256  0.51551079  1
  Zr  Zr37  1  0.38975860  0.88775423  0.52779898  1
  Zr  Zr38  1  0.09647375  0.12280194  0.57640102  1
  Zr  Zr39  1  0.08567043  0.62052299  0.57152908  1
  Zr  Zr40  1  0.64059536  0.09896600  0.58404561  1
  Zr  Zr41  1  0.65838203  0.62385333  0.57696059  1
  Zr  Zr42  1  0.41670242  0.34800449  0.61292836  1
  Zr  Zr43  1  0.32465005  0.90435222  0.61792507  1
  O  O44  1  0.90964173  0.78422561  0.07148668  1
  O  O45  1  0.36787971  0.96916124  0.07352758  1
  O  O46  1  0.92444260  0.05129491  0.07708131  1
  O  O47  1  0.33198908  0.70436294  0.09720635  1
  O  O48  1  0.61516621  0.29908108  0.09938546  1
  O  O49  1  0.13366740  0.97393214  0.12676092  1
  O  O50  1  0.62783238  0.01485299  0.12527043  1
  O  O51  1  0.21799301  0.23102333  0.12303410  1
  O  O52  1  0.99138850  0.70580651  0.13627952  1
  O  O53  1  0.63697825  0.51344863  0.12954140  1
  O  O54  1  0.04788634  0.45287604  0.09121937  1
  O  O55  1  0.63496092  0.77946515  0.14234634  1
  O  O56  1  0.87263109  0.21084619  0.15307772  1
  O  O57  1  0.34374470  0.51851102  0.17144083  1
  O  O58  1  0.90144142  0.48020711  0.17346032  1
  O  O59  1  0.49616914  0.28582138  0.17389252  1
  O  O60  1  0.27820500  0.79236748  0.17311124  1
  O  O61  1  0.88566088  0.97473858  0.17638042  1
  O  O62  1  0.37710971  0.02782783  0.17612395  1
  O  O63  1  0.84829941  0.70986993  0.20457552  1
  O  O64  1  0.12776876  0.28134345  0.20228518  1
  O  O65  1  0.61991377  0.97474115  0.22354146  1
  O  O66  1  0.12022027  0.01763455  0.22539298  1
  O  O67  1  0.74344994  0.20734292  0.22508839  1
  O  O68  1  0.49338369  0.70689460  0.22443973  1
  O  O69  1  0.13323292  0.50991658  0.22910234  1
  O  O70  1  0.62919115  0.47517405  0.22316534  1
  O  O71  1  0.12530252  0.76811911  0.24060671  1
  O  O72  1  0.37574894  0.21184856  0.25133962  1
  O  O73  1  0.86693459  0.52000455  0.27306129  1
  O  O74  1  0.37628772  0.47663568  0.27420310  1
  O  O75  1  0.99281619  0.28737244  0.27518271  1
  O  O76  1  0.75126287  0.78999515  0.27595585  1
  O  O77  1  0.37953742  0.97718499  0.27570587  1
  O  O78  1  0.87962156  0.02062063  0.27663778  1
  O  O79  1  0.37174348  0.71322630  0.29789118  1
  O  O80  1  0.62485200  0.28668262  0.30165308  1
  O  O81  1  0.12004054  0.97759537  0.32383287  1
  O  O82  1  0.61880248  0.02146507  0.32396710  1
  O  O83  1  0.24821018  0.21125966  0.32519797  1
  O  O84  1  0.00501676  0.71095915  0.32426950  1
  O  O85  1  0.63050708  0.52323073  0.32577698  1
  O  O86  1  0.13052411  0.47730715  0.32595680  1
  O  O87  1  0.62167582  0.78882785  0.34962666  1
  O  O88  1  0.87832418  0.21117215  0.35037334  1
  O  O89  1  0.36947589  0.52269285  0.37404320  1
  O  O90  1  0.86949292  0.47676927  0.37422302  1
  O  O91  1  0.49498324  0.28904085  0.37573050  1
  O  O92  1  0.25178982  0.78874034  0.37480203  1
  O  O93  1  0.88119752  0.97853493  0.37603290  1
  O  O94  1  0.37995946  0.02240463  0.37616713  1
  O  O95  1  0.87514800  0.71331738  0.39834692  1
  O  O96  1  0.12825652  0.28677370  0.40210882  1
  O  O97  1  0.62037844  0.97937937  0.42336222  1
  O  O98  1  0.12046258  0.02281501  0.42429413  1
  O  O99  1  0.74873713  0.21000485  0.42404415  1
  O  O100  1  0.50718381  0.71262756  0.42481729  1
  O  O101  1  0.12371228  0.52336432  0.42579690  1
  O  O102  1  0.63306541  0.47999545  0.42693871  1
  O  O103  1  0.12425106  0.78815144  0.44866038  1
  O  O104  1  0.37469748  0.23188089  0.45939329  1
  O  O105  1  0.87080885  0.52482595  0.47683466  1
  O  O106  1  0.36676708  0.49008342  0.47089766  1
  O  O107  1  0.00661631  0.29310540  0.47556027  1
  O  O108  1  0.75655006  0.79265708  0.47491161  1
  O  O109  1  0.37977973  0.98236545  0.47460702  1
  O  O110  1  0.88008623  0.02525885  0.47645854  1
  O  O111  1  0.37223124  0.71865655  0.49771482  1
  O  O112  1  0.65170059  0.29013007  0.49542448  1
  O  O113  1  0.12289029  0.97217217  0.52387605  1
  O  O114  1  0.61433912  0.02526142  0.52361958  1
  O  O115  1  0.22179500  0.20763252  0.52688876  1
  O  O116  1  0.00383086  0.71417862  0.52610748  1
  O  O117  1  0.59855858  0.51979289  0.52653968  1
  O  O118  1  0.15625530  0.48148898  0.52855917  1
  O  O119  1  0.62736891  0.78915381  0.54692228  1
  O  O120  1  0.86503908  0.22053485  0.55765366  1
  O  O121  1  0.45211366  0.54712396  0.60878063  1
  O  O122  1  0.86302175  0.48655137  0.57045860  1
  O  O123  1  0.50861150  0.29419349  0.56372048  1
  O  O124  1  0.28200699  0.76897667  0.57696590  1
  O  O125  1  0.87216762  0.98514701  0.57472957  1
  O  O126  1  0.36633260  0.02606786  0.57323908  1
  O  O127  1  0.88483379  0.70091892  0.60061454  1
  O  O128  1  0.16801092  0.29563706  0.60279365  1
  O  O129  1  0.57555740  0.94870509  0.62291869  1
  O  O130  1  0.13212029  0.03083876  0.62647242  1
  O  O131  1  0.59035827  0.21577439  0.62851332  1
