# Supplementary material for: Band Alignment of Oxides by Learnable Structural-Descriptor-Aided Neural Network and Transfer Learning
Source: J Am Chem Soc. 2024 Mar 28;146(14):9697–708. doi: 10.1021/jacs.3c13574 (PMC11009958; doi:10.1021/jacs.3c13574)
Supplement: Supplementary file 3 — ja3c13574_si_003.zip [file ja3c13574_si_003.zip › Data_S2/after_optimization/binary/105.cif]

# generated using pymatgen
data_ZnO
_symmetry_space_group_name_H-M   'P 1'
_cell_length_a   5.11171200
_cell_length_b   13.84242840
_cell_length_c   35.36277518
_cell_angle_alpha   87.63849968
_cell_angle_beta   90.00000000
_cell_angle_gamma   90.00000000
_symmetry_Int_Tables_number   1
_chemical_formula_structural   ZnO
_chemical_formula_sum   'Zn64 O64'
_cell_volume   2500.09216122
_cell_formula_units_Z   64
loop_
 _symmetry_equiv_pos_site_id
 _symmetry_equiv_pos_as_xyz
  1  'x, y, z'
loop_
 _atom_site_type_symbol
 _atom_site_label
 _atom_site_symmetry_multiplicity
 _atom_site_fract_x
 _atom_site_fract_y
 _atom_site_fract_z
 _atom_site_occupancy
  Zn  Zn0  1  0.07156321  0.29296778  0.01650624  1
  Zn  Zn1  1  0.52119670  0.52751366  0.03057759  1
  Zn  Zn2  1  0.02376733  0.63266006  0.03525357  1
  Zn  Zn3  1  0.52313926  0.92618226  0.04879429  1
  Zn  Zn4  1  0.02339641  0.02722146  0.05383520  1
  Zn  Zn5  1  0.50162307  0.30631177  0.05453549  1
  Zn  Zn6  1  -0.00074737  0.44014745  0.06660451  1
  Zn  Zn7  1  0.49719837  0.70119274  0.07540399  1
  Zn  Zn8  1  -0.00250832  0.82903526  0.08160952  1
  Zn  Zn9  1  0.49800493  0.09798507  0.09354861  1
  Zn  Zn10  1  0.00545156  0.22474836  0.10088065  1
  Zn  Zn11  1  0.49726089  0.48729840  0.11413075  1
  Zn  Zn12  1  -0.00096532  0.61836787  0.11964446  1
  Zn  Zn13  1  0.49790143  0.88037303  0.13097113  1
  Zn  Zn14  1  -0.00097269  0.01039538  0.13693434  1
  Zn  Zn15  1  0.50036773  0.27375176  0.14763941  1
  Zn  Zn16  1  -0.00032282  0.40354418  0.15538326  1
  Zn  Zn17  1  0.49759084  0.66663710  0.16648546  1
  Zn  Zn18  1  -0.00248266  0.79796219  0.17240227  1
  Zn  Zn19  1  0.49869522  0.05947372  0.18393237  1
  Zn  Zn20  1  0.00002329  0.19022633  0.19005797  1
  Zn  Zn21  1  0.49901447  0.45222104  0.20282874  1
  Zn  Zn22  1  -0.00147766  0.58325369  0.20835701  1
  Zn  Zn23  1  0.49825869  0.84544063  0.22023072  1
  Zn  Zn24  1  -0.00082580  0.97626399  0.22611217  1
  Zn  Zn25  1  0.49859134  0.23782473  0.23763873  1
  Zn  Zn26  1  -0.00130841  0.36849701  0.24430194  1
  Zn  Zn27  1  0.49791560  0.63120060  0.25590274  1
  Zn  Zn28  1  -0.00212366  0.76210378  0.26197634  1
  Zn  Zn29  1  0.49852052  0.02380066  0.27372822  1
  Zn  Zn30  1  -0.00168505  0.15473276  0.27961397  1
  Zn  Zn31  1  0.49767797  0.41651446  0.29183497  1
  Zn  Zn32  1  -0.00232203  0.54777154  0.29745103  1
  Zn  Zn33  1  0.49831495  0.80955324  0.30967203  1
  Zn  Zn34  1  -0.00147948  0.94048534  0.31555778  1
  Zn  Zn35  1  0.49787634  0.20218222  0.32730966  1
  Zn  Zn36  1  -0.00208440  0.33308440  0.33338226  1
  Zn  Zn37  1  0.49869159  0.59578899  0.34498406  1
  Zn  Zn38  1  -0.00140866  0.72646027  0.35164627  1
  Zn  Zn39  1  0.49917420  0.98802101  0.36317283  1
  Zn  Zn40  1  -0.00174131  0.11884537  0.36905528  1
  Zn  Zn41  1  0.49852234  0.38103131  0.38092799  1
  Zn  Zn42  1  -0.00098553  0.51206496  0.38645726  1
  Zn  Zn43  1  0.50002329  0.77405967  0.39922803  1
  Zn  Zn44  1  -0.00130478  0.90481228  0.40535363  1
  Zn  Zn45  1  0.49751734  0.16632381  0.41688373  1
  Zn  Zn46  1  -0.00240916  0.29764890  0.42280054  1
  Zn  Zn47  1  0.49967718  0.56074182  0.43390274  1
  Zn  Zn48  1  0.00036773  0.69053424  0.44164659  1
  Zn  Zn49  1  0.49902731  0.95389062  0.45235166  1
  Zn  Zn50  1  -0.00209857  0.08391197  0.45831387  1
  Zn  Zn51  1  0.49903468  0.34591813  0.46964154  1
  Zn  Zn52  1  -0.00273911  0.47698660  0.47515425  1
  Zn  Zn53  1  0.50545156  0.73953664  0.48840435  1
  Zn  Zn54  1  -0.00199507  0.86630093  0.49573739  1
  Zn  Zn55  1  0.49749168  0.13524974  0.50767548  1
  Zn  Zn56  1  -0.00280163  0.26309326  0.51388201  1
  Zn  Zn57  1  0.49925263  0.52413855  0.52268149  1
  Zn  Zn58  1  0.00162307  0.65797423  0.53475051  1
  Zn  Zn59  1  0.52339641  0.93706454  0.53545080  1
  Zn  Zn60  1  0.02313926  0.03810374  0.54049171  1
  Zn  Zn61  1  0.52376733  0.33162594  0.55403243  1
  Zn  Zn62  1  0.02119670  0.43677234  0.55870841  1
  Zn  Zn63  1  0.57156321  0.67131822  0.57277976  1
  O  O64  1  0.39815321  0.28975763  0.00454131  1
  O  O65  1  0.87582120  0.51567976  0.02408411  1
  O  O66  1  0.37618166  0.64995081  0.02958893  1
  O  O67  1  0.87425588  0.91231350  0.04141293  1
  O  O68  1  0.37387764  0.04679179  0.04790961  1
  O  O69  1  0.87600321  0.30703205  0.05873932  1
  O  O70  1  0.37657207  0.43754879  0.06701211  1
  O  O71  1  0.87708489  0.69852804  0.07660617  1
  O  O72  1  0.37699181  0.83099755  0.08306744  1
  O  O73  1  0.87844970  0.09519743  0.09469416  1
  O  O74  1  0.38315978  0.22878742  0.09950335  1
  O  O75  1  0.87749324  0.48714181  0.11406604  1
  O  O76  1  0.37849767  0.61912522  0.11898058  1
  O  O77  1  0.87859511  0.87951756  0.13014365  1
  O  O78  1  0.37949547  0.01227815  0.13621628  1
  O  O79  1  0.88076195  0.27299051  0.14803142  1
  O  O80  1  0.37866750  0.40368611  0.15551792  1
  O  O81  1  0.87763826  0.66680653  0.16676955  1
  O  O82  1  0.37765503  0.79770136  0.17264477  1
  O  O83  1  0.87920021  0.05913103  0.18420618  1
  O  O84  1  0.38004518  0.19074142  0.18976356  1
  O  O85  1  0.87870756  0.45209344  0.20273026  1
  O  O86  1  0.37828307  0.58331348  0.20833002  1
  O  O87  1  0.87825160  0.84536625  0.22017247  1
  O  O88  1  0.37906058  0.97666041  0.22595754  1
  O  O89  1  0.87883844  0.23766024  0.23770065  1
  O  O90  1  0.37829663  0.36849372  0.24428585  1
  O  O91  1  0.87763408  0.63122744  0.25584480  1
  O  O92  1  0.37800010  0.76220844  0.26197675  1
  O  O93  1  0.87855215  0.02361567  0.27375547  1
  O  O94  1  0.37843444  0.15487871  0.27953710  1
  O  O95  1  0.87760164  0.41659619  0.29176515  1
  O  O96  1  0.37760164  0.54768981  0.29752085  1
  O  O97  1  0.87843444  0.80940729  0.30974890  1
  O  O98  1  0.37855215  0.94067033  0.31553053  1
  O  O99  1  0.87800010  0.20207756  0.32730925  1
  O  O100  1  0.37763408  0.33305756  0.33344020  1
  O  O101  1  0.87829663  0.59579228  0.34500015  1
  O  O102  1  0.37883844  0.72662476  0.35158435  1
  O  O103  1  0.87906058  0.98762459  0.36332746  1
  O  O104  1  0.37825160  0.11891975  0.36911353  1
  O  O105  1  0.87828307  0.38097152  0.38095498  1
  O  O106  1  0.37870756  0.51219256  0.38655574  1
  O  O107  1  0.88004518  0.77354458  0.39952244  1
  O  O108  1  0.37920021  0.90515497  0.40507982  1
  O  O109  1  0.87765503  0.16658464  0.41664123  1
  O  O110  1  0.37763826  0.29747947  0.42251645  1
  O  O111  1  0.87866750  0.56059989  0.43376808  1
  O  O112  1  0.38076195  0.69129549  0.44125458  1
  O  O113  1  0.87949547  0.95200785  0.45306972  1
  O  O114  1  0.37859511  0.08476744  0.45914135  1
  O  O115  1  0.87849767  0.34516078  0.47030542  1
  O  O116  1  0.37749324  0.47714319  0.47521896  1
  O  O117  1  0.88315978  0.73549758  0.48978165  1
  O  O118  1  0.37844970  0.86908857  0.49459184  1
  O  O119  1  0.87699181  0.13328745  0.50621756  1
  O  O120  1  0.37708489  0.26575796  0.51267983  1
  O  O121  1  0.87657207  0.52673721  0.52227389  1
  O  O122  1  0.37600321  0.65725395  0.53054668  1
  O  O123  1  0.87387764  0.91749421  0.54137639  1
  O  O124  1  0.37425588  0.05197250  0.54787307  1
  O  O125  1  0.87618166  0.31433519  0.55969707  1
  O  O126  1  0.37582120  0.44860624  0.56520189  1
  O  O127  1  0.89815321  0.67452837  0.58474469  1
