# Supplementary material for: Band Alignment of Oxides by Learnable Structural-Descriptor-Aided Neural Network and Transfer Learning
Source: J Am Chem Soc. 2024 Mar 28;146(14):9697–708. doi: 10.1021/jacs.3c13574 (PMC11009958; doi:10.1021/jacs.3c13574)
Supplement: Supplementary file 3 — ja3c13574_si_003.zip [file ja3c13574_si_003.zip › Data_S2/after_optimization/binary/1050.cif]

# generated using pymatgen
data_ZrO2
_symmetry_space_group_name_H-M   'P 1'
_cell_length_a   7.36719357
_cell_length_b   10.17396800
_cell_length_c   36.83596786
_cell_angle_alpha   90.00000000
_cell_angle_beta   88.18693389
_cell_angle_gamma   90.00000000
_symmetry_Int_Tables_number   1
_chemical_formula_structural   ZrO2
_chemical_formula_sum   'Zr44 O88'
_cell_volume   2759.60586374
_cell_formula_units_Z   44
loop_
 _symmetry_equiv_pos_site_id
 _symmetry_equiv_pos_as_xyz
  1  'x, y, z'
loop_
 _atom_site_type_symbol
 _atom_site_label
 _atom_site_symmetry_multiplicity
 _atom_site_fract_x
 _atom_site_fract_y
 _atom_site_fract_z
 _atom_site_occupancy
  Zr  Zr0  1  0.35116182  0.39081387  0.02229911  1
  Zr  Zr1  1  0.36158233  0.85966805  0.03752141  1
  Zr  Zr2  1  0.90982748  0.36778933  0.02696026  1
  Zr  Zr3  1  0.88721732  0.90587643  0.03419686  1
  Zr  Zr4  1  0.61491556  0.12601403  0.06786466  1
  Zr  Zr5  1  0.60970081  0.60602669  0.06536363  1
  Zr  Zr6  1  0.15017899  0.11957694  0.07701429  1
  Zr  Zr7  1  0.13146677  0.61103885  0.07722026  1
  Zr  Zr8  1  0.85784087  0.38814705  0.12079978  1
  Zr  Zr9  1  0.85298728  0.88214760  0.12353892  1
  Zr  Zr10  1  0.39629601  0.38584443  0.12790914  1
  Zr  Zr11  1  0.39197578  0.89157628  0.13009527  1
  Zr  Zr12  1  0.10948221  0.11809407  0.17065931  1
  Zr  Zr13  1  0.10347100  0.61678717  0.17205704  1
  Zr  Zr14  1  0.64596930  0.11829636  0.17742753  1
  Zr  Zr15  1  0.63767232  0.61478411  0.17864228  1
  Zr  Zr16  1  0.36035058  0.38560278  0.22110833  1
  Zr  Zr17  1  0.35482356  0.88519288  0.22225712  1
  Zr  Zr18  1  0.89495982  0.38509457  0.22781880  1
  Zr  Zr19  1  0.88886423  0.88605149  0.22903135  1
  Zr  Zr20  1  0.61107406  0.11654076  0.27092750  1
  Zr  Zr21  1  0.60478970  0.61680391  0.27217191  1
  Zr  Zr22  1  0.14520930  0.11680391  0.27782809  1
  Zr  Zr23  1  0.13892494  0.61654076  0.27907250  1
  Zr  Zr24  1  0.86113477  0.38605149  0.32096865  1
  Zr  Zr25  1  0.85503918  0.88509457  0.32218120  1
  Zr  Zr26  1  0.39517544  0.38519288  0.32774288  1
  Zr  Zr27  1  0.38964842  0.88560278  0.32889167  1
  Zr  Zr28  1  0.11232668  0.11478411  0.37135772  1
  Zr  Zr29  1  0.10402970  0.61829636  0.37257247  1
  Zr  Zr30  1  0.64652800  0.11678717  0.37794296  1
  Zr  Zr31  1  0.64051679  0.61809407  0.37934069  1
  Zr  Zr32  1  0.35802322  0.39157628  0.41990473  1
  Zr  Zr33  1  0.35370299  0.88584443  0.42209086  1
  Zr  Zr34  1  0.89701172  0.38214760  0.42646108  1
  Zr  Zr35  1  0.89215813  0.88814705  0.42920022  1
  Zr  Zr36  1  0.61853223  0.11103885  0.47277974  1
  Zr  Zr37  1  0.59982001  0.61957694  0.47298571  1
  Zr  Zr38  1  0.14029819  0.10602669  0.48463637  1
  Zr  Zr39  1  0.13508344  0.62601403  0.48213534  1
  Zr  Zr40  1  0.86278268  0.40587643  0.51580314  1
  Zr  Zr41  1  0.84017152  0.86778933  0.52303974  1
  Zr  Zr42  1  0.38841667  0.35966805  0.51247859  1
  Zr  Zr43  1  0.39883718  0.89081387  0.52770089  1
  O  O44  1  0.13677003  0.30355168  -0.00199709  1
  O  O45  1  0.61812187  0.95645491  0.02556261  1
  O  O46  1  0.14136274  0.00331697  0.02789446  1
  O  O47  1  0.77225351  0.19580908  0.02677555  1
  O  O48  1  0.49085577  0.69514736  0.02225089  1
  O  O49  1  0.13438016  0.51613584  0.02804548  1
  O  O50  1  0.63419239  0.45292109  0.02183987  1
  O  O51  1  0.09235394  0.76677737  0.04099406  1
  O  O52  1  0.37555188  0.22224447  0.05122641  1
  O  O53  1  0.86716697  0.51824634  0.07225757  1
  O  O54  1  0.37475720  0.48407967  0.07492927  1
  O  O55  1  0.00224569  0.29143044  0.07611779  1
  O  O56  1  0.76019862  0.78473975  0.07440533  1
  O  O57  1  0.38770540  0.99452835  0.07938586  1
  O  O58  1  0.88185220  0.02383535  0.07822513  1
  O  O59  1  0.36679167  0.74141916  0.08855995  1
  O  O60  1  0.62648571  0.29002945  0.10142440  1
  O  O61  1  0.11972623  0.97825595  0.12370136  1
  O  O62  1  0.62523854  0.02300671  0.12469321  1
  O  O63  1  0.24801145  0.21267370  0.12543072  1
  O  O64  1  0.00645148  0.71183849  0.12474113  1
  O  O65  1  0.62910586  0.52687089  0.12503259  1
  O  O66  1  0.13004218  0.48031298  0.12574436  1
  O  O67  1  0.61816133  0.78722979  0.14861729  1
  O  O68  1  0.87620795  0.21492668  0.15109572  1
  O  O69  1  0.36907817  0.52357241  0.17367008  1
  O  O70  1  0.86849787  0.47956271  0.17397785  1
  O  O71  1  0.49849518  0.29209768  0.17514604  1
  O  O72  1  0.25542600  0.78920834  0.17466241  1
  O  O73  1  0.88105289  0.97916922  0.17607654  1
  O  O74  1  0.37931525  0.02463011  0.17639282  1
  O  O75  1  0.87233806  0.71418464  0.19844144  1
  O  O76  1  0.12635765  0.29034745  0.20086123  1
  O  O77  1  0.62004646  0.97915602  0.22364523  1
  O  O78  1  0.11923143  0.02313125  0.22401446  1
  O  O79  1  0.74798712  0.21171937  0.22501603  1
  O  O80  1  0.50256274  0.71177305  0.22509961  1
  O  O81  1  0.13020764  0.52354065  0.22591067  1
  O  O82  1  0.62954729  0.47909833  0.22615167  1
  O  O83  1  0.12337357  0.78952321  0.24911040  1
  O  O84  1  0.37634459  0.21240064  0.25075494  1
  O  O85  1  0.87013681  0.52303406  0.27377075  1
  O  O86  1  0.36905659  0.47884343  0.27415125  1
  O  O87  1  0.99730771  0.29026929  0.27490413  1
  O  O88  1  0.75269229  0.79026929  0.27509587  1
  O  O89  1  0.38094341  0.97884343  0.27584875  1
  O  O90  1  0.87986319  0.02303406  0.27622925  1
  O  O91  1  0.37365541  0.71240064  0.29924506  1
  O  O92  1  0.62662643  0.28952321  0.30088960  1
  O  O93  1  0.12045271  0.97909833  0.32384833  1
  O  O94  1  0.61979236  0.02354065  0.32408933  1
  O  O95  1  0.24743726  0.21177305  0.32490039  1
  O  O96  1  0.00201288  0.71171937  0.32498397  1
  O  O97  1  0.63076857  0.52313125  0.32598554  1
  O  O98  1  0.12995354  0.47915602  0.32635477  1
  O  O99  1  0.62364235  0.79034745  0.34913877  1
  O  O100  1  0.87766194  0.21418464  0.35155856  1
  O  O101  1  0.37068475  0.52463011  0.37360718  1
  O  O102  1  0.86894711  0.47916922  0.37392346  1
  O  O103  1  0.49457400  0.28920834  0.37533759  1
  O  O104  1  0.25150482  0.79209768  0.37485396  1
  O  O105  1  0.88150213  0.97956271  0.37602215  1
  O  O106  1  0.38092183  0.02357241  0.37632992  1
  O  O107  1  0.87379205  0.71492668  0.39890428  1
  O  O108  1  0.13183867  0.28722979  0.40138271  1
  O  O109  1  0.61995782  0.98031298  0.42425564  1
  O  O110  1  0.12089414  0.02687089  0.42496741  1
  O  O111  1  0.74354852  0.21183849  0.42525887  1
  O  O112  1  0.50198855  0.71267370  0.42456928  1
  O  O113  1  0.12476146  0.52300671  0.42530679  1
  O  O114  1  0.63027377  0.47825595  0.42629864  1
  O  O115  1  0.12351429  0.79002945  0.44857560  1
  O  O116  1  0.38320833  0.24141916  0.46144005  1
  O  O117  1  0.86814780  0.52383535  0.47177487  1
  O  O118  1  0.36229460  0.49452835  0.47061414  1
  O  O119  1  0.98980138  0.28473975  0.47559467  1
  O  O120  1  0.74775431  0.79143044  0.47388221  1
  O  O121  1  0.37524280  0.98407967  0.47507073  1
  O  O122  1  0.88283303  0.01824634  0.47774243  1
  O  O123  1  0.37444812  0.72224447  0.49877359  1
  O  O124  1  0.65764606  0.26677737  0.50900594  1
  O  O125  1  0.11580761  0.95292109  0.52816013  1
  O  O126  1  0.61561984  0.01613584  0.52195452  1
  O  O127  1  0.25914423  0.19514736  0.52774911  1
  O  O128  1  -0.02225351  0.69580908  0.52322445  1
  O  O129  1  0.60863726  0.50331697  0.52210554  1
  O  O130  1  0.13187813  0.45645491  0.52443739  1
  O  O131  1  0.61322997  0.80355168  0.55199709  1
