# Supplementary material for: Band Alignment of Oxides by Learnable Structural-Descriptor-Aided Neural Network and Transfer Learning
Source: J Am Chem Soc. 2024 Mar 28;146(14):9697–708. doi: 10.1021/jacs.3c13574 (PMC11009958; doi:10.1021/jacs.3c13574)
Supplement: Supplementary file 3 — ja3c13574_si_003.zip [file ja3c13574_si_003.zip › Data_S2/after_optimization/binary/1051.cif]

# generated using pymatgen
data_ZrO2
_symmetry_space_group_name_H-M   'P 1'
_cell_length_a   10.17396800
_cell_length_b   11.53746255
_cell_length_c   37.79333461
_cell_angle_alpha   95.56106852
_cell_angle_beta   90.00000000
_cell_angle_gamma   90.00000000
_symmetry_Int_Tables_number   1
_chemical_formula_structural   ZrO2
_chemical_formula_sum   'Zr72 O144'
_cell_volume   4415.36938198
_cell_formula_units_Z   72
loop_
 _symmetry_equiv_pos_site_id
 _symmetry_equiv_pos_as_xyz
  1  'x, y, z'
loop_
 _atom_site_type_symbol
 _atom_site_label
 _atom_site_symmetry_multiplicity
 _atom_site_fract_x
 _atom_site_fract_y
 _atom_site_fract_z
 _atom_site_occupancy
  Zr  Zr0  1  0.89701400  0.73191772  0.05012157  1
  Zr  Zr1  1  0.60298600  0.23191772  0.05012157  1
  Zr  Zr2  1  0.33698281  0.70957931  0.06071661  1
  Zr  Zr3  1  0.16301719  0.20957931  0.06071661  1
  Zr  Zr4  1  0.86371384  0.03737108  0.08575021  1
  Zr  Zr5  1  0.63628616  0.53737108  0.08575021  1
  Zr  Zr6  1  0.10104511  0.53227319  0.07276194  1
  Zr  Zr7  1  0.39895489  0.03227319  0.07276194  1
  Zr  Zr8  1  0.61281936  0.83817058  0.10073758  1
  Zr  Zr9  1  0.88718064  0.33817058  0.10073758  1
  Zr  Zr10  1  0.11181147  0.84735582  0.10440900  1
  Zr  Zr11  1  0.38818853  0.34735582  0.10440900  1
  Zr  Zr12  1  0.88960684  0.66671820  0.14566787  1
  Zr  Zr13  1  0.61039316  0.16671820  0.14566787  1
  Zr  Zr14  1  0.38981249  0.66111796  0.14615393  1
  Zr  Zr15  1  0.11018751  0.16111796  0.14615393  1
  Zr  Zr16  1  0.88216761  0.95653728  0.16822012  1
  Zr  Zr17  1  0.61783239  0.45653728  0.16822012  1
  Zr  Zr18  1  0.38371602  0.95680821  0.16527517  1
  Zr  Zr19  1  0.11628398  0.45680821  0.16527517  1
  Zr  Zr20  1  0.88514657  0.29239902  0.20686458  1
  Zr  Zr21  1  0.61485343  0.79239902  0.20686458  1
  Zr  Zr22  1  0.38265039  0.28713020  0.20786767  1
  Zr  Zr23  1  0.11734961  0.78713020  0.20786767  1
  Zr  Zr24  1  0.61411983  0.08690864  0.22992494  1
  Zr  Zr25  1  0.88588017  0.58690864  0.22992494  1
  Zr  Zr26  1  0.11522149  0.08223214  0.23058098  1
  Zr  Zr27  1  0.38477851  0.58223214  0.23058098  1
  Zr  Zr28  1  0.88392212  0.91626344  0.26975222  1
  Zr  Zr29  1  0.61607788  0.41626344  0.26975222  1
  Zr  Zr30  1  0.38501705  0.91242973  0.26991891  1
  Zr  Zr31  1  0.11498295  0.41242973  0.26991891  1
  Zr  Zr32  1  0.61578266  0.71222307  0.29218530  1
  Zr  Zr33  1  0.88421734  0.21222307  0.29218530  1
  Zr  Zr34  1  0.38383327  0.20799162  0.29307251  1
  Zr  Zr35  1  0.11616673  0.70799162  0.29307251  1
  Zr  Zr36  1  0.88383327  0.54200838  0.33192749  1
  Zr  Zr37  1  0.61616673  0.04200838  0.33192749  1
  Zr  Zr38  1  0.38421734  0.53777693  0.33281470  1
  Zr  Zr39  1  0.11578266  0.03777693  0.33281470  1
  Zr  Zr40  1  0.61498295  0.33757027  0.35508109  1
  Zr  Zr41  1  0.88501705  0.83757027  0.35508109  1
  Zr  Zr42  1  0.11607788  0.33373656  0.35524778  1
  Zr  Zr43  1  0.38392212  0.83373656  0.35524778  1
  Zr  Zr44  1  0.88477851  0.16776786  0.39441902  1
  Zr  Zr45  1  0.61522149  0.66776786  0.39441902  1
  Zr  Zr46  1  0.38588017  0.16309136  0.39507506  1
  Zr  Zr47  1  0.11411983  0.66309136  0.39507506  1
  Zr  Zr48  1  0.61734961  0.96286980  0.41713233  1
  Zr  Zr49  1  0.88265039  0.46286980  0.41713233  1
  Zr  Zr50  1  0.11485343  0.95760098  0.41813542  1
  Zr  Zr51  1  0.38514657  0.45760098  0.41813542  1
  Zr  Zr52  1  0.61628398  0.29319179  0.45972483  1
  Zr  Zr53  1  0.88371602  0.79319179  0.45972483  1
  Zr  Zr54  1  0.38216761  0.79346272  0.45677988  1
  Zr  Zr55  1  0.11783239  0.29346272  0.45677988  1
  Zr  Zr56  1  0.61018751  0.58888204  0.47884607  1
  Zr  Zr57  1  0.88981249  0.08888204  0.47884607  1
  Zr  Zr58  1  0.11039316  0.58328180  0.47933213  1
  Zr  Zr59  1  0.38960684  0.08328180  0.47933213  1
  Zr  Zr60  1  0.61181147  0.90264418  0.52059100  1
  Zr  Zr61  1  0.88818853  0.40264418  0.52059100  1
  Zr  Zr62  1  0.11281936  0.91182942  0.52426242  1
  Zr  Zr63  1  0.38718064  0.41182942  0.52426242  1
  Zr  Zr64  1  0.89895489  0.71772681  0.55223806  1
  Zr  Zr65  1  0.60104511  0.21772681  0.55223806  1
  Zr  Zr66  1  0.13628616  0.21262892  0.53924979  1
  Zr  Zr67  1  0.36371384  0.71262892  0.53924979  1
  Zr  Zr68  1  0.83698281  0.04042069  0.56428339  1
  Zr  Zr69  1  0.66301719  0.54042069  0.56428339  1
  Zr  Zr70  1  0.10298600  0.51808228  0.57487843  1
  Zr  Zr71  1  0.39701400  0.01808228  0.57487843  1
  O  O72  1  0.98924036  0.59246373  0.03176972  1
  O  O73  1  0.51075964  0.09246373  0.03176972  1
  O  O74  1  0.22753293  0.04925384  0.04655877  1
  O  O75  1  0.27246707  0.54925384  0.04655877  1
  O  O76  1  0.32810005  0.28721402  0.05370614  1
  O  O77  1  0.17189995  0.78721402  0.05370614  1
  O  O78  1  0.04239263  0.36166922  0.06108489  1
  O  O79  1  0.45760737  0.86166922  0.06108489  1
  O  O80  1  0.53003959  0.39701836  0.06415143  1
  O  O81  1  0.96996041  0.89701836  0.06415143  1
  O  O82  1  0.78521590  0.43378876  0.06871445  1
  O  O83  1  0.71478410  0.93378876  0.06871445  1
  O  O84  1  0.71363679  0.68764488  0.06483283  1
  O  O85  1  0.78636321  0.18764488  0.06483283  1
  O  O86  1  0.51817566  0.19249541  0.09563331  1
  O  O87  1  0.98182434  0.69249541  0.09563331  1
  O  O88  1  0.00641894  0.18062383  0.09596929  1
  O  O89  1  0.49358106  0.68062383  0.09596929  1
  O  O90  1  0.26346010  0.18530606  0.10924997  1
  O  O91  1  0.23653990  0.68530606  0.10924997  1
  O  O92  1  0.28307847  0.93513997  0.11547659  1
  O  O93  1  0.21692153  0.43513997  0.11547659  1
  O  O94  1  0.01354706  0.99965740  0.12618201  1
  O  O95  1  0.48645294  0.49965740  0.12618201  1
  O  O96  1  0.52046912  0.00174259  0.12369338  1
  O  O97  1  0.97953088  0.50174259  0.12369338  1
  O  O98  1  0.72087985  0.57032411  0.13466074  1
  O  O99  1  0.77912015  0.07032411  0.13466074  1
  O  O100  1  0.78706435  0.82353035  0.13239527  1
  O  O101  1  0.71293565  0.32353035  0.13239527  1
  O  O102  1  0.52086273  0.81009813  0.15434323  1
  O  O103  1  0.97913727  0.31009813  0.15434323  1
  O  O104  1  0.02433934  0.81512337  0.15789024  1
  O  O105  1  0.47566066  0.31512337  0.15789024  1
  O  O106  1  0.28717616  0.79634622  0.17753779  1
  O  O107  1  0.21282384  0.29634622  0.17753779  1
  O  O108  1  0.28880143  0.55033300  0.17987358  1
  O  O109  1  0.21119857  0.05033300  0.17987358  1
  O  O110  1  0.02496425  0.62045075  0.18563091  1
  O  O111  1  0.47503575  0.12045075  0.18563091  1
  O  O112  1  0.52567435  0.62607943  0.18949498  1
  O  O113  1  0.97432565  0.12607943  0.18949498  1
  O  O114  1  0.79240922  0.70433407  0.19562369  1
  O  O115  1  0.70759078  0.20433407  0.19562369  1
  O  O116  1  0.79085215  0.45292852  0.19646644  1
  O  O117  1  0.70914785  0.95292852  0.19646644  1
  O  O118  1  0.52205653  0.43322956  0.21791958  1
  O  O119  1  0.97794347  0.93322956  0.21791958  1
  O  O120  1  0.02389299  0.44012625  0.21954584  1
  O  O121  1  0.47610701  0.94012625  0.21954584  1
  O  O122  1  0.28902310  0.42094856  0.24139737  1
  O  O123  1  0.21097690  0.92094856  0.24139737  1
  O  O124  1  0.28813231  0.17330515  0.24257737  1
  O  O125  1  0.21186769  0.67330515  0.24257737  1
  O  O126  1  0.02241615  0.24753822  0.24855394  1
  O  O127  1  0.47758385  0.74753822  0.24855394  1
  O  O128  1  0.52101756  0.25145524  0.25148470  1
  O  O129  1  0.97898244  0.75145524  0.25148470  1
  O  O130  1  0.78988812  0.32644542  0.25755259  1
  O  O131  1  0.71011188  0.82644542  0.25755259  1
  O  O132  1  0.71204344  0.57772549  0.25859979  1
  O  O133  1  0.78795656  0.07772549  0.25859979  1
  O  O134  1  0.52181065  0.05920666  0.28004128  1
  O  O135  1  0.97818935  0.55920666  0.28004128  1
  O  O136  1  0.47827984  0.56526457  0.28247759  1
  O  O137  1  0.02172016  0.06526457  0.28247759  1
  O  O138  1  0.28888116  0.04621877  0.30394138  1
  O  O139  1  0.21111884  0.54621877  0.30394138  1
  O  O140  1  0.28928128  0.79857309  0.30487614  1
  O  O141  1  0.21071872  0.29857309  0.30487614  1
  O  O142  1  0.47787087  0.37276902  0.31119406  1
  O  O143  1  0.02212913  0.87276902  0.31119406  1
  O  O144  1  0.52212913  0.87723098  0.31380594  1
  O  O145  1  0.97787087  0.37723098  0.31380594  1
  O  O146  1  0.78928128  0.95142691  0.32012386  1
  O  O147  1  0.71071872  0.45142691  0.32012386  1
  O  O148  1  0.71111884  0.20378123  0.32105862  1
  O  O149  1  0.78888116  0.70378123  0.32105862  1
  O  O150  1  0.52172016  0.68473543  0.34252241  1
  O  O151  1  0.97827984  0.18473543  0.34252241  1
  O  O152  1  0.02181065  0.69079334  0.34495872  1
  O  O153  1  0.47818935  0.19079334  0.34495872  1
  O  O154  1  0.21204344  0.17227451  0.36640021  1
  O  O155  1  0.28795656  0.67227451  0.36640021  1
  O  O156  1  0.21011188  0.92355458  0.36744741  1
  O  O157  1  0.28988812  0.42355458  0.36744741  1
  O  O158  1  0.02101756  0.49854476  0.37351530  1
  O  O159  1  0.47898244  0.99854476  0.37351530  1
  O  O160  1  0.52241615  0.50246178  0.37644606  1
  O  O161  1  0.97758385  0.00246178  0.37644606  1
  O  O162  1  0.78813231  0.57669485  0.38242263  1
  O  O163  1  0.71186769  0.07669485  0.38242263  1
  O  O164  1  0.71097690  0.82905144  0.38360263  1
  O  O165  1  0.78902310  0.32905144  0.38360263  1
  O  O166  1  0.97610701  0.80987375  0.40545416  1
  O  O167  1  0.52389299  0.30987375  0.40545416  1
  O  O168  1  0.47794347  0.81677044  0.40708042  1
  O  O169  1  0.02205653  0.31677044  0.40708042  1
  O  O170  1  0.20914785  0.79707148  0.42853356  1
  O  O171  1  0.29085215  0.29707148  0.42853356  1
  O  O172  1  0.20759078  0.54566593  0.42937631  1
  O  O173  1  0.29240922  0.04566593  0.42937631  1
  O  O174  1  0.47432565  0.62392057  0.43550502  1
  O  O175  1  0.02567435  0.12392057  0.43550502  1
  O  O176  1  0.97503575  0.62954925  0.43936909  1
  O  O177  1  0.52496425  0.12954925  0.43936909  1
  O  O178  1  0.78880143  0.19966700  0.44512642  1
  O  O179  1  0.71119857  0.69966700  0.44512642  1
  O  O180  1  0.71282384  0.45365378  0.44746221  1
  O  O181  1  0.78717616  0.95365378  0.44746221  1
  O  O182  1  0.97566066  0.43487663  0.46710976  1
  O  O183  1  0.52433934  0.93487663  0.46710976  1
  O  O184  1  0.47913727  0.43990187  0.47065677  1
  O  O185  1  0.02086273  0.93990187  0.47065677  1
  O  O186  1  0.28706435  0.92646965  0.49260473  1
  O  O187  1  0.21293565  0.42646965  0.49260473  1
  O  O188  1  0.22087985  0.17967589  0.49033926  1
  O  O189  1  0.27912015  0.67967589  0.49033926  1
  O  O190  1  0.02046912  0.74825741  0.50130662  1
  O  O191  1  0.47953088  0.24825741  0.50130662  1
  O  O192  1  0.51354706  0.75034260  0.49881799  1
  O  O193  1  0.98645294  0.25034260  0.49881799  1
  O  O194  1  0.78307847  0.81486003  0.50952341  1
  O  O195  1  0.71692153  0.31486003  0.50952341  1
  O  O196  1  0.73653990  0.06469394  0.51575003  1
  O  O197  1  0.76346010  0.56469394  0.51575003  1
  O  O198  1  0.50641894  0.56937617  0.52903071  1
  O  O199  1  0.99358106  0.06937617  0.52903071  1
  O  O200  1  0.01817566  0.55750459  0.52936669  1
  O  O201  1  0.48182434  0.05750459  0.52936669  1
  O  O202  1  0.21363679  0.06235512  0.56016717  1
  O  O203  1  0.28636321  0.56235512  0.56016717  1
  O  O204  1  0.21478410  0.81621124  0.55628555  1
  O  O205  1  0.28521590  0.31621124  0.55628555  1
  O  O206  1  0.46996041  0.85298164  0.56084857  1
  O  O207  1  0.03003959  0.35298164  0.56084857  1
  O  O208  1  0.54239263  0.38833078  0.56391511  1
  O  O209  1  0.95760737  0.88833078  0.56391511  1
  O  O210  1  0.82810005  0.46278598  0.57129386  1
  O  O211  1  0.67189995  0.96278598  0.57129386  1
  O  O212  1  0.77246707  0.20074616  0.57844123  1
  O  O213  1  0.72753293  0.70074616  0.57844123  1
  O  O214  1  0.48924036  0.15753627  0.59323028  1
  O  O215  1  0.01075964  0.65753627  0.59323028  1
