# Supplementary material for: Band Alignment of Oxides by Learnable Structural-Descriptor-Aided Neural Network and Transfer Learning
Source: J Am Chem Soc. 2024 Mar 28;146(14):9697–708. doi: 10.1021/jacs.3c13574 (PMC11009958; doi:10.1021/jacs.3c13574)
Supplement: Supplementary file 3 — ja3c13574_si_003.zip [file ja3c13574_si_003.zip › Data_S2/after_optimization/binary/1052.cif]

# generated using pymatgen
data_ZrO2
_symmetry_space_group_name_H-M   'P 1'
_cell_length_a   10.17396800
_cell_length_b   11.53746255
_cell_length_c   37.79333461
_cell_angle_alpha   95.56106852
_cell_angle_beta   90.00000000
_cell_angle_gamma   90.00000000
_symmetry_Int_Tables_number   1
_chemical_formula_structural   ZrO2
_chemical_formula_sum   'Zr72 O144'
_cell_volume   4415.36938198
_cell_formula_units_Z   72
loop_
 _symmetry_equiv_pos_site_id
 _symmetry_equiv_pos_as_xyz
  1  'x, y, z'
loop_
 _atom_site_type_symbol
 _atom_site_label
 _atom_site_symmetry_multiplicity
 _atom_site_fract_x
 _atom_site_fract_y
 _atom_site_fract_z
 _atom_site_occupancy
  Zr  Zr0  1  0.86755793  0.40880048  0.02068551  1
  Zr  Zr1  1  0.63244207  0.90880048  0.02068551  1
  Zr  Zr2  1  0.39776576  0.42681859  0.02607832  1
  Zr  Zr3  1  0.10223424  0.92681859  0.02607832  1
  Zr  Zr4  1  0.86150436  0.68688448  0.03767183  1
  Zr  Zr5  1  0.63849564  0.18688448  0.03767183  1
  Zr  Zr6  1  0.40088849  0.71979403  0.04263235  1
  Zr  Zr7  1  0.09911151  0.21979403  0.04263235  1
  Zr  Zr8  1  0.88602621  0.04248748  0.08275890  1
  Zr  Zr9  1  0.61397379  0.54248748  0.08275890  1
  Zr  Zr10  1  0.10498455  0.54011247  0.08001364  1
  Zr  Zr11  1  0.39501545  0.04011247  0.08001364  1
  Zr  Zr12  1  0.61717558  0.83758407  0.10651125  1
  Zr  Zr13  1  0.88282442  0.33758407  0.10651125  1
  Zr  Zr14  1  0.11691015  0.82938266  0.10651077  1
  Zr  Zr15  1  0.38308985  0.32938266  0.10651077  1
  Zr  Zr16  1  0.88463198  0.66714640  0.14438579  1
  Zr  Zr17  1  0.61536802  0.16714640  0.14438579  1
  Zr  Zr18  1  0.38358175  0.66190235  0.14501304  1
  Zr  Zr19  1  0.11641825  0.16190235  0.14501304  1
  Zr  Zr20  1  0.88516968  0.96330144  0.16760510  1
  Zr  Zr21  1  0.61483032  0.46330144  0.16760510  1
  Zr  Zr22  1  0.38363312  0.95813034  0.16699686  1
  Zr  Zr23  1  0.11636688  0.45813034  0.16699686  1
  Zr  Zr24  1  0.88422323  0.29208544  0.20725550  1
  Zr  Zr25  1  0.61577677  0.79208544  0.20725550  1
  Zr  Zr26  1  0.38425241  0.28702290  0.20784114  1
  Zr  Zr27  1  0.11574759  0.78702290  0.20784114  1
  Zr  Zr28  1  0.61517833  0.08725018  0.22962889  1
  Zr  Zr29  1  0.88482167  0.58725018  0.22962889  1
  Zr  Zr30  1  0.11580130  0.08279451  0.23054075  1
  Zr  Zr31  1  0.38419870  0.58279451  0.23054075  1
  Zr  Zr32  1  0.88414982  0.91698757  0.26951592  1
  Zr  Zr33  1  0.61585018  0.41698757  0.26951592  1
  Zr  Zr34  1  0.38470298  0.91266852  0.27010172  1
  Zr  Zr35  1  0.11529702  0.41266852  0.27010172  1
  Zr  Zr36  1  0.61529702  0.71233148  0.29239828  1
  Zr  Zr37  1  0.88470298  0.21233148  0.29239828  1
  Zr  Zr38  1  0.38414982  0.20801243  0.29298408  1
  Zr  Zr39  1  0.11585018  0.70801243  0.29298408  1
  Zr  Zr40  1  0.88419870  0.54220549  0.33195925  1
  Zr  Zr41  1  0.61580130  0.04220549  0.33195925  1
  Zr  Zr42  1  0.38482167  0.53774982  0.33287111  1
  Zr  Zr43  1  0.11517833  0.03774982  0.33287111  1
  Zr  Zr44  1  0.61574759  0.33797710  0.35465886  1
  Zr  Zr45  1  0.88425241  0.83797710  0.35465886  1
  Zr  Zr46  1  0.11577677  0.33291456  0.35524450  1
  Zr  Zr47  1  0.38422323  0.83291456  0.35524450  1
  Zr  Zr48  1  0.88363312  0.16686966  0.39550314  1
  Zr  Zr49  1  0.61636688  0.66686966  0.39550314  1
  Zr  Zr50  1  0.38516968  0.16169856  0.39489490  1
  Zr  Zr51  1  0.11483032  0.66169856  0.39489490  1
  Zr  Zr52  1  0.61641825  0.96309765  0.41748696  1
  Zr  Zr53  1  0.88358175  0.46309765  0.41748696  1
  Zr  Zr54  1  0.11536802  0.95785360  0.41811421  1
  Zr  Zr55  1  0.38463198  0.45785360  0.41811421  1
  Zr  Zr56  1  0.61691015  0.29561734  0.45598923  1
  Zr  Zr57  1  0.88308985  0.79561734  0.45598923  1
  Zr  Zr58  1  0.38282442  0.78741593  0.45598875  1
  Zr  Zr59  1  0.11717558  0.28741593  0.45598875  1
  Zr  Zr60  1  0.60498455  0.58488753  0.48248636  1
  Zr  Zr61  1  0.89501545  0.08488753  0.48248636  1
  Zr  Zr62  1  0.11397379  0.58251252  0.47974110  1
  Zr  Zr63  1  0.38602621  0.08251252  0.47974110  1
  Zr  Zr64  1  0.59911151  0.90520597  0.51986765  1
  Zr  Zr65  1  0.90088849  0.40520597  0.51986765  1
  Zr  Zr66  1  0.13849564  0.93811552  0.52482817  1
  Zr  Zr67  1  0.36150436  0.43811552  0.52482817  1
  Zr  Zr68  1  0.89776576  0.69818141  0.53642168  1
  Zr  Zr69  1  0.60223424  0.19818141  0.53642168  1
  Zr  Zr70  1  0.13244207  0.21619952  0.54181449  1
  Zr  Zr71  1  0.36755793  0.71619952  0.54181449  1
  O  O72  1  0.01274545  0.28552941  0.00205179  1
  O  O73  1  0.48725455  0.78552941  0.00205179  1
  O  O74  1  0.81075179  0.81766584  0.00946292  1
  O  O75  1  0.68924821  0.31766584  0.00946292  1
  O  O76  1  0.78523113  0.55523203  0.00633406  1
  O  O77  1  0.71476887  0.05523203  0.00633406  1
  O  O78  1  0.51733211  0.56513439  0.03185090  1
  O  O79  1  0.98266789  0.06513439  0.03185090  1
  O  O80  1  0.01185522  0.55965205  0.03271885  1
  O  O81  1  0.48814478  0.05965205  0.03271885  1
  O  O82  1  0.22550610  0.04926855  0.04519229  1
  O  O83  1  0.27449390  0.54926855  0.04519229  1
  O  O84  1  0.28651876  0.29917510  0.04678157  1
  O  O85  1  0.21348124  0.79917510  0.04678157  1
  O  O86  1  0.01416058  0.37498635  0.06508116  1
  O  O87  1  0.48583942  0.87498635  0.06508116  1
  O  O88  1  0.51065071  0.38108664  0.06525354  1
  O  O89  1  0.98934929  0.88108664  0.06525354  1
  O  O90  1  0.78294364  0.44831587  0.07203474  1
  O  O91  1  0.71705636  0.94831587  0.07203474  1
  O  O92  1  0.70555822  0.70154557  0.07174420  1
  O  O93  1  0.79444178  0.20154557  0.07174420  1
  O  O94  1  0.52525025  0.18674122  0.09237908  1
  O  O95  1  0.97474975  0.68674122  0.09237908  1
  O  O96  1  0.02313733  0.19072071  0.09569910  1
  O  O97  1  0.47686267  0.69072071  0.09569910  1
  O  O98  1  0.28497736  0.16980298  0.11322885  1
  O  O99  1  0.21502264  0.66980298  0.11322885  1
  O  O100  1  0.28776615  0.92317596  0.11546746  1
  O  O101  1  0.21223385  0.42317596  0.11546746  1
  O  O102  1  0.02297588  0.99737107  0.12437240  1
  O  O103  1  0.47702412  0.49737107  0.12437240  1
  O  O104  1  0.52235096  0.00328023  0.12671403  1
  O  O105  1  0.97764904  0.50328023  0.12671403  1
  O  O106  1  0.70929134  0.57857298  0.13335196  1
  O  O107  1  0.79070866  0.07857298  0.13335196  1
  O  O108  1  0.79106657  0.82902468  0.13452810  1
  O  O109  1  0.70893343  0.32902468  0.13452810  1
  O  O110  1  0.52109171  0.80950708  0.15564018  1
  O  O111  1  0.97890829  0.30950708  0.15564018  1
  O  O112  1  0.02453589  0.81502716  0.15729092  1
  O  O113  1  0.47546411  0.31502716  0.15729092  1
  O  O114  1  0.28582958  0.79675369  0.17761415  1
  O  O115  1  0.21417042  0.29675369  0.17761415  1
  O  O116  1  0.28803831  0.54905205  0.17978511  1
  O  O117  1  0.21196169  0.04905205  0.17978511  1
  O  O118  1  0.02267153  0.62297553  0.18603001  1
  O  O119  1  0.47732847  0.12297553  0.18603001  1
  O  O120  1  0.52071695  0.62764015  0.18916548  1
  O  O121  1  0.97928305  0.12764015  0.18916548  1
  O  O122  1  0.78966196  0.70192210  0.19534684  1
  O  O123  1  0.71033804  0.20192210  0.19534684  1
  O  O124  1  0.78893230  0.45355970  0.19621927  1
  O  O125  1  0.71106770  0.95355970  0.19621927  1
  O  O126  1  0.52162754  0.43399677  0.21751509  1
  O  O127  1  0.97837246  0.93399677  0.21751509  1
  O  O128  1  0.02342315  0.44061890  0.21965962  1
  O  O129  1  0.47657685  0.94061890  0.21965962  1
  O  O130  1  0.28871215  0.42106327  0.24131727  1
  O  O131  1  0.21128785  0.92106327  0.24131727  1
  O  O132  1  0.28887490  0.17349058  0.24244688  1
  O  O133  1  0.21112510  0.67349058  0.24244688  1
  O  O134  1  0.02223521  0.24781294  0.24868631  1
  O  O135  1  0.47776479  0.74781294  0.24868631  1
  O  O136  1  0.52182432  0.25216964  0.25146578  1
  O  O137  1  0.97817568  0.75216964  0.25146578  1
  O  O138  1  0.78947530  0.32694208  0.25771071  1
  O  O139  1  0.71052470  0.82694208  0.25771071  1
  O  O140  1  0.71120047  0.57853739  0.25858553  1
  O  O141  1  0.78879953  0.07853739  0.25858553  1
  O  O142  1  0.52212078  0.05943910  0.28002982  1
  O  O143  1  0.97787922  0.55943910  0.28002982  1
  O  O144  1  0.47787922  0.56556090  0.28247018  1
  O  O145  1  0.02212078  0.06556090  0.28247018  1
  O  O146  1  0.28879953  0.04646261  0.30391447  1
  O  O147  1  0.21120047  0.54646261  0.30391447  1
  O  O148  1  0.28947530  0.79805792  0.30478929  1
  O  O149  1  0.21052470  0.29805792  0.30478929  1
  O  O150  1  0.47817568  0.37283036  0.31103422  1
  O  O151  1  0.02182432  0.87283036  0.31103422  1
  O  O152  1  0.52223521  0.87718706  0.31381369  1
  O  O153  1  0.97776479  0.37718706  0.31381369  1
  O  O154  1  0.78887490  0.95150942  0.32005312  1
  O  O155  1  0.71112510  0.45150942  0.32005312  1
  O  O156  1  0.71128785  0.20393673  0.32118273  1
  O  O157  1  0.78871215  0.70393673  0.32118273  1
  O  O158  1  0.52342315  0.68438110  0.34284038  1
  O  O159  1  0.97657685  0.18438110  0.34284038  1
  O  O160  1  0.02162754  0.69100323  0.34498491  1
  O  O161  1  0.47837246  0.19100323  0.34498491  1
  O  O162  1  0.21106770  0.17144030  0.36628073  1
  O  O163  1  0.28893230  0.67144030  0.36628073  1
  O  O164  1  0.21033804  0.92307790  0.36715316  1
  O  O165  1  0.28966196  0.42307790  0.36715316  1
  O  O166  1  0.02071695  0.49735985  0.37333452  1
  O  O167  1  0.47928305  0.99735985  0.37333452  1
  O  O168  1  0.52267153  0.50202447  0.37646999  1
  O  O169  1  0.97732847  0.00202447  0.37646999  1
  O  O170  1  0.78803831  0.57594795  0.38271489  1
  O  O171  1  0.71196169  0.07594795  0.38271489  1
  O  O172  1  0.71417042  0.82824631  0.38488585  1
  O  O173  1  0.78582958  0.32824631  0.38488585  1
  O  O174  1  0.97546411  0.80997284  0.40520908  1
  O  O175  1  0.52453589  0.30997284  0.40520908  1
  O  O176  1  0.47890829  0.81549292  0.40685982  1
  O  O177  1  0.02109171  0.31549292  0.40685982  1
  O  O178  1  0.20893343  0.79597532  0.42797190  1
  O  O179  1  0.29106657  0.29597532  0.42797190  1
  O  O180  1  0.20929134  0.54642702  0.42914804  1
  O  O181  1  0.29070866  0.04642702  0.42914804  1
  O  O182  1  0.47764904  0.62171977  0.43578597  1
  O  O183  1  0.02235096  0.12171977  0.43578597  1
  O  O184  1  0.97702412  0.62762893  0.43812760  1
  O  O185  1  0.52297588  0.12762893  0.43812760  1
  O  O186  1  0.78776615  0.20182404  0.44703254  1
  O  O187  1  0.71223385  0.70182404  0.44703254  1
  O  O188  1  0.71502264  0.45519702  0.44927115  1
  O  O189  1  0.78497736  0.95519702  0.44927115  1
  O  O190  1  0.97686267  0.43427929  0.46680090  1
  O  O191  1  0.52313733  0.93427929  0.46680090  1
  O  O192  1  0.47474975  0.43825878  0.47012092  1
  O  O193  1  0.02525025  0.93825878  0.47012092  1
  O  O194  1  0.29444178  0.92345443  0.49075580  1
  O  O195  1  0.20555822  0.42345443  0.49075580  1
  O  O196  1  0.21705636  0.17668413  0.49046526  1
  O  O197  1  0.28294364  0.67668413  0.49046526  1
  O  O198  1  0.01065071  0.74391336  0.49724646  1
  O  O199  1  0.48934929  0.24391336  0.49724646  1
  O  O200  1  0.51416058  0.75001365  0.49741884  1
  O  O201  1  0.98583942  0.25001365  0.49741884  1
  O  O202  1  0.78651876  0.82582490  0.51571843  1
  O  O203  1  0.71348124  0.32582490  0.51571843  1
  O  O204  1  0.72550610  0.07573145  0.51730771  1
  O  O205  1  0.77449390  0.57573145  0.51730771  1
  O  O206  1  0.51185522  0.56534795  0.52978115  1
  O  O207  1  0.98814478  0.06534795  0.52978115  1
  O  O208  1  0.01733211  0.55986561  0.53064910  1
  O  O209  1  0.48266789  0.05986561  0.53064910  1
  O  O210  1  0.21476887  0.06976797  0.55616594  1
  O  O211  1  0.28523113  0.56976797  0.55616594  1
  O  O212  1  0.18924821  0.80733416  0.55303708  1
  O  O213  1  0.31075179  0.30733416  0.55303708  1
  O  O214  1  0.51274545  0.83947059  0.56044821  1
  O  O215  1  -0.01274545  0.33947059  0.56044821  1
