# Supplementary material for: Band Alignment of Oxides by Learnable Structural-Descriptor-Aided Neural Network and Transfer Learning
Source: J Am Chem Soc. 2024 Mar 28;146(14):9697–708. doi: 10.1021/jacs.3c13574 (PMC11009958; doi:10.1021/jacs.3c13574)
Supplement: Supplementary file 3 — ja3c13574_si_003.zip [file ja3c13574_si_003.zip › Data_S2/after_optimization/binary/1053.cif]

# generated using pymatgen
data_ZrO2
_symmetry_space_group_name_H-M   'P 1'
_cell_length_a   5.29116000
_cell_length_b   11.39248840
_cell_length_c   36.87937786
_cell_angle_alpha   96.74466628
_cell_angle_beta   90.00000000
_cell_angle_gamma   90.00000000
_symmetry_Int_Tables_number   1
_chemical_formula_structural   ZrO2
_chemical_formula_sum   'Zr36 O72'
_cell_volume   2207.68469099
_cell_formula_units_Z   36
loop_
 _symmetry_equiv_pos_site_id
 _symmetry_equiv_pos_as_xyz
  1  'x, y, z'
loop_
 _atom_site_type_symbol
 _atom_site_label
 _atom_site_symmetry_multiplicity
 _atom_site_fract_x
 _atom_site_fract_y
 _atom_site_fract_z
 _atom_site_occupancy
  Zr  Zr0  1  0.06619724  0.59925851  0.12206375  1
  Zr  Zr1  1  0.45439950  0.08624212  0.12037145  1
  Zr  Zr2  1  0.50726576  0.37127289  0.13813867  1
  Zr  Zr3  1  0.98787721  0.89183433  0.14461506  1
  Zr  Zr4  1  0.50738359  0.73654728  0.16654142  1
  Zr  Zr5  1  0.01588782  0.22214161  0.16815549  1
  Zr  Zr6  1  0.94685213  0.50888771  0.20168191  1
  Zr  Zr7  1  0.55343315  0.01888732  0.20499189  1
  Zr  Zr8  1  0.04000608  0.86188724  0.23709387  1
  Zr  Zr9  1  0.45525421  0.34640752  0.23300381  1
  Zr  Zr10  1  0.53802637  0.64578769  0.26491252  1
  Zr  Zr11  1  0.96655793  0.15687324  0.26748760  1
  Zr  Zr12  1  0.46845069  0.97819091  0.29633322  1
  Zr  Zr13  1  0.03385775  0.47792274  0.29514942  1
  Zr  Zr14  1  0.96630686  0.77176462  0.32860735  1
  Zr  Zr15  1  0.53194086  0.27785994  0.33010727  1
  Zr  Zr16  1  0.03191867  0.09968397  0.35769711  1
  Zr  Zr17  1  0.46358236  0.60221460  0.35837703  1
  Zr  Zr18  1  0.53641764  0.89778540  0.39162297  1
  Zr  Zr19  1  0.96808133  0.40031603  0.39230289  1
  Zr  Zr20  1  0.46805914  0.22214006  0.41989273  1
  Zr  Zr21  1  0.03369314  0.72823538  0.42139265  1
  Zr  Zr22  1  0.96614225  0.02207726  0.45485058  1
  Zr  Zr23  1  0.53154931  0.52180909  0.45366678  1
  Zr  Zr24  1  0.03344207  0.34312676  0.48251240  1
  Zr  Zr25  1  0.46197363  0.85421231  0.48508748  1
  Zr  Zr26  1  0.54474579  0.15359248  0.51699619  1
  Zr  Zr27  1  0.95999392  0.63811276  0.51290613  1
  Zr  Zr28  1  0.44656685  0.48111268  0.54500811  1
  Zr  Zr29  1  0.05314787  0.99111229  0.54831809  1
  Zr  Zr30  1  0.98411218  0.27785839  0.58184451  1
  Zr  Zr31  1  0.49261641  0.76345272  0.58345858  1
  Zr  Zr32  1  0.01212279  0.60816567  0.60538494  1
  Zr  Zr33  1  0.49273424  0.12872711  0.61186133  1
  Zr  Zr34  1  0.54560050  0.41375788  0.62962855  1
  Zr  Zr35  1  0.93380276  0.90074149  0.62793625  1
  O  O36  1  0.11850233  0.00225367  0.11074839  1
  O  O37  1  0.60397191  0.94447890  0.14055559  1
  O  O38  1  0.25750448  0.75587258  0.12292632  1
  O  O39  1  0.24033511  0.24098259  0.12053012  1
  O  O40  1  0.73382543  0.21819004  0.12514489  1
  O  O41  1  0.78269781  0.72823386  0.12719868  1
  O  O42  1  0.34835452  0.48640577  0.10692291  1
  O  O43  1  0.81835705  0.49049895  0.14400210  1
  O  O44  1  0.37516872  0.13526100  0.17454357  1
  O  O45  1  0.90557736  0.06455113  0.18474152  1
  O  O46  1  0.26898209  0.87728797  0.18889393  1
  O  O47  1  0.24734543  0.38429619  0.18159069  1
  O  O48  1  0.72915229  0.34825378  0.18934935  1
  O  O49  1  0.77442957  0.84997831  0.19478604  1
  O  O50  1  0.17779244  0.62899697  0.17625964  1
  O  O51  1  0.64861015  0.63184328  0.20729235  1
  O  O52  1  0.10857899  0.26093242  0.23071649  1
  O  O53  1  0.61913034  0.18808521  0.24148169  1
  O  O54  1  0.24786140  0.02129043  0.24828770  1
  O  O55  1  0.23401920  0.52024208  0.24476989  1
  O  O56  1  0.75168023  0.47956016  0.25188279  1
  O  O57  1  0.76376866  0.98627648  0.25503068  1
  O  O58  1  0.37802561  0.81023030  0.26099154  1
  O  O59  1  0.87853700  0.75012047  0.27059395  1
  O  O60  1  0.37044009  0.37525190  0.29134261  1
  O  O61  1  0.87147251  0.31679979  0.30274539  1
  O  O62  1  0.25866310  0.14324317  0.31031316  1
  O  O63  1  0.26152128  0.64097994  0.30909996  1
  O  O64  1  0.73964437  0.60785815  0.31458328  1
  O  O65  1  0.73878692  0.11148752  0.31603439  1
  O  O66  1  0.12535213  0.93561147  0.32221718  1
  O  O67  1  0.63095014  0.87758505  0.33362435  1
  O  O68  1  0.12692295  0.49800592  0.35371081  1
  O  O69  1  0.62641120  0.44046430  0.36489913  1
  O  O70  1  0.23961912  0.26571785  0.37224224  1
  O  O71  1  0.23979963  0.76780622  0.37220644  1
  O  O72  1  0.76020037  0.73219278  0.37779356  1
  O  O73  1  0.76038088  0.23428215  0.37775776  1
  O  O74  1  0.37358880  0.05953570  0.38510087  1
  O  O75  1  0.87307705  0.00199408  0.39628919  1
  O  O76  1  0.36904986  0.62241495  0.41637565  1
  O  O77  1  0.87464787  0.56438853  0.42778282  1
  O  O78  1  0.26121308  0.38851248  0.43396561  1
  O  O79  1  0.26035563  0.89214085  0.43541672  1
  O  O80  1  0.73847872  0.85901906  0.44090004  1
  O  O81  1  0.74133690  0.35675683  0.43968684  1
  O  O82  1  0.12852749  0.18320021  0.44725461  1
  O  O83  1  0.62955991  0.12474810  0.45865739  1
  O  O84  1  0.12146300  0.74987953  0.47940605  1
  O  O85  1  0.62197439  0.68976970  0.48900846  1
  O  O86  1  0.23623134  0.51372352  0.49496932  1
  O  O87  1  0.24831977  0.02043884  0.49811721  1
  O  O88  1  0.76598080  0.97975692  0.50523011  1
  O  O89  1  0.75213860  0.47870957  0.50171230  1
  O  O90  1  0.38086966  0.31191479  0.50851831  1
  O  O91  1  0.89142101  0.23906758  0.51928351  1
  O  O92  1  0.35138985  0.86815672  0.54270765  1
  O  O93  1  0.82220756  0.87100303  0.57374036  1
  O  O94  1  0.22557043  0.65002169  0.55521396  1
  O  O95  1  0.27084771  0.15174522  0.56065065  1
  O  O96  1  0.75265457  0.11570381  0.56840931  1
  O  O97  1  0.73101791  0.62271203  0.56110607  1
  O  O98  1  0.09442264  0.43544887  0.56525848  1
  O  O99  1  0.62483128  0.36473900  0.57545643  1
  O  O100  1  0.18164295  0.00950105  0.60599790  1
  O  O101  1  0.65164548  0.01359423  0.64307709  1
  O  O102  1  0.21730219  0.77176614  0.62280132  1
  O  O103  1  0.26617457  0.28180896  0.62485511  1
  O  O104  1  0.75966489  0.25901741  0.62946988  1
  O  O105  1  0.74249552  0.74412742  0.62707368  1
  O  O106  1  0.39602809  0.55552110  0.60944441  1
  O  O107  1  0.88149767  0.49774633  0.63925161  1
