# Supplementary material for: Band Alignment of Oxides by Learnable Structural-Descriptor-Aided Neural Network and Transfer Learning
Source: J Am Chem Soc. 2024 Mar 28;146(14):9697–708. doi: 10.1021/jacs.3c13574 (PMC11009958; doi:10.1021/jacs.3c13574)
Supplement: Supplementary file 3 — ja3c13574_si_003.zip [file ja3c13574_si_003.zip › Data_S2/after_optimization/binary/1054.cif]

# generated using pymatgen
data_ZrO2
_symmetry_space_group_name_H-M   'P 1'
_cell_length_a   5.29116000
_cell_length_b   11.39248840
_cell_length_c   36.87937786
_cell_angle_alpha   96.74466628
_cell_angle_beta   90.00000000
_cell_angle_gamma   90.00000000
_symmetry_Int_Tables_number   1
_chemical_formula_structural   ZrO2
_chemical_formula_sum   'Zr36 O72'
_cell_volume   2207.68469099
_cell_formula_units_Z   36
loop_
 _symmetry_equiv_pos_site_id
 _symmetry_equiv_pos_as_xyz
  1  'x, y, z'
loop_
 _atom_site_type_symbol
 _atom_site_label
 _atom_site_symmetry_multiplicity
 _atom_site_fract_x
 _atom_site_fract_y
 _atom_site_fract_z
 _atom_site_occupancy
  Zr  Zr0  1  0.56201100  0.17095482  0.01860564  1
  Zr  Zr1  1  0.97532293  0.67693581  0.02301260  1
  Zr  Zr2  1  0.56082651  0.45573785  0.03661457  1
  Zr  Zr3  1  -0.05737820  0.97315363  0.04900545  1
  Zr  Zr4  1  0.99850153  0.28065568  0.07692793  1
  Zr  Zr5  1  0.49387374  0.77147995  0.07504951  1
  Zr  Zr6  1  0.04379654  0.57127205  0.10511270  1
  Zr  Zr7  1  0.46401984  0.10146997  0.10831154  1
  Zr  Zr8  1  0.54657786  0.40277824  0.14010555  1
  Zr  Zr9  1  0.95606729  0.89358146  0.14010171  1
  Zr  Zr10  1  0.46246315  0.72333518  0.16978931  1
  Zr  Zr11  1  0.03568342  0.22670765  0.17010448  1
  Zr  Zr12  1  0.96801803  0.52503590  0.20490222  1
  Zr  Zr13  1  0.53357790  0.02467626  0.20442376  1
  Zr  Zr14  1  0.03251021  0.84932770  0.23245151  1
  Zr  Zr15  1  0.46596928  0.35146175  0.23284969  1
  Zr  Zr16  1  0.53476414  0.64962967  0.26621401  1
  Zr  Zr17  1  0.96720132  0.15118565  0.26730471  1
  Zr  Zr18  1  0.46720132  0.97381435  0.29519529  1
  Zr  Zr19  1  0.03476414  0.47537033  0.29628599  1
  Zr  Zr20  1  0.96596928  0.77353825  0.32965031  1
  Zr  Zr21  1  0.53251021  0.27567230  0.33004849  1
  Zr  Zr22  1  0.03357790  0.10032374  0.35807624  1
  Zr  Zr23  1  0.46801803  0.59996410  0.35759778  1
  Zr  Zr24  1  0.53568342  0.89829235  0.39239552  1
  Zr  Zr25  1  0.96246315  0.40166482  0.39271069  1
  Zr  Zr26  1  0.45606729  0.23141854  0.42239829  1
  Zr  Zr27  1  0.04657786  0.72222176  0.42239445  1
  Zr  Zr28  1  0.96401984  0.02353003  0.45418846  1
  Zr  Zr29  1  0.54379654  0.55372795  0.45738730  1
  Zr  Zr30  1  -0.00612626  0.35352005  0.48745049  1
  Zr  Zr31  1  0.49850153  0.84434432  0.48557207  1
  Zr  Zr32  1  0.44262180  0.15184637  0.51349455  1
  Zr  Zr33  1  0.06082651  0.66926215  0.52588543  1
  Zr  Zr34  1  0.47532293  0.44806419  0.53948740  1
  Zr  Zr35  1  0.06201100  0.95404518  0.54389436  1
  O  O36  1  0.79604997  0.03367742  0.00297080  1
  O  O37  1  0.76536381  0.54329225  -0.00006236  1
  O  O38  1  0.37081675  0.32114126  0.00935931  1
  O  O39  1  0.82517062  0.30214808  0.02794218  1
  O  O40  1  0.20862932  0.83729812  0.04081068  1
  O  O41  1  0.72723116  0.81518574  0.03156590  1
  O  O42  1  0.29889436  0.61476300  0.04820387  1
  O  O43  1  0.24842599  0.12869277  0.05393911  1
  O  O44  1  0.72924520  0.13396807  0.06731388  1
  O  O45  1  0.78811693  0.63452160  0.06721292  1
  O  O46  1  0.23498793  0.42719999  0.07892130  1
  O  O47  1  0.73640363  0.42677453  0.08841718  1
  O  O48  1  0.15074761  -0.00794945  0.10421733  1
  O  O49  1  0.67634638  0.94024323  0.09584099  1
  O  O50  1  0.19944036  0.75223879  0.11643289  1
  O  O51  1  0.26354008  0.26167370  0.12117924  1
  O  O52  1  0.77787485  0.24538418  0.12642545  1
  O  O53  1  0.69943975  0.75362763  0.12640196  1
  O  O54  1  0.36748048  0.56304299  0.13935610  1
  O  O55  1  0.86825840  0.52027005  0.14998747  1
  O  O56  1  0.36716897  0.11810078  0.16562999  1
  O  O57  1  0.85046511  0.06165016  0.17009482  1
  O  O58  1  0.25819278  0.88977268  0.18135620  1
  O  O59  1  0.26001740  0.39051373  0.18386349  1
  O  O60  1  0.74113027  0.36059881  0.18959093  1
  O  O61  1  0.74259022  0.86047523  0.19054137  1
  O  O62  1  0.13140032  0.68882337  0.20085211  1
  O  O63  1  0.63171132  0.63387910  0.20981403  1
  O  O64  1  0.13102733  0.24314451  0.22775433  1
  O  O65  1  0.63529175  0.18802455  0.23688436  1
  O  O66  1  0.23988173  0.01526204  0.24608671  1
  O  O67  1  0.24328253  0.51533071  0.24760205  1
  O  O68  1  0.75899112  0.48308847  0.25282825  1
  O  O69  1  0.76025036  0.98609804  0.25299542  1
  O  O70  1  0.36896978  0.81316393  0.26199689  1
  O  O71  1  0.86800697  0.75844405  0.27198370  1
  O  O72  1  0.36800697  0.36655595  0.29051630  1
  O  O73  1  0.86896978  0.31183607  0.30050311  1
  O  O74  1  0.26025036  0.13890196  0.30950458  1
  O  O75  1  0.25899112  0.64191053  0.30967175  1
  O  O76  1  0.74328253  0.60966829  0.31489795  1
  O  O77  1  0.73988173  0.10973796  0.31641329  1
  O  O78  1  0.13529175  0.93697545  0.32561564  1
  O  O79  1  0.63102733  0.88185549  0.33474567  1
  O  O80  1  0.13171132  0.49112090  0.35268597  1
  O  O81  1  0.63140032  0.43617663  0.36164789  1
  O  O82  1  0.24259022  0.26452477  0.37195863  1
  O  O83  1  0.24113027  0.76440019  0.37290907  1
  O  O84  1  0.76001740  0.73448627  0.37863651  1
  O  O85  1  0.75819278  0.23522732  0.38114380  1
  O  O86  1  0.35046511  0.06334984  0.39240518  1
  O  O87  1  0.86716897  0.00689922  0.39687001  1
  O  O88  1  0.36825840  0.60472995  0.41251253  1
  O  O89  1  0.86748048  0.56195701  0.42314390  1
  O  O90  1  0.19943975  0.37137237  0.43609804  1
  O  O91  1  0.27787485  0.87961482  0.43607455  1
  O  O92  1  0.76354008  0.86332630  0.44132076  1
  O  O93  1  0.69944036  0.37276121  0.44606711  1
  O  O94  1  0.17634638  0.18475677  0.46665901  1
  O  O95  1  0.65074761  0.13294945  0.45828267  1
  O  O96  1  0.23640363  0.69822547  0.47408282  1
  O  O97  1  0.73498793  0.69780001  0.48357870  1
  O  O98  1  0.28811693  0.49047840  0.49528708  1
  O  O99  1  0.22924520  -0.00896907  0.49518612  1
  O  O100  1  0.74842599  0.99630723  0.50856089  1
  O  O101  1  0.79889436  0.51023700  0.51429613  1
  O  O102  1  0.22723116  0.30981426  0.53093410  1
  O  O103  1  0.70862932  0.28770188  0.52168932  1
  O  O104  1  0.32517062  0.82285192  0.53455782  1
  O  O105  1  0.87081675  0.80385874  0.55314069  1
  O  O106  1  0.26536381  0.58170775  0.56256236  1
  O  O107  1  0.29604997  0.09132158  0.55952920  1
