# Supplementary material for: Band Alignment of Oxides by Learnable Structural-Descriptor-Aided Neural Network and Transfer Learning
Source: J Am Chem Soc. 2024 Mar 28;146(14):9697–708. doi: 10.1021/jacs.3c13574 (PMC11009958; doi:10.1021/jacs.3c13574)
Supplement: Supplementary file 3 — ja3c13574_si_003.zip [file ja3c13574_si_003.zip › Data_S2/after_optimization/binary/1055.cif]

# generated using pymatgen
data_ZrO2
_symmetry_space_group_name_H-M   'P 1'
_cell_length_a   7.36719357
_cell_length_b   11.39248840
_cell_length_c   38.21515607
_cell_angle_alpha   93.67244505
_cell_angle_beta   91.74761172
_cell_angle_gamma   108.24649204
_symmetry_Int_Tables_number   1
_chemical_formula_structural   ZrO2
_chemical_formula_sum   'Zr48 O96'
_cell_volume   3035.56645011
_cell_formula_units_Z   48
loop_
 _symmetry_equiv_pos_site_id
 _symmetry_equiv_pos_as_xyz
  1  'x, y, z'
loop_
 _atom_site_type_symbol
 _atom_site_label
 _atom_site_symmetry_multiplicity
 _atom_site_fract_x
 _atom_site_fract_y
 _atom_site_fract_z
 _atom_site_occupancy
  Zr  Zr0  1  0.27298264  0.81428292  0.05736438  1
  Zr  Zr1  1  0.79131190  0.88266122  0.06329068  1
  Zr  Zr2  1  0.90789661  0.50727820  0.07651256  1
  Zr  Zr3  1  0.38697922  0.53082630  0.08206167  1
  Zr  Zr4  1  0.56570073  0.28046020  0.10062068  1
  Zr  Zr5  1  0.99562500  0.25436481  0.09802594  1
  Zr  Zr6  1  0.14584117  0.01337461  0.12226717  1
  Zr  Zr7  1  0.58870428  0.00206820  0.13181175  1
  Zr  Zr8  1  0.75471972  0.73810278  0.14122350  1
  Zr  Zr9  1  0.21658476  0.73218537  0.15042759  1
  Zr  Zr10  1  0.36245638  0.44359567  0.16458220  1
  Zr  Zr11  1  0.82941574  0.44261871  0.17377654  1
  Zr  Zr12  1  0.99141838  0.19985873  0.19162937  1
  Zr  Zr13  1  0.45140775  0.18990041  0.19987350  1
  Zr  Zr14  1  0.59307652  0.90316203  0.21203268  1
  Zr  Zr15  1  0.05514431  0.89749947  0.21737482  1
  Zr  Zr16  1  0.21269632  0.64868098  0.23518972  1
  Zr  Zr17  1  0.67352889  0.64381457  0.24097874  1
  Zr  Zr18  1  0.81875013  0.35955996  0.25782484  1
  Zr  Zr19  1  0.28113376  0.35430498  0.26377266  1
  Zr  Zr20  1  0.44345577  0.10021459  0.28292509  1
  Zr  Zr21  1  0.90889075  0.09476346  0.28822228  1
  Zr  Zr22  1  0.05020311  0.81094381  0.30244436  1
  Zr  Zr23  1  0.51363200  0.80489085  0.30956008  1
  Zr  Zr24  1  0.66818600  0.55874615  0.32680292  1
  Zr  Zr25  1  0.13161589  0.55269219  0.33391964  1
  Zr  Zr26  1  0.27292725  0.26887354  0.34814072  1
  Zr  Zr27  1  0.73836223  0.26342141  0.35343891  1
  Zr  Zr28  1  0.90068524  0.00933102  0.37259134  1
  Zr  Zr29  1  0.36306787  0.00407704  0.37853816  1
  Zr  Zr30  1  0.50828911  0.71982143  0.39538526  1
  Zr  Zr31  1  0.96912168  0.71495502  0.40117428  1
  Zr  Zr32  1  0.12667369  0.46613753  0.41898818  1
  Zr  Zr33  1  0.58874148  0.46047397  0.42433132  1
  Zr  Zr34  1  0.73041025  0.17373659  0.43648950  1
  Zr  Zr35  1  0.19039962  0.16377727  0.44473463  1
  Zr  Zr36  1  0.35240226  0.92101729  0.46258746  1
  Zr  Zr37  1  0.81936162  0.92004033  0.47178180  1
  Zr  Zr38  1  0.96523424  0.63145063  0.48593641  1
  Zr  Zr39  1  0.42709828  0.62553322  0.49514050  1
  Zr  Zr40  1  0.59311372  0.36156880  0.50455125  1
  Zr  Zr41  1  0.03597683  0.35026139  0.51409683  1
  Zr  Zr42  1  0.18619300  0.10927219  0.53833706  1
  Zr  Zr43  1  0.61611727  0.08317680  0.53574232  1
  Zr  Zr44  1  0.79483978  0.83280970  0.55430233  1
  Zr  Zr45  1  0.27392139  0.85635780  0.55985144  1
  Zr  Zr46  1  0.39050610  0.48097478  0.57307332  1
  Zr  Zr47  1  0.90883636  0.54935308  0.57899962  1
  O  O48  1  0.76780722  0.27958257  0.06560461  1
  O  O49  1  0.98438168  0.07538680  0.07646605  1
  O  O50  1  0.20736132  0.63279135  0.05693084  1
  O  O51  1  0.10648081  0.41290345  0.06785607  1
  O  O52  1  0.02004572  0.83959498  0.04509045  1
  O  O53  1  0.54305506  0.89340929  0.04260244  1
  O  O54  1  0.61276642  0.46440545  0.06764688  1
  O  O55  1  0.39178706  0.09693655  0.09552377  1
  O  O56  1  0.61981208  0.71227098  0.08622294  1
  O  O57  1  0.32920610  0.35962430  0.10832988  1
  O  O58  1  0.30550930  0.86674513  0.10872662  1
  O  O59  1  0.82116776  0.91954575  0.11655323  1
  O  O60  1  0.84364886  0.41800783  0.11969095  1
  O  O61  1  0.74759870  0.17901856  0.12538196  1
  O  O62  1  0.96597306  0.66682417  0.11252071  1
  O  O63  1  0.31007776  0.58360115  0.13043266  1
  O  O64  1  0.10889871  0.16494416  0.14339221  1
  O  O65  1  0.39068173  0.04407862  0.16119360  1
  O  O66  1  0.65177710  0.55702683  0.15421545  1
  O  O67  1  0.53320482  0.31795061  0.15868995  1
  O  O68  1  0.52456698  0.82213807  0.15639200  1
  O  O69  1  0.04295298  0.85880390  0.15852236  1
  O  O70  1  0.05838541  0.36679597  0.16360314  1
  O  O71  1  0.76131395  0.03561275  0.17941190  1
  O  O72  1  0.05479021  0.60712866  0.18398929  1
  O  O73  1  0.76659117  0.27748765  0.20300959  1
  O  O74  1  0.76624674  0.77745569  0.19949894  1
  O  O75  1  0.28384802  0.81784982  0.20453123  1
  O  O76  1  0.29237571  0.31943698  0.20684674  1
  O  O77  1  0.16010360  0.08378343  0.20884537  1
  O  O78  1  0.41178700  0.57994278  0.20720096  1
  O  O79  1  0.74622030  0.48936803  0.22434206  1
  O  O80  1  0.52685849  0.05876111  0.23213046  1
  O  O81  1  0.85340098  0.96147306  0.24587456  1
  O  O82  1  0.10384308  0.46494375  0.24667414  1
  O  O83  1  0.98454971  0.23072845  0.24919939  1
  O  O84  1  0.98278847  0.72911447  0.24791551  1
  O  O85  1  0.50077195  0.76943991  0.25223389  1
  O  O86  1  0.50430776  0.26988146  0.25419190  1
  O  O87  1  0.21401633  0.94132348  0.26855631  1
  O  O88  1  0.50856596  0.51551182  0.27598546  1
  O  O89  1  0.22150303  0.18594328  0.29272393  1
  O  O90  1  0.22263976  0.68434781  0.29224942  1
  O  O91  1  0.74232179  0.72563131  0.29587202  1
  O  O92  1  0.74325940  0.22427048  0.29659236  1
  O  O93  1  0.62162622  0.98972900  0.29906404  1
  O  O94  1  0.86970306  0.48953803  0.30045018  1
  O  O95  1  0.20016929  0.39768784  0.31472999  1
  O  O96  1  0.98164871  0.96594816  0.32163401  1
  O  O97  1  0.31211494  0.87409797  0.33591382  1
  O  O98  1  0.56019178  0.37390800  0.33729896  1
  O  O99  1  0.43855960  0.13936552  0.33977164  1
  O  O100  1  0.43949721  0.63800469  0.34049198  1
  O  O101  1  0.95917924  0.67928819  0.34411458  1
  O  O102  1  0.96031597  0.17769272  0.34364007  1
  O  O103  1  0.67325204  0.84812518  0.36037754  1
  O  O104  1  0.96780167  0.42231352  0.36780669  1
  O  O105  1  0.67751024  0.09375454  0.38217210  1
  O  O106  1  0.68104605  0.59419609  0.38413011  1
  O  O107  1  0.19902953  0.63452153  0.38844849  1
  O  O108  1  0.19726829  0.13290755  0.38716461  1
  O  O109  1  0.07797492  0.89869325  0.38968886  1
  O  O110  1  0.32841702  0.40216394  0.39048844  1
  O  O111  1  0.65495951  0.30487489  0.40423354  1
  O  O112  1  0.43559770  0.87426897  0.41202094  1
  O  O113  1  0.77003100  0.78369322  0.42916304  1
  O  O114  1  0.02171440  0.27985257  0.42751863  1
  O  O115  1  0.88944229  0.04419902  0.42951726  1
  O  O116  1  0.89796998  0.54578618  0.43183277  1
  O  O117  1  0.41557126  0.58618031  0.43686506  1
  O  O118  1  0.41522683  0.08614835  0.43335441  1
  O  O119  1  0.12702779  0.75650734  0.45237471  1
  O  O120  1  0.42050405  0.32802425  0.45695110  1
  O  O121  1  0.12343259  -0.00315997  0.47276086  1
  O  O122  1  0.13886502  0.50483210  0.47784164  1
  O  O123  1  0.65725102  0.54149793  0.47997200  1
  O  O124  1  0.64861318  0.04568539  0.47767405  1
  O  O125  1  0.53004090  0.80661017  0.48214755  1
  O  O126  1  0.79113627  0.31955838  0.47516940  1
  O  O127  1  0.07292029  0.19869184  0.49297179  1
  O  O128  1  0.87174024  0.78003585  0.50593034  1
  O  O129  1  0.21584594  0.69681183  0.52384329  1
  O  O130  1  0.43421930  0.18461744  0.51098204  1
  O  O131  1  0.33817014  0.94562817  0.51667305  1
  O  O132  1  0.36065124  0.44409025  0.51981077  1
  O  O133  1  0.87630970  0.49689087  0.52763738  1
  O  O134  1  0.85261290  0.00401170  0.52803412  1
  O  O135  1  0.56200592  0.65136502  0.55014106  1
  O  O136  1  0.79003094  0.26670045  0.54083923  1
  O  O137  1  0.56905158  0.89923155  0.56871612  1
  O  O138  1  0.63876294  0.47022771  0.59376056  1
  O  O139  1  0.16177228  0.52404202  0.59127255  1
  O  O140  1  0.07533719  0.95073355  0.56850693  1
  O  O141  1  0.97445668  0.73084565  0.57943216  1
  O  O142  1  0.19743632  0.28825020  0.55989695  1
  O  O143  1  0.41401078  0.08405343  0.57075939  1
