# Supplementary material for: Band Alignment of Oxides by Learnable Structural-Descriptor-Aided Neural Network and Transfer Learning
Source: J Am Chem Soc. 2024 Mar 28;146(14):9697–708. doi: 10.1021/jacs.3c13574 (PMC11009958; doi:10.1021/jacs.3c13574)
Supplement: Supplementary file 3 — ja3c13574_si_003.zip [file ja3c13574_si_003.zip › Data_S2/after_optimization/binary/1056.cif]

# generated using pymatgen
data_ZrO2
_symmetry_space_group_name_H-M   'P 1'
_cell_length_a   7.36719357
_cell_length_b   11.39248840
_cell_length_c   38.21515607
_cell_angle_alpha   93.67244505
_cell_angle_beta   91.74761172
_cell_angle_gamma   108.24649204
_symmetry_Int_Tables_number   1
_chemical_formula_structural   ZrO2
_chemical_formula_sum   'Zr48 O96'
_cell_volume   3035.56645011
_cell_formula_units_Z   48
loop_
 _symmetry_equiv_pos_site_id
 _symmetry_equiv_pos_as_xyz
  1  'x, y, z'
loop_
 _atom_site_type_symbol
 _atom_site_label
 _atom_site_symmetry_multiplicity
 _atom_site_fract_x
 _atom_site_fract_y
 _atom_site_fract_z
 _atom_site_occupancy
  Zr  Zr0  1  0.07080731  0.32667898  0.01933756  1
  Zr  Zr1  1  0.54635698  0.35038663  0.01825259  1
  Zr  Zr2  1  0.68367288  0.06659397  0.04563843  1
  Zr  Zr3  1  0.14063337  0.03711480  0.03503805  1
  Zr  Zr4  1  0.31896636  0.81422662  0.04744875  1
  Zr  Zr5  1  0.77378191  0.79376825  0.04292893  1
  Zr  Zr6  1  0.90236681  0.54619844  0.07587766  1
  Zr  Zr7  1  0.37849896  0.53956839  0.07824095  1
  Zr  Zr8  1  0.52055178  0.27217100  0.10085917  1
  Zr  Zr9  1  -0.00065323  0.28072876  0.10682392  1
  Zr  Zr10  1  0.12455124  0.99115414  0.12301542  1
  Zr  Zr11  1  0.58916487  0.97435951  0.12748240  1
  Zr  Zr12  1  0.75780696  0.74000900  0.14390813  1
  Zr  Zr13  1  0.21981586  0.73004050  0.15080989  1
  Zr  Zr14  1  0.36270171  0.45025863  0.16506570  1
  Zr  Zr15  1  0.82306655  0.44449702  0.17197028  1
  Zr  Zr16  1  0.98693857  0.19255186  0.19129191  1
  Zr  Zr17  1  0.45197432  0.18464566  0.19726377  1
  Zr  Zr18  1  0.59508035  0.90405266  0.21273224  1
  Zr  Zr19  1  0.05865701  0.89465990  0.21854824  1
  Zr  Zr20  1  0.21406772  0.64820493  0.23584784  1
  Zr  Zr21  1  0.67599949  0.64285489  0.24185905  1
  Zr  Zr22  1  0.81755875  0.35916388  0.25680196  1
  Zr  Zr23  1  0.28225538  0.35279713  0.26261500  1
  Zr  Zr24  1  0.44501762  0.10174787  0.28284000  1
  Zr  Zr25  1  0.90971425  0.09538212  0.28865204  1
  Zr  Zr26  1  0.05127351  0.81169011  0.30359595  1
  Zr  Zr27  1  0.51320428  0.80634107  0.30960616  1
  Zr  Zr28  1  0.66861599  0.55988610  0.32690576  1
  Zr  Zr29  1  0.13219265  0.55049234  0.33272276  1
  Zr  Zr30  1  0.27529768  0.26990034  0.34819023  1
  Zr  Zr31  1  0.74033443  0.26199314  0.35416309  1
  Zr  Zr32  1  0.90420645  0.01004798  0.37348472  1
  Zr  Zr33  1  0.36457029  0.00428737  0.38038830  1
  Zr  Zr34  1  0.50745714  0.72450450  0.39464511  1
  Zr  Zr35  1  0.96946604  0.71453600  0.40154687  1
  Zr  Zr36  1  0.13810713  0.48018649  0.41797160  1
  Zr  Zr37  1  0.60272176  0.46339086  0.42243958  1
  Zr  Zr38  1  0.72792623  0.17381724  0.43863008  1
  Zr  Zr39  1  0.20672022  0.18237500  0.44459483  1
  Zr  Zr40  1  0.34877404  0.91497661  0.46721405  1
  Zr  Zr41  1  0.82490619  0.90834656  0.46957734  1
  Zr  Zr42  1  0.95349109  0.66077675  0.50252607  1
  Zr  Zr43  1  0.40830664  0.64031838  0.49800625  1
  Zr  Zr44  1  0.58663963  0.41743120  0.51041595  1
  Zr  Zr45  1  0.04359912  0.38795203  0.49981557  1
  Zr  Zr46  1  0.18091502  0.10415937  0.52720141  1
  Zr  Zr47  1  0.65646569  0.12786702  0.52611644  1
  O  O48  1  0.07415715  0.83943949  0.02336875  1
  O  O49  1  0.81902011  0.35044158  0.00091926  1
  O  O50  1  0.83615452  0.97593189  0.01609509  1
  O  O51  1  0.40372763  -0.00328640  0.02660602  1
  O  O52  1  0.34112538  0.45337565  0.02344794  1
  O  O53  1  0.26202601  0.21788250  0.00755436  1
  O  O54  1  0.50114817  0.74513138  0.02166433  1
  O  O55  1  0.80746825  0.61895817  0.03619658  1
  O  O56  1  0.59919516  0.22858808  0.04869641  1
  O  O57  1  0.98356805  0.18577181  0.05350634  1
  O  O58  1  0.19413810  0.64137444  0.06499233  1
  O  O59  1  0.05641383  0.41574328  0.06708548  1
  O  O60  1  -0.01112691  0.94000896  0.07483532  1
  O  O61  1  0.60304524  0.91433973  0.07295381  1
  O  O62  1  0.58889855  0.43431589  0.06936147  1
  O  O63  1  0.29364408  0.11734662  0.08518711  1
  O  O64  1  0.62420015  0.68669549  0.09097971  1
  O  O65  1  0.30784097  0.36598342  0.10785584  1
  O  O66  1  0.29650500  0.86523428  0.10767949  1
  O  O67  1  0.82540752  0.91580909  0.12842396  1
  O  O68  1  0.81805372  0.39363405  0.11495464  1
  O  O69  1  0.71102491  0.14661834  0.10344907  1
  O  O70  1  0.95816171  0.66467503  0.11877518  1
  O  O71  1  0.29819401  0.57740718  0.13054401  1
  O  O72  1  0.06304867  0.15378285  0.13908406  1
  O  O73  1  0.40765133  0.06559374  0.15197924  1
  O  O74  1  0.64844929  0.55229730  0.15633212  1
  O  O75  1  0.52328061  0.31719495  0.15702756  1
  O  O76  1  0.51793670  0.81513898  0.15845210  1
  O  O77  1  0.05620010  0.85160182  0.16252045  1
  O  O78  1  0.04770049  0.36086195  0.16119891  1
  O  O79  1  0.74305389  0.04222414  0.17994997  1
  O  O80  1  0.05834633  0.60041057  0.18491701  1
  O  O81  1  0.76648636  0.27941272  0.20116397  1
  O  O82  1  0.76735650  0.77797651  0.20126181  1
  O  O83  1  0.28787166  0.81490577  0.20636110  1
  O  O84  1  0.28700789  0.31486457  0.20510665  1
  O  O85  1  0.16022498  0.07741743  0.20450742  1
  O  O86  1  0.41298211  0.57831491  0.20838229  1
  O  O87  1  0.74780049  0.48849303  0.22356100  1
  O  O88  1  0.51421990  0.05601341  0.23124188  1
  O  O89  1  0.85868993  0.96631165  0.24555858  1
  O  O90  1  0.10588936  0.46374325  0.24741248  1
  O  O91  1  0.98272313  0.22867573  0.24861510  1
  O  O92  1  0.98352525  0.72810805  0.24886340  1
  O  O93  1  0.50436633  0.76809062  0.25299941  1
  O  O94  1  0.50432584  0.26852034  0.25297339  1
  O  O95  1  0.21465641  0.94191611  0.26961492  1
  O  O96  1  0.51261659  0.51262989  0.27583908  1
  O  O97  1  0.22294716  0.18602466  0.29248161  1
  O  O98  1  0.22290667  0.68645438  0.29245559  1
  O  O99  1  0.74374775  0.72643695  0.29659160  1
  O  O100  1  0.74454987  0.22586927  0.29683990  1
  O  O101  1  0.62138364  0.99080275  0.29804152  1
  O  O102  1  0.86858207  0.48823435  0.29989542  1
  O  O103  1  0.21305310  0.39853159  0.31421312  1
  O  O104  1  0.97947151  0.96605297  0.32189300  1
  O  O105  1  0.31429089  0.87623009  0.33707271  1
  O  O106  1  0.56704702  0.37712857  0.34094658  1
  O  O107  1  0.44026511  0.13968043  0.34034835  1
  O  O108  1  0.43940134  0.63963923  0.33909390  1
  O  O109  1  0.95991650  0.67656849  0.34419319  1
  O  O110  1  0.96078664  0.17513228  0.34429103  1
  O  O111  1  0.66892567  0.85413543  0.36053699  1
  O  O112  1  0.98421811  0.41232186  0.36550403  1
  O  O113  1  0.67957251  0.09368305  0.38425609  1
  O  O114  1  0.67107290  0.60294318  0.38293455  1
  O  O115  1  0.20933630  0.63940602  0.38700290  1
  O  O116  1  0.20399239  0.13735005  0.38842744  1
  O  O117  1  0.07882271  0.90224870  0.38912188  1
  O  O118  1  0.31962167  0.38895226  0.39347476  1
  O  O119  1  0.66422433  0.30076215  0.40637094  1
  O  O120  1  0.42907899  0.87713882  0.41490999  1
  O  O121  1  0.76911129  0.78986997  0.42667982  1
  O  O122  1  0.01624809  0.30792666  0.44200593  1
  O  O123  1  0.90921928  0.06091095  0.43050036  1
  O  O124  1  0.90186548  0.53873591  0.41703104  1
  O  O125  1  0.43076800  0.58931072  0.43777551  1
  O  O126  1  0.41943203  0.08856158  0.43759916  1
  O  O127  1  0.10307285  0.76784951  0.45447529  1
  O  O128  1  0.43362892  0.33719938  0.46026689  1
  O  O129  1  0.13837345  0.02023011  0.47609253  1
  O  O130  1  0.12422676  0.54020627  0.47250019  1
  O  O131  1  0.73839891  0.51453704  0.47061868  1
  O  O132  1  0.67085817  0.03880272  0.47836852  1
  O  O133  1  0.53313490  0.81317156  0.48046167  1
  O  O134  1  0.74370395  0.26877419  0.49194766  1
  O  O135  1  0.12807784  0.22595692  0.49675859  1
  O  O136  1  0.91980375  0.83558783  0.50925742  1
  O  O137  1  0.22612483  0.70941362  0.52379067  1
  O  O138  1  0.46524699  0.23666250  0.53790064  1
  O  O139  1  0.38614762  0.00116935  0.52200706  1
  O  O140  1  0.32354537  0.45783140  0.51884898  1
  O  O141  1  0.89111848  0.47861311  0.52935991  1
  O  O142  1  0.90825289  0.10410342  0.54453574  1
  O  O143  1  0.65311585  0.61510551  0.52208625  1
