# Supplementary material for: Band Alignment of Oxides by Learnable Structural-Descriptor-Aided Neural Network and Transfer Learning
Source: J Am Chem Soc. 2024 Mar 28;146(14):9697–708. doi: 10.1021/jacs.3c13574 (PMC11009958; doi:10.1021/jacs.3c13574)
Supplement: Supplementary file 3 — ja3c13574_si_003.zip [file ja3c13574_si_003.zip › Data_S2/after_optimization/binary/1057.cif]

# generated using pymatgen
data_ZrO2
_symmetry_space_group_name_H-M   'P 1'
_cell_length_a   5.29116000
_cell_length_b   14.44390158
_cell_length_c   39.85681621
_cell_angle_alpha   94.75654333
_cell_angle_beta   90.00000000
_cell_angle_gamma   90.00000000
_symmetry_Int_Tables_number   1
_chemical_formula_structural   ZrO2
_chemical_formula_sum   'Zr48 O96'
_cell_volume   3035.56645011
_cell_formula_units_Z   48
loop_
 _symmetry_equiv_pos_site_id
 _symmetry_equiv_pos_as_xyz
  1  'x, y, z'
loop_
 _atom_site_type_symbol
 _atom_site_label
 _atom_site_symmetry_multiplicity
 _atom_site_fract_x
 _atom_site_fract_y
 _atom_site_fract_z
 _atom_site_occupancy
  Zr  Zr0  1  0.45760206  0.64832097  0.09176761  1
  Zr  Zr1  1  0.50387277  0.16500468  0.10158532  1
  Zr  Zr2  1  0.53947514  0.39918408  0.09221403  1
  Zr  Zr3  1  0.52779955  0.88344233  0.09793909  1
  Zr  Zr4  1  0.02783337  0.78132081  0.13184072  1
  Zr  Zr5  1  0.02635155  0.29510483  0.12675499  1
  Zr  Zr6  1  0.96114217  0.52356093  0.13719536  1
  Zr  Zr7  1  0.97033472  0.03386337  0.13415162  1
  Zr  Zr8  1  0.46143629  0.92313263  0.18036370  1
  Zr  Zr9  1  0.45615765  0.42335762  0.18106953  1
  Zr  Zr10  1  0.53309243  0.66427184  0.18342559  1
  Zr  Zr11  1  0.52599438  0.16776076  0.18585726  1
  Zr  Zr12  1  0.02873275  0.05819596  0.22450876  1
  Zr  Zr13  1  0.03215108  0.56168702  0.22563512  1
  Zr  Zr14  1  0.96491507  0.80007777  0.22824284  1
  Zr  Zr15  1  0.96516000  0.30680647  0.22926191  1
  Zr  Zr16  1  0.46370733  0.19566940  0.27072734  1
  Zr  Zr17  1  0.46355634  0.69877764  0.27169325  1
  Zr  Zr18  1  0.53232087  0.93768953  0.27400485  1
  Zr  Zr19  1  0.53155858  0.44003606  0.27529593  1
  Zr  Zr20  1  0.03173296  0.33209090  0.31594286  1
  Zr  Zr21  1  0.03199046  0.83536722  0.31681588  1
  Zr  Zr22  1  0.96413936  0.07367228  0.31942428  1
  Zr  Zr23  1  0.96384351  0.57680847  0.32026925  1
  Zr  Zr24  1  0.46384351  0.46864653  0.36154875  1
  Zr  Zr25  1  0.46413936  0.97178272  0.36239372  1
  Zr  Zr26  1  0.53199046  0.21008778  0.36500312  1
  Zr  Zr27  1  0.53173296  0.71336410  0.36587614  1
  Zr  Zr28  1  0.03155858  0.60541794  0.40652207  1
  Zr  Zr29  1  0.03232087  0.10776447  0.40781315  1
  Zr  Zr30  1  0.96355634  0.34667636  0.41012475  1
  Zr  Zr31  1  0.96370733  0.84978460  0.41109066  1
  Zr  Zr32  1  0.46516000  0.73864853  0.45255609  1
  Zr  Zr33  1  0.46491507  0.24537723  0.45357516  1
  Zr  Zr34  1  0.53215108  0.48376798  0.45618388  1
  Zr  Zr35  1  0.52873275  0.98725904  0.45731024  1
  Zr  Zr36  1  0.02599438  0.87769324  0.49596074  1
  Zr  Zr37  1  0.03309243  0.38118216  0.49839241  1
  Zr  Zr38  1  0.95615765  0.62209738  0.50074847  1
  Zr  Zr39  1  0.96143629  0.12232237  0.50145430  1
  Zr  Zr40  1  0.47033472  0.01159063  0.54766638  1
  Zr  Zr41  1  0.46114217  0.52189307  0.54462264  1
  Zr  Zr42  1  0.52635155  0.75034917  0.55506301  1
  Zr  Zr43  1  0.52783337  0.26413319  0.54997728  1
  Zr  Zr44  1  0.02779955  0.16201267  0.58387891  1
  Zr  Zr45  1  0.03947514  0.64627092  0.58960397  1
  Zr  Zr46  1  0.00387277  0.88045032  0.58023268  1
  Zr  Zr47  1  0.95760206  0.39713403  0.59005039  1
  O  O48  1  0.43255698  0.52045393  0.07037166  1
  O  O49  1  0.26817280  0.77930469  0.08544715  1
  O  O50  1  0.88497685  0.46056730  0.09133720  1
  O  O51  1  0.28447525  0.27800944  0.08671691  1
  O  O52  1  0.75795631  0.26836738  0.08856207  1
  O  O53  1  0.18719791  0.08177532  0.09877692  1
  O  O54  1  0.74227486  0.76291209  0.09304493  1
  O  O55  1  0.67408858  0.01996083  0.09585193  1
  O  O56  1  0.13336325  0.64179924  0.11972450  1
  O  O57  1  0.23420513  0.91629179  0.13141507  1
  O  O58  1  0.63607405  0.61215064  0.13329118  1
  O  O59  1  0.26472924  0.42046922  0.13202062  1
  O  O60  1  0.72773145  0.39283256  0.14190997  1
  O  O61  1  0.32930790  0.21670885  0.14576385  1
  O  O62  1  0.75470731  0.89891127  0.14008122  1
  O  O63  1  0.79842688  0.17053405  0.14246178  1
  O  O64  1  0.37290525  0.78057662  0.16250088  1
  O  O65  1  0.25633317  0.05469313  0.17652057  1
  O  O66  1  0.87053121  0.74597603  0.17750951  1
  O  O67  1  0.24084105  0.55496211  0.17823864  1
  O  O68  1  0.75498957  0.53409286  0.18599597  1
  O  O69  1  0.11407123  0.35061671  0.18608811  1
  O  O70  1  0.74225404  0.03887145  0.18377979  1
  O  O71  1  0.62172280  0.30901817  0.20152278  1
  O  O72  1  0.12834812  0.91592485  0.20904478  1
  O  O73  1  0.23233931  0.19057406  0.22311055  1
  O  O74  1  0.63021704  0.88276838  0.22305667  1
  O  O75  1  0.25846326  0.69256978  0.22332257  1
  O  O76  1  0.73803723  0.67183224  0.23118973  1
  O  O77  1  0.36787132  0.48277130  0.23206425  1
  O  O78  1  0.75833540  0.17105815  0.23122091  1
  O  O79  1  0.86937049  0.44852896  0.24653862  1
  O  O80  1  0.37031145  0.05192617  0.25351706  1
  O  O81  1  0.25878423  0.32705949  0.26876637  1
  O  O82  1  0.86958749  0.01728436  0.26855684  1
  O  O83  1  0.23852260  0.82890814  0.26864179  1
  O  O84  1  0.75841066  0.80830966  0.27635505  1
  O  O85  1  0.12543643  0.62056719  0.27679409  1
  O  O86  1  0.73723416  0.30776179  0.27711337  1
  O  O87  1  0.62498430  0.58424552  0.29143144  1
  O  O88  1  0.12768829  0.18816845  0.29998346  1
  O  O89  1  0.23697573  0.46392045  0.31412556  1
  O  O90  1  0.62583794  0.15236756  0.31417940  1
  O  O91  1  0.25865719  0.96537684  0.31413389  1
  O  O92  1  0.73772886  0.94428800  0.32198196  1
  O  O93  1  0.37005445  0.75700324  0.32225002  1
  O  O94  1  0.75850274  0.44460612  0.32258250  1
  O  O95  1  0.86950785  0.72075154  0.33642666  1
  O  O96  1  0.36950785  0.32470346  0.34539134  1
  O  O97  1  0.25850274  0.60084788  0.35923550  1
  O  O98  1  0.87005445  0.28845176  0.35956898  1
  O  O99  1  0.23772886  0.10116600  0.35983604  1
  O  O100  1  0.75865719  0.08007716  0.36768411  1
  O  O101  1  0.12583794  0.89308744  0.36763860  1
  O  O102  1  0.73697573  0.58153355  0.36769244  1
  O  O103  1  0.62768829  0.85728655  0.38183554  1
  O  O104  1  0.12498430  0.46120848  0.39038656  1
  O  O105  1  0.23723416  0.73769321  0.40470463  1
  O  O106  1  0.62543643  0.42488681  0.40502391  1
  O  O107  1  0.25841066  0.23714534  0.40546295  1
  O  O108  1  0.73852260  0.21654686  0.41317621  1
  O  O109  1  0.36958749  0.02816964  0.41326116  1
  O  O110  1  0.75878423  0.71839551  0.41305163  1
  O  O111  1  0.87031145  0.99352783  0.42830094  1
  O  O112  1  0.36937049  0.59692604  0.43527938  1
  O  O113  1  0.25833540  0.87439585  0.45059709  1
  O  O114  1  0.86787132  0.56268370  0.44975475  1
  O  O115  1  0.23803723  0.37362176  0.45062827  1
  O  O116  1  0.75846326  0.35288422  0.45849543  1
  O  O117  1  0.13021704  0.16268662  0.45876133  1
  O  O118  1  0.73233931  0.85487994  0.45870745  1
  O  O119  1  0.62834812  0.12953015  0.47277422  1
  O  O120  1  0.12172280  0.73643583  0.48029522  1
  O  O121  1  0.24225404  0.00658355  0.49803821  1
  O  O122  1  0.61407123  0.69483829  0.49572989  1
  O  O123  1  0.25498957  0.51136214  0.49582203  1
  O  O124  1  0.74084105  0.49049289  0.50357936  1
  O  O125  1  0.37053121  0.29947797  0.50430849  1
  O  O126  1  0.75633317  0.99076187  0.50529743  1
  O  O127  1  0.87290525  0.26487838  0.51931712  1
  O  O128  1  0.29842688  0.87491995  0.53935622  1
  O  O129  1  0.25470731  0.14654373  0.54173778  1
  O  O130  1  0.82930790  0.82874515  0.53605415  1
  O  O131  1  0.22773145  0.65262244  0.53990903  1
  O  O132  1  0.76472924  0.62498578  0.54979838  1
  O  O133  1  0.13607405  0.43330336  0.54852682  1
  O  O134  1  0.73420513  0.12916321  0.55040393  1
  O  O135  1  0.63336325  0.40365476  0.56209350  1
  O  O136  1  0.17408858  0.02549417  0.58596607  1
  O  O137  1  0.24227486  0.28254191  0.58877307  1
  O  O138  1  0.68719791  0.96367968  0.58304108  1
  O  O139  1  0.25795631  0.77708662  0.59325593  1
  O  O140  1  0.78447525  0.76744456  0.59510109  1
  O  O141  1  0.38497685  0.58488770  0.59048080  1
  O  O142  1  0.76817280  0.26614931  0.59637085  1
  O  O143  1  0.93255698  0.52500107  0.61144634  1
