# Supplementary material for: Band Alignment of Oxides by Learnable Structural-Descriptor-Aided Neural Network and Transfer Learning
Source: J Am Chem Soc. 2024 Mar 28;146(14):9697–708. doi: 10.1021/jacs.3c13574 (PMC11009958; doi:10.1021/jacs.3c13574)
Supplement: Supplementary file 3 — ja3c13574_si_003.zip [file ja3c13574_si_003.zip › Data_S2/after_optimization/binary/1058.cif]

# generated using pymatgen
data_ZrO2
_symmetry_space_group_name_H-M   'P 1'
_cell_length_a   5.29116000
_cell_length_b   14.44390158
_cell_length_c   39.85681621
_cell_angle_alpha   94.75654333
_cell_angle_beta   90.00000000
_cell_angle_gamma   90.00000000
_symmetry_Int_Tables_number   1
_chemical_formula_structural   ZrO2
_chemical_formula_sum   'Zr48 O96'
_cell_volume   3035.56645011
_cell_formula_units_Z   48
loop_
 _symmetry_equiv_pos_site_id
 _symmetry_equiv_pos_as_xyz
  1  'x, y, z'
loop_
 _atom_site_type_symbol
 _atom_site_label
 _atom_site_symmetry_multiplicity
 _atom_site_fract_x
 _atom_site_fract_y
 _atom_site_fract_z
 _atom_site_occupancy
  Zr  Zr0  1  0.42893420  0.00365159  0.01064304  1
  Zr  Zr1  1  0.68694998  0.63411815  0.00799332  1
  Zr  Zr2  1  0.98615016  0.46694129  0.03898295  1
  Zr  Zr3  1  0.93670531  0.02561834  0.05659236  1
  Zr  Zr4  1  0.96660973  0.25023881  0.04607466  1
  Zr  Zr5  1  0.13957472  0.80872795  0.03039134  1
  Zr  Zr6  1  0.45655373  0.64797907  0.08493604  1
  Zr  Zr7  1  0.47103600  0.15787390  0.09203418  1
  Zr  Zr8  1  0.53196554  0.39637560  0.08946694  1
  Zr  Zr9  1  0.54208982  0.88468699  0.09478982  1
  Zr  Zr10  1  0.02917255  0.78401772  0.13158589  1
  Zr  Zr11  1  0.02995865  0.29137989  0.13485565  1
  Zr  Zr12  1  0.96017895  0.52974439  0.13684432  1
  Zr  Zr13  1  0.97149050  0.03235441  0.14157816  1
  Zr  Zr14  1  0.46318531  0.92164060  0.18032960  1
  Zr  Zr15  1  0.46316952  0.42597077  0.17949408  1
  Zr  Zr16  1  0.52934932  0.66456417  0.18087119  1
  Zr  Zr17  1  0.53396283  0.17076881  0.18564728  1
  Zr  Zr18  1  0.03452082  0.05967744  0.22648112  1
  Zr  Zr19  1  0.03227038  0.56277065  0.22509136  1
  Zr  Zr20  1  0.96394141  0.80026599  0.22785139  1
  Zr  Zr21  1  0.96740234  0.30527633  0.22970424  1
  Zr  Zr22  1  0.46732729  0.19590013  0.27141561  1
  Zr  Zr23  1  0.46493191  0.69953973  0.27043526  1
  Zr  Zr24  1  0.53506809  0.93682327  0.27501874  1
  Zr  Zr25  1  0.53267271  0.44046287  0.27403839  1
  Zr  Zr26  1  0.03259766  0.33108767  0.31575076  1
  Zr  Zr27  1  0.03605859  0.83609801  0.31760361  1
  Zr  Zr28  1  0.96772962  0.07359335  0.32036364  1
  Zr  Zr29  1  0.96547918  0.57668656  0.31897388  1
  Zr  Zr30  1  0.46603717  0.46559519  0.35980672  1
  Zr  Zr31  1  0.47065068  0.97179983  0.36458281  1
  Zr  Zr32  1  0.53683048  0.21039323  0.36596092  1
  Zr  Zr33  1  0.53681469  0.71472340  0.36512540  1
  Zr  Zr34  1  0.02850950  0.60400859  0.40387684  1
  Zr  Zr35  1  0.03982105  0.10661861  0.40861068  1
  Zr  Zr36  1  0.97004135  0.34498311  0.41059835  1
  Zr  Zr37  1  0.97082745  0.85234528  0.41386811  1
  Zr  Zr38  1  0.45791018  0.75167701  0.45066418  1
  Zr  Zr39  1  0.46803446  0.23998840  0.45598706  1
  Zr  Zr40  1  0.52896400  0.47849010  0.45342082  1
  Zr  Zr41  1  0.54344627  0.98838493  0.46051896  1
  Zr  Zr42  1  0.86042528  0.82763505  0.51506366  1
  Zr  Zr43  1  0.03339027  0.38612419  0.49938034  1
  Zr  Zr44  1  0.06329469  0.61074566  0.48886164  1
  Zr  Zr45  1  0.01384984  0.16942271  0.50647105  1
  Zr  Zr46  1  0.31305002  0.00224585  0.53746068  1
  Zr  Zr47  1  0.57106580  0.63271241  0.53481096  1
  O  O48  1  0.79103859  0.98615913  0.00853218  1
  O  O49  1  0.28983262  0.88235978  0.99344643  1
  O  O50  1  0.87128942  0.51615408  0.99515503  1
  O  O51  1  0.87920964  0.74573544  0.00102093  1
  O  O52  1  0.16313082  0.34491239  0.02431183  1
  O  O53  1  0.35297790  0.68288914  0.02937776  1
  O  O54  1  0.70331701  0.35810684  0.04260413  1
  O  O55  1  0.18223960  0.11719686  0.03175080  1
  O  O56  1  0.68140006  0.13495558  0.04722858  1
  O  O57  1  0.32597926  0.94840514  0.05457917  1
  O  O58  1  0.78404767  0.60869426  0.05377621  1
  O  O59  1  0.85405486  0.88682815  0.06143780  1
  O  O60  1  0.33907113  0.50657719  0.06750278  1
  O  O61  1  0.25548709  0.78306715  0.08327052  1
  O  O62  1  0.86485160  0.46972630  0.08930423  1
  O  O63  1  0.24249219  0.27575310  0.08462550  1
  O  O64  1  0.76003903  0.26278947  0.09465423  1
  O  O65  1  0.13629559  0.08747365  0.09948739  1
  O  O66  1  0.71059723  0.75731251  0.10060968  1
  O  O67  1  0.67405793  0.03397056  0.10119035  1
  O  O68  1  0.13645174  0.64486500  0.11853625  1
  O  O69  1  0.24019274  0.92045631  0.13137437  1
  O  O70  1  0.61763027  0.60253819  0.13071453  1
  O  O71  1  0.25499535  0.41731263  0.13092414  1
  O  O72  1  0.73455032  0.39637170  0.14060465  1
  O  O73  1  0.37727585  0.21512566  0.14180118  1
  O  O74  1  0.75845045  0.90379805  0.14067192  1
  O  O75  1  0.86488883  0.17507944  0.15460669  1
  O  O76  1  0.36441323  0.78236144  0.16376048  1
  O  O77  1  0.26414987  0.05602444  0.17820491  1
  O  O78  1  0.86571935  0.74536207  0.17645289  1
  O  O79  1  0.23771855  0.55410846  0.17739597  1
  O  O80  1  0.75722798  0.53543028  0.18526700  1
  O  O81  1  0.12588930  0.34604440  0.18558335  1
  O  O82  1  0.73931390  0.03701741  0.18657163  1
  O  O83  1  0.62608562  0.31283302  0.20138719  1
  O  O84  1  0.12474617  0.91745030  0.20903136  1
  O  O85  1  0.23881204  0.19120625  0.22384170  1
  O  O86  1  0.62787845  0.88125113  0.22367094  1
  O  O87  1  0.25759229  0.69219301  0.22238262  1
  O  O88  1  0.73648179  0.67237515  0.23011988  1
  O  O89  1  0.36862139  0.48263298  0.23084021  1
  O  O90  1  0.76158855  0.17254422  0.23200102  1
  O  O91  1  0.87221439  0.44844185  0.24561254  1
  O  O92  1  0.37272532  0.05189316  0.25508805  1
  O  O93  1  0.26048152  0.32750856  0.26866506  1
  O  O94  1  0.87164496  0.01654692  0.26949930  1
  O  O95  1  0.23849100  0.82886921  0.26864944  1
  O  O96  1  0.76150900  0.80749479  0.27680456  1
  O  O97  1  0.12835504  0.61981608  0.27595470  1
  O  O98  1  0.73951848  0.30885544  0.27678894  1
  O  O99  1  0.62727468  0.58446984  0.29036595  1
  O  O100  1  0.12778561  0.18792215  0.29984246  1
  O  O101  1  0.23841145  0.46381878  0.31345398  1
  O  O102  1  0.63137861  0.15373102  0.31461479  1
  O  O103  1  0.26351821  0.96398785  0.31533512  1
  O  O104  1  0.74240771  0.94416999  0.32307238  1
  O  O105  1  0.37212155  0.75511287  0.32178406  1
  O  O106  1  0.76118796  0.44515675  0.32161330  1
  O  O107  1  0.87525383  0.71891370  0.33642364  1
  O  O108  1  0.37391438  0.32353098  0.34406681  1
  O  O109  1  0.26068610  0.59934659  0.35888237  1
  O  O110  1  0.87411070  0.29031960  0.35987165  1
  O  O111  1  0.24277202  0.10093372  0.36018700  1
  O  O112  1  0.76228145  0.08225554  0.36805803  1
  O  O113  1  0.13428065  0.89100193  0.36900111  1
  O  O114  1  0.73585013  0.58033956  0.36724909  1
  O  O115  1  0.63558677  0.85400256  0.38169452  1
  O  O116  1  0.13511117  0.46128356  0.39084831  1
  O  O117  1  0.24154955  0.73256595  0.40478308  1
  O  O118  1  0.62272415  0.42123734  0.40365282  1
  O  O119  1  0.26544968  0.23999230  0.40485035  1
  O  O120  1  0.74500465  0.21905137  0.41453086  1
  O  O121  1  0.38236973  0.03382481  0.41474047  1
  O  O122  1  0.75980726  0.71590769  0.41408063  1
  O  O123  1  0.86354826  0.99149800  0.42691775  1
  O  O124  1  0.32594207  0.60239344  0.44426365  1
  O  O125  1  0.28940277  0.87905049  0.44484432  1
  O  O126  1  0.86370441  0.54889035  0.44596761  1
  O  O127  1  0.23996097  0.37357353  0.45079977  1
  O  O128  1  0.75750781  0.36060990  0.46082850  1
  O  O129  1  0.13514840  0.16663770  0.45614977  1
  O  O130  1  0.74451291  0.85329585  0.46218348  1
  O  O131  1  0.66092887  0.12978681  0.47795222  1
  O  O132  1  0.14594514  0.74953485  0.48401720  1
  O  O133  1  0.21595233  0.02766974  0.49167879  1
  O  O134  1  0.67402074  0.68795886  0.49087483  1
  O  O135  1  0.31859994  0.50140842  0.49822642  1
  O  O136  1  0.81776040  0.51916714  0.51370420  1
  O  O137  1  0.29668299  0.27825616  0.50285087  1
  O  O138  1  0.64702210  0.95347486  0.51607724  1
  O  O139  1  0.83686918  0.29145161  0.52114217  1
  O  O140  1  0.12079036  0.89062856  0.54443307  1
  O  O141  1  0.12871058  0.12020992  0.55029997  1
  O  O142  1  0.71016738  0.75400322  0.55200857  1
  O  O143  1  0.20896141  0.65020487  0.53692282  1
