# Supplementary material for: Band Alignment of Oxides by Learnable Structural-Descriptor-Aided Neural Network and Transfer Learning
Source: J Am Chem Soc. 2024 Mar 28;146(14):9697–708. doi: 10.1021/jacs.3c13574 (PMC11009958; doi:10.1021/jacs.3c13574)
Supplement: Supplementary file 3 — ja3c13574_si_003.zip [file ja3c13574_si_003.zip › Data_S2/after_optimization/binary/1059.cif]

# generated using pymatgen
data_ZrO2
_symmetry_space_group_name_H-M   'P 1'
_cell_length_a   7.36719357
_cell_length_b   14.44390158
_cell_length_c   38.97383303
_cell_angle_alpha   95.68587806
_cell_angle_beta   86.12374909
_cell_angle_gamma   119.59843745
_symmetry_Int_Tables_number   1
_chemical_formula_structural   ZrO2
_chemical_formula_sum   'Zr56 O112'
_cell_volume   3587.48762286
_cell_formula_units_Z   56
loop_
 _symmetry_equiv_pos_site_id
 _symmetry_equiv_pos_as_xyz
  1  'x, y, z'
loop_
 _atom_site_type_symbol
 _atom_site_label
 _atom_site_symmetry_multiplicity
 _atom_site_fract_x
 _atom_site_fract_y
 _atom_site_fract_z
 _atom_site_occupancy
  Zr  Zr0  1  0.66322501  0.55176341  0.03379336  1
  Zr  Zr1  1  0.68446842  0.04923935  0.03458917  1
  Zr  Zr2  1  0.20766883  0.81519693  0.03697039  1
  Zr  Zr3  1  0.16362934  0.30545933  0.03896398  1
  Zr  Zr4  1  0.11008515  0.53367991  0.03992629  1
  Zr  Zr5  1  0.12785178  0.03145893  0.03913295  1
  Zr  Zr6  1  0.63638325  0.79581436  0.03682537  1
  Zr  Zr7  1  0.63047304  0.30543481  0.04614424  1
  Zr  Zr8  1  0.97758875  0.39446956  0.11194443  1
  Zr  Zr9  1  0.98010053  0.89072660  0.11003855  1
  Zr  Zr10  1  0.49082955  0.65771758  0.11269487  1
  Zr  Zr11  1  0.49120240  0.15349162  0.11477386  1
  Zr  Zr12  1  0.42877452  0.38614477  0.11721806  1
  Zr  Zr13  1  0.43909895  0.88156766  0.11666355  1
  Zr  Zr14  1  0.94480033  0.64731791  0.11909851  1
  Zr  Zr15  1  0.94597356  0.14424355  0.12038771  1
  Zr  Zr16  1  0.28548143  0.23969441  0.18799951  1
  Zr  Zr17  1  0.29081255  0.73838834  0.18859058  1
  Zr  Zr18  1  0.79732590  0.50350612  0.19111127  1
  Zr  Zr19  1  0.80134529  0.00096281  0.19154105  1
  Zr  Zr20  1  0.73800196  0.22959074  0.19323849  1
  Zr  Zr21  1  0.74233995  0.72779556  0.19357827  1
  Zr  Zr22  1  0.25056140  0.49384787  0.19622814  1
  Zr  Zr23  1  0.25351274  0.98979208  0.19634248  1
  Zr  Zr24  1  0.59222962  0.08586352  0.26466980  1
  Zr  Zr25  1  0.59717848  0.58473198  0.26557701  1
  Zr  Zr26  1  0.10390470  0.34886735  0.26747088  1
  Zr  Zr27  1  0.10803455  0.84751831  0.26847190  1
  Zr  Zr28  1  0.04581145  0.07555869  0.26998910  1
  Zr  Zr29  1  0.04994230  0.57420965  0.27099012  1
  Zr  Zr30  1  0.55666752  0.33834502  0.27288399  1
  Zr  Zr31  1  0.56161638  0.83721348  0.27379120  1
  Zr  Zr32  1  0.90033326  0.93328492  0.34211852  1
  Zr  Zr33  1  0.90328560  0.42922913  0.34223286  1
  Zr  Zr34  1  0.41150605  0.19528144  0.34488273  1
  Zr  Zr35  1  0.41584404  0.69348626  0.34522251  1
  Zr  Zr36  1  0.35250171  0.92211419  0.34691995  1
  Zr  Zr37  1  0.35652010  0.41957088  0.34734973  1
  Zr  Zr38  1  0.86303345  0.18468866  0.34987142  1
  Zr  Zr39  1  0.86836557  0.68338259  0.35046149  1
  Zr  Zr40  1  0.20787344  0.77883345  0.41807329  1
  Zr  Zr41  1  0.20904567  0.27575909  0.41936249  1
  Zr  Zr42  1  0.71474705  0.04150934  0.42179845  1
  Zr  Zr43  1  0.72507248  0.53693223  0.42124294  1
  Zr  Zr44  1  0.66264360  0.76958538  0.42368714  1
  Zr  Zr45  1  0.66301645  0.26535942  0.42576613  1
  Zr  Zr46  1  0.17374547  0.03235040  0.42842345  1
  Zr  Zr47  1  0.17625725  0.52860744  0.42651657  1
  Zr  Zr48  1  0.52337296  0.61764219  0.49231676  1
  Zr  Zr49  1  0.51746275  0.12726264  0.50163563  1
  Zr  Zr50  1  0.02599422  0.89161807  0.49932905  1
  Zr  Zr51  1  0.04376085  0.38939709  0.49853471  1
  Zr  Zr52  1  0.99021666  0.61761767  0.49949802  1
  Zr  Zr53  1  0.94617817  0.10788007  0.50149061  1
  Zr  Zr54  1  0.46937758  0.87383765  0.50387283  1
  Zr  Zr55  1  0.49062099  0.37131359  0.50466864  1
  O  O56  1  0.40102109  0.77778431  0.00805435  1
  O  O57  1  0.69179197  0.68006082  0.01352895  1
  O  O58  1  0.91345177  0.18498652  0.01392156  1
  O  O59  1  0.83390532  0.95808725  0.01532373  1
  O  O60  1  0.78537248  0.44199649  0.01825307  1
  O  O61  1  0.34421865  0.97815422  0.01970484  1
  O  O62  1  0.31123156  0.46096335  0.02090377  1
  O  O63  1  0.00833236  0.64354861  0.03300260  1
  O  O64  1  0.31765414  0.20081829  0.03069952  1
  O  O65  1  0.96104536  0.36925413  0.05479904  1
  O  O66  1  0.96943133  0.86741762  0.05317029  1
  O  O67  1  0.48018777  0.39503360  0.06187947  1
  O  O68  1  0.49670449  0.90525951  0.06303900  1
  O  O69  1  0.38366771  0.65468308  0.06256075  1
  O  O70  1  0.61347803  0.16153377  0.06337977  1
  O  O71  1  0.92734594  0.08084644  0.07032327  1
  O  O72  1  0.70213712  0.61485982  0.08388753  1
  O  O73  1  0.99303253  0.53080369  0.09051345  1
  O  O74  1  0.22577668  0.03361130  0.08983482  1
  O  O75  1  0.13434726  0.79414557  0.09155405  1
  O  O76  1  0.10961088  0.29120064  0.09357418  1
  O  O77  1  0.65698430  0.82249059  0.09692462  1
  O  O78  1  0.63851881  0.32244926  0.10083976  1
  O  O79  1  0.30759364  0.49130975  0.11111851  1
  O  O80  1  0.61440449  0.04836969  0.12100683  1
  O  O81  1  0.28266478  0.21847495  0.13035863  1
  O  O82  1  0.27023184  0.71384637  0.13189003  1
  O  O83  1  0.80830917  0.24779522  0.13754876  1
  O  O84  1  0.79681742  0.74442000  0.13793827  1
  O  O85  1  0.69383513  0.50813285  0.14087813  1
  O  O86  1  0.93109252  0.00556064  0.14035446  1
  O  O87  1  0.22059380  0.91773161  0.14648187  1
  O  O88  1  0.01213222  0.46907453  0.16097704  1
  O  O89  1  0.29377045  0.37687211  0.16751847  1
  O  O90  1  0.54139505  0.87616943  0.16717433  1
  O  O91  1  0.43830005  0.64064003  0.16876004  1
  O  O92  1  0.42120455  0.13734313  0.17048859  1
  O  O93  1  0.96455641  0.67158733  0.17552291  1
  O  O94  1  0.94959508  0.16727614  0.17766370  1
  O  O95  1  0.61786790  0.33774671  0.18694636  1
  O  O96  1  0.92122172  0.89290830  0.19773342  1
  O  O97  1  0.58968849  0.06324137  0.20713440  1
  O  O98  1  0.57620866  0.56007710  0.20904525  1
  O  O99  1  0.11770047  0.09299271  0.21413216  1
  O  O100  1  0.10304132  0.59168507  0.21589984  1
  O  O101  1  0.99767879  0.35493354  0.21756081  1
  O  O102  1  0.24332136  0.85372822  0.21763785  1
  O  O103  1  0.52709984  0.76213849  0.22435228  1
  O  O104  1  0.31938650  0.31415543  0.23730808  1
  O  O105  1  0.60299630  0.22287448  0.24383338  1
  O  O106  1  0.84847381  0.72263517  0.24396187  1
  O  O107  1  0.74401836  0.48620628  0.24607728  1
  O  O108  1  0.72882450  0.98313410  0.24727568  1
  O  O109  1  0.27099730  0.51732992  0.25254354  1
  O  O110  1  0.25650530  0.01324593  0.25418582  1
  O  O111  1  0.92510450  0.18333045  0.26344259  1
  O  O112  1  0.22874250  0.73974655  0.27501841  1
  O  O113  1  0.89734070  0.90983107  0.28427518  1
  O  O114  1  0.88284870  0.40574708  0.28591846  1
  O  O115  1  0.42502150  0.93994290  0.29118632  1
  O  O116  1  0.40982764  0.43687072  0.29238372  1
  O  O117  1  0.30537219  0.20044183  0.29449913  1
  O  O118  1  0.55085070  0.70020252  0.29462762  1
  O  O119  1  0.83445950  0.60892157  0.30115392  1
  O  O120  1  0.62674616  0.16093851  0.31410872  1
  O  O121  1  0.91052464  0.06934878  0.32082315  1
  O  O122  1  0.15616721  0.56814346  0.32090119  1
  O  O123  1  0.05080568  0.33139193  0.32256116  1
  O  O124  1  0.03614553  0.83008429  0.32432984  1
  O  O125  1  0.57763734  0.36299890  0.32941675  1
  O  O126  1  0.56415751  0.85983563  0.33132760  1
  O  O127  1  0.23262428  0.03016870  0.34072758  1
  O  O128  1  0.53597810  0.58533029  0.35151464  1
  O  O129  1  0.20425192  0.75580086  0.36079730  1
  O  O130  1  0.18928959  0.25148967  0.36293909  1
  O  O131  1  0.73264145  0.78573387  0.36797241  1
  O  O132  1  0.71554595  0.28243697  0.36970096  1
  O  O133  1  0.61245195  0.04690757  0.37128667  1
  O  O134  1  0.86007555  0.54620489  0.37094253  1
  O  O135  1  0.14171378  0.45400247  0.37748496  1
  O  O136  1  0.93325320  0.00534539  0.39197913  1
  O  O137  1  0.22275348  0.91751636  0.39810654  1
  O  O138  1  0.46001087  0.41494415  0.39758387  1
  O  O139  1  0.35702858  0.17865700  0.40052273  1
  O  O140  1  0.34553683  0.67528178  0.40091324  1
  O  O141  1  0.88361416  0.20923063  0.40657197  1
  O  O142  1  0.87118122  0.70460205  0.40810337  1
  O  O143  1  0.53944151  0.87470731  0.41745417  1
  O  O144  1  0.84625236  0.43176725  0.42734349  1
  O  O145  1  0.51532719  0.60062774  0.43762124  1
  O  O146  1  0.49686170  0.10058641  0.44153738  1
  O  O147  1  0.04423612  0.63187636  0.44488682  1
  O  O148  1  0.01949974  0.12893143  0.44690695  1
  O  O149  1  0.92806932  0.88946570  0.44862618  1
  O  O150  1  0.16081347  0.39227331  0.44794855  1
  O  O151  1  0.45170888  0.30821718  0.45457447  1
  O  O152  1  0.22650006  0.84223056  0.46813773  1
  O  O153  1  0.54036897  0.76154323  0.47508123  1
  O  O154  1  0.77017829  0.26839392  0.47590125  1
  O  O155  1  0.65714151  0.01781749  0.47542300  1
  O  O156  1  0.67365823  0.52804240  0.47658253  1
  O  O157  1  0.18441467  0.05565938  0.48529171  1
  O  O158  1  0.19280064  0.55382287  0.48366296  1
  O  O159  1  0.83619286  0.72225871  0.50776148  1
  O  O160  1  0.14551364  0.27952839  0.50545940  1
  O  O161  1  0.84261444  0.46211365  0.51755723  1
  O  O162  1  0.80962735  0.94492278  0.51875616  1
  O  O163  1  0.36847352  0.48108051  0.52020793  1
  O  O164  1  0.31994068  0.96498975  0.52313727  1
  O  O165  1  0.24039423  0.73809048  0.52453944  1
  O  O166  1  0.46205403  0.24301618  0.52493305  1
  O  O167  1  0.75282491  0.14529169  0.53040765  1
