# Supplementary material for: Band Alignment of Oxides by Learnable Structural-Descriptor-Aided Neural Network and Transfer Learning
Source: J Am Chem Soc. 2024 Mar 28;146(14):9697–708. doi: 10.1021/jacs.3c13574 (PMC11009958; doi:10.1021/jacs.3c13574)
Supplement: Supplementary file 3 — ja3c13574_si_003.zip [file ja3c13574_si_003.zip › Data_S2/after_optimization/binary/106.cif]

# generated using pymatgen
data_BaO
_symmetry_space_group_name_H-M   'P 1'
_cell_length_a   4.18719220
_cell_length_b   5.92158300
_cell_length_c   37.68472557
_cell_angle_alpha   90.00000000
_cell_angle_beta   90.00000000
_cell_angle_gamma   90.00000000
_symmetry_Int_Tables_number   1
_chemical_formula_structural   BaO
_chemical_formula_sum   'Ba11 O11'
_cell_volume   934.38546577
_cell_formula_units_Z   11
loop_
 _symmetry_equiv_pos_site_id
 _symmetry_equiv_pos_as_xyz
  1  'x, y, z'
loop_
 _atom_site_type_symbol
 _atom_site_label
 _atom_site_symmetry_multiplicity
 _atom_site_fract_x
 _atom_site_fract_y
 _atom_site_fract_z
 _atom_site_occupancy
  Ba  Ba0  1  -0.00000000  -0.00326530  -0.00045743  1
  Ba  Ba1  1  0.50000000  0.49528188  0.05531592  1
  Ba  Ba2  1  0.00000000  -0.00533331  0.10988509  1
  Ba  Ba3  1  0.50000000  0.49610980  0.16658378  1
  Ba  Ba4  1  -0.00000000  -0.00015727  0.22178302  1
  Ba  Ba5  1  0.50000000  0.50025896  0.27777800  1
  Ba  Ba6  1  -0.00000000  -0.00015727  0.33377198  1
  Ba  Ba7  1  0.50000000  0.49610980  0.38897222  1
  Ba  Ba8  1  -0.00000000  -0.00533331  0.44566991  1
  Ba  Ba9  1  0.50000000  0.49528188  0.50024008  1
  Ba  Ba10  1  -0.00000000  -0.00326530  0.55601343  1
  O  O11  1  0.50000000  0.78559541  0.00679132  1
  O  O12  1  0.00000000  0.24293482  0.05298654  1
  O  O13  1  0.50000000  0.74426374  0.11144148  1
  O  O14  1  -0.00000000  0.24514638  0.16542000  1
  O  O15  1  0.50000000  0.74970050  0.22207076  1
  O  O16  1  -0.00000000  0.24918774  0.27777800  1
  O  O17  1  0.50000000  0.74970050  0.33348424  1
  O  O18  1  -0.00000000  0.24514638  0.39013600  1
  O  O19  1  0.50000000  0.74426374  0.44411352  1
  O  O20  1  0.00000000  0.24293482  0.50256946  1
  O  O21  1  0.50000000  0.78559541  0.54876468  1
