# Supplementary material for: Band Alignment of Oxides by Learnable Structural-Descriptor-Aided Neural Network and Transfer Learning
Source: J Am Chem Soc. 2024 Mar 28;146(14):9697–708. doi: 10.1021/jacs.3c13574 (PMC11009958; doi:10.1021/jacs.3c13574)
Supplement: Supplementary file 3 — ja3c13574_si_003.zip [file ja3c13574_si_003.zip › Data_S2/after_optimization/binary/1060.cif]

# generated using pymatgen
data_ZrO2
_symmetry_space_group_name_H-M   'P 1'
_cell_length_a   10.17396800
_cell_length_b   11.75859956
_cell_length_c   37.33620225
_cell_angle_alpha   81.31462219
_cell_angle_beta   90.00000000
_cell_angle_gamma   90.00000000
_symmetry_Int_Tables_number   1
_chemical_formula_structural   ZrO2
_chemical_formula_sum   'Zr72 O144'
_cell_volume   4415.36938198
_cell_formula_units_Z   72
loop_
 _symmetry_equiv_pos_site_id
 _symmetry_equiv_pos_as_xyz
  1  'x, y, z'
loop_
 _atom_site_type_symbol
 _atom_site_label
 _atom_site_symmetry_multiplicity
 _atom_site_fract_x
 _atom_site_fract_y
 _atom_site_fract_z
 _atom_site_occupancy
  Zr  Zr0  1  0.85383798  0.73257867  0.01411969  1
  Zr  Zr1  1  0.33952070  0.71818143  0.01293007  1
  Zr  Zr2  1  0.87688855  0.41276288  0.03310973  1
  Zr  Zr3  1  0.35842809  0.43750016  0.04516997  1
  Zr  Zr4  1  0.61062902  0.95663150  0.03796089  1
  Zr  Zr5  1  0.12363285  0.95413848  0.03229733  1
  Zr  Zr6  1  0.60751129  0.61694089  0.05478165  1
  Zr  Zr7  1  0.09649963  0.60767461  0.05953042  1
  Zr  Zr8  1  0.89717946  0.14241083  0.05366925  1
  Zr  Zr9  1  0.40219361  0.14241127  0.05953887  1
  Zr  Zr10  1  0.88968256  0.81568997  0.09011586  1
  Zr  Zr11  1  0.38351481  0.80112292  0.09520008  1
  Zr  Zr12  1  0.61912961  0.32554800  0.09347928  1
  Zr  Zr13  1  0.11022119  0.31420407  0.09682503  1
  Zr  Zr14  1  0.61980627  0.99140221  0.12277092  1
  Zr  Zr15  1  0.12164922  0.98814810  0.12307627  1
  Zr  Zr16  1  0.88676366  0.50912400  0.12824154  1
  Zr  Zr17  1  0.38737517  0.51476698  0.12932469  1
  Zr  Zr18  1  0.88351070  0.17504691  0.15161704  1
  Zr  Zr19  1  0.38601412  0.17241750  0.15331212  1
  Zr  Zr20  1  0.61727737  0.70331631  0.15768484  1
  Zr  Zr21  1  0.11331163  0.70074718  0.15915866  1
  Zr  Zr22  1  0.61596968  0.36191090  0.18411100  1
  Zr  Zr23  1  0.11710165  0.35788196  0.18698128  1
  Zr  Zr24  1  0.88660780  0.89031617  0.18932577  1
  Zr  Zr25  1  0.38480186  0.88776598  0.19085505  1
  Zr  Zr26  1  0.88449102  0.55142817  0.21596754  1
  Zr  Zr27  1  0.38402399  0.54911996  0.21739353  1
  Zr  Zr28  1  0.61613750  0.07742303  0.22009962  1
  Zr  Zr29  1  0.11546639  0.07342189  0.22152205  1
  Zr  Zr30  1  0.61555196  0.73915676  0.24705115  1
  Zr  Zr31  1  0.11631489  0.73542072  0.24875534  1
  Zr  Zr32  1  0.88428432  0.26380479  0.25115570  1
  Zr  Zr33  1  0.38568710  0.26132631  0.25267086  1
  Zr  Zr34  1  0.88436932  0.92643042  0.27854573  1
  Zr  Zr35  1  0.38436884  0.92348480  0.28021136  1
  Zr  Zr36  1  0.61563116  0.45151520  0.28228864  1
  Zr  Zr37  1  0.11563068  0.44856958  0.28395427  1
  Zr  Zr38  1  0.61431290  0.11367369  0.30982914  1
  Zr  Zr39  1  0.11571568  0.11119521  0.31134430  1
  Zr  Zr40  1  0.88368511  0.63957928  0.31374566  1
  Zr  Zr41  1  0.38444804  0.63584224  0.31544885  1
  Zr  Zr42  1  0.88453361  0.30157711  0.34097795  1
  Zr  Zr43  1  0.38386250  0.29757697  0.34239938  1
  Zr  Zr44  1  0.61597601  0.82588004  0.34510747  1
  Zr  Zr45  1  0.11550898  0.82357083  0.34653246  1
  Zr  Zr46  1  0.61519814  0.48723302  0.37164495  1
  Zr  Zr47  1  0.11339220  0.48468383  0.37317323  1
  Zr  Zr48  1  0.88289835  0.01711804  0.37551972  1
  Zr  Zr49  1  0.38403032  0.01308810  0.37838900  1
  Zr  Zr50  1  0.88668837  0.67425282  0.40334134  1
  Zr  Zr51  1  0.38272263  0.67168369  0.40481416  1
  Zr  Zr52  1  0.61398588  0.20258250  0.40918788  1
  Zr  Zr53  1  0.11648930  0.19995209  0.41088296  1
  Zr  Zr54  1  0.61262483  0.86023202  0.43317531  1
  Zr  Zr55  1  0.11323634  0.86587600  0.43425746  1
  Zr  Zr56  1  0.87835078  0.38685190  0.43942373  1
  Zr  Zr57  1  0.38019373  0.38359679  0.43972908  1
  Zr  Zr58  1  0.88977881  0.06079493  0.46567497  1
  Zr  Zr59  1  0.38087039  0.04945200  0.46902072  1
  Zr  Zr60  1  0.61648519  0.57387708  0.46729992  1
  Zr  Zr61  1  0.11031744  0.55931003  0.47238414  1
  Zr  Zr62  1  0.59780639  0.23258773  0.50296113  1
  Zr  Zr63  1  0.10282054  0.23258917  0.50882975  1
  Zr  Zr64  1  0.90350037  0.76732539  0.50296958  1
  Zr  Zr65  1  0.39248871  0.75805911  0.50771835  1
  Zr  Zr66  1  0.87636715  0.42086152  0.53020267  1
  Zr  Zr67  1  0.38937098  0.41836850  0.52453811  1
  Zr  Zr68  1  0.64157191  0.93749984  0.51733003  1
  Zr  Zr69  1  0.12311145  0.96223712  0.52939027  1
  Zr  Zr70  1  0.66047930  0.65681757  0.54956993  1
  Zr  Zr71  1  0.14616202  0.64242133  0.54837931  1
  O  O72  1  0.22899716  0.85607300  0.99837947  1
  O  O73  1  0.68294669  0.68001139  0.00346410  1
  O  O74  1  0.46734719  0.57580845  0.01712299  1
  O  O75  1  0.98315232  0.06869098  0.01376202  1
  O  O76  1  0.51863898  0.09387921  0.01738427  1
  O  O77  1  0.95625003  0.58020819  0.01487076  1
  O  O78  1  0.21908515  0.56565057  0.01815483  1
  O  O79  1  0.79412569  0.27036991  0.02177588  1
  O  O80  1  0.24948053  0.07675188  0.03705316  1
  O  O81  1  0.79097686  0.87912834  0.03156658  1
  O  O82  1  0.02276801  0.77757564  0.04395363  1
  O  O83  1  0.50131801  0.30890548  0.04672871  1
  O  O84  1  0.01993205  0.29418861  0.04807060  1
  O  O85  1  0.49610289  0.79316250  0.04133127  1
  O  O86  1  0.27939014  0.69340561  0.06433833  1
  O  O87  1  0.71385930  0.46136394  0.05760953  1
  O  O88  1  0.26927023  0.28218225  0.06622058  1
  O  O89  1  0.72424320  0.03901665  0.07250369  1
  O  O90  1  0.48005269  0.96376636  0.08015352  1
  O  O91  1  0.97755911  0.46517533  0.08023657  1
  O  O92  1  0.48652930  0.48015438  0.08288238  1
  O  O93  1  0.98796187  0.97161745  0.07860718  1
  O  O94  1  0.21010839  0.88454444  0.08790741  1
  O  O95  1  0.79871834  0.66899736  0.06960517  1
  O  O96  1  0.23018674  0.47520042  0.09151086  1
  O  O97  1  0.79475395  0.23848360  0.10048495  1
  O  O98  1  0.02304633  0.14993068  0.10784935  1
  O  O99  1  0.52768017  0.66034225  0.10741457  1
  O  O100  1  0.01372517  0.66125660  0.10970861  1
  O  O101  1  0.52895160  0.15947883  0.10826303  1
  O  O102  1  0.29421588  0.08036251  0.11675992  1
  O  O103  1  0.71272107  0.82730953  0.11622067  1
  O  O104  1  0.29129593  0.66675069  0.13551386  1
  O  O105  1  0.71190979  0.42246075  0.13306267  1
  O  O106  1  0.47895585  0.33845592  0.13929696  1
  O  O107  1  0.97810173  0.84141728  0.14040047  1
  O  O108  1  0.48186610  0.84846383  0.14254187  1
  O  O109  1  0.97975417  0.34722939  0.14246619  1
  O  O110  1  0.21262613  0.26877652  0.14840803  1
  O  O111  1  0.78953519  0.01511160  0.15037289  1
  O  O112  1  0.21256426  0.85694334  0.16418456  1
  O  O113  1  0.79167707  0.61041271  0.16258444  1
  O  O114  1  0.02430261  0.52676430  0.17109738  1
  O  O115  1  0.52316290  0.02916988  0.17138718  1
  O  O116  1  0.02384894  0.03558601  0.17221668  1
  O  O117  1  0.52352802  0.53618987  0.17210171  1
  O  O118  1  0.29005644  0.45377138  0.17951319  1
  O  O119  1  0.71208968  0.20398360  0.17994690  1
  O  O120  1  0.28954795  0.04659231  0.19478914  1
  O  O121  1  0.71217256  0.79556027  0.19517642  1
  O  O122  1  0.47844103  0.71486814  0.20262660  1
  O  O123  1  0.97801434  0.21345636  0.20247317  1
  O  O124  1  0.47811524  0.22279684  0.20362990  1
  O  O125  1  0.97819579  0.72226616  0.20390220  1
  O  O126  1  0.20948923  0.64124875  0.21131850  1
  O  O127  1  0.78991823  0.39293619  0.21065568  1
  O  O128  1  0.21055133  0.23247646  0.22677319  1
  O  O129  1  0.78939231  0.98218930  0.22709477  1
  O  O130  1  0.02308820  0.90242584  0.23380573  1
  O  O131  1  0.52232479  0.40292188  0.23337706  1
  O  O132  1  0.02152465  0.41051543  0.23486655  1
  O  O133  1  0.52251062  0.91045208  0.23527699  1
  O  O134  1  0.28993955  0.82942403  0.24263143  1
  O  O135  1  0.71066010  0.57963335  0.24209461  1
  O  O136  1  0.28908534  0.42095490  0.25702244  1
  O  O137  1  0.71030562  0.17075776  0.25776596  1
  O  O138  1  0.47799687  0.08989488  0.26503289  1
  O  O139  1  0.97757438  0.58956185  0.26500024  1
  O  O140  1  0.47786568  0.59791765  0.26615195  1
  O  O141  1  0.97796975  0.09729911  0.26658376  1
  O  O142  1  0.21057548  0.01644251  0.27388694  1
  O  O143  1  0.78947535  0.76664061  0.27374255  1
  O  O144  1  0.21052465  0.60835939  0.28875745  1
  O  O145  1  0.78942452  0.35855749  0.28861306  1
  O  O146  1  0.02203025  0.27770089  0.29591624  1
  O  O147  1  0.52213432  0.77708235  0.29634805  1
  O  O148  1  0.02242562  0.78543815  0.29749976  1
  O  O149  1  0.52200313  0.28510512  0.29746711  1
  O  O150  1  0.28969438  0.20424224  0.30473404  1
  O  O151  1  0.71091466  0.95404510  0.30547756  1
  O  O152  1  0.28933990  0.79536665  0.32040539  1
  O  O153  1  0.71006045  0.54557597  0.31986857  1
  O  O154  1  0.47748938  0.46454792  0.32722301  1
  O  O155  1  0.97847535  0.96448457  0.32763345  1
  O  O156  1  0.47767521  0.97207812  0.32912294  1
  O  O157  1  0.97691180  0.47257416  0.32869427  1
  O  O158  1  0.21060769  0.39281070  0.33540523  1
  O  O159  1  0.78944867  0.14252354  0.33572681  1
  O  O160  1  0.21008177  0.98206381  0.35184432  1
  O  O161  1  0.79051077  0.73375125  0.35118150  1
  O  O162  1  0.02180421  0.65273384  0.35859780  1
  O  O163  1  0.52188476  0.15220316  0.35887010  1
  O  O164  1  0.02198566  0.16154364  0.36002683  1
  O  O165  1  0.52155897  0.66013186  0.35987340  1
  O  O166  1  0.28782744  0.57943973  0.36732358  1
  O  O167  1  0.71045205  0.32840769  0.36771086  1
  O  O168  1  0.28791032  0.17101640  0.38255310  1
  O  O169  1  0.70994356  0.92122862  0.38298681  1
  O  O170  1  0.47647198  0.83881013  0.39039829  1
  O  O171  1  0.97615106  0.33941399  0.39028332  1
  O  O172  1  0.47683710  0.34583012  0.39111282  1
  O  O173  1  0.97569739  0.84823570  0.39140262  1
  O  O174  1  0.20832293  0.76458729  0.39991556  1
  O  O175  1  0.78743574  0.51805666  0.39831544  1
  O  O176  1  0.21046481  0.35988840  0.41212711  1
  O  O177  1  0.78737387  0.10622348  0.41409197  1
  O  O178  1  0.02024583  0.02777061  0.42003381  1
  O  O179  1  0.51813390  0.52653617  0.41995813  1
  O  O180  1  0.02189827  0.53358272  0.42209953  1
  O  O181  1  0.52104415  0.03654408  0.42320304  1
  O  O182  1  0.28809021  0.95253925  0.42943733  1
  O  O183  1  0.70870407  0.70824931  0.42698614  1
  O  O184  1  0.28727893  0.54769047  0.44627933  1
  O  O185  1  0.70578412  0.29463749  0.44574008  1
  O  O186  1  0.47104840  0.21552117  0.45423697  1
  O  O187  1  0.98627483  0.71374340  0.45279139  1
  O  O188  1  0.47231983  0.71465775  0.45508543  1
  O  O189  1  0.97695367  0.22506932  0.45465065  1
  O  O190  1  0.20524605  0.13651640  0.46201505  1
  O  O191  1  0.76981326  0.89979958  0.47098914  1
  O  O192  1  0.20128166  0.70600264  0.49289483  1
  O  O193  1  0.78989161  0.49045556  0.47459259  1
  O  O194  1  0.01203813  0.40338255  0.48389282  1
  O  O195  1  0.51347070  0.89484562  0.47961762  1
  O  O196  1  0.02244089  0.90982467  0.48226343  1
  O  O197  1  0.51994731  0.41123364  0.48234648  1
  O  O198  1  0.27575680  0.33598335  0.48999631  1
  O  O199  1  0.73072977  0.09281775  0.49627942  1
  O  O200  1  0.28614070  0.91363606  0.50489047  1
  O  O201  1  0.72060986  0.68159439  0.49816167  1
  O  O202  1  0.50389711  0.58183750  0.52116873  1
  O  O203  1  0.98006795  0.08081139  0.51442940  1
  O  O204  1  0.49868199  0.06609452  0.51577129  1
  O  O205  1  0.97723199  0.59742436  0.51854637  1
  O  O206  1  0.20902314  0.49587166  0.53093342  1
  O  O207  1  0.75051947  0.29824812  0.52544684  1
  O  O208  1  0.20587431  0.10463009  0.54072412  1
  O  O209  1  0.78091485  0.80934943  0.54434517  1
  O  O210  1  0.04374997  0.79479181  0.54762924  1
  O  O211  1  0.48136102  0.28112079  0.54511573  1
  O  O212  1  0.01684768  0.30630902  0.54873798  1
  O  O213  1  0.53265281  0.79919155  0.54537701  1
  O  O214  1  0.31705331  0.69498861  0.55903590  1
  O  O215  1  0.77100284  0.51892700  0.56412053  1
