# Supplementary material for: Band Alignment of Oxides by Learnable Structural-Descriptor-Aided Neural Network and Transfer Learning
Source: J Am Chem Soc. 2024 Mar 28;146(14):9697–708. doi: 10.1021/jacs.3c13574 (PMC11009958; doi:10.1021/jacs.3c13574)
Supplement: Supplementary file 3 — ja3c13574_si_003.zip [file ja3c13574_si_003.zip › Data_S2/after_optimization/binary/1061.cif]

# generated using pymatgen
data_ZrO2
_symmetry_space_group_name_H-M   'P 1'
_cell_length_a   5.29116000
_cell_length_b   20.98374767
_cell_length_c   41.01056800
_cell_angle_alpha   75.85955441
_cell_angle_beta   90.00000000
_cell_angle_gamma   90.00000000
_symmetry_Int_Tables_number   1
_chemical_formula_structural   ZrO2
_chemical_formula_sum   'Zr72 O144'
_cell_volume   4415.36938198
_cell_formula_units_Z   72
loop_
 _symmetry_equiv_pos_site_id
 _symmetry_equiv_pos_as_xyz
  1  'x, y, z'
loop_
 _atom_site_type_symbol
 _atom_site_label
 _atom_site_symmetry_multiplicity
 _atom_site_fract_x
 _atom_site_fract_y
 _atom_site_fract_z
 _atom_site_occupancy
  Zr  Zr0  1  0.92767245  0.93862806  0.04962869  1
  Zr  Zr1  1  0.57232755  0.43862806  0.04962869  1
  Zr  Zr2  1  0.54615607  0.81782591  0.05834576  1
  Zr  Zr3  1  0.95384393  0.31782591  0.05834576  1
  Zr  Zr4  1  0.54673851  0.19238495  0.06787758  1
  Zr  Zr5  1  0.95326149  0.69238495  0.06787758  1
  Zr  Zr6  1  0.56152899  0.56940758  0.08017953  1
  Zr  Zr7  1  0.93847101  0.06940758  0.08017953  1
  Zr  Zr8  1  0.05637414  0.45380050  0.09732757  1
  Zr  Zr9  1  0.44362586  0.95380050  0.09732757  1
  Zr  Zr10  1  0.49610537  0.30569041  0.11916799  1
  Zr  Zr11  1  0.00389463  0.80569041  0.11916799  1
  Zr  Zr12  1  0.02957774  0.18155134  0.12761299  1
  Zr  Zr13  1  0.47042226  0.68155134  0.12761299  1
  Zr  Zr14  1  0.95214989  0.55696371  0.15029440  1
  Zr  Zr15  1  0.54785011  0.05696371  0.15029440  1
  Zr  Zr16  1  0.46005999  0.44412475  0.16257418  1
  Zr  Zr17  1  0.03994001  0.94412475  0.16257418  1
  Zr  Zr18  1  0.54443081  0.80656032  0.17869094  1
  Zr  Zr19  1  0.95556919  0.30656032  0.17869094  1
  Zr  Zr20  1  0.46134648  0.18938936  0.19348013  1
  Zr  Zr21  1  0.03865352  0.68938936  0.19348013  1
  Zr  Zr22  1  0.97005512  0.05563749  0.21289450  1
  Zr  Zr23  1  0.52994488  0.55563749  0.21289450  1
  Zr  Zr24  1  0.03062556  0.43961509  0.22705400  1
  Zr  Zr25  1  0.46937444  0.93961509  0.22705400  1
  Zr  Zr26  1  0.96853096  0.80700082  0.24221340  1
  Zr  Zr27  1  0.53146904  0.30700082  0.24221340  1
  Zr  Zr28  1  0.46707859  0.69241214  0.25603558  1
  Zr  Zr29  1  0.03292141  0.19241214  0.25603558  1
  Zr  Zr30  1  0.53121257  0.05771495  0.27355442  1
  Zr  Zr31  1  0.96878743  0.55771495  0.27355442  1
  Zr  Zr32  1  0.03308771  0.94059486  0.28973518  1
  Zr  Zr33  1  0.46691229  0.44059486  0.28973518  1
  Zr  Zr34  1  0.53712125  0.80693103  0.30591400  1
  Zr  Zr35  1  0.96287875  0.30693103  0.30591400  1
  Zr  Zr36  1  0.46287875  0.19306897  0.31908600  1
  Zr  Zr37  1  0.03712125  0.69306897  0.31908600  1
  Zr  Zr38  1  0.53308771  0.55940514  0.33526482  1
  Zr  Zr39  1  0.96691229  0.05940514  0.33526482  1
  Zr  Zr40  1  0.03121257  0.44228505  0.35144558  1
  Zr  Zr41  1  0.46878743  0.94228505  0.35144558  1
  Zr  Zr42  1  0.53292141  0.30758786  0.36896442  1
  Zr  Zr43  1  0.96707859  0.80758786  0.36896442  1
  Zr  Zr44  1  0.46853096  0.69299918  0.38278660  1
  Zr  Zr45  1  0.03146904  0.19299918  0.38278660  1
  Zr  Zr46  1  0.53062556  0.06038491  0.39794600  1
  Zr  Zr47  1  0.96937444  0.56038491  0.39794600  1
  Zr  Zr48  1  0.02994488  0.94436251  0.41210550  1
  Zr  Zr49  1  0.47005512  0.44436251  0.41210550  1
  Zr  Zr50  1  0.96134648  0.31061064  0.43151987  1
  Zr  Zr51  1  0.53865352  0.81061064  0.43151987  1
  Zr  Zr52  1  0.45556919  0.19343968  0.44630906  1
  Zr  Zr53  1  0.04443081  0.69343968  0.44630906  1
  Zr  Zr54  1  0.53994001  0.55587525  0.46242582  1
  Zr  Zr55  1  0.96005999  0.05587525  0.46242582  1
  Zr  Zr56  1  0.04785011  0.44303629  0.47470560  1
  Zr  Zr57  1  0.45214989  0.94303629  0.47470560  1
  Zr  Zr58  1  0.52957774  0.31844866  0.49738701  1
  Zr  Zr59  1  0.97042226  0.81844866  0.49738701  1
  Zr  Zr60  1  0.50389463  0.69430959  0.50583201  1
  Zr  Zr61  1  -0.00389463  0.19430959  0.50583201  1
  Zr  Zr62  1  0.55637414  0.04619950  0.52767243  1
  Zr  Zr63  1  0.94362586  0.54619950  0.52767243  1
  Zr  Zr64  1  0.43847101  0.43059242  0.54482047  1
  Zr  Zr65  1  0.06152899  0.93059242  0.54482047  1
  Zr  Zr66  1  0.45326149  0.80761505  0.55712242  1
  Zr  Zr67  1  0.04673851  0.30761505  0.55712242  1
  Zr  Zr68  1  0.04615607  0.68217409  0.56665424  1
  Zr  Zr69  1  0.45384393  0.18217409  0.56665424  1
  Zr  Zr70  1  0.42767245  0.56137194  0.57537131  1
  Zr  Zr71  1  0.07232755  0.06137194  0.57537131  1
  O  O72  1  0.77442579  0.76871470  0.03504765  1
  O  O73  1  0.72557421  0.26871370  0.03504765  1
  O  O74  1  0.67261459  0.90021645  0.02438964  1
  O  O75  1  0.82738541  0.40021645  0.02438964  1
  O  O76  1  0.76599431  0.63214074  0.04566596  1
  O  O77  1  0.73400569  0.13214074  0.04566596  1
  O  O78  1  0.31872117  0.50820144  0.06076490  1
  O  O79  1  0.18127883  0.00820144  0.06076490  1
  O  O80  1  0.68999125  0.00272855  0.06075483  1
  O  O81  1  0.81000875  0.50272855  0.06075483  1
  O  O82  1  0.22198419  0.88188100  0.07909083  1
  O  O83  1  0.27801581  0.38188100  0.07909083  1
  O  O84  1  0.19567376  0.14134083  0.08735444  1
  O  O85  1  0.30432624  0.64134083  0.08735444  1
  O  O86  1  0.23425684  0.75941514  0.08620442  1
  O  O87  1  0.26574316  0.25941514  0.08620442  1
  O  O88  1  0.76007952  0.25043679  0.09699020  1
  O  O89  1  0.73992048  0.75043579  0.09699020  1
  O  O90  1  0.73037724  0.87522039  0.08958811  1
  O  O91  1  0.76962276  0.37522039  0.08958911  1
  O  O92  1  0.71900612  0.12592431  0.10813640  1
  O  O93  1  0.78099388  0.62592431  0.10813640  1
  O  O94  1  0.25112342  0.01373516  0.12376464  1
  O  O95  1  0.24887658  0.51373516  0.12376464  1
  O  O96  1  0.74032154  0.49483114  0.12362947  1
  O  O97  1  0.75967846  0.99483114  0.12362947  1
  O  O98  1  0.14642119  0.38932739  0.14663993  1
  O  O99  1  0.35357881  0.88932739  0.14663993  1
  O  O100  1  0.36128326  0.14128960  0.15474760  1
  O  O101  1  0.13871674  0.64128960  0.15474860  1
  O  O102  1  0.21323067  0.25621452  0.15205176  1
  O  O103  1  0.28676933  0.75621452  0.15205176  1
  O  O104  1  0.73327656  0.23975602  0.15699797  1
  O  O105  1  0.76672344  0.73975602  0.15699797  1
  O  O106  1  0.87075438  0.85839999  0.15555561  1
  O  O107  1  0.62924562  0.35839999  0.15555561  1
  O  O108  1  0.62211015  0.60527502  0.16447928  1
  O  O109  1  0.87788985  0.10527502  0.16447928  1
  O  O110  1  0.23218235  0.50881878  0.18709400  1
  O  O111  1  0.26781765  0.00881878  0.18709400  1
  O  O112  1  0.74756524  0.98624400  0.18880139  1
  O  O113  1  0.75243476  0.48624400  0.18880139  1
  O  O114  1  0.36185112  0.39217334  0.21369782  1
  O  O115  1  0.13814888  0.89217334  0.21369782  1
  O  O116  1  0.13364433  0.14144267  0.21894113  1
  O  O117  1  0.36635567  0.64144267  0.21894113  1
  O  O118  1  0.25708842  0.26054534  0.21515822  1
  O  O119  1  0.24291158  0.76054534  0.21515822  1
  O  O120  1  0.73750918  0.23778454  0.21968003  1
  O  O121  1  0.76249082  0.73778454  0.21968003  1
  O  O122  1  0.63416055  0.85492992  0.21856261  1
  O  O123  1  0.86583945  0.35492992  0.21856261  1
  O  O124  1  0.62651606  0.10413969  0.22236705  1
  O  O125  1  0.87348394  0.60413969  0.22236705  1
  O  O126  1  0.24270854  0.00796365  0.24973205  1
  O  O127  1  0.25729146  0.50796365  0.24973205  1
  O  O128  1  0.74092824  0.48733539  0.25175932  1
  O  O129  1  0.75907176  0.98733539  0.25175932  1
  O  O130  1  0.13254881  0.39201156  0.27811783  1
  O  O131  1  0.36745119  0.89201156  0.27811783  1
  O  O132  1  0.36566094  0.14356725  0.28044702  1
  O  O133  1  0.13433906  0.64356725  0.28044702  1
  O  O134  1  0.23807269  0.26104146  0.27892708  1
  O  O135  1  0.26192731  0.76104146  0.27892708  1
  O  O136  1  0.74238614  0.73861889  0.28266066  1
  O  O137  1  0.75761386  0.23861889  0.28266066  1
  O  O138  1  0.63123237  0.35556789  0.28168426  1
  O  O139  1  0.86876763  0.85556789  0.28168526  1
  O  O140  1  0.86790785  0.10610498  0.28402047  1
  O  O141  1  0.63209215  0.60610498  0.28402047  1
  O  O142  1  0.24053351  0.51051515  0.31142748  1
  O  O143  1  0.25946649  0.01051515  0.31142748  1
  O  O144  1  0.74053351  0.98948485  0.31357252  1
  O  O145  1  0.75946649  0.48948385  0.31357252  1
  O  O146  1  0.36790785  0.39389502  0.34097953  1
  O  O147  1  0.13209215  0.89389502  0.34097953  1
  O  O148  1  0.36876763  0.64443211  0.34331474  1
  O  O149  1  0.13123237  0.14443211  0.34331474  1
  O  O150  1  0.24238614  0.76138011  0.34233934  1
  O  O151  1  0.25761386  0.26138011  0.34233934  1
  O  O152  1  0.76192731  0.73895754  0.34607292  1
  O  O153  1  0.73807269  0.23895754  0.34607292  1
  O  O154  1  0.63433906  0.85643275  0.34455198  1
  O  O155  1  0.86566094  0.35643275  0.34455298  1
  O  O156  1  0.86745119  0.60798844  0.34688217  1
  O  O157  1  0.63254881  0.10798844  0.34688217  1
  O  O158  1  0.24092824  0.01266361  0.37324068  1
  O  O159  1  0.25907176  0.51266361  0.37324068  1
  O  O160  1  0.74270854  0.49203535  0.37526795  1
  O  O161  1  0.75729146  0.99203535  0.37526795  1
  O  O162  1  0.12651606  0.39586031  0.40263295  1
  O  O163  1  0.37348394  0.89586031  0.40263295  1
  O  O164  1  0.36583945  0.14507008  0.40643639  1
  O  O165  1  0.13416055  0.64507008  0.40643639  1
  O  O166  1  0.23750918  0.26221446  0.40531997  1
  O  O167  1  0.26249082  0.76221446  0.40531997  1
  O  O168  1  0.74291158  0.73945366  0.40984178  1
  O  O169  1  0.75708842  0.23945366  0.40984178  1
  O  O170  1  0.63364433  0.35855733  0.40605887  1
  O  O171  1  0.86635567  0.85855733  0.40605787  1
  O  O172  1  0.86185112  0.10782666  0.41130218  1
  O  O173  1  0.63814888  0.60782666  0.41130218  1
  O  O174  1  0.24756524  0.51375500  0.43619861  1
  O  O175  1  0.25243476  0.01375500  0.43619861  1
  O  O176  1  0.76781765  0.49118022  0.43790600  1
  O  O177  1  0.73218235  0.99118022  0.43790600  1
  O  O178  1  0.12211015  0.89472498  0.46052072  1
  O  O179  1  0.37788985  0.39472498  0.46052072  1
  O  O180  1  0.12924562  0.14160001  0.46944339  1
  O  O181  1  0.37075438  0.64160001  0.46944339  1
  O  O182  1  0.26672344  0.76024298  0.46800203  1
  O  O183  1  0.23327656  0.26024298  0.46800203  1
  O  O184  1  0.71323067  0.24378548  0.47294824  1
  O  O185  1  0.78676933  0.74378448  0.47294824  1
  O  O186  1  0.63871674  0.85871040  0.47025140  1
  O  O187  1  0.86128326  0.35871040  0.47025240  1
  O  O188  1  0.85357881  0.61067261  0.47836007  1
  O  O189  1  0.64642119  0.11067261  0.47836007  1
  O  O190  1  0.24032154  0.00516786  0.50137053  1
  O  O191  1  0.25967846  0.50516786  0.50137053  1
  O  O192  1  0.74887658  0.98626384  0.50123536  1
  O  O193  1  0.75112342  0.48626384  0.50123536  1
  O  O194  1  0.21900612  0.37407569  0.51686360  1
  O  O195  1  0.28099388  0.87407569  0.51686360  1
  O  O196  1  0.23037724  0.62477961  0.53541189  1
  O  O197  1  0.26962276  0.12477961  0.53541089  1
  O  O198  1  0.26007952  0.24956321  0.52800980  1
  O  O199  1  0.23992048  0.74956321  0.52800980  1
  O  O200  1  0.73425684  0.74058486  0.53879558  1
  O  O201  1  0.76574316  0.24058486  0.53879558  1
  O  O202  1  0.80432624  0.85865917  0.53764456  1
  O  O203  1  0.69567376  0.35865917  0.53764456  1
  O  O204  1  0.77801581  0.11811900  0.54590917  1
  O  O205  1  0.72198419  0.61811900  0.54590917  1
  O  O206  1  0.18999125  0.49727045  0.56424517  1
  O  O207  1  0.31000875  0.99727045  0.56424517  1
  O  O208  1  0.68127883  0.49179756  0.56423510  1
  O  O209  1  0.81872117  0.99179756  0.56423510  1
  O  O210  1  0.26599431  0.86785926  0.57933404  1
  O  O211  1  0.23400569  0.36785926  0.57933404  1
  O  O212  1  0.32738541  0.09978355  0.60060936  1
  O  O213  1  0.17261459  0.59978355  0.60060936  1
  O  O214  1  0.27442579  0.73128530  0.58995235  1
  O  O215  1  0.22557421  0.23128530  0.58995235  1
