# Supplementary material for: Band Alignment of Oxides by Learnable Structural-Descriptor-Aided Neural Network and Transfer Learning
Source: J Am Chem Soc. 2024 Mar 28;146(14):9697–708. doi: 10.1021/jacs.3c13574 (PMC11009958; doi:10.1021/jacs.3c13574)
Supplement: Supplementary file 3 — ja3c13574_si_003.zip [file ja3c13574_si_003.zip › Data_S2/after_optimization/binary/1062.cif]

# generated using pymatgen
data_ZrO2
_symmetry_space_group_name_H-M   'P 1'
_cell_length_a   5.29116000
_cell_length_b   20.98374767
_cell_length_c   41.01056800
_cell_angle_alpha   75.85955441
_cell_angle_beta   90.00000000
_cell_angle_gamma   90.00000000
_symmetry_Int_Tables_number   1
_chemical_formula_structural   ZrO2
_chemical_formula_sum   'Zr72 O144'
_cell_volume   4415.36938198
_cell_formula_units_Z   72
loop_
 _symmetry_equiv_pos_site_id
 _symmetry_equiv_pos_as_xyz
  1  'x, y, z'
loop_
 _atom_site_type_symbol
 _atom_site_label
 _atom_site_symmetry_multiplicity
 _atom_site_fract_x
 _atom_site_fract_y
 _atom_site_fract_z
 _atom_site_occupancy
  Zr  Zr0  1  0.41419527  0.67213532  0.01927569  1
  Zr  Zr1  1  0.08580473  0.17213532  0.01927569  1
  Zr  Zr2  1  0.54414450  0.04042244  0.02098867  1
  Zr  Zr3  1  0.95585550  0.54042244  0.02098867  1
  Zr  Zr4  1  0.00062892  0.92840257  0.04155735  1
  Zr  Zr5  1  0.49937108  0.42840257  0.04155735  1
  Zr  Zr6  1  0.48369484  0.80243722  0.05520977  1
  Zr  Zr7  1  0.01630516  0.30243722  0.05520977  1
  Zr  Zr8  1  0.53376585  0.19849750  0.06612405  1
  Zr  Zr9  1  0.96623415  0.69849750  0.06612405  1
  Zr  Zr10  1  0.54670663  0.54959804  0.08408776  1
  Zr  Zr11  1  0.95329337  0.04959804  0.08408776  1
  Zr  Zr12  1  0.05468238  0.43878489  0.10276527  1
  Zr  Zr13  1  0.44531762  0.93878489  0.10276527  1
  Zr  Zr14  1  0.56977740  0.30862099  0.11579926  1
  Zr  Zr15  1  0.93022260  0.80862099  0.11579926  1
  Zr  Zr16  1  0.04965587  0.19562953  0.13518856  1
  Zr  Zr17  1  0.45034413  0.69562953  0.13518856  1
  Zr  Zr18  1  0.95576483  0.55837498  0.14788169  1
  Zr  Zr19  1  0.54423517  0.05837498  0.14788169  1
  Zr  Zr20  1  0.47303693  0.44234294  0.16414397  1
  Zr  Zr21  1  0.02696307  0.94234294  0.16414397  1
  Zr  Zr22  1  0.52646003  0.81057121  0.18082756  1
  Zr  Zr23  1  0.97353997  0.31057121  0.18082756  1
  Zr  Zr24  1  0.47501368  0.19386771  0.19445251  1
  Zr  Zr25  1  0.02498632  0.69386771  0.19445251  1
  Zr  Zr26  1  0.97070139  0.05849934  0.21076598  1
  Zr  Zr27  1  0.52929861  0.55849934  0.21076598  1
  Zr  Zr28  1  0.03521700  0.44338329  0.22624433  1
  Zr  Zr29  1  0.46478300  0.94338329  0.22624433  1
  Zr  Zr30  1  0.96399100  0.80866374  0.24368002  1
  Zr  Zr31  1  0.53600900  0.30866374  0.24368002  1
  Zr  Zr32  1  0.46483823  0.69249610  0.25635039  1
  Zr  Zr33  1  0.03516177  0.19249610  0.25635039  1
  Zr  Zr34  1  0.53822302  0.05772288  0.27345920  1
  Zr  Zr35  1  0.96177698  0.55772288  0.27345920  1
  Zr  Zr36  1  0.03822302  0.94227712  0.28904080  1
  Zr  Zr37  1  0.46177698  0.44227712  0.28904080  1
  Zr  Zr38  1  0.53516177  0.80750390  0.30614961  1
  Zr  Zr39  1  0.96483823  0.30750390  0.30614961  1
  Zr  Zr40  1  0.46399100  0.19133626  0.31881998  1
  Zr  Zr41  1  0.03600900  0.69133626  0.31881998  1
  Zr  Zr42  1  0.53521700  0.55661671  0.33625567  1
  Zr  Zr43  1  0.96478300  0.05661671  0.33625567  1
  Zr  Zr44  1  0.02929861  0.44150066  0.35173402  1
  Zr  Zr45  1  0.47070139  0.94150066  0.35173402  1
  Zr  Zr46  1  0.52498632  0.30613229  0.36804749  1
  Zr  Zr47  1  0.97501368  0.80613229  0.36804749  1
  Zr  Zr48  1  0.47353997  0.68942879  0.38167244  1
  Zr  Zr49  1  0.02646003  0.18942879  0.38167244  1
  Zr  Zr50  1  0.52696307  0.05765706  0.39835603  1
  Zr  Zr51  1  0.97303693  0.55765706  0.39835603  1
  Zr  Zr52  1  0.04423517  0.94162502  0.41461831  1
  Zr  Zr53  1  0.45576483  0.44162502  0.41461831  1
  Zr  Zr54  1  0.95034413  0.30437047  0.42731144  1
  Zr  Zr55  1  0.54965587  0.80437047  0.42731144  1
  Zr  Zr56  1  0.43022260  0.19137901  0.44670074  1
  Zr  Zr57  1  0.06977740  0.69137901  0.44670074  1
  Zr  Zr58  1  0.55468238  0.56121511  0.45973473  1
  Zr  Zr59  1  0.94531762  0.06121511  0.45973473  1
  Zr  Zr60  1  0.04670663  0.45040196  0.47841224  1
  Zr  Zr61  1  0.45329337  0.95040196  0.47841224  1
  Zr  Zr62  1  0.46623415  0.30150250  0.49637595  1
  Zr  Zr63  1  0.03376585  0.80150250  0.49637595  1
  Zr  Zr64  1  0.51630516  0.69756278  0.50729023  1
  Zr  Zr65  1  0.98369484  0.19756278  0.50729023  1
  Zr  Zr66  1  0.50062892  0.07159743  0.52094265  1
  Zr  Zr67  1  0.99937108  0.57159743  0.52094265  1
  Zr  Zr68  1  0.45585550  0.45957756  0.54151133  1
  Zr  Zr69  1  0.04414450  0.95957756  0.54151133  1
  Zr  Zr70  1  0.58580473  0.82786468  0.54322431  1
  Zr  Zr71  1  0.91419527  0.32786468  0.54322431  1
  O  O72  1  0.69884428  0.48809413  0.00279750  1
  O  O73  1  0.80115572  0.98809413  0.00279750  1
  O  O74  1  0.34810291  0.89283582  0.03304166  1
  O  O75  1  0.15189709  0.39283582  0.03304166  1
  O  O76  1  0.17688653  0.61859175  0.99767502  1
  O  O77  1  0.32311347  0.11859175  0.99767502  1
  O  O78  1  0.28540453  0.24955835  0.02814988  1
  O  O79  1  0.21459547  0.74955835  0.02814988  1
  O  O80  1  0.68910079  0.73591641  0.03143895  1
  O  O81  1  0.81089921  0.23591541  0.03143895  1
  O  O82  1  0.85883684  0.83673708  0.05547658  1
  O  O83  1  0.64116316  0.33673708  0.05547658  1
  O  O84  1  0.70580341  0.60424950  0.03441593  1
  O  O85  1  0.79419659  0.10424950  0.03441593  1
  O  O86  1  0.26331203  0.50520972  0.05533575  1
  O  O87  1  0.23668797  0.00520972  0.05533575  1
  O  O88  1  0.72052846  0.98176506  0.06578883  1
  O  O89  1  0.77947154  0.48176506  0.06578883  1
  O  O90  1  0.08965376  0.89937625  0.09677655  1
  O  O91  1  0.41034624  0.39937625  0.09677655  1
  O  O92  1  0.20237130  0.13299013  0.06749360  1
  O  O93  1  0.29762870  0.63299013  0.06749360  1
  O  O94  1  0.20744670  0.75002301  0.09320135  1
  O  O95  1  0.29255330  0.25002301  0.09320135  1
  O  O96  1  0.79454201  0.23261201  0.09652281  1
  O  O97  1  0.70545799  0.73261101  0.09652281  1
  O  O98  1  0.56397927  0.84605079  0.10391472  1
  O  O99  1  0.93602073  0.34605079  0.10391572  1
  O  O100  1  0.66932740  0.10851512  0.09756791  1
  O  O101  1  0.83067260  0.60851512  0.09756791  1
  O  O102  1  0.23596609  0.01543838  0.12148196  1
  O  O103  1  0.26403391  0.51543838  0.12148196  1
  O  O104  1  0.74914324  0.48752813  0.12650028  1
  O  O105  1  0.75085676  0.98752813  0.12650028  1
  O  O106  1  0.12999302  0.39943094  0.15582077  1
  O  O107  1  0.37000698  0.89943094  0.15582077  1
  O  O108  1  0.38214981  0.14488309  0.15362152  1
  O  O109  1  0.11785019  0.64488309  0.15362252  1
  O  O110  1  0.25830574  0.26387061  0.15491291  1
  O  O111  1  0.24169426  0.76387061  0.15491291  1
  O  O112  1  0.77074695  0.23961228  0.15853555  1
  O  O113  1  0.72925305  0.73961228  0.15853555  1
  O  O114  1  0.86523760  0.85513462  0.15937194  1
  O  O115  1  0.63476240  0.35513462  0.15937194  1
  O  O116  1  0.61751931  0.60685352  0.15905717  1
  O  O117  1  0.88248069  0.10685352  0.15905717  1
  O  O118  1  0.23817767  0.51204476  0.18547890  1
  O  O119  1  0.26182233  0.01204476  0.18547890  1
  O  O120  1  0.74147459  0.99085400  0.18866452  1
  O  O121  1  0.75852541  0.49085400  0.18866452  1
  O  O122  1  0.37735063  0.39628954  0.21663853  1
  O  O123  1  0.12264937  0.89628954  0.21663853  1
  O  O124  1  0.13224909  0.14660859  0.21525664  1
  O  O125  1  0.36775091  0.64660859  0.21525664  1
  O  O126  1  0.26476664  0.26184092  0.21753441  1
  O  O127  1  0.23523336  0.76184092  0.21753441  1
  O  O128  1  0.74528511  0.24046741  0.22027608  1
  O  O129  1  0.75471489  0.74046741  0.22027608  1
  O  O130  1  0.62537007  0.85627712  0.22135998  1
  O  O131  1  0.87462993  0.35627712  0.22135998  1
  O  O132  1  0.63413187  0.10640716  0.22162114  1
  O  O133  1  0.86586813  0.60640716  0.22162114  1
  O  O134  1  0.24314365  0.01201976  0.24858038  1
  O  O135  1  0.25685635  0.51201976  0.24858038  1
  O  O136  1  0.73695458  0.48912978  0.25116768  1
  O  O137  1  0.76304542  0.98912978  0.25116768  1
  O  O138  1  0.12536951  0.39487457  0.27852114  1
  O  O139  1  0.37463049  0.89487457  0.27852114  1
  O  O140  1  0.37334814  0.14490948  0.27830546  1
  O  O141  1  0.12665186  0.64490948  0.27830546  1
  O  O142  1  0.23924691  0.26103384  0.27977873  1
  O  O143  1  0.26075309  0.76103384  0.27977873  1
  O  O144  1  0.73924691  0.73896516  0.28272127  1
  O  O145  1  0.76075309  0.23896516  0.28272127  1
  O  O146  1  0.62665186  0.35509052  0.28419354  1
  O  O147  1  0.87334814  0.85509052  0.28419454  1
  O  O148  1  0.87463049  0.10512543  0.28397886  1
  O  O149  1  0.62536951  0.60512543  0.28397886  1
  O  O150  1  0.23695458  0.51086922  0.31133232  1
  O  O151  1  0.26304542  0.01086922  0.31133232  1
  O  O152  1  0.74314365  0.98798024  0.31391962  1
  O  O153  1  0.75685635  0.48797924  0.31391962  1
  O  O154  1  0.36586813  0.39359284  0.34087886  1
  O  O155  1  0.13413187  0.89359284  0.34087886  1
  O  O156  1  0.37462993  0.64372288  0.34113902  1
  O  O157  1  0.12537007  0.14372288  0.34113902  1
  O  O158  1  0.24528511  0.75953159  0.34222392  1
  O  O159  1  0.25471489  0.25953159  0.34222392  1
  O  O160  1  0.76476664  0.73815808  0.34496559  1
  O  O161  1  0.73523336  0.23815808  0.34496559  1
  O  O162  1  0.63224909  0.85339141  0.34724236  1
  O  O163  1  0.86775091  0.35339141  0.34724336  1
  O  O164  1  0.87735063  0.60371046  0.34586147  1
  O  O165  1  0.62264937  0.10371046  0.34586147  1
  O  O166  1  0.24147459  0.00914500  0.37383548  1
  O  O167  1  0.25852541  0.50914500  0.37383548  1
  O  O168  1  0.73817767  0.48795424  0.37702110  1
  O  O169  1  0.76182233  0.98795424  0.37702110  1
  O  O170  1  0.11751931  0.39314648  0.40344283  1
  O  O171  1  0.38248069  0.89314648  0.40344283  1
  O  O172  1  0.36523760  0.14486538  0.40312706  1
  O  O173  1  0.13476240  0.64486538  0.40312706  1
  O  O174  1  0.22925305  0.26038672  0.40396445  1
  O  O175  1  0.27074695  0.76038672  0.40396445  1
  O  O176  1  0.75830574  0.73612839  0.40758709  1
  O  O177  1  0.74169426  0.23612839  0.40758709  1
  O  O178  1  0.61785019  0.35511691  0.40887848  1
  O  O179  1  0.88214981  0.85511691  0.40887748  1
  O  O180  1  0.87000698  0.10056906  0.40667923  1
  O  O181  1  0.62999302  0.60056906  0.40667923  1
  O  O182  1  0.24914324  0.51247087  0.43599972  1
  O  O183  1  0.25085676  0.01247087  0.43599972  1
  O  O184  1  0.76403391  0.48456062  0.44101804  1
  O  O185  1  0.73596609  0.98456062  0.44101804  1
  O  O186  1  0.16932740  0.89148488  0.46493209  1
  O  O187  1  0.33067260  0.39148488  0.46493209  1
  O  O188  1  0.06397927  0.15394921  0.45858428  1
  O  O189  1  0.43602073  0.65394921  0.45858428  1
  O  O190  1  0.29454201  0.76738799  0.46597719  1
  O  O191  1  0.20545799  0.26738799  0.46597719  1
  O  O192  1  0.70744670  0.24997699  0.46929865  1
  O  O193  1  0.79255330  0.74997599  0.46929865  1
  O  O194  1  0.70237130  0.86700987  0.49500540  1
  O  O195  1  0.79762870  0.36700987  0.49500640  1
  O  O196  1  0.91034624  0.60062375  0.46572345  1
  O  O197  1  0.58965376  0.10062375  0.46572345  1
  O  O198  1  0.22052846  0.01823394  0.49671117  1
  O  O199  1  0.27947154  0.51823394  0.49671117  1
  O  O200  1  0.73668797  0.99478928  0.50716425  1
  O  O201  1  0.76331203  0.49478928  0.50716425  1
  O  O202  1  0.20580341  0.39575050  0.52808407  1
  O  O203  1  0.29419659  0.89575050  0.52808407  1
  O  O204  1  0.14116316  0.66326292  0.50702342  1
  O  O205  1  0.35883684  0.16326292  0.50702242  1
  O  O206  1  0.18910079  0.26408359  0.53106105  1
  O  O207  1  0.31089921  0.76408359  0.53106105  1
  O  O208  1  0.78540453  0.75044165  0.53435012  1
  O  O209  1  0.71459547  0.25044165  0.53435012  1
  O  O210  1  0.82311347  0.88140825  0.56482398  1
  O  O211  1  0.67688653  0.38140825  0.56482398  1
  O  O212  1  0.84810291  0.10716418  0.52945834  1
  O  O213  1  0.65189709  0.60716418  0.52945834  1
  O  O214  1  0.19884428  0.51190487  0.55970250  1
  O  O215  1  0.30115572  0.01190487  0.55970250  1
