# Supplementary material for: Band Alignment of Oxides by Learnable Structural-Descriptor-Aided Neural Network and Transfer Learning
Source: J Am Chem Soc. 2024 Mar 28;146(14):9697–708. doi: 10.1021/jacs.3c13574 (PMC11009958; doi:10.1021/jacs.3c13574)
Supplement: Supplementary file 3 — ja3c13574_si_003.zip [file ja3c13574_si_003.zip › Data_S2/after_optimization/binary/1063.cif]

# generated using pymatgen
data_ZrO2
_symmetry_space_group_name_H-M   'P 1'
_cell_length_a   11.46760651
_cell_length_b   12.56125655
_cell_length_c   36.07668228
_cell_angle_alpha   93.77345467
_cell_angle_beta   92.70442864
_cell_angle_gamma   58.38394965
_symmetry_Int_Tables_number   1
_chemical_formula_structural   ZrO2
_chemical_formula_sum   'Zr72 O144'
_cell_volume   4415.36938198
_cell_formula_units_Z   72
loop_
 _symmetry_equiv_pos_site_id
 _symmetry_equiv_pos_as_xyz
  1  'x, y, z'
loop_
 _atom_site_type_symbol
 _atom_site_label
 _atom_site_symmetry_multiplicity
 _atom_site_fract_x
 _atom_site_fract_y
 _atom_site_fract_z
 _atom_site_occupancy
  Zr  Zr0  1  0.84559998  0.57177006  0.05038330  1
  Zr  Zr1  1  0.86632432  0.04357740  0.05673892  1
  Zr  Zr2  1  0.28824434  0.42008727  0.06346960  1
  Zr  Zr3  1  0.26559994  0.90555117  0.06421723  1
  Zr  Zr4  1  0.61156795  0.33980512  0.06481897  1
  Zr  Zr5  1  0.63180971  0.82886211  0.07070949  1
  Zr  Zr6  1  0.95482361  0.23898620  0.08637560  1
  Zr  Zr7  1  0.98931422  0.72663617  0.08562689  1
  Zr  Zr8  1  0.31825927  0.15378121  0.08552642  1
  Zr  Zr9  1  0.36494953  0.63836037  0.09608102  1
  Zr  Zr10  1  0.65806120  0.05914241  0.11685870  1
  Zr  Zr11  1  0.70248164  0.52118077  0.11892146  1
  Zr  Zr12  1  0.04856800  0.96650670  0.13654985  1
  Zr  Zr13  1  0.07496764  0.43957534  0.13203493  1
  Zr  Zr14  1  0.39594063  0.87319236  0.14765202  1
  Zr  Zr15  1  0.41923329  0.34170201  0.15320560  1
  Zr  Zr16  1  0.77521953  0.77729821  0.16026486  1
  Zr  Zr17  1  0.79149919  0.25322006  0.16714557  1
  Zr  Zr18  1  0.11817675  0.67883654  0.17747015  1
  Zr  Zr19  1  0.14575896  0.15596472  0.18080356  1
  Zr  Zr20  1  0.47855733  0.59693180  0.19176007  1
  Zr  Zr21  1  0.51520380  0.06593232  0.19594740  1
  Zr  Zr22  1  0.83199732  0.49030122  0.20794511  1
  Zr  Zr23  1  0.86160734  0.96703397  0.21548040  1
  Zr  Zr24  1  0.19908246  0.40709001  0.22319787  1
  Zr  Zr25  1  0.23125389  0.88317232  0.22967251  1
  Zr  Zr26  1  0.54828314  0.30809315  0.24153257  1
  Zr  Zr27  1  0.58273136  0.77708331  0.24377509  1
  Zr  Zr28  1  0.92006938  0.21975716  0.25544499  1
  Zr  Zr29  1  0.95157098  0.69081910  0.25880107  1
  Zr  Zr30  1  0.26968086  0.11665902  0.27102624  1
  Zr  Zr31  1  0.29749852  0.59486376  0.27664300  1
  Zr  Zr32  1  0.63894382  0.03031535  0.28567769  1
  Zr  Zr33  1  0.66819012  0.50754932  0.29107137  1
  Zr  Zr34  1  0.98753830  0.93212127  0.30445447  1
  Zr  Zr35  1  0.01672451  0.40389632  0.30634991  1
  Zr  Zr36  1  0.35827549  0.84610368  0.31865009  1
  Zr  Zr37  1  0.38746170  0.31787873  0.32054553  1
  Zr  Zr38  1  0.70680988  0.74245068  0.33392863  1
  Zr  Zr39  1  0.73605618  0.21968465  0.33932231  1
  Zr  Zr40  1  0.07750148  0.65513624  0.34835700  1
  Zr  Zr41  1  0.10531914  0.13334098  0.35397376  1
  Zr  Zr42  1  0.42342902  0.55918090  0.36619893  1
  Zr  Zr43  1  0.45493062  0.03024284  0.36955501  1
  Zr  Zr44  1  0.79226864  0.47291669  0.38122491  1
  Zr  Zr45  1  0.82671686  0.94190685  0.38346743  1
  Zr  Zr46  1  0.14374611  0.36682768  0.39532749  1
  Zr  Zr47  1  0.17591754  0.84290999  0.40180213  1
  Zr  Zr48  1  0.51339266  0.28296603  0.40951960  1
  Zr  Zr49  1  0.54300268  0.75969878  0.41705489  1
  Zr  Zr50  1  0.85979620  0.18406768  0.42905260  1
  Zr  Zr51  1  0.89644267  0.65306820  0.43323993  1
  Zr  Zr52  1  0.22924104  0.09403528  0.44419644  1
  Zr  Zr53  1  0.25682325  0.57116346  0.44752985  1
  Zr  Zr54  1  0.58350081  0.99677994  0.45785443  1
  Zr  Zr55  1  0.59978047  0.47270179  0.46473514  1
  Zr  Zr56  1  0.95576671  0.90829799  0.47179440  1
  Zr  Zr57  1  0.97905937  0.37680764  0.47734798  1
  Zr  Zr58  1  0.30003236  0.81042466  0.49296507  1
  Zr  Zr59  1  0.32643200  0.28349330  0.48845015  1
  Zr  Zr60  1  0.67251836  0.72881923  0.50607854  1
  Zr  Zr61  1  0.71693880  0.19085759  0.50814130  1
  Zr  Zr62  1  0.01005047  0.61163963  0.52891898  1
  Zr  Zr63  1  0.05674073  0.09621879  0.53947358  1
  Zr  Zr64  1  0.38568578  0.52336383  0.53937311  1
  Zr  Zr65  1  0.42017639  0.01101380  0.53862440  1
  Zr  Zr66  1  0.74319029  0.42113789  0.55429051  1
  Zr  Zr67  1  0.76343205  0.91019488  0.56018103  1
  Zr  Zr68  1  0.10940006  0.34444883  0.56078277  1
  Zr  Zr69  1  0.08675566  0.82991273  0.56153040  1
  Zr  Zr70  1  0.50867568  0.20642260  0.56826108  1
  Zr  Zr71  1  0.52940002  0.67822994  0.57461670  1
  O  O72  1  0.44653558  0.39577035  0.03300232  1
  O  O73  1  0.65827841  0.69209415  0.03182456  1
  O  O74  1  0.29849302  0.26478157  0.04438686  1
  O  O75  1  0.84332962  0.73491999  0.04817649  1
  O  O76  1  0.82310619  0.22187158  0.04380503  1
  O  O77  1  0.32705780  0.73141704  0.04844219  1
  O  O78  1  0.97211981  0.85975772  0.05176055  1
  O  O79  1  0.26104236  0.05845996  0.04937997  1
  O  O80  1  0.65736193  0.15152755  0.06830881  1
  O  O81  1  0.84561784  0.42760516  0.07180311  1
  O  O82  1  0.56753241  0.52207804  0.07734131  1
  O  O83  1  0.05043460  0.03339651  0.07669620  1
  O  O84  1  0.04611646  0.51967583  0.07352387  1
  O  O85  1  0.53399619  0.02178067  0.07718934  1
  O  O86  1  0.20183176  0.61540731  0.08000330  1
  O  O87  1  0.45375196  0.85032488  0.09076763  1
  O  O88  1  0.85353948  0.04162532  0.11215990  1
  O  O89  1  0.10051160  0.28011343  0.09925431  1
  O  O90  1  0.76827010  0.85978435  0.10830570  1
  O  O91  1  0.28003651  0.34068836  0.11215919  1
  O  O92  1  0.24881567  0.83920596  0.11412563  1
  O  O93  1  0.76074337  0.32294574  0.11231103  1
  O  O94  1  0.44440706  0.41879543  0.10492972  1
  O  O95  1  0.74115117  0.66354095  0.10356831  1
  O  O96  1  0.03395665  0.81095837  0.13510728  1
  O  O97  1  0.27986309  0.06272883  0.13377253  1
  O  O98  1  0.99350989  0.16460450  0.13954373  1
  O  O99  1  0.50530802  0.66296874  0.13852347  1
  O  O100  1  0.46672305  0.14929688  0.14168764  1
  O  O101  1  0.97972207  0.64205969  0.13968510  1
  O  O102  1  0.63349175  0.22432743  0.15111534  1
  O  O103  1  0.88820221  0.47011034  0.15002000  1
  O  O104  1  0.30430685  0.64160831  0.15761496  1
  O  O105  1  0.55661938  0.89879452  0.16080403  1
  O  O106  1  0.20803424  0.48088399  0.16994559  1
  O  O107  1  0.72415177  0.97127973  0.17192048  1
  O  O108  1  0.68249979  0.46124896  0.17214003  1
  O  O109  1  0.19825241  0.95852756  0.17591309  1
  O  O110  1  0.90958098  0.06542241  0.18235030  1
  O  O111  1  0.14779407  0.31773147  0.17779673  1
  O  O112  1  0.46986021  0.43683464  0.19787061  1
  O  O113  1  0.72324834  0.68584003  0.19630492  1
  O  O114  1  0.43073695  0.79219910  0.20131965  1
  O  O115  1  0.93748276  0.28581647  0.20215064  1
  O  O116  1  0.90899169  0.77302665  0.20336862  1
  O  O117  1  0.41195048  0.26802038  0.20595682  1
  O  O118  1  0.08150736  0.84397315  0.21099814  1
  O  O119  1  0.33052959  0.09250777  0.21251140  1
  O  O120  1  0.73283870  0.28033778  0.22496527  1
  O  O121  1  0.98201694  0.52940433  0.22521636  1
  O  O122  1  0.64883758  0.10573513  0.23241774  1
  O  O123  1  0.15720679  0.59802633  0.23329993  1
  O  O124  1  0.12459867  0.09067604  0.23534553  1
  O  O125  1  0.63380875  0.58060365  0.23565259  1
  O  O126  1  0.33933180  0.68621829  0.23796743  1
  O  O127  1  0.59239740  0.93660123  0.23948988  1
  O  O128  1  0.91032052  0.06052328  0.26127230  1
  O  O129  1  0.15937556  0.31154480  0.26069356  1
  O  O130  1  0.86713500  0.41794662  0.26355026  1
  O  O131  1  0.37808339  0.90956267  0.26510073  1
  O  O132  1  0.34111934  0.40325178  0.26641683  1
  O  O133  1  0.85255661  0.89256484  0.26777138  1
  O  O134  1  0.51491868  0.47126814  0.27570595  1
  O  O135  1  0.76548986  0.72076868  0.27573342  1
  O  O136  1  0.17321201  0.90266554  0.28681966  1
  O  O137  1  0.42208321  0.15444696  0.28638714  1
  O  O138  1  0.08656458  0.73024697  0.29471581  1
  O  O139  1  0.59492316  0.22331236  0.29618995  1
  O  O140  1  0.56176961  0.71346108  0.29736726  1
  O  O141  1  0.07020821  0.20612958  0.29901251  1
  O  O142  1  0.77901217  0.31252530  0.30195445  1
  O  O143  1  0.02835297  0.56274917  0.30241890  1
  O  O144  1  0.34664703  0.68725083  0.32258110  1
  O  O145  1  0.59598783  0.93747470  0.32304555  1
  O  O146  1  0.30479179  0.04387042  0.32598749  1
  O  O147  1  0.81323039  0.53653892  0.32763274  1
  O  O148  1  0.78007684  0.02668764  0.32881005  1
  O  O149  1  0.28843542  0.51975203  0.33028419  1
  O  O150  1  0.95291679  0.09555304  0.33861286  1
  O  O151  1  0.20178799  0.34733446  0.33818034  1
  O  O152  1  0.60951014  0.52923132  0.34926658  1
  O  O153  1  0.86008132  0.77873186  0.34929405  1
  O  O154  1  0.52244339  0.35743416  0.35722862  1
  O  O155  1  0.03388066  0.84674822  0.35858317  1
  O  O156  1  0.99691661  0.34043733  0.35989927  1
  O  O157  1  0.50786500  0.83205338  0.36144974  1
  O  O158  1  0.21562444  0.93845520  0.36430644  1
  O  O159  1  0.46467948  0.18947672  0.36372770  1
  O  O160  1  0.78260260  0.31339877  0.38551012  1
  O  O161  1  0.03566820  0.56378171  0.38703257  1
  O  O162  1  0.74119125  0.66939635  0.38934741  1
  O  O163  1  0.25040133  0.15932396  0.38965447  1
  O  O164  1  0.21779321  0.65197367  0.39170007  1
  O  O165  1  0.72616242  0.14426387  0.39258226  1
  O  O166  1  0.39298306  0.72059567  0.39978364  1
  O  O167  1  0.64216130  0.96966222  0.40003473  1
  O  O168  1  0.04447041  0.15749223  0.41248860  1
  O  O169  1  0.29349264  0.40602685  0.41400186  1
  O  O170  1  0.96304952  0.98197862  0.41904318  1
  O  O171  1  0.46600831  0.47697335  0.42163138  1
  O  O172  1  0.43751724  0.96418353  0.42284936  1
  O  O173  1  0.94426305  0.45780090  0.42368035  1
  O  O174  1  0.65175166  0.56415997  0.42869508  1
  O  O175  1  0.90513979  0.81316536  0.42712939  1
  O  O176  1  0.22720593  0.93226853  0.44720327  1
  O  O177  1  0.46541902  0.18457759  0.44264970  1
  O  O178  1  0.17674759  0.29147244  0.44908691  1
  O  O179  1  0.69250021  0.78875104  0.45285997  1
  O  O180  1  0.65084823  0.27872027  0.45307952  1
  O  O181  1  0.16696576  0.76911501  0.45505441  1
  O  O182  1  0.81838062  0.35120548  0.46419597  1
  O  O183  1  0.07069315  0.60839169  0.46738504  1
  O  O184  1  0.48679779  0.77988966  0.47498000  1
  O  O185  1  0.74150825  0.02567257  0.47388466  1
  O  O186  1  0.39527793  0.60794031  0.48531490  1
  O  O187  1  0.90827695  0.10070312  0.48331236  1
  O  O188  1  0.86969198  0.58703126  0.48647653  1
  O  O189  1  0.38149011  0.08539550  0.48545627  1
  O  O190  1  0.09513691  0.18727117  0.49122747  1
  O  O191  1  0.34104335  0.43904163  0.48989272  1
  O  O192  1  0.63384883  0.58645905  0.52143169  1
  O  O193  1  0.93059294  0.83120457  0.52007028  1
  O  O194  1  0.61425663  0.92705426  0.51268897  1
  O  O195  1  0.12618433  0.41079404  0.51087437  1
  O  O196  1  0.09496349  0.90931164  0.51284081  1
  O  O197  1  0.60672990  0.39021465  0.51669430  1
  O  O198  1  0.27448840  0.96988657  0.52574569  1
  O  O199  1  0.52146052  0.20837468  0.51284010  1
  O  O200  1  0.92124804  0.39967512  0.53423237  1
  O  O201  1  0.17316824  0.63459269  0.54499670  1
  O  O202  1  0.84100381  0.22821833  0.54781066  1
  O  O203  1  0.32888354  0.73032417  0.55147613  1
  O  O204  1  0.32456540  0.21660349  0.54830380  1
  O  O205  1  0.80746759  0.72792196  0.54765869  1
  O  O206  1  0.52938216  0.82239484  0.55319689  1
  O  O207  1  0.71763807  0.09847245  0.55669119  1
  O  O208  1  0.11395764  0.19154004  0.57562003  1
  O  O209  1  0.40288019  0.39024228  0.57323945  1
  O  O210  1  0.04794220  0.51858296  0.57655781  1
  O  O211  1  0.55189381  0.02812842  0.58119497  1
  O  O212  1  0.53167038  0.51508001  0.57682351  1
  O  O213  1  0.07650698  0.98521743  0.58061314  1
  O  O214  1  0.71672159  0.55790585  0.59317544  1
  O  O215  1  0.92846442  0.85422965  0.59199768  1
