# Supplementary material for: Band Alignment of Oxides by Learnable Structural-Descriptor-Aided Neural Network and Transfer Learning
Source: J Am Chem Soc. 2024 Mar 28;146(14):9697–708. doi: 10.1021/jacs.3c13574 (PMC11009958; doi:10.1021/jacs.3c13574)
Supplement: Supplementary file 3 — ja3c13574_si_003.zip [file ja3c13574_si_003.zip › Data_S2/after_optimization/binary/1064.cif]

# generated using pymatgen
data_ZrO2
_symmetry_space_group_name_H-M   'P 1'
_cell_length_a   11.46760651
_cell_length_b   12.56125655
_cell_length_c   36.07668228
_cell_angle_alpha   93.77345467
_cell_angle_beta   92.70442864
_cell_angle_gamma   58.38394965
_symmetry_Int_Tables_number   1
_chemical_formula_structural   ZrO2
_chemical_formula_sum   'Zr72 O144'
_cell_volume   4415.36938198
_cell_formula_units_Z   72
loop_
 _symmetry_equiv_pos_site_id
 _symmetry_equiv_pos_as_xyz
  1  'x, y, z'
loop_
 _atom_site_type_symbol
 _atom_site_label
 _atom_site_symmetry_multiplicity
 _atom_site_fract_x
 _atom_site_fract_y
 _atom_site_fract_z
 _atom_site_occupancy
  Zr  Zr0  1  0.15287421  0.71712675  0.02706754  1
  Zr  Zr1  1  0.16279154  0.21533106  0.02520538  1
  Zr  Zr2  1  0.52975853  0.61768470  0.02558235  1
  Zr  Zr3  1  0.56173759  0.09010745  0.03074451  1
  Zr  Zr4  1  0.89568370  0.53197484  0.04145163  1
  Zr  Zr5  1  0.91408291  0.01884723  0.04043814  1
  Zr  Zr6  1  0.23722719  0.43352611  0.04703052  1
  Zr  Zr7  1  0.27767413  0.89640593  0.05075806  1
  Zr  Zr8  1  0.60491875  0.35489451  0.06232826  1
  Zr  Zr9  1  0.64054784  0.82096484  0.06469145  1
  Zr  Zr10  1  0.94345568  0.23851864  0.08122126  1
  Zr  Zr11  1  0.97230497  0.72041218  0.09292088  1
  Zr  Zr12  1  0.33755201  0.14773703  0.09850667  1
  Zr  Zr13  1  0.35990584  0.62961881  0.10531439  1
  Zr  Zr14  1  0.67778569  0.06225334  0.11822629  1
  Zr  Zr15  1  0.70867742  0.52925379  0.12112777  1
  Zr  Zr16  1  0.04745220  0.96992208  0.12922787  1
  Zr  Zr17  1  0.07964236  0.44147446  0.13344610  1
  Zr  Zr18  1  0.39575642  0.86480194  0.14396447  1
  Zr  Zr19  1  0.42337427  0.34410536  0.15078408  1
  Zr  Zr20  1  0.75782851  0.78251116  0.16030658  1
  Zr  Zr21  1  0.79451064  0.25831553  0.16579555  1
  Zr  Zr22  1  0.11054918  0.68465149  0.17997818  1
  Zr  Zr23  1  0.14336891  0.15197448  0.18147098  1
  Zr  Zr24  1  0.48169057  0.59588074  0.19413524  1
  Zr  Zr25  1  0.51249652  0.06839601  0.19656189  1
  Zr  Zr26  1  0.83353168  0.49119401  0.20918920  1
  Zr  Zr27  1  0.86042516  0.97054421  0.21423699  1
  Zr  Zr28  1  0.20404282  0.40361798  0.22280291  1
  Zr  Zr29  1  0.23137708  0.88305910  0.22853304  1
  Zr  Zr30  1  0.54939962  0.30814759  0.24102706  1
  Zr  Zr31  1  0.58001996  0.77930032  0.24403643  1
  Zr  Zr32  1  0.91907460  0.22061867  0.25581964  1
  Zr  Zr33  1  0.94983268  0.69263088  0.25857064  1
  Zr  Zr34  1  0.26981412  0.11696508  0.27096558  1
  Zr  Zr35  1  0.29758586  0.59407234  0.27694732  1
  Zr  Zr36  1  0.63991406  0.03092730  0.28555266  1
  Zr  Zr37  1  0.66768569  0.50803471  0.29153442  1
  Zr  Zr38  1  0.98766717  0.93236889  0.30392936  1
  Zr  Zr39  1  0.01842529  0.40438120  0.30668037  1
  Zr  Zr40  1  0.35747981  0.84569951  0.31846359  1
  Zr  Zr41  1  0.38810019  0.31685230  0.32147294  1
  Zr  Zr42  1  0.70612283  0.74194060  0.33396699  1
  Zr  Zr43  1  0.73345695  0.22138180  0.33969706  1
  Zr  Zr44  1  0.07707482  0.65445555  0.34826298  1
  Zr  Zr45  1  0.10396811  0.13380586  0.35331080  1
  Zr  Zr46  1  0.42500334  0.55660382  0.36593812  1
  Zr  Zr47  1  0.45580913  0.02911919  0.36836475  1
  Zr  Zr48  1  0.79413120  0.47302529  0.38102906  1
  Zr  Zr49  1  0.82695080  0.94034829  0.38252176  1
  Zr  Zr50  1  0.14298950  0.36668407  0.39670443  1
  Zr  Zr51  1  0.17967138  0.84248879  0.40219342  1
  Zr  Zr52  1  0.51412552  0.28089458  0.41171590  1
  Zr  Zr53  1  0.54174360  0.76019791  0.41853555  1
  Zr  Zr54  1  0.85785768  0.18352520  0.42905385  1
  Zr  Zr55  1  0.89004786  0.65507776  0.43327212  1
  Zr  Zr56  1  0.22882241  0.09574620  0.44137228  1
  Zr  Zr57  1  0.25971440  0.56274681  0.44427373  1
  Zr  Zr58  1  0.57759406  0.99538108  0.45718554  1
  Zr  Zr59  1  0.59994822  0.47726254  0.46399333  1
  Zr  Zr60  1  0.96519494  0.90458776  0.46957909  1
  Zr  Zr61  1  0.99404456  0.38648141  0.48127881  1
  Zr  Zr62  1  0.29695230  0.80403497  0.49780854  1
  Zr  Zr63  1  0.33258129  0.27010554  0.50017176  1
  Zr  Zr64  1  0.65982617  0.72859366  0.51174199  1
  Zr  Zr65  1  0.70027281  0.19147370  0.51546950  1
  Zr  Zr66  1  0.02341749  0.60615296  0.52206194  1
  Zr  Zr67  1  0.04181648  0.09302501  0.52104836  1
  Zr  Zr68  1  0.37576299  0.53489240  0.53175540  1
  Zr  Zr69  1  0.40774140  0.00731540  0.53691761  1
  Zr  Zr70  1  0.77470885  0.40966871  0.53729456  1
  Zr  Zr71  1  0.78462537  0.90787348  0.53543252  1
  O  O72  1  0.15815740  0.56599325  0.00703612  1
  O  O73  1  0.40302728  0.79841073  0.00849068  1
  O  O74  1  0.10968124  0.89485678  0.01444980  1
  O  O75  1  0.60640130  0.43959088  0.01300987  1
  O  O76  1  0.59803491  0.91949324  0.01874862  1
  O  O77  1  0.07501831  0.40131432  0.01527660  1
  O  O78  1  0.74482719  0.04632442  0.01268350  1
  O  O79  1  0.00896482  0.19608694  0.02386899  1
  O  O80  1  0.41951962  0.40238807  0.04019703  1
  O  O81  1  0.68633610  0.64627312  0.03205934  1
  O  O82  1  0.34449494  0.22747426  0.03424299  1
  O  O83  1  0.85235709  0.71002421  0.04930878  1
  O  O84  1  0.80330085  0.21220986  0.04965401  1
  O  O85  1  0.33160663  0.69101171  0.04925942  1
  O  O86  1  0.97983354  0.83381861  0.05509714  1
  O  O87  1  0.29709907  0.05094480  0.05029053  1
  O  O88  1  0.59496502  0.19031300  0.07571752  1
  O  O89  1  0.85107211  0.43764104  0.07529501  1
  O  O90  1  0.56020406  0.54674133  0.07894039  1
  O  O91  1  0.06745985  0.03378561  0.07659734  1
  O  O92  1  0.04166545  0.52132706  0.08076213  1
  O  O93  1  0.54237909  0.02263748  0.08203467  1
  O  O94  1  0.19018534  0.61776785  0.07941993  1
  O  O95  1  0.46045832  0.83724990  0.08596553  1
  O  O96  1  0.85963754  0.03431900  0.09984956  1
  O  O97  1  0.12018184  0.26541020  0.08348127  1
  O  O98  1  0.76822093  0.86032755  0.10756064  1
  O  O99  1  0.28403547  0.34105486  0.10627425  1
  O  O100  1  0.25069816  0.83574620  0.10805094  1
  O  O101  1  0.75312638  0.33515170  0.11177926  1
  O  O102  1  0.46040699  0.44160675  0.11460127  1
  O  O103  1  0.72081672  0.68546322  0.11417488  1
  O  O104  1  0.03357471  0.81186360  0.13618385  1
  O  O105  1  0.28373527  0.06410028  0.13449778  1
  O  O106  1  0.99428785  0.17054343  0.13760571  1
  O  O107  1  0.50136863  0.66070312  0.14118985  1
  O  O108  1  0.46808610  0.15195710  0.14254616  1
  O  O109  1  0.97635729  0.64138204  0.14442093  1
  O  O110  1  0.63945536  0.22289627  0.15325094  1
  O  O111  1  0.89765697  0.46538086  0.15128773  1
  O  O112  1  0.29542697  0.65423393  0.16188317  1
  O  O113  1  0.54322462  0.90547605  0.16235476  1
  O  O114  1  0.21163597  0.48024258  0.16859576  1
  O  O115  1  0.71891438  0.97301080  0.17182957  1
  O  O116  1  0.68790882  0.46438121  0.17359880  1
  O  O117  1  0.19731976  0.95548184  0.17260867  1
  O  O118  1  0.90529634  0.06253669  0.17642783  1
  O  O119  1  0.15897670  0.30748824  0.17449496  1
  O  O120  1  0.46924076  0.43832997  0.19797288  1
  O  O121  1  0.72110922  0.68570361  0.19780487  1
  O  O122  1  0.42866777  0.79452015  0.20092157  1
  O  O123  1  0.94091621  0.28499910  0.20259796  1
  O  O124  1  0.90308791  0.77820538  0.20408601  1
  O  O125  1  0.41317074  0.26991269  0.20537925  1
  O  O126  1  0.07799966  0.84616934  0.21368630  1
  O  O127  1  0.32676227  0.09683811  0.21332407  1
  O  O128  1  0.73525653  0.27983718  0.22436881  1
  O  O129  1  0.98631541  0.52781992  0.22411015  1
  O  O130  1  0.64847171  0.10635562  0.23243685  1
  O  O131  1  0.15835961  0.59641809  0.23333379  1
  O  O132  1  0.12382075  0.08782499  0.23476149  1
  O  O133  1  0.63254853  0.58177667  0.23671454  1
  O  O134  1  0.34029165  0.68822202  0.23956687  1
  O  O135  1  0.59059156  0.93823999  0.23982852  1
  O  O136  1  0.90887302  0.06221494  0.26050264  1
  O  O137  1  0.15864277  0.31221931  0.26007371  1
  O  O138  1  0.86701008  0.41862824  0.26397126  1
  O  O139  1  0.37633012  0.91056948  0.26493600  1
  O  O140  1  0.34190521  0.40175223  0.26643754  1
  O  O141  1  0.85142120  0.89473376  0.26800120  1
  O  O142  1  0.51556088  0.47078273  0.27556658  1
  O  O143  1  0.76521290  0.72051176  0.27563011  1
  O  O144  1  0.17228712  0.90448793  0.28686988  1
  O  O145  1  0.42193900  0.15421712  0.28693346  1
  O  O146  1  0.08607901  0.73026590  0.29449875  1
  O  O147  1  0.59559458  0.22324784  0.29606251  1
  O  O148  1  0.56116981  0.71443033  0.29756399  1
  O  O149  1  0.07048984  0.20637170  0.29852877  1
  O  O150  1  0.77885707  0.31278053  0.30242625  1
  O  O151  1  0.02862699  0.56278488  0.30199734  1
  O  O152  1  0.34690854  0.68675978  0.32267143  1
  O  O153  1  0.59720819  0.93677783  0.32293310  1
  O  O154  1  0.30495123  0.04322325  0.32578547  1
  O  O155  1  0.81367921  0.53717488  0.32773847  1
  O  O156  1  0.77914030  0.02858190  0.32916628  1
  O  O157  1  0.28902823  0.51864427  0.33006310  1
  O  O158  1  0.95118447  0.09717987  0.33838986  1
  O  O159  1  0.20224348  0.34516254  0.33813115  1
  O  O160  1  0.61073772  0.52816165  0.34917596  1
  O  O161  1  0.85950019  0.77883055  0.34881371  1
  O  O162  1  0.52432929  0.35508689  0.35712071  1
  O  O163  1  0.03441200  0.84679454  0.35841404  1
  O  O164  1  0.99658379  0.34000064  0.35990200  1
  O  O165  1  0.50883218  0.83047974  0.36157842  1
  O  O166  1  0.21639073  0.93929634  0.36469511  1
  O  O167  1  0.46825872  0.18667016  0.36452717  1
  O  O168  1  0.77852349  0.31751149  0.38800500  1
  O  O169  1  0.03220362  0.56246327  0.38607215  1
  O  O170  1  0.74018019  0.66951801  0.38989132  1
  O  O171  1  0.24959124  0.16061847  0.38890117  1
  O  O172  1  0.21858569  0.65198924  0.39067047  1
  O  O173  1  0.72586395  0.14475721  0.39390422  1
  O  O174  1  0.39427529  0.71952375  0.40014523  1
  O  O175  1  0.64207293  0.97076614  0.40061678  1
  O  O176  1  0.03984314  0.15961900  0.41121230  1
  O  O177  1  0.29804446  0.40210381  0.40924913  1
  O  O178  1  0.96114253  0.98361781  0.41807899  1
  O  O179  1  0.46941414  0.47304255  0.41995389  1
  O  O180  1  0.43613126  0.96429664  0.42131013  1
  O  O181  1  0.94321232  0.45445656  0.42489432  1
  O  O182  1  0.65376490  0.56089949  0.42800220  1
  O  O183  1  0.90392521  0.81313643  0.42631612  1
  O  O184  1  0.21668293  0.93953707  0.44832515  1
  O  O185  1  0.47709312  0.18339347  0.44789890  1
  O  O186  1  0.18437377  0.28984826  0.45072076  1
  O  O187  1  0.68680195  0.78925346  0.45444899  1
  O  O188  1  0.65346477  0.28394495  0.45622577  1
  O  O189  1  0.16927903  0.76467244  0.45493933  1
  O  O190  1  0.81731845  0.35958993  0.47901872  1
  O  O191  1  0.07786242  0.59068197  0.46265050  1
  O  O192  1  0.47704184  0.78775012  0.47653445  1
  O  O193  1  0.74731478  0.00723208  0.48308008  1
  O  O194  1  0.39512098  0.60236265  0.48046536  1
  O  O195  1  0.89583470  0.10367280  0.48173785  1
  O  O196  1  0.87004026  0.59121456  0.48590262  1
  O  O197  1  0.37729593  0.07825857  0.48355956  1
  O  O198  1  0.08642814  0.18735918  0.48720514  1
  O  O199  1  0.34253498  0.43468718  0.48678247  1
  O  O200  1  0.64040113  0.57405504  0.51220947  1
  O  O201  1  0.95766632  0.79118200  0.50740304  1
  O  O202  1  0.60589333  0.93398808  0.51324048  1
  O  O203  1  0.13419925  0.41279047  0.51284597  1
  O  O204  1  0.08514328  0.91497558  0.51319118  1
  O  O205  1  0.59300543  0.39752549  0.52825677  1
  O  O206  1  0.25116407  0.97872663  0.53044081  1
  O  O207  1  0.51797983  0.22261313  0.52230322  1
  O  O208  1  0.92853516  0.42891364  0.53863097  1
  O  O209  1  0.19267312  0.57867553  0.54981654  1
  O  O210  1  0.86248193  0.22368533  0.54722330  1
  O  O211  1  0.33946515  0.70550665  0.54375136  1
  O  O212  1  0.33109801  0.18540942  0.54949001  1
  O  O213  1  0.82781897  0.73014310  0.54805019  1
  O  O214  1  0.53447327  0.82658941  0.55400939  1
  O  O215  1  0.77934213  0.05900676  0.55546393  1
