# Supplementary material for: Band Alignment of Oxides by Learnable Structural-Descriptor-Aided Neural Network and Transfer Learning
Source: J Am Chem Soc. 2024 Mar 28;146(14):9697–708. doi: 10.1021/jacs.3c13574 (PMC11009958; doi:10.1021/jacs.3c13574)
Supplement: Supplementary file 3 — ja3c13574_si_003.zip [file ja3c13574_si_003.zip › Data_S2/after_optimization/binary/1065.cif]

# generated using pymatgen
data_HfO2
_symmetry_space_group_name_H-M   'P 1'
_cell_length_a   5.18397600
_cell_length_b   5.20882600
_cell_length_c   36.80345088
_cell_angle_alpha   90.00000000
_cell_angle_beta   91.51333704
_cell_angle_gamma   90.00000000
_symmetry_Int_Tables_number   1
_chemical_formula_structural   HfO2
_chemical_formula_sum   'Hf16 O32'
_cell_volume   993.43594138
_cell_formula_units_Z   16
loop_
 _symmetry_equiv_pos_site_id
 _symmetry_equiv_pos_as_xyz
  1  'x, y, z'
loop_
 _atom_site_type_symbol
 _atom_site_label
 _atom_site_symmetry_multiplicity
 _atom_site_fract_x
 _atom_site_fract_y
 _atom_site_fract_z
 _atom_site_occupancy
  Hf  Hf0  1  0.61274841  0.02165451  0.12342090  1
  Hf  Hf1  1  0.11623655  0.95601058  0.17003534  1
  Hf  Hf2  1  0.53329918  0.46085133  0.18620222  1
  Hf  Hf3  1  0.02953462  0.53676550  0.24304361  1
  Hf  Hf4  1  0.46410485  0.03599622  0.25676352  1
  Hf  Hf5  1  0.95855896  0.95985916  0.31479321  1
  Hf  Hf6  1  0.39394342  0.45996407  0.32797133  1
  Hf  Hf7  1  0.88897862  0.53508861  0.38628989  1
  Hf  Hf8  1  0.32530638  0.03508861  0.39942511  1
  Hf  Hf9  1  0.82034258  0.95996407  0.45774267  1
  Hf  Hf10  1  0.25572704  0.45985916  0.47092079  1
  Hf  Hf11  1  0.75018115  0.53599622  0.52895048  1
  Hf  Hf12  1  0.18475038  0.03676550  0.54267139  1
  Hf  Hf13  1  0.68098682  0.96085133  0.59951178  1
  Hf  Hf14  1  0.09804945  0.45601058  0.61567866  1
  Hf  Hf15  1  0.60153759  0.52165451  0.66229310  1
  O  O16  1  0.96008401  0.88950558  0.11602591  1
  O  O17  1  0.33025051  0.25317121  0.14248613  1
  O  O18  1  0.43214811  0.74252977  0.14670851  1
  O  O19  1  0.78344285  0.17711741  0.16697571  1
  O  O20  1  0.88096019  0.66770842  0.19117235  1
  O  O21  1  0.23292395  0.23538363  0.21230454  1
  O  O22  1  0.33587884  0.75400044  0.21651662  1
  O  O23  1  0.68986590  0.33154842  0.23685605  1
  O  O24  1  0.80532917  0.83059986  0.26344278  1
  O  O25  1  0.16112468  0.25691463  0.28346448  1
  O  O26  1  0.26186370  0.74045672  0.28785584  1
  O  O27  1  0.61806722  0.16500222  0.30788710  1
  O  O28  1  0.73463203  0.66529006  0.33503325  1
  O  O29  1  0.09133610  0.23942281  0.35486757  1
  O  O30  1  0.19177698  0.75520823  0.35937776  1
  O  O31  1  0.54842328  0.32995062  0.37919885  1
  O  O32  1  0.66586272  0.82995062  0.40651515  1
  O  O33  1  0.02250902  0.25520823  0.42633624  1
  O  O34  1  0.12294990  0.73942281  0.43084643  1
  O  O35  1  0.47965397  0.16529006  0.45068075  1
  O  O36  1  0.59621878  0.66500222  0.47782690  1
  O  O37  1  0.95242230  0.24045672  0.49785816  1
  O  O38  1  0.05316132  0.75691463  0.50224952  1
  O  O39  1  0.40895683  0.33059986  0.52227122  1
  O  O40  1  0.52441910  0.83154842  0.54885895  1
  O  O41  1  0.87840616  0.25400044  0.56919838  1
  O  O42  1  0.98136105  0.73538363  0.57341046  1
  O  O43  1  0.33332481  0.16770842  0.59454265  1
  O  O44  1  0.43084315  0.67711741  0.61873829  1
  O  O45  1  0.78213789  0.24252977  0.63900549  1
  O  O46  1  0.88403549  0.75317121  0.64322787  1
  O  O47  1  0.25420199  0.38950558  0.66968809  1
