# Supplementary material for: Band Alignment of Oxides by Learnable Structural-Descriptor-Aided Neural Network and Transfer Learning
Source: J Am Chem Soc. 2024 Mar 28;146(14):9697–708. doi: 10.1021/jacs.3c13574 (PMC11009958; doi:10.1021/jacs.3c13574)
Supplement: Supplementary file 3 — ja3c13574_si_003.zip [file ja3c13574_si_003.zip › Data_S2/after_optimization/binary/1066.cif]

# generated using pymatgen
data_HfO2
_symmetry_space_group_name_H-M   'P 1'
_cell_length_a   5.18397600
_cell_length_b   5.20882600
_cell_length_c   36.80345088
_cell_angle_alpha   90.00000000
_cell_angle_beta   91.51333704
_cell_angle_gamma   90.00000000
_symmetry_Int_Tables_number   1
_chemical_formula_structural   HfO2
_chemical_formula_sum   'Hf16 O32'
_cell_volume   993.43594138
_cell_formula_units_Z   16
loop_
 _symmetry_equiv_pos_site_id
 _symmetry_equiv_pos_as_xyz
  1  'x, y, z'
loop_
 _atom_site_type_symbol
 _atom_site_label
 _atom_site_symmetry_multiplicity
 _atom_site_fract_x
 _atom_site_fract_y
 _atom_site_fract_z
 _atom_site_occupancy
  Hf  Hf0  1  0.22537854  0.95606247  0.03065223  1
  Hf  Hf1  1  0.68677705  0.47086794  0.03867478  1
  Hf  Hf2  1  0.17455008  0.53576375  0.10027815  1
  Hf  Hf3  1  0.61748695  0.03678473  0.11264389  1
  Hf  Hf4  1  0.10659389  0.96001158  0.17191118  1
  Hf  Hf5  1  0.54297119  0.46178168  0.18467171  1
  Hf  Hf6  1  0.03324849  0.53775381  0.24348698  1
  Hf  Hf7  1  0.46900502  0.03751370  0.25638105  1
  Hf  Hf8  1  0.95956698  0.96248630  0.31504695  1
  Hf  Hf9  1  0.39532251  0.46224619  0.32794202  1
  Hf  Hf10  1  0.88559981  0.53821832  0.38675729  1
  Hf  Hf11  1  0.32197711  0.03998842  0.39951782  1
  Hf  Hf12  1  0.81108505  0.96321527  0.45878411  1
  Hf  Hf13  1  0.25402192  0.46423625  0.47114985  1
  Hf  Hf14  1  0.74179395  0.52913206  0.53275422  1
  Hf  Hf15  1  0.20319246  0.04393753  0.54077677  1
  O  O16  1  0.46091578  0.70697099  0.00555965  1
  O  O17  1  0.91640685  0.19601573  0.01616172  1
  O  O18  1  -0.00757270  0.69903713  0.05169458  1
  O  O19  1  0.38211921  0.25274689  0.06358511  1
  O  O20  1  0.46338136  0.76347400  0.07548038  1
  O  O21  1  0.84131269  0.32073225  0.09062439  1
  O  O22  1  0.94508128  0.81758165  0.12213821  1
  O  O23  1  0.31110107  0.25198069  0.13846566  1
  O  O24  1  0.40698897  0.74069592  0.14569105  1
  O  O25  1  0.77186420  0.17587188  0.16341167  1
  O  O26  1  0.87655365  0.67502897  0.19312246  1
  O  O27  1  0.23871819  0.24357902  0.21118202  1
  O  O28  1  0.33677314  0.75611328  0.21686422  1
  O  O29  1  0.69788764  0.32491429  0.23541808  1
  O  O30  1  0.80426352  0.82533813  0.26444153  1
  O  O31  1  0.16507034  0.25641035  0.28307304  1
  O  O32  1  0.26350166  0.74358965  0.28835496  1
  O  O33  1  0.62430848  0.17466187  0.30698647  1
  O  O34  1  0.73068336  0.67508571  0.33601092  1
  O  O35  1  0.09179786  0.24388672  0.35456478  1
  O  O36  1  0.18985281  0.75642098  0.36024698  1
  O  O37  1  0.55201735  0.32497103  0.37830654  1
  O  O38  1  0.65670780  0.82412812  0.40801633  1
  O  O39  1  0.02158303  0.25930408  0.42573695  1
  O  O40  1  0.11747093  0.74801931  0.43296234  1
  O  O41  1  0.48349072  0.18241835  0.44928979  1
  O  O42  1  0.58725831  0.67926775  0.48080461  1
  O  O43  1  0.96518964  0.23652600  0.49594862  1
  O  O44  1  0.04645179  0.74725311  0.50784389  1
  O  O45  1  0.43614370  0.30096287  0.51973442  1
  O  O46  1  0.51216415  0.80398427  0.55526728  1
  O  O47  1  0.96765522  0.29302901  0.56586935  1
