# Supplementary material for: Band Alignment of Oxides by Learnable Structural-Descriptor-Aided Neural Network and Transfer Learning
Source: J Am Chem Soc. 2024 Mar 28;146(14):9697–708. doi: 10.1021/jacs.3c13574 (PMC11009958; doi:10.1021/jacs.3c13574)
Supplement: Supplementary file 3 — ja3c13574_si_003.zip [file ja3c13574_si_003.zip › Data_S2/after_optimization/binary/1067.cif]

# generated using pymatgen
data_HfO2
_symmetry_space_group_name_H-M   'P 1'
_cell_length_a   5.18397600
_cell_length_b   7.45175835
_cell_length_c   40.84057781
_cell_angle_alpha   94.78108976
_cell_angle_beta   91.10398411
_cell_angle_gamma   83.22243788
_symmetry_Int_Tables_number   1
_chemical_formula_structural   HfO2
_chemical_formula_sum   'Hf24 O48'
_cell_volume   1561.11362217
_cell_formula_units_Z   24
loop_
 _symmetry_equiv_pos_site_id
 _symmetry_equiv_pos_as_xyz
  1  'x, y, z'
loop_
 _atom_site_type_symbol
 _atom_site_label
 _atom_site_symmetry_multiplicity
 _atom_site_fract_x
 _atom_site_fract_y
 _atom_site_fract_z
 _atom_site_occupancy
  Hf  Hf0  1  0.35772813  0.45227511  0.07543999  1
  Hf  Hf1  1  0.35050051  0.92123455  0.07714119  1
  Hf  Hf2  1  0.83911392  0.16115867  0.10144989  1
  Hf  Hf3  1  0.82988493  0.64413601  0.11216220  1
  Hf  Hf4  1  0.44235579  0.99888944  0.16015881  1
  Hf  Hf5  1  0.44399662  0.46173677  0.16774930  1
  Hf  Hf6  1  0.92326974  0.71967970  0.19657167  1
  Hf  Hf7  1  0.92832007  0.18460633  0.20337560  1
  Hf  Hf8  1  0.52804209  0.54259149  0.25100352  1
  Hf  Hf9  1  0.53353053  0.00809405  0.25761309  1
  Hf  Hf10  1  0.01236329  0.26476539  0.28769832  1
  Hf  Hf11  1  0.01912963  0.73071716  0.29471803  1
  Hf  Hf12  1  0.61723437  0.08746484  0.34164597  1
  Hf  Hf13  1  0.62399971  0.55341661  0.34866468  1
  Hf  Hf14  1  0.10283247  0.81008795  0.37874991  1
  Hf  Hf15  1  0.10832191  0.27558951  0.38536048  1
  Hf  Hf16  1  0.70804393  0.63357467  0.43298840  1
  Hf  Hf17  1  0.71309426  0.09850230  0.43979233  1
  Hf  Hf18  1  0.19236638  0.35644523  0.46861370  1
  Hf  Hf19  1  0.19400821  0.81929256  0.47620519  1
  Hf  Hf20  1  0.80647907  0.17404599  0.52420180  1
  Hf  Hf21  1  0.79725008  0.65702333  0.53491411  1
  Hf  Hf22  1  0.28586249  0.89694745  0.55922181  1
  Hf  Hf23  1  0.27863587  0.36590689  0.56092401  1
  O  O24  1  0.01414458  0.02985780  0.06072152  1
  O  O25  1  0.59059642  0.65304340  0.06630510  1
  O  O26  1  0.50367229  0.17820456  0.06918413  1
  O  O27  1  0.14426661  0.70482670  0.08808830  1
  O  O28  1  0.00578548  0.38932228  0.08946850  1
  O  O29  1  0.66985726  0.92112139  0.11317667  1
  O  O30  1  0.56236109  0.43795981  0.11712714  1
  O  O31  1  0.19271418  0.04707154  0.12066528  1
  O  O32  1  0.08319931  0.58246011  0.15169203  1
  O  O33  1  0.71188477  0.20044034  0.15640959  1
  O  O34  1  0.60790495  0.71721212  0.15984797  1
  O  O35  1  0.25336656  0.25130223  0.18065555  1
  O  O36  1  0.11621685  0.92995181  0.18329749  1
  O  O37  1  0.75785839  0.46580097  0.20403742  1
  O  O38  1  0.65672160  0.98243611  0.20670284  1
  O  O39  1  0.28150579  0.59747548  0.21138961  1
  O  O40  1  0.17272851  0.12939440  0.24330269  1
  O  O41  1  0.80096512  0.74510786  0.24774125  1
  O  O42  1  0.69825006  0.26220199  0.25070133  1
  O  O43  1  0.34283019  0.79716710  0.27142569  1
  O  O44  1  0.20376111  0.47596932  0.27417287  1
  O  O45  1  0.84702849  0.01066484  0.29469899  1
  O  O46  1  0.74553908  0.52813000  0.29764528  1
  O  O47  1  0.37277614  0.14338353  0.30203859  1
  O  O48  1  0.26358786  0.67479847  0.33432541  1
  O  O49  1  0.89082392  0.29005200  0.33871772  1
  O  O50  1  0.78933551  0.80751716  0.34166501  1
  O  O51  1  0.43260289  0.34221268  0.36219113  1
  O  O52  1  0.29353281  0.02101490  0.36493731  1
  O  O53  1  0.93811394  0.55597901  0.38566267  1
  O  O54  1  0.83539888  0.07307414  0.38862275  1
  O  O55  1  0.46363549  0.68878660  0.39306131  1
  O  O56  1  0.35485821  0.22070552  0.42497439  1
  O  O57  1  0.97964140  0.83574589  0.42966016  1
  O  O58  1  0.87850561  0.35238003  0.43232658  1
  O  O59  1  0.52014715  0.88823019  0.45306651  1
  O  O60  1  0.38299644  0.56687977  0.45570745  1
  O  O61  1  0.02845905  0.10096988  0.47651603  1
  O  O62  1  0.92447923  0.61774166  0.47995441  1
  O  O63  1  0.55316469  0.23572189  0.48467197  1
  O  O64  1  0.44364982  0.77111046  0.51569872  1
  O  O65  1  0.07400191  0.38022219  0.51923586  1
  O  O66  1  0.96650674  0.89706061  0.52318733  1
  O  O67  1  0.63057852  0.42885872  0.54689550  1
  O  O68  1  0.49209639  0.11335530  0.54827470  1
  O  O69  1  0.13269171  0.63997744  0.56717987  1
  O  O70  1  0.04576758  0.16513760  0.57005890  1
  O  O71  1  0.62221942  0.78832420  0.57564248  1
