# Supplementary material for: Band Alignment of Oxides by Learnable Structural-Descriptor-Aided Neural Network and Transfer Learning
Source: J Am Chem Soc. 2024 Mar 28;146(14):9697–708. doi: 10.1021/jacs.3c13574 (PMC11009958; doi:10.1021/jacs.3c13574)
Supplement: Supplementary file 3 — ja3c13574_si_003.zip [file ja3c13574_si_003.zip › Data_S2/after_optimization/binary/1068.cif]

# generated using pymatgen
data_HfO2
_symmetry_space_group_name_H-M   'P 1'
_cell_length_a   5.18397600
_cell_length_b   7.45175835
_cell_length_c   40.84057781
_cell_angle_alpha   94.78108976
_cell_angle_beta   91.10398411
_cell_angle_gamma   83.22243788
_symmetry_Int_Tables_number   1
_chemical_formula_structural   HfO2
_chemical_formula_sum   'Hf24 O48'
_cell_volume   1561.11362217
_cell_formula_units_Z   24
loop_
 _symmetry_equiv_pos_site_id
 _symmetry_equiv_pos_as_xyz
  1  'x, y, z'
loop_
 _atom_site_type_symbol
 _atom_site_label
 _atom_site_symmetry_multiplicity
 _atom_site_fract_x
 _atom_site_fract_y
 _atom_site_fract_z
 _atom_site_occupancy
  Hf  Hf0  1  0.75998191  0.63177182  0.01903173  1
  Hf  Hf1  1  0.72385866  0.07579271  0.02339631  1
  Hf  Hf2  1  0.34173958  0.45102811  0.06690766  1
  Hf  Hf3  1  0.34576957  0.91431130  0.07632839  1
  Hf  Hf4  1  0.82500476  0.17761951  0.10575682  1
  Hf  Hf5  1  0.83808781  0.63740687  0.11341155  1
  Hf  Hf6  1  0.43385804  0.99729252  0.15960838  1
  Hf  Hf7  1  0.44282920  0.46186227  0.16664979  1
  Hf  Hf8  1  0.92094581  0.71969243  0.19703490  1
  Hf  Hf9  1  0.92766901  0.18487606  0.20380182  1
  Hf  Hf10  1  0.52626653  0.54227543  0.25069864  1
  Hf  Hf11  1  0.53332363  0.00786858  0.25757768  1
  Hf  Hf12  1  0.01213037  0.26485842  0.28787632  1
  Hf  Hf13  1  0.01918847  0.73045157  0.29475636  1
  Hf  Hf14  1  0.61778599  0.08785094  0.34165318  1
  Hf  Hf15  1  0.62450819  0.55303557  0.34841910  1
  Hf  Hf16  1  0.10262480  0.81086573  0.37880421  1
  Hf  Hf17  1  0.11159696  0.27543448  0.38584662  1
  Hf  Hf18  1  0.70736719  0.63532013  0.43204345  1
  Hf  Hf19  1  0.72045024  0.09510749  0.43969818  1
  Hf  Hf20  1  0.19968443  0.35841570  0.46912561  1
  Hf  Hf21  1  0.20371542  0.82169889  0.47854734  1
  Hf  Hf22  1  0.82159634  0.19693429  0.52205869  1
  Hf  Hf23  1  0.78547309  0.64095518  0.52642327  1
  O  O24  1  0.87750088  0.84998179  -0.00325635  1
  O  O25  1  0.64026052  0.36222197  0.01762634  1
  O  O26  1  0.47327580  0.88497102  0.02848337  1
  O  O27  1  0.11767319  0.53031829  0.02878356  1
  O  O28  1  0.98654366  0.04052158  0.06017719  1
  O  O29  1  0.62397287  0.64651420  0.06696820  1
  O  O30  1  0.50730112  0.17396817  0.06868893  1
  O  O31  1  0.16359466  0.70379613  0.09055164  1
  O  O32  1  0.02236731  0.38449834  0.09162054  1
  O  O33  1  0.66343300  0.91991157  0.11241459  1
  O  O34  1  0.56351091  0.43605292  0.11581253  1
  O  O35  1  0.18439453  0.05553684  0.12030540  1
  O  O36  1  0.08076109  0.58138362  0.15283305  1
  O  O37  1  0.70888214  0.19869409  0.15681253  1
  O  O38  1  0.60715799  0.71727514  0.15981031  1
  O  O39  1  0.25179832  0.25138752  0.18059682  1
  O  O40  1  0.11192997  0.93012205  0.18309907  1
  O  O41  1  0.75613129  0.46495762  0.20374495  1
  O  O42  1  0.65349079  0.98279102  0.20659685  1
  O  O43  1  0.28246481  0.59884673  0.21114945  1
  O  O44  1  0.17192739  0.12871153  0.24341399  1
  O  O45  1  0.80017378  0.74484843  0.24785793  1
  O  O46  1  0.69831418  0.26225158  0.25076817  1
  O  O47  1  0.34268170  0.79702524  0.27146801  1
  O  O48  1  0.20277230  0.47570276  0.27398599  1
  O  O49  1  0.84714082  0.01047542  0.29468683  1
  O  O50  1  0.74528022  0.52787957  0.29759607  1
  O  O51  1  0.37352761  0.14401547  0.30204101  1
  O  O52  1  0.26299019  0.67388027  0.33430555  1
  O  O53  1  0.89196321  0.28993598  0.33885715  1
  O  O54  1  0.78932371  0.80776938  0.34171005  1
  O  O55  1  0.43352503  0.34260495  0.36235593  1
  O  O56  1  0.29365568  0.02133948  0.36485718  1
  O  O57  1  0.93829701  0.55545186  0.38564469  1
  O  O58  1  0.83657286  0.07403291  0.38864247  1
  O  O59  1  0.46469391  0.69134338  0.39262195  1
  O  O60  1  0.36106047  0.21719016  0.42514960  1
  O  O61  1  0.98194309  0.83667508  0.42964147  1
  O  O62  1  0.88202200  0.35281543  0.43304041  1
  O  O63  1  0.52308769  0.88822866  0.45383446  1
  O  O64  1  0.38185934  0.56893187  0.45490236  1
  O  O65  1  0.03815388  0.09875883  0.47676607  1
  O  O66  1  0.92148213  0.62621280  0.47848680  1
  O  O67  1  0.55891134  0.23220542  0.48527781  1
  O  O68  1  0.42778181  0.74240871  0.51667144  1
  O  O69  1  0.07217820  0.38775598  0.51697063  1
  O  O70  1  0.90519448  0.91050503  0.52782866  1
  O  O71  1  0.66795412  0.42274521  0.54871135  1
