# Supplementary material for: Band Alignment of Oxides by Learnable Structural-Descriptor-Aided Neural Network and Transfer Learning
Source: J Am Chem Soc. 2024 Mar 28;146(14):9697–708. doi: 10.1021/jacs.3c13574 (PMC11009958; doi:10.1021/jacs.3c13574)
Supplement: Supplementary file 3 — ja3c13574_si_003.zip [file ja3c13574_si_003.zip › Data_S2/after_optimization/binary/1069.cif]

# generated using pymatgen
data_HfO2
_symmetry_space_group_name_H-M   'P 1'
_cell_length_a   5.18397600
_cell_length_b   11.70146604
_cell_length_c   37.79633349
_cell_angle_alpha   96.65207520
_cell_angle_beta   89.85970860
_cell_angle_gamma   85.68988978
_symmetry_Int_Tables_number   1
_chemical_formula_structural   HfO2
_chemical_formula_sum   'Hf38 O76'
_cell_volume   2270.71072315
_cell_formula_units_Z   38
loop_
 _symmetry_equiv_pos_site_id
 _symmetry_equiv_pos_as_xyz
  1  'x, y, z'
loop_
 _atom_site_type_symbol
 _atom_site_label
 _atom_site_symmetry_multiplicity
 _atom_site_fract_x
 _atom_site_fract_y
 _atom_site_fract_z
 _atom_site_occupancy
  Hf  Hf0  1  0.95625950  0.37891324  0.07671403  1
  Hf  Hf1  1  0.31749899  0.86847309  0.07233677  1
  Hf  Hf2  1  0.92764413  0.66191960  0.09246193  1
  Hf  Hf3  1  0.35920341  0.18648479  0.09696964  1
  Hf  Hf4  1  0.83150221  -0.01239751  0.11378821  1
  Hf  Hf5  1  0.43223601  0.49940488  0.12578259  1
  Hf  Hf6  1  0.86246082  0.27554817  0.15407573  1
  Hf  Hf7  1  0.43329799  0.81466597  0.15945219  1
  Hf  Hf8  1  0.93268159  0.61874283  0.18161468  1
  Hf  Hf9  1  0.46267576  0.10893838  0.19473781  1
  Hf  Hf10  1  0.94109513  0.90711289  0.21581500  1
  Hf  Hf11  1  0.49492771  0.45552375  0.21971711  1
  Hf  Hf12  1  0.96668069  0.24830170  0.24191438  1
  Hf  Hf13  1  0.52589586  0.74410464  0.25728400  1
  Hf  Hf14  1  0.00284939  0.53398411  0.27736864  1
  Hf  Hf15  1  0.55739723  0.08439916  0.28460096  1
  Hf  Hf16  1  0.03114360  0.87720349  0.30498503  1
  Hf  Hf17  1  0.59467806  0.37123170  0.32016243  1
  Hf  Hf18  1  0.06659619  0.16355973  0.34097259  1
  Hf  Hf19  1  0.62090381  0.71144027  0.34652741  1
  Hf  Hf20  1  0.09282194  0.50376830  0.36733757  1
  Hf  Hf21  1  0.65635640  0.99779651  0.38251497  1
  Hf  Hf22  1  0.13010277  0.79060084  0.40289904  1
  Hf  Hf23  1  0.68465061  0.34101589  0.41013136  1
  Hf  Hf24  1  0.16160414  0.13089536  0.43021600  1
  Hf  Hf25  1  0.72081931  0.62669830  0.44558562  1
  Hf  Hf26  1  0.19257229  0.41947625  0.46778289  1
  Hf  Hf27  1  0.74640487  0.96788711  0.47168500  1
  Hf  Hf28  1  0.22482424  0.76606162  0.49276219  1
  Hf  Hf29  1  0.75481841  0.25625717  0.50588532  1
  Hf  Hf30  1  0.25420201  0.06033403  0.52804781  1
  Hf  Hf31  1  0.82503918  0.59945183  0.53342427  1
  Hf  Hf32  1  0.25526399  0.37559512  0.56171741  1
  Hf  Hf33  1  0.85599779  0.88739751  0.57371179  1
  Hf  Hf34  1  0.32829659  0.68851521  0.59053036  1
  Hf  Hf35  1  0.75985587  0.21308040  0.59503807  1
  Hf  Hf36  1  0.37000101  0.00652691  0.61516323  1
  Hf  Hf37  1  0.73124050  0.49608676  0.61078597  1
  O  O38  1  0.19333181  0.50384102  0.07912408  1
  O  O39  1  0.17669209  0.24363422  0.05474454  1
  O  O40  1  0.01014494  0.96754830  0.06555839  1
  O  O41  1  0.15010610  0.72301721  0.05674214  1
  O  O42  1  0.51546166  0.02452306  0.08083440  1
  O  O43  1  0.69270703  0.52572642  0.08283733  1
  O  O44  1  0.64474947  0.31795769  0.10471609  1
  O  O45  1  0.66114510  0.81583968  0.10161682  1
  O  O46  1  0.04935689  0.13260245  0.12184607  1
  O  O47  1  0.16721316  0.87347754  0.12221439  1
  O  O48  1  0.16177005  0.64347531  0.13402681  1
  O  O49  1  0.15035377  0.34928898  0.12321768  1
  O  O50  1  0.65409828  0.65314555  0.14346596  1
  O  O51  1  0.58438909  0.14772727  0.14390997  1
  O  O52  1  0.71342788  0.94776742  0.16735220  1
  O  O53  1  0.73393129  0.45285004  0.16728862  1
  O  O54  1  0.15192874  0.75898158  0.19130664  1
  O  O55  1  0.25753800  0.50328184  0.17951280  1
  O  O56  1  0.13014488  0.21884556  0.18950958  1
  O  O57  1  0.24771194  0.96873114  0.19009696  1
  O  O58  1  0.65106927  0.28040925  0.20478909  1
  O  O59  1  0.66692006  0.77672044  0.20628178  1
  O  O60  1  0.77991624  0.58249858  0.23113036  1
  O  O61  1  0.77882806  0.08193858  0.23146266  1
  O  O62  1  0.18333685  0.39063424  0.24388362  1
  O  O63  1  0.30257056  0.14247044  0.24719749  1
  O  O64  1  0.19997105  0.85700634  0.25420040  1
  O  O65  1  0.30629242  0.60138250  0.25169642  1
  O  O66  1  0.71835618  0.90999287  0.26795744  1
  O  O67  1  0.71734720  0.40506866  0.26776041  1
  O  O68  1  0.84421479  0.21341785  0.29405779  1
  O  O69  1  0.84227429  0.70964125  0.29402116  1
  O  O70  1  0.25168009  0.01885855  0.30920428  1
  O  O71  1  0.36472851  0.76837812  0.30943489  1
  O  O72  1  0.25462839  0.47336438  0.31456129  1
  O  O73  1  0.37781707  0.22951732  0.31733940  1
  O  O74  1  0.78053278  0.53675660  0.32990838  1
  O  O75  1  0.78308785  0.03447108  0.33082975  1
  O  O76  1  0.90441215  0.84052892  0.35667025  1
  O  O77  1  0.90696722  0.33824340  0.35759162  1
  O  O78  1  0.30968293  0.64548268  0.37016060  1
  O  O79  1  0.43287161  0.40163562  0.37293871  1
  O  O80  1  0.32277149  0.10662188  0.37806511  1
  O  O81  1  0.43581991  0.85614145  0.37829572  1
  O  O82  1  0.84522571  0.16535875  0.39347884  1
  O  O83  1  0.84328521  0.66158215  0.39344221  1
  O  O84  1  0.97015280  0.46993134  0.41973959  1
  O  O85  1  0.96914382  0.96500713  0.41954256  1
  O  O86  1  0.38120758  0.27361750  0.43580358  1
  O  O87  1  0.48752895  0.01799366  0.43329960  1
  O  O88  1  0.38492944  0.73252956  0.44030251  1
  O  O89  1  0.50416315  0.48436576  0.44361638  1
  O  O90  1  0.90867194  0.79306142  0.45603734  1
  O  O91  1  0.90758376  0.29250142  0.45636964  1
  O  O92  1  0.02057994  0.09827956  0.48121822  1
  O  O93  1  0.03643073  0.59459075  0.48271091  1
  O  O94  1  0.43978806  0.90626886  0.49740304  1
  O  O95  1  0.55735512  0.65615444  0.49799042  1
  O  O96  1  0.42996200  0.37171816  0.50798720  1
  O  O97  1  0.53557126  0.11601842  0.49619336  1
  O  O98  1  0.95356871  0.42214996  0.52021138  1
  O  O99  1  0.97407212  0.92723258  0.52014780  1
  O  O100  1  0.10311091  0.72727273  0.54359003  1
  O  O101  1  0.03340172  0.22185445  0.54403404  1
  O  O102  1  0.53714623  0.52571102  0.56428232  1
  O  O103  1  0.52572995  0.23152469  0.55347319  1
  O  O104  1  0.52028684  0.00152246  0.56528561  1
  O  O105  1  0.63814311  0.74239755  0.56565393  1
  O  O106  1  0.02635490  0.05916032  0.58588318  1
  O  O107  1  0.04275053  0.55704231  0.58278391  1
  O  O108  1  -0.00520703  0.34927358  0.60466267  1
  O  O109  1  0.17203834  0.85047694  0.60666560  1
  O  O110  1  0.53739390  0.15198279  0.63075786  1
  O  O111  1  0.67735506  0.90745170  0.62194161  1
  O  O112  1  0.51080791  0.63136578  0.63275546  1
  O  O113  1  0.49416819  0.37115898  0.60837592  1
