# Supplementary material for: Band Alignment of Oxides by Learnable Structural-Descriptor-Aided Neural Network and Transfer Learning
Source: J Am Chem Soc. 2024 Mar 28;146(14):9697–708. doi: 10.1021/jacs.3c13574 (PMC11009958; doi:10.1021/jacs.3c13574)
Supplement: Supplementary file 3 — ja3c13574_si_003.zip [file ja3c13574_si_003.zip › Data_S2/after_optimization/binary/107.cif]

# generated using pymatgen
data_CaO
_symmetry_space_group_name_H-M   'P 1'
_cell_length_a   3.66080919
_cell_length_b   5.17716500
_cell_length_c   36.60808762
_cell_angle_alpha   90.00000000
_cell_angle_beta   90.00000000
_cell_angle_gamma   90.00000000
_symmetry_Int_Tables_number   1
_chemical_formula_structural   CaO
_chemical_formula_sum   'Ca12 O12'
_cell_volume   693.81892419
_cell_formula_units_Z   12
loop_
 _symmetry_equiv_pos_site_id
 _symmetry_equiv_pos_as_xyz
  1  'x, y, z'
loop_
 _atom_site_type_symbol
 _atom_site_label
 _atom_site_symmetry_multiplicity
 _atom_site_fract_x
 _atom_site_fract_y
 _atom_site_fract_z
 _atom_site_occupancy
  Ca  Ca0  1  0.00000000  -0.01373137  0.00133336  1
  Ca  Ca1  1  0.50000000  0.49851414  0.04918652  1
  Ca  Ca2  1  -0.00000000  -0.00154810  0.09928827  1
  Ca  Ca3  1  0.50000000  0.49938464  0.14971867  1
  Ca  Ca4  1  -0.00000000  0.00009080  0.19977160  1
  Ca  Ca5  1  0.50000000  0.50009278  0.25000230  1
  Ca  Ca6  1  -0.00000000  0.00009278  0.29999770  1
  Ca  Ca7  1  0.50000000  0.50009080  0.35022840  1
  Ca  Ca8  1  -0.00000000  -0.00061536  0.40028133  1
  Ca  Ca9  1  0.50000000  0.49845190  0.45071173  1
  Ca  Ca10  1  -0.00000000  -0.00148586  0.50081348  1
  Ca  Ca11  1  0.50000000  0.48626863  0.54866664  1
  O  O12  1  0.50000000  0.77406644  0.00338949  1
  O  O13  1  0.00000000  0.24757942  0.04858885  1
  O  O14  1  0.50000000  0.74792097  0.09973156  1
  O  O15  1  -0.00000000  0.24829033  0.14939275  1
  O  O16  1  0.50000000  0.74958366  0.19987438  1
  O  O17  1  -0.00000000  0.24975629  0.24990817  1
  O  O18  1  0.50000000  0.74975629  0.30009183  1
  O  O19  1  -0.00000000  0.24958366  0.35012562  1
  O  O20  1  0.50000000  0.74829033  0.40060725  1
  O  O21  1  0.00000000  0.24792097  0.45026844  1
  O  O22  1  0.50000000  0.74757942  0.50141115  1
  O  O23  1  -0.00000000  0.27406644  0.54661051  1
