# Supplementary material for: Band Alignment of Oxides by Learnable Structural-Descriptor-Aided Neural Network and Transfer Learning
Source: J Am Chem Soc. 2024 Mar 28;146(14):9697–708. doi: 10.1021/jacs.3c13574 (PMC11009958; doi:10.1021/jacs.3c13574)
Supplement: Supplementary file 3 — ja3c13574_si_003.zip [file ja3c13574_si_003.zip › Data_S2/after_optimization/binary/1070.cif]

# generated using pymatgen
data_HfO2
_symmetry_space_group_name_H-M   'P 1'
_cell_length_a   5.18397600
_cell_length_b   11.70146604
_cell_length_c   37.79633349
_cell_angle_alpha   96.65207520
_cell_angle_beta   89.85970860
_cell_angle_gamma   85.68988978
_symmetry_Int_Tables_number   1
_chemical_formula_structural   HfO2
_chemical_formula_sum   'Hf38 O76'
_cell_volume   2270.71072315
_cell_formula_units_Z   38
loop_
 _symmetry_equiv_pos_site_id
 _symmetry_equiv_pos_as_xyz
  1  'x, y, z'
loop_
 _atom_site_type_symbol
 _atom_site_label
 _atom_site_symmetry_multiplicity
 _atom_site_fract_x
 _atom_site_fract_y
 _atom_site_fract_z
 _atom_site_occupancy
  Hf  Hf0  1  0.71724004  0.04024505  0.03605483  1
  Hf  Hf1  1  0.34452486  0.56900381  0.03968092  1
  Hf  Hf2  1  0.77719574  0.36716424  0.05514240  1
  Hf  Hf3  1  0.35688854  0.85968539  0.06605811  1
  Hf  Hf4  1  0.82327957  0.66077608  0.08818202  1
  Hf  Hf5  1  0.34977998  0.21452018  0.09398935  1
  Hf  Hf6  1  0.85067231  -0.00278660  0.11760333  1
  Hf  Hf7  1  0.40362956  0.49444258  0.13424346  1
  Hf  Hf8  1  0.86973912  0.28296333  0.15254629  1
  Hf  Hf9  1  0.43367445  0.83438657  0.15815809  1
  Hf  Hf10  1  0.90144545  0.62753254  0.17895127  1
  Hf  Hf11  1  0.46823416  0.12116037  0.19472402  1
  Hf  Hf12  1  0.94064201  0.91079708  0.21504515  1
  Hf  Hf13  1  0.49735467  0.46193870  0.22238588  1
  Hf  Hf14  1  0.96593892  0.25185457  0.24179342  1
  Hf  Hf15  1  0.53411024  0.74690621  0.25780281  1
  Hf  Hf16  1  0.00232634  0.53680030  0.27798358  1
  Hf  Hf17  1  0.55956931  0.08758593  0.28435625  1
  Hf  Hf18  1  0.02969400  0.87792373  0.30438839  1
  Hf  Hf19  1  0.59530600  0.37207627  0.32061161  1
  Hf  Hf20  1  0.06543069  0.16241407  0.34064375  1
  Hf  Hf21  1  0.62267366  0.71319970  0.34701642  1
  Hf  Hf22  1  0.09088976  0.50309379  0.36719719  1
  Hf  Hf23  1  0.65906108  0.99814543  0.38320658  1
  Hf  Hf24  1  0.12764533  0.78806130  0.40261412  1
  Hf  Hf25  1  0.68435799  0.33920292  0.40995485  1
  Hf  Hf26  1  0.15676584  0.12883963  0.43027598  1
  Hf  Hf27  1  0.72355455  0.62246746  0.44604873  1
  Hf  Hf28  1  0.19132555  0.41561343  0.46684191  1
  Hf  Hf29  1  0.75526088  0.96703667  0.47245371  1
  Hf  Hf30  1  0.22137044  0.75555742  0.49075654  1
  Hf  Hf31  1  0.77432769  0.25278660  0.50739667  1
  Hf  Hf32  1  0.27522002  0.03547982  0.53101065  1
  Hf  Hf33  1  0.80172043  0.58922392  0.53681798  1
  Hf  Hf34  1  0.26811146  0.39031461  0.55894189  1
  Hf  Hf35  1  0.84780426  0.88283576  0.56985760  1
  Hf  Hf36  1  0.28047514  0.68099619  0.58531908  1
  Hf  Hf37  1  0.90775996  0.20975495  0.58894517  1
  O  O38  1  0.55539044  0.43356159  0.01592809  1
  O  O39  1  0.48783525  0.92227003  0.01957717  1
  O  O40  1  0.58505982  0.70259798  0.04534293  1
  O  O41  1  0.59887107  0.20776345  0.04482903  1
  O  O42  1  0.00458191  0.50966925  0.05493280  1
  O  O43  1  0.09870309  0.26172040  0.05700700  1
  O  O44  1  0.01010855  0.96830286  0.06151575  1
  O  O45  1  0.11462328  0.72486276  0.06114309  1
  O  O46  1  0.52709499  0.03584272  0.08268668  1
  O  O47  1  0.53979736  0.52697261  0.08321007  1
  O  O48  1  0.64503196  0.33829816  0.10689073  1
  O  O49  1  0.66493643  0.83409687  0.10580583  1
  O  O50  1  0.05380209  0.14106221  0.11854374  1
  O  O51  1  0.18984872  0.89324841  0.11970173  1
  O  O52  1  0.06796168  0.59591592  0.12623542  1
  O  O53  1  0.18080673  0.35337630  0.12975846  1
  O  O54  1  0.59256142  0.66127872  0.14199681  1
  O  O55  1  0.59082266  0.15564722  0.14329613  1
  O  O56  1  0.72157950  0.96267303  0.16859391  1
  O  O57  1  0.71946165  0.46013175  0.17018723  1
  O  O58  1  0.11558238  0.77007172  0.18029257  1
  O  O59  1  0.24652429  0.52964070  0.18595018  1
  O  O60  1  0.12137120  0.21812178  0.18914717  1
  O  O61  1  0.25630893  0.97712375  0.19244005  1
  O  O62  1  0.65071345  0.28707827  0.20493395  1
  O  O63  1  0.65374067  0.78241975  0.20530676  1
  O  O64  1  0.78288612  0.59175459  0.23166089  1
  O  O65  1  0.78285230  0.08577766  0.23203448  1
  O  O66  1  0.17544395  0.39614962  0.24293121  1
  O  O67  1  0.31276804  0.15548627  0.24777324  1
  O  O68  1  0.18631186  0.84245141  0.25158291  1
  O  O69  1  0.32479985  0.60266134  0.25755221  1
  O  O70  1  0.71656126  0.91266123  0.26718164  1
  O  O71  1  0.71597062  0.40770992  0.26820824  1
  O  O72  1  0.84547891  0.21660316  0.29424180  1
  O  O73  1  0.84742308  0.71195615  0.29511481  1
  O  O74  1  0.23836924  0.02211471  0.30525985  1
  O  O75  1  0.37869404  0.78363601  0.31054850  1
  O  O76  1  0.24630596  0.46636399  0.31445150  1
  O  O77  1  0.38663076  0.22788529  0.31974015  1
  O  O78  1  0.77757692  0.53804385  0.32988519  1
  O  O79  1  0.77952109  0.03339684  0.33075820  1
  O  O80  1  0.90902938  0.84229008  0.35679176  1
  O  O81  1  0.90843874  0.33733877  0.35781836  1
  O  O82  1  0.30020015  0.64733866  0.36744779  1
  O  O83  1  0.43868814  0.40754859  0.37341709  1
  O  O84  1  0.31223196  0.09451373  0.37722676  1
  O  O85  1  0.44955605  0.85385038  0.38206879  1
  O  O86  1  0.84214770  0.16422234  0.39296552  1
  O  O87  1  0.84211388  0.65824541  0.39333911  1
  O  O88  1  0.97125933  0.46758025  0.41969324  1
  O  O89  1  0.97428655  0.96292173  0.42006605  1
  O  O90  1  0.36869107  0.27287625  0.43255995  1
  O  O91  1  0.50362880  0.03187822  0.43585283  1
  O  O92  1  0.37847571  0.72035930  0.43904982  1
  O  O93  1  0.50941762  0.47992828  0.44470743  1
  O  O94  1  0.90553835  0.78986825  0.45481277  1
  O  O95  1  0.90342050  0.28732697  0.45640609  1
  O  O96  1  0.03417734  0.09435278  0.48170387  1
  O  O97  1  0.03243858  0.58872128  0.48300319  1
  O  O98  1  0.44419327  0.89662370  0.49524154  1
  O  O99  1  0.55703832  0.65408408  0.49876458  1
  O  O100  1  0.43515128  0.35675159  0.50529827  1
  O  O101  1  0.57119791  0.10893779  0.50645626  1
  O  O102  1  0.96006357  0.41590313  0.51919417  1
  O  O103  1  0.97996804  0.91170184  0.51810927  1
  O  O104  1  0.08520264  0.72302739  0.54178993  1
  O  O105  1  0.09790501  0.21415728  0.54231332  1
  O  O106  1  0.51037672  0.52513724  0.56385691  1
  O  O107  1  0.61489145  0.28169714  0.56348425  1
  O  O108  1  0.52629691  0.98827960  0.56799300  1
  O  O109  1  0.62041809  0.74033075  0.57006720  1
  O  O110  1  0.02612893  0.04223655  0.58017097  1
  O  O111  1  0.03994018  0.54740202  0.57965707  1
  O  O112  1  0.13716475  0.32772997  0.60542283  1
  O  O113  1  0.06960956  0.81643841  0.60907191  1
