# Supplementary material for: Band Alignment of Oxides by Learnable Structural-Descriptor-Aided Neural Network and Transfer Learning
Source: J Am Chem Soc. 2024 Mar 28;146(14):9697–708. doi: 10.1021/jacs.3c13574 (PMC11009958; doi:10.1021/jacs.3c13574)
Supplement: Supplementary file 3 — ja3c13574_si_003.zip [file ja3c13574_si_003.zip › Data_S2/after_optimization/binary/1071.cif]

# generated using pymatgen
data_HfO2
_symmetry_space_group_name_H-M   'P 1'
_cell_length_a   5.18397600
_cell_length_b   11.70146604
_cell_length_c   37.79633349
_cell_angle_alpha   96.65207520
_cell_angle_beta   89.85970860
_cell_angle_gamma   85.68988978
_symmetry_Int_Tables_number   1
_chemical_formula_structural   HfO2
_chemical_formula_sum   'Hf36 O72'
_cell_volume   2270.71072315
_cell_formula_units_Z   36
loop_
 _symmetry_equiv_pos_site_id
 _symmetry_equiv_pos_as_xyz
  1  'x, y, z'
loop_
 _atom_site_type_symbol
 _atom_site_label
 _atom_site_symmetry_multiplicity
 _atom_site_fract_x
 _atom_site_fract_y
 _atom_site_fract_z
 _atom_site_occupancy
  Hf  Hf0  1  0.28461011  0.60208440  0.04543633  1
  Hf  Hf1  1  0.81165982  0.37502305  0.06285475  1
  Hf  Hf2  1  0.33948788  0.88592090  0.07381075  1
  Hf  Hf3  1  0.77734717  0.66825229  0.09150094  1
  Hf  Hf4  1  0.39229205  0.21648600  0.09363943  1
  Hf  Hf5  1  0.84208144  0.00931578  0.11276771  1
  Hf  Hf6  1  0.39388983  0.49415546  0.13563529  1
  Hf  Hf7  1  0.88473609  0.28441994  0.15388780  1
  Hf  Hf8  1  0.43295415  0.84153702  0.16033963  1
  Hf  Hf9  1  0.89263718  0.62790021  0.17949528  1
  Hf  Hf10  1  0.47746811  0.12164126  0.19489681  1
  Hf  Hf11  1  0.93660754  0.91186821  0.21473808  1
  Hf  Hf12  1  0.49796462  0.46249656  0.22285088  1
  Hf  Hf13  1  0.96854958  0.25096503  0.24214079  1
  Hf  Hf14  1  0.53154240  0.74757120  0.25827074  1
  Hf  Hf15  1  0.00106340  0.53677569  0.27802090  1
  Hf  Hf16  1  0.56011572  0.08818091  0.28451287  1
  Hf  Hf17  1  0.02725296  0.87798366  0.30406524  1
  Hf  Hf18  1  0.59774704  0.37201634  0.32093476  1
  Hf  Hf19  1  0.06488428  0.16181909  0.34048713  1
  Hf  Hf20  1  0.62393660  0.71322431  0.34697910  1
  Hf  Hf21  1  0.09345760  0.50242880  0.36672926  1
  Hf  Hf22  1  0.65645042  -0.00096503  0.38285921  1
  Hf  Hf23  1  0.12703538  0.78750344  0.40214912  1
  Hf  Hf24  1  0.68839246  0.33813179  0.41026192  1
  Hf  Hf25  1  0.14753189  0.12835874  0.43010319  1
  Hf  Hf26  1  0.73236282  0.62209979  0.44550472  1
  Hf  Hf27  1  0.19204585  0.40846298  0.46466037  1
  Hf  Hf28  1  0.74026391  0.96558006  0.47111220  1
  Hf  Hf29  1  0.23111017  0.75584454  0.48936471  1
  Hf  Hf30  1  0.78291856  0.24068422  0.51223229  1
  Hf  Hf31  1  0.23270795  0.03351400  0.53136057  1
  Hf  Hf32  1  0.84765283  0.58174771  0.53349906  1
  Hf  Hf33  1  0.28551212  0.36407910  0.55118925  1
  Hf  Hf34  1  0.81334018  0.87497695  0.56214525  1
  Hf  Hf35  1  0.34038989  0.64791560  0.57956367  1
  O  O36  1  0.54134662  0.72461972  0.04475899  1
  O  O37  1  0.63250381  0.24033766  0.04835143  1
  O  O38  1  0.93352288  0.53554012  0.04333755  1
  O  O39  1  0.17033166  0.32449004  0.06554139  1
  O  O40  1  0.00078800  0.95341125  0.06303876  1
  O  O41  1  0.11595230  0.72918789  0.07618423  1
  O  O42  1  0.50978127  0.03886106  0.08067932  1
  O  O43  1  0.50966755  0.52921681  0.08038300  1
  O  O44  1  0.66625122  0.35364809  0.11152681  1
  O  O45  1  0.65849174  0.83740722  0.10925179  1
  O  O46  1  0.04348012  0.15607517  0.11313160  1
  O  O47  1  0.19048898  0.91717791  0.12496112  1
  O  O48  1  0.03096434  0.57644256  0.12352332  1
  O  O49  1  0.21922493  0.34744025  0.13741650  1
  O  O50  1  0.57344925  0.66228254  0.14166824  1
  O  O51  1  0.59702291  0.15990081  0.14253946  1
  O  O52  1  0.72074434  0.96949870  0.16891125  1
  O  O53  1  0.71630013  0.46359800  0.17231484  1
  O  O54  1  0.09992193  0.77239517  0.17733961  1
  O  O55  1  0.24808011  0.54197703  0.18691394  1
  O  O56  1  0.11688789  0.20527723  0.18929385  1
  O  O57  1  0.27029847  0.97565022  0.19750705  1
  O  O58  1  0.65389515  0.28720830  0.20518760  1
  O  O59  1  0.64869273  0.78120004  0.20527361  1
  O  O60  1  0.78283207  0.59434502  0.23225881  1
  O  O61  1  0.78737898  0.08594185  0.23308192  1
  O  O62  1  0.16610125  0.39851942  0.24066712  1
  O  O63  1  0.32484128  0.16457919  0.24857438  1
  O  O64  1  0.17590873  0.83478291  0.25101302  1
  O  O65  1  0.33105363  0.60086337  0.25948311  1
  O  O66  1  0.71219541  0.91257678  0.26684202  1
  O  O67  1  0.71487334  0.40743855  0.26827050  1
  O  O68  1  0.84747629  0.21789202  0.29456682  1
  O  O69  1  0.84678481  0.71192019  0.29546274  1
  O  O70  1  0.23038045  0.02375533  0.30323444  1
  O  O71  1  0.38226186  0.78966326  0.31114431  1
  O  O72  1  0.24273814  0.46033674  0.31385569  1
  O  O73  1  0.39461955  0.22624467  0.32176556  1
  O  O74  1  0.77821519  0.53807981  0.32953726  1
  O  O75  1  0.77752371  0.03210798  0.33043318  1
  O  O76  1  0.91012666  0.84256145  0.35672950  1
  O  O77  1  0.91280459  0.33742322  0.35815798  1
  O  O78  1  0.29394637  0.64913663  0.36551689  1
  O  O79  1  0.44909127  0.41521709  0.37398698  1
  O  O80  1  0.30015872  0.08542081  0.37642562  1
  O  O81  1  0.45889875  0.85148058  0.38433288  1
  O  O82  1  0.83762102  0.16405815  0.39191808  1
  O  O83  1  0.84216793  0.65565498  0.39274119  1
  O  O84  1  0.97630727  0.46879996  0.41972639  1
  O  O85  1  0.97110485  0.96279170  0.41981240  1
  O  O86  1  0.35470153  0.27434978  0.42749295  1
  O  O87  1  0.50811211  0.04472277  0.43570615  1
  O  O88  1  0.37691989  0.70802297  0.43808606  1
  O  O89  1  0.52507807  0.47760483  0.44766039  1
  O  O90  1  0.90869987  0.78640200  0.45268516  1
  O  O91  1  0.90425566  0.28050130  0.45608875  1
  O  O92  1  0.02797709  0.09009919  0.48246054  1
  O  O93  1  0.05155075  0.58771746  0.48333176  1
  O  O94  1  0.40577507  0.90255975  0.48758350  1
  O  O95  1  0.59403566  0.67355744  0.50147668  1
  O  O96  1  0.43451102  0.33282209  0.50003888  1
  O  O97  1  0.58151988  0.09392483  0.51186840  1
  O  O98  1  0.96650826  0.41259278  0.51574821  1
  O  O99  1  0.95874878  0.89635191  0.51347319  1
  O  O100  1  0.11533245  0.72078319  0.54461700  1
  O  O101  1  0.11521873  0.21113894  0.54432068  1
  O  O102  1  0.50904770  0.52081211  0.54881577  1
  O  O103  1  0.62421200  0.29658875  0.56196124  1
  O  O104  1  0.45466834  0.92550996  0.55945861  1
  O  O105  1  0.69147712  0.71445988  0.58166245  1
  O  O106  1  -0.00750381  0.00966234  0.57664857  1
  O  O107  1  0.08365338  0.52538028  0.58024101  1
