# Supplementary material for: Band Alignment of Oxides by Learnable Structural-Descriptor-Aided Neural Network and Transfer Learning
Source: J Am Chem Soc. 2024 Mar 28;146(14):9697–708. doi: 10.1021/jacs.3c13574 (PMC11009958; doi:10.1021/jacs.3c13574)
Supplement: Supplementary file 3 — ja3c13574_si_003.zip [file ja3c13574_si_003.zip › Data_S2/after_optimization/binary/1072.cif]

# generated using pymatgen
data_HfO2
_symmetry_space_group_name_H-M   'P 1'
_cell_length_a   5.18397600
_cell_length_b   11.70146604
_cell_length_c   37.79633349
_cell_angle_alpha   96.65207520
_cell_angle_beta   89.85970860
_cell_angle_gamma   85.68988978
_symmetry_Int_Tables_number   1
_chemical_formula_structural   HfO2
_chemical_formula_sum   'Hf36 O72'
_cell_volume   2270.71072315
_cell_formula_units_Z   36
loop_
 _symmetry_equiv_pos_site_id
 _symmetry_equiv_pos_as_xyz
  1  'x, y, z'
loop_
 _atom_site_type_symbol
 _atom_site_label
 _atom_site_symmetry_multiplicity
 _atom_site_fract_x
 _atom_site_fract_y
 _atom_site_fract_z
 _atom_site_occupancy
  Hf  Hf0  1  0.22184003  0.24709806  0.01054067  1
  Hf  Hf1  1  0.77820840  0.04193044  0.03125348  1
  Hf  Hf2  1  0.30879467  0.57737187  0.04071935  1
  Hf  Hf3  1  0.75059179  0.37318432  0.05051360  1
  Hf  Hf4  1  0.37863692  0.86689804  0.06498485  1
  Hf  Hf5  1  0.81044046  0.66315428  0.08910009  1
  Hf  Hf6  1  0.37158535  0.20760909  0.09743161  1
  Hf  Hf7  1  0.86119563  -0.00385214  0.11694322  1
  Hf  Hf8  1  0.40304094  0.49394116  0.13384239  1
  Hf  Hf9  1  0.87377718  0.28541886  0.15269535  1
  Hf  Hf10  1  0.43562160  0.83643090  0.15825742  1
  Hf  Hf11  1  0.90262011  0.62825333  0.17883587  1
  Hf  Hf12  1  0.46994975  0.12180737  0.19517228  1
  Hf  Hf13  1  0.94141809  0.91127684  0.21502921  1
  Hf  Hf14  1  0.49758266  0.46271673  0.22233566  1
  Hf  Hf15  1  0.96687057  0.25263433  0.24190925  1
  Hf  Hf16  1  0.53384651  0.74734284  0.25786861  1
  Hf  Hf17  1  0.00254221  0.53762960  0.27809591  1
  Hf  Hf18  1  0.55995779  0.08737040  0.28440409  1
  Hf  Hf19  1  0.02865349  0.87765716  0.30463139  1
  Hf  Hf20  1  0.59562943  0.37236567  0.32059075  1
  Hf  Hf21  1  0.06491734  0.16228327  0.34016434  1
  Hf  Hf22  1  0.62108191  0.71372316  0.34747079  1
  Hf  Hf23  1  0.09255025  0.50319263  0.36732772  1
  Hf  Hf24  1  0.65987989  0.99674667  0.38366413  1
  Hf  Hf25  1  0.12687840  0.78856910  0.40424258  1
  Hf  Hf26  1  0.68872282  0.33958114  0.40980465  1
  Hf  Hf27  1  0.15945906  0.13105884  0.42865761  1
  Hf  Hf28  1  0.70130437  0.62885214  0.44555678  1
  Hf  Hf29  1  0.19091465  0.41739091  0.46506839  1
  Hf  Hf30  1  0.75205954  0.96184572  0.47339991  1
  Hf  Hf31  1  0.18386308  0.75810196  0.49751515  1
  Hf  Hf32  1  0.81190821  0.25181568  0.51198640  1
  Hf  Hf33  1  0.25370533  0.04762813  0.52178065  1
  Hf  Hf34  1  0.78429160  0.58306956  0.53124652  1
  Hf  Hf35  1  0.34065997  0.37790194  0.55195933  1
  O  O36  1  0.91697140  0.34333556  0.00138312  1
  O  O37  1  0.04832922  0.09888433  -0.00081382  1
  O  O38  1  0.42280553  0.41199041  0.01834374  1
  O  O39  1  0.54288970  0.91856533  0.01980878  1
  O  O40  1  0.57574857  0.70039601  0.04498241  1
  O  O41  1  0.56730208  0.20564013  0.04146046  1
  O  O42  1  0.97125000  0.51722791  0.05577323  1
  O  O43  1  0.08784746  0.26498916  0.06099274  1
  O  O44  1  0.03407247  0.97067332  0.06320704  1
  O  O45  1  0.10854879  0.72997323  0.06287995  1
  O  O46  1  0.55452595  0.03947140  0.08192819  1
  O  O47  1  0.51770393  0.52737920  0.08191356  1
  O  O48  1  0.65102107  0.33625445  0.10545138  1
  O  O49  1  0.67126048  0.83592558  0.10587004  1
  O  O50  1  0.05969192  0.14227765  0.11971873  1
  O  O51  1  0.20236582  0.89590920  0.11993367  1
  O  O52  1  0.06377518  0.59433607  0.12610507  1
  O  O53  1  0.19214802  0.35119701  0.13111756  1
  O  O54  1  0.59038870  0.66191922  0.14155338  1
  O  O55  1  0.59205713  0.15851846  0.14372982  1
  O  O56  1  0.72386080  0.96462178  0.16857566  1
  O  O57  1  0.71974565  0.46097103  0.16977378  1
  O  O58  1  0.11572086  0.77111695  0.17996502  1
  O  O59  1  0.24805463  0.53110154  0.18583699  1
  O  O60  1  0.12268894  0.21880784  0.18946280  1
  O  O61  1  0.25910118  0.97777668  0.19304915  1
  O  O62  1  0.65269621  0.28816066  0.20508046  1
  O  O63  1  0.65511494  0.78250891  0.20530808  1
  O  O64  1  0.78341909  0.59188391  0.23157825  1
  O  O65  1  0.78381128  0.08621662  0.23223400  1
  O  O66  1  0.17686712  0.39678356  0.24313047  1
  O  O67  1  0.31375526  0.15612026  0.24791056  1
  O  O68  1  0.18574316  0.84245890  0.25171416  1
  O  O69  1  0.32437045  0.60329795  0.25739485  1
  O  O70  1  0.71644254  0.91269181  0.26722989  1
  O  O71  1  0.71704134  0.40852145  0.26831181  1
  O  O72  1  0.84545866  0.21647855  0.29418819  1
  O  O73  1  0.84605746  0.71230819  0.29527011  1
  O  O74  1  0.23812955  0.02170205  0.30510515  1
  O  O75  1  0.37675684  0.78254110  0.31078584  1
  O  O76  1  0.24874474  0.46887974  0.31458944  1
  O  O77  1  0.38563288  0.22821644  0.31936953  1
  O  O78  1  0.77868872  0.53878338  0.33026600  1
  O  O79  1  0.77908091  0.03311609  0.33092175  1
  O  O80  1  0.90738506  0.84249109  0.35719192  1
  O  O81  1  0.90980379  0.33683934  0.35741954  1
  O  O82  1  0.30339882  0.64722332  0.36945085  1
  O  O83  1  0.43981106  0.40619216  0.37303720  1
  O  O84  1  0.31444537  0.09389846  0.37666301  1
  O  O85  1  0.44677914  0.85388305  0.38253498  1
  O  O86  1  0.84275435  0.16402897  0.39272622  1
  O  O87  1  0.83863920  0.66037822  0.39392434  1
  O  O88  1  0.97044287  0.46648154  0.41877018  1
  O  O89  1  0.97211130  0.96308078  0.42094662  1
  O  O90  1  0.37035198  0.27380299  0.43138244  1
  O  O91  1  0.49872482  0.03066393  0.43639493  1
  O  O92  1  0.36013418  0.72909080  0.44256633  1
  O  O93  1  0.50280808  0.48272235  0.44278127  1
  O  O94  1  0.89123952  0.78907442  0.45662996  1
  O  O95  1  0.91147893  0.28874555  0.45704862  1
  O  O96  1  0.04479607  0.09762080  0.48058644  1
  O  O97  1  0.00797405  0.58552860  0.48057181  1
  O  O98  1  0.45395121  0.89502677  0.49962005  1
  O  O99  1  0.52842753  0.65432668  0.49929296  1
  O  O100  1  0.47465254  0.36001084  0.50150726  1
  O  O101  1  0.59125000  0.10777209  0.50672677  1
  O  O102  1  0.99519792  0.41935987  0.52103954  1
  O  O103  1  0.98675143  0.92460399  0.51751759  1
  O  O104  1  0.01961030  0.70643467  0.54269122  1
  O  O105  1  0.13969447  0.21300959  0.54415626  1
  O  O106  1  0.51417078  0.52611567  0.56331382  1
  O  O107  1  0.64552860  0.28166444  0.56111688  1
