# Supplementary material for: Band Alignment of Oxides by Learnable Structural-Descriptor-Aided Neural Network and Transfer Learning
Source: J Am Chem Soc. 2024 Mar 28;146(14):9697–708. doi: 10.1021/jacs.3c13574 (PMC11009958; doi:10.1021/jacs.3c13574)
Supplement: Supplementary file 3 — ja3c13574_si_003.zip [file ja3c13574_si_003.zip › Data_S2/after_optimization/binary/1073.cif]

# generated using pymatgen
data_HfO2
_symmetry_space_group_name_H-M   'P 1'
_cell_length_a   5.18397600
_cell_length_b   5.32886800
_cell_length_c   36.46178200
_cell_angle_alpha   90.00000000
_cell_angle_beta   90.00000000
_cell_angle_gamma   80.50105642
_symmetry_Int_Tables_number   1
_chemical_formula_structural   HfO2
_chemical_formula_sum   'Hf16 O32'
_cell_volume   993.43594138
_cell_formula_units_Z   16
loop_
 _symmetry_equiv_pos_site_id
 _symmetry_equiv_pos_as_xyz
  1  'x, y, z'
loop_
 _atom_site_type_symbol
 _atom_site_label
 _atom_site_symmetry_multiplicity
 _atom_site_fract_x
 _atom_site_fract_y
 _atom_site_fract_z
 _atom_site_occupancy
  Hf  Hf0  1  0.72458844  0.20767574  0.14013686  1
  Hf  Hf1  1  0.25457418  0.77003771  0.14509237  1
  Hf  Hf2  1  0.27317294  0.29472919  0.20880796  1
  Hf  Hf3  1  0.71858155  0.70361130  0.21949034  1
  Hf  Hf4  1  0.72382432  0.20573308  0.28025778  1
  Hf  Hf5  1  0.27363849  0.79597200  0.29117596  1
  Hf  Hf6  1  0.27585914  0.29628451  0.35170873  1
  Hf  Hf7  1  0.72385492  0.70463061  0.36254369  1
  Hf  Hf8  1  0.72385492  0.20463061  0.42317031  1
  Hf  Hf9  1  0.27585914  0.79628451  0.43400627  1
  Hf  Hf10  1  0.27363849  0.29597200  0.49453904  1
  Hf  Hf11  1  0.72382432  0.70573308  0.50545622  1
  Hf  Hf12  1  0.71858155  0.20361130  0.56622366  1
  Hf  Hf13  1  0.27317294  0.79472919  0.57690604  1
  Hf  Hf14  1  0.25457418  0.27003771  0.64062163  1
  Hf  Hf15  1  0.72458844  0.70767574  0.64557714  1
  O  O16  1  0.46694852  0.48417479  0.11478511  1
  O  O17  1  0.92707572  0.88923034  0.11604697  1
  O  O18  1  0.08576527  0.18083366  0.16327983  1
  O  O19  1  0.56256277  0.46411996  0.18286418  1
  O  O20  1  0.54344676  0.96879017  0.17481174  1
  O  O21  1  0.06840337  0.66133562  0.18985420  1
  O  O22  1  0.93094552  0.35127271  0.23891745  1
  O  O23  1  0.44958890  0.01442702  0.24734135  1
  O  O24  1  0.44440733  0.51586306  0.25230449  1
  O  O25  1  0.92852329  0.84900524  0.26135344  1
  O  O26  1  0.07096868  0.15610522  0.30966081  1
  O  O27  1  0.55323623  0.48361722  0.32086405  1
  O  O28  1  0.55174105  0.98401139  0.32203183  1
  O  O29  1  0.07100609  0.65522880  0.33311545  1
  O  O30  1  0.92944798  0.34721503  0.38129270  1
  O  O31  1  0.44783855  0.01609565  0.39150582  1
  O  O32  1  0.44783855  0.51609565  0.39420818  1
  O  O33  1  0.92944798  0.84721503  0.40442130  1
  O  O34  1  0.07100609  0.15522880  0.45259855  1
  O  O35  1  0.55174105  0.48401139  0.46368317  1
  O  O36  1  0.55323623  0.98361722  0.46485095  1
  O  O37  1  0.07096868  0.65610522  0.47605319  1
  O  O38  1  0.92852329  0.34900524  0.52436056  1
  O  O39  1  0.44440733  0.01586306  0.53340951  1
  O  O40  1  0.44958890  0.51442702  0.53837265  1
  O  O41  1  0.93094552  0.85127271  0.54679755  1
  O  O42  1  0.06840337  0.16133562  0.59586080  1
  O  O43  1  0.54344676  0.46879017  0.61090226  1
  O  O44  1  0.56256277  0.96411996  0.60284982  1
  O  O45  1  0.08576527  0.68083366  0.62243417  1
  O  O46  1  0.92707572  0.38923034  0.66966703  1
  O  O47  1  0.46694852  -0.01582521  0.67092889  1
