# Supplementary material for: Band Alignment of Oxides by Learnable Structural-Descriptor-Aided Neural Network and Transfer Learning
Source: J Am Chem Soc. 2024 Mar 28;146(14):9697–708. doi: 10.1021/jacs.3c13574 (PMC11009958; doi:10.1021/jacs.3c13574)
Supplement: Supplementary file 3 — ja3c13574_si_003.zip [file ja3c13574_si_003.zip › Data_S2/after_optimization/binary/1074.cif]

# generated using pymatgen
data_HfO2
_symmetry_space_group_name_H-M   'P 1'
_cell_length_a   5.18397600
_cell_length_b   5.32886800
_cell_length_c   36.46178200
_cell_angle_alpha   90.00000000
_cell_angle_beta   90.00000000
_cell_angle_gamma   80.50105642
_symmetry_Int_Tables_number   1
_chemical_formula_structural   HfO2
_chemical_formula_sum   'Hf16 O32'
_cell_volume   993.43594138
_cell_formula_units_Z   16
loop_
 _symmetry_equiv_pos_site_id
 _symmetry_equiv_pos_as_xyz
  1  'x, y, z'
loop_
 _atom_site_type_symbol
 _atom_site_label
 _atom_site_symmetry_multiplicity
 _atom_site_fract_x
 _atom_site_fract_y
 _atom_site_fract_z
 _atom_site_occupancy
  Hf  Hf0  1  0.29007475  0.81256929  0.01416377  1
  Hf  Hf1  1  0.28071857  0.29615742  0.06311816  1
  Hf  Hf2  1  0.71561334  0.69544705  0.07857158  1
  Hf  Hf3  1  0.72343487  0.19969433  0.13694467  1
  Hf  Hf4  1  0.27485856  0.79520816  0.14859073  1
  Hf  Hf5  1  0.27597507  0.29485534  0.20877699  1
  Hf  Hf6  1  0.72417115  0.70300622  0.21975309  1
  Hf  Hf7  1  0.72415236  0.20396554  0.28031795  1
  Hf  Hf8  1  0.27584764  0.79603446  0.29111105  1
  Hf  Hf9  1  0.27582885  0.29699378  0.35167591  1
  Hf  Hf10  1  0.72402493  0.70514466  0.36265101  1
  Hf  Hf11  1  0.72514144  0.20479184  0.42283727  1
  Hf  Hf12  1  0.27656513  0.80030567  0.43448433  1
  Hf  Hf13  1  0.28438666  0.30455295  0.49285742  1
  Hf  Hf14  1  0.71928143  0.70384258  0.50830984  1
  Hf  Hf15  1  0.70992525  0.18743071  0.55726423  1
  O  O16  1  0.11276887  0.16720660  0.01483472  1
  O  O17  1  0.53699043  0.50080541  0.03450852  1
  O  O18  1  0.54961724  0.97704249  0.04080458  1
  O  O19  1  0.05413321  0.67036398  0.04682861  1
  O  O20  1  0.92839588  0.33168129  0.09300902  1
  O  O21  1  0.44173097  0.01531075  0.10669886  1
  O  O22  1  0.44153707  0.51035797  0.10819569  1
  O  O23  1  0.92525698  0.83587369  0.11985424  1
  O  O24  1  0.06919627  0.15436858  0.16668963  1
  O  O25  1  0.55347468  0.48259603  0.17712836  1
  O  O26  1  0.55222802  0.98336056  0.17977185  1
  O  O27  1  0.07279784  0.65442907  0.19078126  1
  O  O28  1  0.92917197  0.34465224  0.23829788  1
  O  O29  1  0.44753375  0.01533506  0.24890127  1
  O  O30  1  0.44769849  0.51500644  0.25105648  1
  O  O31  1  0.92830704  0.84516182  0.26177672  1
  O  O32  1  0.07169296  0.15483818  0.30965128  1
  O  O33  1  0.55230151  0.48499356  0.32037252  1
  O  O34  1  0.55246625  0.98466494  0.32252773  1
  O  O35  1  0.07082803  0.65534776  0.33313112  1
  O  O36  1  0.92720216  0.34557093  0.38064774  1
  O  O37  1  0.44777198  0.01663944  0.39165615  1
  O  O38  1  0.44652532  0.51740397  0.39429964  1
  O  O39  1  0.93080373  0.84563142  0.40473837  1
  O  O40  1  0.07474302  0.16412631  0.45157376  1
  O  O41  1  0.55846293  0.48964203  0.46323331  1
  O  O42  1  0.55826903  0.98468925  0.46473014  1
  O  O43  1  0.07160412  0.66831871  0.47841998  1
  O  O44  1  0.94586679  0.32963602  0.52460039  1
  O  O45  1  0.45038276  0.02295751  0.53062342  1
  O  O46  1  0.46300957  0.49919459  0.53691948  1
  O  O47  1  0.88723113  0.83279340  0.55659428  1
