# Supplementary material for: Band Alignment of Oxides by Learnable Structural-Descriptor-Aided Neural Network and Transfer Learning
Source: J Am Chem Soc. 2024 Mar 28;146(14):9697–708. doi: 10.1021/jacs.3c13574 (PMC11009958; doi:10.1021/jacs.3c13574)
Supplement: Supplementary file 3 — ja3c13574_si_003.zip [file ja3c13574_si_003.zip › Data_S2/after_optimization/binary/1075.cif]

# generated using pymatgen
data_HfO2
_symmetry_space_group_name_H-M   'P 1'
_cell_length_a   5.18397600
_cell_length_b   7.45175835
_cell_length_c   40.84057781
_cell_angle_alpha   85.21891024
_cell_angle_beta   88.89601589
_cell_angle_gamma   83.22243788
_symmetry_Int_Tables_number   1
_chemical_formula_structural   HfO2
_chemical_formula_sum   'Hf24 O48'
_cell_volume   1561.11362217
_cell_formula_units_Z   24
loop_
 _symmetry_equiv_pos_site_id
 _symmetry_equiv_pos_as_xyz
  1  'x, y, z'
loop_
 _atom_site_type_symbol
 _atom_site_label
 _atom_site_symmetry_multiplicity
 _atom_site_fract_x
 _atom_site_fract_y
 _atom_site_fract_z
 _atom_site_occupancy
  Hf  Hf0  1  0.64227309  0.04772498  0.07543996  1
  Hf  Hf1  1  0.64950040  0.57876577  0.07714125  1
  Hf  Hf2  1  0.16088709  0.33884132  0.10144991  1
  Hf  Hf3  1  0.17011598  0.85586428  0.11216220  1
  Hf  Hf4  1  0.55764401  0.50111034  0.16015885  1
  Hf  Hf5  1  0.55600290  0.03826307  0.16774934  1
  Hf  Hf6  1  0.07672967  0.78032040  0.19657167  1
  Hf  Hf7  1  0.07167925  0.31539379  0.20337559  1
  Hf  Hf8  1  0.47195742  0.95740835  0.25100358  1
  Hf  Hf9  1  0.46646892  0.49190590  0.25761309  1
  Hf  Hf10  1  0.98763637  0.23523459  0.28769831  1
  Hf  Hf11  1  0.98087017  0.76928272  0.29471802  1
  Hf  Hf12  1  0.38276583  0.41253528  0.34164598  1
  Hf  Hf13  1  0.37600063  0.94658341  0.34866469  1
  Hf  Hf14  1  0.89716808  0.68991210  0.37874991  1
  Hf  Hf15  1  0.89167858  0.22441065  0.38536042  1
  Hf  Hf16  1  0.29195675  0.86642521  0.43298841  1
  Hf  Hf17  1  0.28690633  0.40149760  0.43979233  1
  Hf  Hf18  1  0.80763410  0.14355493  0.46861366  1
  Hf  Hf19  1  0.80599199  0.68070766  0.47620515  1
  Hf  Hf20  1  0.19352002  0.32595372  0.52420180  1
  Hf  Hf21  1  0.20274891  0.84297668  0.53491409  1
  Hf  Hf22  1  0.71413660  0.60305223  0.55922175  1
  Hf  Hf23  1  0.72136291  0.13409302  0.56092404  1
  O  O24  1  -0.01414358  0.47014253  0.06072163  1
  O  O25  1  0.40940504  0.84695658  0.06630505  1
  O  O26  1  0.49632876  0.32179556  0.06918412  1
  O  O27  1  0.85573439  0.79517338  0.08808833  1
  O  O28  1  0.99421546  0.11067785  0.08946849  1
  O  O29  1  0.33014328  0.57887895  0.11317662  1
  O  O30  1  0.43763873  0.06203992  0.11712720  1
  O  O31  1  0.80728662  0.45292827  0.12066533  1
  O  O32  1  0.91680086  0.91754020  0.15169199  1
  O  O33  1  0.28811479  0.29955951  0.15640955  1
  O  O34  1  0.39209484  0.78278801  0.15984797  1
  O  O35  1  0.74663269  0.24869778  0.18065564  1
  O  O36  1  0.88378236  0.57004840  0.18329752  1
  O  O37  1  0.24214117  0.03419925  0.20403745  1
  O  O38  1  0.34327771  0.51756358  0.20670285  1
  O  O39  1  0.71849363  0.90252439  0.21138963  1
  O  O40  1  0.82727118  0.37060563  0.24330268  1
  O  O41  1  0.19903460  0.75489189  0.24774126  1
  O  O42  1  0.30174967  0.23779805  0.25070138  1
  O  O43  1  0.65716942  0.70283286  0.27142575  1
  O  O44  1  0.79623872  0.02403060  0.27417286  1
  O  O45  1  0.15297131  0.48933514  0.29469902  1
  O  O46  1  0.25446072  0.97186992  0.29764529  1
  O  O47  1  0.62722359  0.35661632  0.30203858  1
  O  O48  1  0.73641241  0.82520168  0.33432542  1
  O  O49  1  0.10917628  0.20994808  0.33871771  1
  O  O50  1  0.21066469  0.69248286  0.34166498  1
  O  O51  1  0.56739728  0.15778740  0.36219114  1
  O  O52  1  0.70646758  0.47898514  0.36493725  1
  O  O53  1  0.06188633  0.94402095  0.38566262  1
  O  O54  1  0.16460140  0.42692611  0.38862274  1
  O  O55  1  0.53636482  0.81121337  0.39306132  1
  O  O56  1  0.64514237  0.27929461  0.42497437  1
  O  O57  1  0.02035929  0.66425442  0.42966015  1
  O  O58  1  0.12149483  0.14761975  0.43232655  1
  O  O59  1  0.47985364  0.61176960  0.45306648  1
  O  O60  1  0.61700431  0.93312022  0.45570736  1
  O  O61  1  0.97154116  0.39902999  0.47651603  1
  O  O62  1  0.07552121  0.88225849  0.47995445  1
  O  O63  1  0.44683514  0.26427780  0.48467201  1
  O  O64  1  0.55634938  0.72888973  0.51569867  1
  O  O65  1  0.92599827  0.11977808  0.51923580  1
  O  O66  1  0.03349272  0.60293905  0.52318738  1
  O  O67  1  0.36942054  0.07114115  0.54689551  1
  O  O68  1  0.50790261  0.38664462  0.54827467  1
  O  O69  1  0.86730724  0.86002244  0.56717988  1
  O  O70  1  0.95423096  0.33486242  0.57005895  1
  O  O71  1  0.37777958  0.71167547  0.57564237  1
