# Supplementary material for: Band Alignment of Oxides by Learnable Structural-Descriptor-Aided Neural Network and Transfer Learning
Source: J Am Chem Soc. 2024 Mar 28;146(14):9697–708. doi: 10.1021/jacs.3c13574 (PMC11009958; doi:10.1021/jacs.3c13574)
Supplement: Supplementary file 3 — ja3c13574_si_003.zip [file ja3c13574_si_003.zip › Data_S2/after_optimization/binary/1076.cif]

# generated using pymatgen
data_HfO2
_symmetry_space_group_name_H-M   'P 1'
_cell_length_a   5.18397600
_cell_length_b   7.45175835
_cell_length_c   40.84057781
_cell_angle_alpha   85.21891024
_cell_angle_beta   88.89601589
_cell_angle_gamma   83.22243788
_symmetry_Int_Tables_number   1
_chemical_formula_structural   HfO2
_chemical_formula_sum   'Hf24 O48'
_cell_volume   1561.11362217
_cell_formula_units_Z   24
loop_
 _symmetry_equiv_pos_site_id
 _symmetry_equiv_pos_as_xyz
  1  'x, y, z'
loop_
 _atom_site_type_symbol
 _atom_site_label
 _atom_site_symmetry_multiplicity
 _atom_site_fract_x
 _atom_site_fract_y
 _atom_site_fract_z
 _atom_site_occupancy
  Hf  Hf0  1  0.24001653  0.86822842  0.01903161  1
  Hf  Hf1  1  0.27614139  0.42420750  0.02339603  1
  Hf  Hf2  1  0.65826087  0.04897108  0.06690794  1
  Hf  Hf3  1  0.65423064  0.58568893  0.07632830  1
  Hf  Hf4  1  0.17499546  0.32238096  0.10575672  1
  Hf  Hf5  1  0.16191288  0.86259341  0.11341162  1
  Hf  Hf6  1  0.56614219  0.50270707  0.15960834  1
  Hf  Hf7  1  0.55717092  0.03813794  0.16664980  1
  Hf  Hf8  1  0.07905423  0.78030771  0.19703485  1
  Hf  Hf9  1  0.07233120  0.31512381  0.20380177  1
  Hf  Hf10  1  0.47373346  0.95772458  0.25069863  1
  Hf  Hf11  1  0.46667644  0.49213124  0.25757770  1
  Hf  Hf12  1  0.98786956  0.23514176  0.28787630  1
  Hf  Hf13  1  0.98081154  0.76954842  0.29475637  1
  Hf  Hf14  1  0.38221380  0.41214919  0.34165323  1
  Hf  Hf15  1  0.37549177  0.94696429  0.34841915  1
  Hf  Hf16  1  0.89737508  0.68913406  0.37880420  1
  Hf  Hf17  1  0.88840281  0.22456593  0.38584666  1
  Hf  Hf18  1  0.29263212  0.86467959  0.43204338  1
  Hf  Hf19  1  0.27954954  0.40489204  0.43969828  1
  Hf  Hf20  1  0.80031536  0.14158407  0.46912570  1
  Hf  Hf21  1  0.79628413  0.67830192  0.47854706  1
  Hf  Hf22  1  0.17840361  0.30306550  0.52205897  1
  Hf  Hf23  1  0.21452847  0.85904458  0.52642339  1
  O  O24  1  0.12250153  0.65001801  -0.00325681  1
  O  O25  1  0.35973488  0.13777846  0.01762586  1
  O  O26  1  0.52672331  0.61502934  0.02848335  1
  O  O27  1  0.88232321  0.96967697  0.02878378  1
  O  O28  1  0.01345744  0.45948071  0.06017707  1
  O  O29  1  0.37602632  0.85348637  0.06696812  1
  O  O30  1  0.49269936  0.32603168  0.06868866  1
  O  O31  1  0.83640327  0.79620342  0.09055227  1
  O  O32  1  0.97763416  0.11550179  0.09162030  1
  O  O33  1  0.33656716  0.58008851  0.11241451  1
  O  O34  1  0.43648933  0.06394768  0.11581257  1
  O  O35  1  0.81560506  0.44446232  0.12030530  1
  O  O36  1  0.91923996  0.91861763  0.15283306  1
  O  O37  1  0.29111781  0.30130600  0.15681245  1
  O  O38  1  0.39284234  0.78272479  0.15981021  1
  O  O39  1  0.74820164  0.24861236  0.18059689  1
  O  O40  1  0.88807052  0.56987791  0.18309895  1
  O  O41  1  0.24386903  0.03504234  0.20374494  1
  O  O42  1  0.34650936  0.51720888  0.20659682  1
  O  O43  1  0.71753529  0.90115280  0.21114941  1
  O  O44  1  0.82807303  0.37128884  0.24341399  1
  O  O45  1  0.19982625  0.75515140  0.24785792  1
  O  O46  1  0.30168591  0.23774835  0.25076816  1
  O  O47  1  0.65731800  0.70297473  0.27146809  1
  O  O48  1  0.79722800  0.02429727  0.27398591  1
  O  O49  1  0.15285909  0.48952465  0.29468684  1
  O  O50  1  0.25471975  0.97212060  0.29759608  1
  O  O51  1  0.62647197  0.35598416  0.30204101  1
  O  O52  1  0.73700971  0.82612020  0.33430559  1
  O  O53  1  0.10803664  0.21006412  0.33885718  1
  O  O54  1  0.21067597  0.69223066  0.34171006  1
  O  O55  1  0.56647448  0.15739509  0.36235605  1
  O  O56  1  0.70634436  0.47866064  0.36485711  1
  O  O57  1  0.06170266  0.94454821  0.38564479  1
  O  O58  1  0.16342719  0.42596700  0.38864255  1
  O  O59  1  0.53530504  0.80865537  0.39262194  1
  O  O60  1  0.63893994  0.28281068  0.42514970  1
  O  O61  1  0.01805667  0.66332432  0.42964143  1
  O  O62  1  0.11797784  0.14718449  0.43304049  1
  O  O63  1  0.47691084  0.61177121  0.45383470  1
  O  O64  1  0.61814273  0.93106858  0.45490173  1
  O  O65  1  0.96184564  0.40124132  0.47676634  1
  O  O66  1  0.07851868  0.87378663  0.47848688  1
  O  O67  1  0.44108756  0.26779229  0.48527793  1
  O  O68  1  0.57222179  0.75759603  0.51667122  1
  O  O69  1  0.92782269  0.11224366  0.51697065  1
  O  O70  1  0.09481012  0.58949454  0.52782914  1
  O  O71  1  0.33204347  0.07725499  0.54871181  1
