# Supplementary material for: Band Alignment of Oxides by Learnable Structural-Descriptor-Aided Neural Network and Transfer Learning
Source: J Am Chem Soc. 2024 Mar 28;146(14):9697–708. doi: 10.1021/jacs.3c13574 (PMC11009958; doi:10.1021/jacs.3c13574)
Supplement: Supplementary file 3 — ja3c13574_si_003.zip [file ja3c13574_si_003.zip › Data_S2/after_optimization/binary/1077.cif]

# generated using pymatgen
data_HfO2
_symmetry_space_group_name_H-M   'P 1'
_cell_length_a   5.18397600
_cell_length_b   11.70146604
_cell_length_c   37.79633349
_cell_angle_alpha   83.34792480
_cell_angle_beta   90.14029140
_cell_angle_gamma   85.68988978
_symmetry_Int_Tables_number   1
_chemical_formula_structural   HfO2
_chemical_formula_sum   'Hf38 O76'
_cell_volume   2270.71072315
_cell_formula_units_Z   38
loop_
 _symmetry_equiv_pos_site_id
 _symmetry_equiv_pos_as_xyz
  1  'x, y, z'
loop_
 _atom_site_type_symbol
 _atom_site_label
 _atom_site_symmetry_multiplicity
 _atom_site_fract_x
 _atom_site_fract_y
 _atom_site_fract_z
 _atom_site_occupancy
  Hf  Hf0  1  0.25146240  0.64725130  0.06730392  1
  Hf  Hf1  1  0.62421857  0.11850856  0.07092683  1
  Hf  Hf2  1  0.19156959  0.32035266  0.08638621  1
  Hf  Hf3  1  0.61184481  0.82782528  0.09730489  1
  Hf  Hf4  1  0.14545930  0.02674012  0.11942829  1
  Hf  Hf5  1  0.61900307  0.47300063  0.12523253  1
  Hf  Hf6  1  0.11808557  0.69030936  0.14885307  1
  Hf  Hf7  1  0.56512535  0.19308550  0.16548780  1
  Hf  Hf8  1  0.09902803  0.40456133  0.18379278  1
  Hf  Hf9  1  0.53508407  0.85313844  0.18940623  1
  Hf  Hf10  1  0.06730654  0.05999531  0.21019756  1
  Hf  Hf11  1  0.50053570  0.56636416  0.22597395  1
  Hf  Hf12  1  0.02810583  0.77672582  0.24629507  1
  Hf  Hf13  1  0.47141865  0.22558471  0.25363291  1
  Hf  Hf14  1  0.00281687  0.43566322  0.27304258  1
  Hf  Hf15  1  0.43463090  0.94061633  0.28905187  1
  Hf  Hf16  1  0.96644034  0.15071038  0.30923185  1
  Hf  Hf17  1  0.40918150  0.59992359  0.31560689  1
  Hf  Hf18  1  0.93902463  0.80958525  0.33563923  1
  Hf  Hf19  1  0.37347537  0.31541475  0.35186077  1
  Hf  Hf20  1  0.90331850  0.52507641  0.37189311  1
  Hf  Hf21  1  0.34605966  0.97428962  0.37826815  1
  Hf  Hf22  1  0.87786910  0.18438367  0.39844813  1
  Hf  Hf23  1  0.30968313  0.68933678  0.41445742  1
  Hf  Hf24  1  0.84108135  0.89941529  0.43386709  1
  Hf  Hf25  1  0.28439417  0.34827418  0.44120493  1
  Hf  Hf26  1  0.81196430  0.55863584  0.46152605  1
  Hf  Hf27  1  0.24519346  0.06500469  0.47730244  1
  Hf  Hf28  1  0.77741593  0.27186156  0.49809377  1
  Hf  Hf29  1  0.21347197  0.72043867  0.50370722  1
  Hf  Hf30  1  0.74737465  0.93191450  0.52201220  1
  Hf  Hf31  1  0.19441443  0.43469064  0.53864693  1
  Hf  Hf32  1  0.69349693  0.65199937  0.56226747  1
  Hf  Hf33  1  0.16704070  0.09825988  0.56807171  1
  Hf  Hf34  1  0.70065519  0.29717472  0.59019511  1
  Hf  Hf35  1  0.12093041  0.80464734  0.60111379  1
  Hf  Hf36  1  0.68828143  0.00649144  0.61657317  1
  Hf  Hf37  1  0.06103760  0.47774870  0.62019608  1
  O  O38  1  0.41336584  0.25395713  0.04717018  1
  O  O39  1  0.48084588  0.76523080  0.05082619  1
  O  O40  1  0.38367907  0.98491803  0.07659037  1
  O  O41  1  0.36995321  0.47974127  0.07607420  1
  O  O42  1  0.96414690  0.17785950  0.08617603  1
  O  O43  1  0.87012661  0.42584579  0.08824888  1
  O  O44  1  0.95861662  0.71921859  0.09276416  1
  O  O45  1  0.85411597  0.96265144  0.09239280  1
  O  O46  1  0.44162790  0.65166986  0.11393441  1
  O  O47  1  0.42893247  0.16055434  0.11445512  1
  O  O48  1  0.32374915  0.34922968  0.13813605  1
  O  O49  1  0.30383106  0.85342288  0.13705284  1
  O  O50  1  0.91494626  0.54646535  0.14979342  1
  O  O51  1  0.77890622  0.79427515  0.15095060  1
  O  O52  1  0.90077484  0.09159103  0.15748190  1
  O  O53  1  0.78801102  0.33413699  0.16099406  1
  O  O54  1  0.37619063  0.02624472  0.17324410  1
  O  O55  1  0.37793428  0.53188266  0.17454507  1
  O  O56  1  0.24718180  0.72485668  0.19984327  1
  O  O57  1  0.24930936  0.22739170  0.20143245  1
  O  O58  1  0.85314263  0.91746288  0.21154494  1
  O  O59  1  0.72227048  0.15791811  0.21719333  1
  O  O60  1  0.84737873  0.46938450  0.22039599  1
  O  O61  1  0.71246364  0.71040112  0.22368516  1
  O  O62  1  0.31806012  0.40044562  0.23618298  1
  O  O63  1  0.31499102  0.90510958  0.23655511  1
  O  O64  1  0.18587263  0.09577376  0.26290868  1
  O  O65  1  0.18591256  0.60174155  0.26328379  1
  O  O66  1  0.79327179  0.29138196  0.27419222  1
  O  O67  1  0.65602836  0.53206873  0.27902059  1
  O  O68  1  0.78239974  0.84504955  0.28283251  1
  O  O69  1  0.64399209  0.08484927  0.28879096  1
  O  O70  1  0.25216481  0.77485675  0.29843245  1
  O  O71  1  0.25279734  0.27979662  0.29945664  1
  O  O72  1  0.12328641  0.47089595  0.32549125  1
  O  O73  1  0.12130398  0.97555062  0.32636605  1
  O  O74  1  0.73034053  0.66539641  0.33651959  1
  O  O75  1  0.59005177  0.90390102  0.34179459  1
  O  O76  1  0.72244823  0.22109898  0.34570541  1
  O  O77  1  0.58215947  0.45960359  0.35098041  1
  O  O78  1  0.19119602  0.14944938  0.36113395  1
  O  O79  1  0.18921359  0.65410405  0.36200875  1
  O  O80  1  0.05970266  0.84520338  0.38804336  1
  O  O81  1  0.06033519  0.35014325  0.38906755  1
  O  O82  1  0.66850791  0.04015073  0.39870904  1
  O  O83  1  0.53010026  0.27995045  0.40466749  1
  O  O84  1  0.65647164  0.59293127  0.40847941  1
  O  O85  1  0.51922821  0.83361804  0.41330778  1
  O  O86  1  0.12658744  0.52325845  0.42421621  1
  O  O87  1  0.12662737  0.02922624  0.42459132  1
  O  O88  1  0.99750898  0.21989042  0.45094489  1
  O  O89  1  0.99443988  0.72455438  0.45131702  1
  O  O90  1  0.60003636  0.41459888  0.46381484  1
  O  O91  1  0.46512127  0.65561550  0.46710401  1
  O  O92  1  0.59022952  0.96708189  0.47030667  1
  O  O93  1  0.45935737  0.20753712  0.47595506  1
  O  O94  1  0.06319064  0.89760830  0.48606755  1
  O  O95  1  0.06531820  0.40014332  0.48765673  1
  O  O96  1  0.93456572  0.59311734  0.51295493  1
  O  O97  1  0.93630937  0.09875528  0.51425590  1
  O  O98  1  0.52448898  0.79086301  0.52650594  1
  O  O99  1  0.41172516  0.03340897  0.53001810  1
  O  O100  1  0.53359378  0.33072485  0.53654940  1
  O  O101  1  0.39755374  0.57853465  0.53770658  1
  O  O102  1  0.00866894  0.27157712  0.55044716  1
  O  O103  1  -0.01124915  0.77577032  0.54936395  1
  O  O104  1  0.88356753  0.96444566  0.57304488  1
  O  O105  1  0.87087210  0.47333014  0.57356559  1
  O  O106  1  0.45838403  0.16234856  0.59510720  1
  O  O107  1  0.35388338  0.40578141  0.59473584  1
  O  O108  1  0.44237339  0.69915421  0.59925112  1
  O  O109  1  0.34835310  0.94714050  0.60132397  1
  O  O110  1  0.94254679  0.64525873  0.61142580  1
  O  O111  1  0.92882093  0.14008197  0.61090963  1
  O  O112  1  0.83165412  0.35976920  0.63667381  1
  O  O113  1  0.89913416  0.87104287  0.64032982  1
