# Supplementary material for: Band Alignment of Oxides by Learnable Structural-Descriptor-Aided Neural Network and Transfer Learning
Source: J Am Chem Soc. 2024 Mar 28;146(14):9697–708. doi: 10.1021/jacs.3c13574 (PMC11009958; doi:10.1021/jacs.3c13574)
Supplement: Supplementary file 3 — ja3c13574_si_003.zip [file ja3c13574_si_003.zip › Data_S2/after_optimization/binary/1078.cif]

# generated using pymatgen
data_HfO2
_symmetry_space_group_name_H-M   'P 1'
_cell_length_a   5.18397600
_cell_length_b   11.70146604
_cell_length_c   37.79633349
_cell_angle_alpha   83.34792480
_cell_angle_beta   90.14029140
_cell_angle_gamma   85.68988978
_symmetry_Int_Tables_number   1
_chemical_formula_structural   HfO2
_chemical_formula_sum   'Hf38 O76'
_cell_volume   2270.71072315
_cell_formula_units_Z   38
loop_
 _symmetry_equiv_pos_site_id
 _symmetry_equiv_pos_as_xyz
  1  'x, y, z'
loop_
 _atom_site_type_symbol
 _atom_site_label
 _atom_site_symmetry_multiplicity
 _atom_site_fract_x
 _atom_site_fract_y
 _atom_site_fract_z
 _atom_site_occupancy
  Hf  Hf0  1  0.07430628  0.93347603  0.04549552  1
  Hf  Hf1  1  0.71357774  0.44390378  0.04106431  1
  Hf  Hf2  1  0.10292332  0.65046724  0.06131236  1
  Hf  Hf3  1  0.67160342  0.12585690  0.06577334  1
  Hf  Hf4  1  0.19958335  0.32489225  0.08253517  1
  Hf  Hf5  1  0.59813897  0.81304652  0.09456244  1
  Hf  Hf6  1  0.16858318  0.03688535  0.12286518  1
  Hf  Hf7  1  0.59802391  0.49807956  0.12813928  1
  Hf  Hf8  1  0.09783986  0.69373572  0.15043454  1
  Hf  Hf9  1  0.56873956  0.20367547  0.16348459  1
  Hf  Hf10  1  0.09022597  0.40531561  0.18456449  1
  Hf  Hf11  1  0.53604794  0.85698641  0.18849790  1
  Hf  Hf12  1  0.06449021  0.06412806  0.21069170  1
  Hf  Hf13  1  0.50546537  0.56829784  0.22600817  1
  Hf  Hf14  1  0.02826410  0.77839517  0.24614046  1
  Hf  Hf15  1  0.47403822  0.22812591  0.25335712  1
  Hf  Hf16  1  0.00000530  0.43533453  0.27373237  1
  Hf  Hf17  1  0.43654068  0.94123989  0.28891143  1
  Hf  Hf18  1  0.96452327  0.14895297  0.30973164  1
  Hf  Hf19  1  0.41047673  0.60104703  0.31526836  1
  Hf  Hf20  1  0.93845932  0.80876011  0.33608857  1
  Hf  Hf21  1  0.37499470  0.31466547  0.35126763  1
  Hf  Hf22  1  0.90096178  0.52187409  0.37164288  1
  Hf  Hf23  1  0.34673590  0.97160483  0.37885954  1
  Hf  Hf24  1  0.86953463  0.18170216  0.39899183  1
  Hf  Hf25  1  0.31050979  0.68587194  0.41430830  1
  Hf  Hf26  1  0.83895206  0.89301359  0.43650210  1
  Hf  Hf27  1  0.28477403  0.34468439  0.44043551  1
  Hf  Hf28  1  0.80626044  0.54632453  0.46151541  1
  Hf  Hf29  1  0.27716014  0.05626428  0.47456546  1
  Hf  Hf30  1  0.77697609  0.25192044  0.49686072  1
  Hf  Hf31  1  0.20641682  0.71311465  0.50213482  1
  Hf  Hf32  1  0.77686103  0.93695348  0.53043756  1
  Hf  Hf33  1  0.17541665  0.42510775  0.54246483  1
  Hf  Hf34  1  0.70339658  0.62414310  0.55922666  1
  Hf  Hf35  1  0.27207668  0.09953276  0.56368764  1
  Hf  Hf36  1  0.66142226  0.30609622  0.58393569  1
  Hf  Hf37  1  0.30069372  0.81652397  0.57950448  1
  O  O38  1  -0.16290899  0.80854018  0.04795117  1
  O  O39  1  0.85403230  0.06886077  0.02352957  1
  O  O40  1  0.02121090  0.34496580  0.03427364  1
  O  O41  1  0.88112741  0.58935138  0.02553490  1
  O  O42  1  0.51573105  0.28789113  0.04958861  1
  O  O43  1  0.33761914  0.78668296  0.05160084  1
  O  O44  1  0.38583132  0.99438419  0.07348831  1
  O  O45  1  0.37042699  0.49662827  0.07042691  1
  O  O46  1  -0.01831151  0.17978031  0.09058099  1
  O  O47  1  0.86431528  0.43897426  0.09093052  1
  O  O48  1  0.86785441  0.66855807  0.10283718  1
  O  O49  1  0.88040786  0.96301923  0.09202340  1
  O  O50  1  0.37579847  0.65940295  0.11223965  1
  O  O51  1  0.44658863  0.16462254  0.11269699  1
  O  O52  1  0.31800243  0.36471804  0.13610864  1
  O  O53  1  0.29675025  0.85964865  0.13608141  1
  O  O54  1  0.87897111  0.55347878  0.16016817  1
  O  O55  1  0.77305588  0.80914835  0.14827432  1
  O  O56  1  0.90075995  0.09349356  0.15829689  1
  O  O57  1  0.78366177  0.34390565  0.15876506  1
  O  O58  1  0.37994325  0.03209287  0.17356579  1
  O  O59  1  0.36429158  0.53576173  0.17502298  1
  O  O60  1  0.25131428  0.73000715  0.19989930  1
  O  O61  1  0.25273553  0.23054090  0.20025803  1
  O  O62  1  0.84776144  0.92178263  0.21266956  1
  O  O63  1  0.72907820  0.17029844  0.21592728  1
  O  O64  1  0.83103898  0.45511306  0.22298099  1
  O  O65  1  0.72509033  0.71100090  0.22041929  1
  O  O66  1  0.31279316  0.40252079  0.23671345  1
  O  O67  1  0.31357780  0.90742234  0.23651464  1
  O  O68  1  0.18724393  0.09903892  0.26284306  1
  O  O69  1  0.18888673  0.60282445  0.26275361  1
  O  O70  1  0.77910751  0.29376928  0.27806128  1
  O  O71  1  0.66664385  0.54436118  0.27815234  1
  O  O72  1  0.77651931  0.83901704  0.28333021  1
  O  O73  1  0.65390478  0.08288838  0.28599994  1
  O  O74  1  0.25061759  0.77574080  0.29866073  1
  O  O75  1  0.24807749  0.27798142  0.29957100  1
  O  O76  1  0.12692251  0.47201858  0.32542900  1
  O  O77  1  0.12438241  0.97425920  0.32633927  1
  O  O78  1  0.72109522  0.66711162  0.33900006  1
  O  O79  1  0.59848069  0.91098296  0.34166979  1
  O  O80  1  0.70835615  0.20563882  0.34684766  1
  O  O81  1  0.59589249  0.45623072  0.34693872  1
  O  O82  1  0.18611327  0.14717555  0.36224639  1
  O  O83  1  0.18775607  0.65096108  0.36215694  1
  O  O84  1  0.06142220  0.84257766  0.38848536  1
  O  O85  1  0.06220684  0.34747921  0.38828655  1
  O  O86  1  0.64990967  0.03899910  0.40458071  1
  O  O87  1  0.54396102  0.29488694  0.40201901  1
  O  O88  1  0.64592180  0.57970156  0.40907272  1
  O  O89  1  0.52723856  0.82821737  0.41233044  1
  O  O90  1  0.12226447  0.51945910  0.42474197  1
  O  O91  1  0.12368572  0.01999285  0.42510070  1
  O  O92  1  0.01070842  0.21423827  0.44997702  1
  O  O93  1  0.99505675  0.71790713  0.45143421  1
  O  O94  1  0.59133823  0.40609435  0.46623494  1
  O  O95  1  0.47424005  0.65650644  0.46670311  1
  O  O96  1  0.60194412  0.94085165  0.47672568  1
  O  O97  1  0.49602889  0.19652122  0.46483183  1
  O  O98  1  0.07824975  0.89035135  0.48891859  1
  O  O99  1  0.05699757  0.38528196  0.48889136  1
  O  O100  1  0.92841137  0.58537746  0.51230301  1
  O  O101  1  0.99920153  0.09059705  0.51276035  1
  O  O102  1  0.49459214  0.78698077  0.53297660  1
  O  O103  1  0.50714559  0.08144193  0.52216282  1
  O  O104  1  0.51068472  0.31102574  0.53406948  1
  O  O105  1  0.39331151  0.57021969  0.53441901  1
  O  O106  1  0.00457301  0.25337173  0.55457309  1
  O  O107  1  -0.01083132  0.75561581  0.55151169  1
  O  O108  1  0.03738086  0.96331704  0.57339916  1
  O  O109  1  0.85926895  0.46210887  0.57541139  1
  O  O110  1  0.49387259  0.16064862  0.59946510  1
  O  O111  1  0.35378910  0.40503420  0.59072636  1
  O  O112  1  0.52096770  0.68113923  0.60147043  1
  O  O113  1  0.53790899  0.94145982  0.57704883  1
