# Supplementary material for: Band Alignment of Oxides by Learnable Structural-Descriptor-Aided Neural Network and Transfer Learning
Source: J Am Chem Soc. 2024 Mar 28;146(14):9697–708. doi: 10.1021/jacs.3c13574 (PMC11009958; doi:10.1021/jacs.3c13574)
Supplement: Supplementary file 3 — ja3c13574_si_003.zip [file ja3c13574_si_003.zip › Data_S2/after_optimization/binary/1079.cif]

# generated using pymatgen
data_HfO2
_symmetry_space_group_name_H-M   'P 1'
_cell_length_a   5.18397600
_cell_length_b   11.70146604
_cell_length_c   37.79633349
_cell_angle_alpha   83.34792480
_cell_angle_beta   90.14029140
_cell_angle_gamma   85.68988978
_symmetry_Int_Tables_number   1
_chemical_formula_structural   HfO2
_chemical_formula_sum   'Hf36 O72'
_cell_volume   2270.71072315
_cell_formula_units_Z   36
loop_
 _symmetry_equiv_pos_site_id
 _symmetry_equiv_pos_as_xyz
  1  'x, y, z'
loop_
 _atom_site_type_symbol
 _atom_site_label
 _atom_site_symmetry_multiplicity
 _atom_site_fract_x
 _atom_site_fract_y
 _atom_site_fract_z
 _atom_site_occupancy
  Hf  Hf0  1  0.74689834  0.44040198  0.04179508  1
  Hf  Hf1  1  0.19053998  0.64557554  0.06250731  1
  Hf  Hf2  1  0.65994679  0.11013329  0.07197417  1
  Hf  Hf3  1  0.21814891  0.31432077  0.08176915  1
  Hf  Hf4  1  0.59011845  0.82060719  0.09623941  1
  Hf  Hf5  1  0.15830698  0.02435109  0.12035288  1
  Hf  Hf6  1  0.59715986  0.47989362  0.12868743  1
  Hf  Hf7  1  0.10755728  0.69135532  0.14819656  1
  Hf  Hf8  1  0.56570103  0.19356194  0.16509750  1
  Hf  Hf9  1  0.09496925  0.40208417  0.18395083  1
  Hf  Hf10  1  0.53312723  0.85107527  0.18951044  1
  Hf  Hf11  1  0.06613111  0.05925143  0.21008879  1
  Hf  Hf12  1  0.49879223  0.56569834  0.22642626  1
  Hf  Hf13  1  0.02732289  0.77622887  0.24628070  1
  Hf  Hf14  1  0.47116420  0.22478791  0.25358806  1
  Hf  Hf15  1  0.00186401  0.43486727  0.27316139  1
  Hf  Hf16  1  0.43490443  0.94016087  0.28911926  1
  Hf  Hf17  1  0.96621340  0.14986937  0.30934533  1
  Hf  Hf18  1  0.40878660  0.60013063  0.31565467  1
  Hf  Hf19  1  0.94009557  0.80983913  0.33588074  1
  Hf  Hf20  1  0.37313599  0.31513273  0.35183861  1
  Hf  Hf21  1  0.90383580  0.52521209  0.37141194  1
  Hf  Hf22  1  0.34767711  0.97377113  0.37871930  1
  Hf  Hf23  1  0.87620777  0.18430166  0.39857374  1
  Hf  Hf24  1  0.30886889  0.69074857  0.41491121  1
  Hf  Hf25  1  0.84187277  0.89892473  0.43548956  1
  Hf  Hf26  1  0.28003075  0.34791583  0.44104917  1
  Hf  Hf27  1  0.80929897  0.55643806  0.45990250  1
  Hf  Hf28  1  0.26744272  0.05864468  0.47680344  1
  Hf  Hf29  1  0.77784014  0.27010638  0.49631257  1
  Hf  Hf30  1  0.21669302  0.72564891  0.50464712  1
  Hf  Hf31  1  0.78488155  0.92939281  0.52876059  1
  Hf  Hf32  1  0.15685109  0.43567923  0.54323085  1
  Hf  Hf33  1  0.71505321  0.63986671  0.55302583  1
  Hf  Hf34  1  0.18446002  0.10442446  0.56249269  1
  Hf  Hf35  1  0.62810166  0.30959802  0.58320492  1
  O  O36  1  0.05177444  0.34416930  0.03263848  1
  O  O37  1  0.92041434  0.58861963  0.03044028  1
  O  O38  1  0.54593204  0.27551553  0.04959854  1
  O  O39  1  0.42584796  0.76894270  0.05106387  1
  O  O40  1  0.39300216  0.98710908  0.07623574  1
  O  O41  1  0.40143761  0.48186322  0.07271616  1
  O  O42  1  -0.00250071  0.17027443  0.08702647  1
  O  O43  1  0.88088853  0.42251395  0.09224733  1
  O  O44  1  0.93467940  0.71682629  0.09446157  1
  O  O45  1  0.86019822  0.95753246  0.09413273  1
  O  O46  1  0.41423672  0.64803335  0.11318273  1
  O  O47  1  0.45104242  0.16012790  0.11316744  1
  O  O48  1  0.31771809  0.35125222  0.13670739  1
  O  O49  1  0.29749124  0.85157734  0.13712437  1
  O  O50  1  0.90905500  0.54522562  0.15097428  1
  O  O51  1  0.76638526  0.79158958  0.15118888  1
  O  O52  1  0.90497255  0.09316960  0.15735863  1
  O  O53  1  0.77660488  0.33630590  0.16237269  1
  O  O54  1  0.37835819  0.02558655  0.17280733  1
  O  O55  1  0.37667938  0.52898924  0.17498422  1
  O  O56  1  0.24487672  0.72288760  0.19982879  1
  O  O57  1  0.24900542  0.22653407  0.20103022  1
  O  O58  1  0.85302293  0.91638977  0.21121808  1
  O  O59  1  0.72069289  0.15639536  0.21709129  1
  O  O60  1  0.84604576  0.46870161  0.22071709  1
  O  O61  1  0.70962738  0.70973200  0.22430443  1
  O  O62  1  0.31604497  0.39934590  0.23633394  1
  O  O63  1  0.31362772  0.90499873  0.23656000  1
  O  O64  1  0.18533376  0.09561646  0.26283130  1
  O  O65  1  0.18491576  0.60128746  0.26348655  1
  O  O66  1  0.79187689  0.29071973  0.27438246  1
  O  O67  1  0.65498097  0.53137685  0.27916338  1
  O  O68  1  0.78301613  0.84504942  0.28296488  1
  O  O69  1  0.64437461  0.08420361  0.28864722  1
  O  O70  1  0.25231558  0.77481075  0.29847878  1
  O  O71  1  0.25169731  0.27898035  0.29956184  1
  O  O72  1  0.12330269  0.47101965  0.32543816  1
  O  O73  1  0.12268442  0.97518925  0.32652122  1
  O  O74  1  0.73062539  0.66579639  0.33635278  1
  O  O75  1  0.59198387  0.90495058  0.34203512  1
  O  O76  1  0.72001903  0.21862315  0.34583662  1
  O  O77  1  0.58312311  0.45928027  0.35061754  1
  O  O78  1  0.19008424  0.14871254  0.36151345  1
  O  O79  1  0.18966624  0.65438354  0.36216870  1
  O  O80  1  0.06137228  0.84500127  0.38844000  1
  O  O81  1  0.05895503  0.35065410  0.38866606  1
  O  O82  1  0.66537262  0.04026800  0.40069557  1
  O  O83  1  0.52895424  0.28129839  0.40428291  1
  O  O84  1  0.65430711  0.59360464  0.40790871  1
  O  O85  1  0.52197707  0.83361023  0.41378192  1
  O  O86  1  0.12599458  0.52346593  0.42396978  1
  O  O87  1  0.13012328  0.02711240  0.42517121  1
  O  O88  1  -0.00167938  0.22101076  0.45001578  1
  O  O89  1  0.99664181  0.72441345  0.45219267  1
  O  O90  1  0.59839512  0.41369410  0.46262731  1
  O  O91  1  0.47002745  0.65683040  0.46764137  1
  O  O92  1  0.60861474  0.95841042  0.47381112  1
  O  O93  1  0.46594500  0.20477438  0.47402572  1
  O  O94  1  0.07750876  0.89842266  0.48787563  1
  O  O95  1  0.05728191  0.39874778  0.48829261  1
  O  O96  1  0.92395758  0.58987210  0.51183256  1
  O  O97  1  0.96076328  0.10196665  0.51181727  1
  O  O98  1  0.51480178  0.79246754  0.53086727  1
  O  O99  1  0.44032060  0.03317371  0.53053843  1
  O  O100  1  0.49411147  0.32748605  0.53275267  1
  O  O101  1  0.37750071  0.57972557  0.53797353  1
  O  O102  1  -0.02643761  0.26813678  0.55228384  1
  O  O103  1  -0.01800216  0.76289092  0.54876426  1
  O  O104  1  0.94915204  0.98105730  0.57393613  1
  O  O105  1  0.82906796  0.47448447  0.57540146  1
  O  O106  1  0.45458566  0.16138037  0.59455972  1
  O  O107  1  0.32322556  0.40583070  0.59236152  1
