# Supplementary material for: Band Alignment of Oxides by Learnable Structural-Descriptor-Aided Neural Network and Transfer Learning
Source: J Am Chem Soc. 2024 Mar 28;146(14):9697–708. doi: 10.1021/jacs.3c13574 (PMC11009958; doi:10.1021/jacs.3c13574)
Supplement: Supplementary file 3 — ja3c13574_si_003.zip [file ja3c13574_si_003.zip › Data_S2/after_optimization/binary/108.cif]

# generated using pymatgen
data_SrO
_symmetry_space_group_name_H-M   'P 1'
_cell_length_a   3.92701792
_cell_length_b   5.55364100
_cell_length_c   37.46135700
_cell_angle_alpha   85.74905465
_cell_angle_beta   86.99550897
_cell_angle_gamma   90.00000000
_symmetry_Int_Tables_number   1
_chemical_formula_structural   SrO
_chemical_formula_sum   'Sr12 O12'
_cell_volume   813.63027376
_cell_formula_units_Z   12
loop_
 _symmetry_equiv_pos_site_id
 _symmetry_equiv_pos_as_xyz
  1  'x, y, z'
loop_
 _atom_site_type_symbol
 _atom_site_label
 _atom_site_symmetry_multiplicity
 _atom_site_fract_x
 _atom_site_fract_y
 _atom_site_fract_z
 _atom_site_occupancy
  Sr  Sr0  1  -0.00033336  -0.00914178  0.00066673  1
  Sr  Sr1  1  0.47397731  0.47145233  0.05204538  1
  Sr  Sr2  1  0.94781009  0.94454137  0.10437882  1
  Sr  Sr3  1  0.42116700  0.41929587  0.15766701  1
  Sr  Sr4  1  0.89493279  0.89463735  0.21013442  1
  Sr  Sr5  1  0.36841592  0.36859251  0.26316815  1
  Sr  Sr6  1  0.84211008  0.84228666  0.31577885  1
  Sr  Sr7  1  0.31559321  0.31529777  0.36881258  1
  Sr  Sr8  1  0.78936000  0.78748888  0.42128099  1
  Sr  Sr9  1  0.26271591  0.25944719  0.47456818  1
  Sr  Sr10  1  0.73654869  0.73402371  0.52690262  1
  Sr  Sr11  1  0.21085936  0.20205094  0.57828027  1
  O  O12  1  0.49769774  0.77600279  0.00460451  1
  O  O13  1  0.97456247  0.22044981  0.05087505  1
  O  O14  1  0.44740635  0.69372855  0.10518629  1
  O  O15  1  0.92148911  0.16870602  0.15702278  1
  O  O16  1  0.39482131  0.64412228  0.21035737  1
  O  O17  1  0.86853475  0.11809440  0.26293051  1
  O  O18  1  0.34199125  0.59155090  0.31601649  1
  O  O19  1  0.81570469  0.06500565  0.36858963  1
  O  O20  1  0.28903789  0.53625480  0.42192522  1
  O  O21  1  0.76311965  0.00944184  0.47376071  1
  O  O22  1  0.23596353  0.48185086  0.52807295  1
  O  O23  1  0.71282826  0.99113330  0.57434249  1
