# Supplementary material for: Band Alignment of Oxides by Learnable Structural-Descriptor-Aided Neural Network and Transfer Learning
Source: J Am Chem Soc. 2024 Mar 28;146(14):9697–708. doi: 10.1021/jacs.3c13574 (PMC11009958; doi:10.1021/jacs.3c13574)
Supplement: Supplementary file 3 — ja3c13574_si_003.zip [file ja3c13574_si_003.zip › Data_S2/after_optimization/binary/1080.cif]

# generated using pymatgen
data_HfO2
_symmetry_space_group_name_H-M   'P 1'
_cell_length_a   5.18397600
_cell_length_b   11.70146604
_cell_length_c   37.79633349
_cell_angle_alpha   83.34792480
_cell_angle_beta   90.14029140
_cell_angle_gamma   85.68988978
_symmetry_Int_Tables_number   1
_chemical_formula_structural   HfO2
_chemical_formula_sum   'Hf36 O72'
_cell_volume   2270.71072315
_cell_formula_units_Z   36
loop_
 _symmetry_equiv_pos_site_id
 _symmetry_equiv_pos_as_xyz
  1  'x, y, z'
loop_
 _atom_site_type_symbol
 _atom_site_label
 _atom_site_symmetry_multiplicity
 _atom_site_fract_x
 _atom_site_fract_y
 _atom_site_fract_z
 _atom_site_occupancy
  Hf  Hf0  1  0.74550907  0.70943505  0.01440860  1
  Hf  Hf1  1  0.21823755  0.93619534  0.03175960  1
  Hf  Hf2  1  0.69099742  0.42557595  0.04278608  1
  Hf  Hf3  1  0.25282737  0.64314292  0.06037416  1
  Hf  Hf4  1  0.63759500  0.09497784  0.06243556  1
  Hf  Hf5  1  0.18834833  0.30220092  0.08169292  1
  Hf  Hf6  1  0.63629129  0.81763785  0.10446847  1
  Hf  Hf7  1  0.14507999  0.02732514  0.12269723  1
  Hf  Hf8  1  0.59715130  0.47019820  0.12923369  1
  Hf  Hf9  1  0.13756699  0.68388948  0.14829820  1
  Hf  Hf10  1  0.55266819  0.19017703  0.16371644  1
  Hf  Hf11  1  0.09349730  0.40008828  0.18357137  1
  Hf  Hf12  1  0.53251241  0.84941939  0.19164982  1
  Hf  Hf13  1  0.06211437  0.06109649  0.21094002  1
  Hf  Hf14  1  0.49884597  0.56458634  0.22706043  1
  Hf  Hf15  1  0.02973248  0.77546125  0.24676865  1
  Hf  Hf16  1  0.47098625  0.22411705  0.25325114  1
  Hf  Hf17  1  0.00367411  0.43451982  0.27283963  1
  Hf  Hf18  1  0.43382589  0.94048018  0.28966037  1
  Hf  Hf19  1  0.96651375  0.15088295  0.30924886  1
  Hf  Hf20  1  0.40776752  0.59953875  0.31573135  1
  Hf  Hf21  1  0.93865403  0.81041366  0.33543957  1
  Hf  Hf22  1  0.37538563  0.31390351  0.35155998  1
  Hf  Hf23  1  0.90498759  0.52558061  0.37085018  1
  Hf  Hf24  1  0.34400270  0.97491172  0.37892863  1
  Hf  Hf25  1  0.88483181  0.18482297  0.39878356  1
  Hf  Hf26  1  0.29993301  0.69111052  0.41420180  1
  Hf  Hf27  1  0.84034870  0.90480180  0.43326631  1
  Hf  Hf28  1  0.29242001  0.34767486  0.43980277  1
  Hf  Hf29  1  0.80120871  0.55736215  0.45803153  1
  Hf  Hf30  1  0.24915167  0.07279908  0.48080708  1
  Hf  Hf31  1  0.79990500  0.28002216  0.50006444  1
  Hf  Hf32  1  0.18467263  0.73185708  0.50212584  1
  Hf  Hf33  1  0.74650258  0.94942405  0.51971392  1
  Hf  Hf34  1  0.21926245  0.43880466  0.53074040  1
  Hf  Hf35  1  0.69199093  0.66556495  0.54809140  1
  O  O36  1  0.48914649  0.58678023  0.01368810  1
  O  O37  1  0.39747050  0.07079858  0.01714950  1
  O  O38  1  0.09673602  0.77576065  0.01219559  1
  O  O39  1  0.85899744  -0.01409771  0.03456222  1
  O  O40  1  0.03015024  0.35865972  0.03199618  1
  O  O41  1  0.91375278  0.58239673  0.04524529  1
  O  O42  1  0.52072290  0.27263394  0.04954055  1
  O  O43  1  0.51994125  0.78233872  0.04927353  1
  O  O44  1  0.36374535  0.95800083  0.08038665  1
  O  O45  1  0.37202558  0.47406796  0.07817025  1
  O  O46  1  0.98746185  0.15522295  0.08169814  1
  O  O47  1  0.83958876  0.39391607  0.09395892  1
  O  O48  1  -0.00066933  0.73549989  0.09233010  1
  O  O49  1  0.80995489  0.96456572  0.10642280  1
  O  O50  1  0.45674857  0.64940300  0.11047768  1
  O  O51  1  0.43295477  0.15182027  0.11137072  1
  O  O52  1  0.30933494  0.34226121  0.13778476  1
  O  O53  1  0.31391790  0.84816328  0.14113779  1
  O  O54  1  0.93048220  0.53932083  0.14608847  1
  O  O55  1  0.78188190  0.76946268  0.15575099  1
  O  O56  1  0.91420164  0.10745801  0.15803652  1
  O  O57  1  0.75893527  0.33639298  0.16657677  1
  O  O58  1  0.37632123  0.02460200  0.17398781  1
  O  O59  1  0.38128609  0.53094435  0.17407707  1
  O  O60  1  0.24741623  0.71768850  0.20105799  1
  O  O61  1  0.24305652  0.22603500  0.20189210  1
  O  O62  1  0.86480223  0.91347933  0.20929556  1
  O  O63  1  0.70546775  0.14707638  0.21738731  1
  O  O64  1  0.85513548  0.47800488  0.21979564  1
  O  O65  1  0.69932924  0.71127941  0.22834126  1
  O  O66  1  0.31841797  0.39959147  0.23556555  1
  O  O67  1  0.31594028  0.90475834  0.23706061  1
  O  O68  1  0.18380282  0.09446174  0.26334325  1
  O  O69  1  0.18417574  0.60046723  0.26426104  1
  O  O70  1  0.80076764  0.28866253  0.27190401  1
  O  O71  1  0.64839216  0.52241679  0.27994953  1
  O  O72  1  0.78910784  0.85258321  0.28255047  1
  O  O73  1  0.63673236  0.08633747  0.29059599  1
  O  O74  1  0.25332426  0.77453277  0.29823896  1
  O  O75  1  0.25369718  0.28053826  0.29915675  1
  O  O76  1  0.12155972  0.47024166  0.32543939  1
  O  O77  1  0.11908203  0.97540853  0.32693445  1
  O  O78  1  0.73817076  0.66372059  0.33415874  1
  O  O79  1  0.58236452  0.89699512  0.34270436  1
  O  O80  1  0.73203225  0.22792362  0.34511269  1
  O  O81  1  0.57269777  0.46152067  0.35320444  1
  O  O82  1  0.19444348  0.14896500  0.36060790  1
  O  O83  1  0.19008377  0.65731150  0.36144201  1
  O  O84  1  0.05621391  0.84405565  0.38842293  1
  O  O85  1  0.06117877  0.35039800  0.38851219  1
  O  O86  1  0.67856473  0.03860702  0.39592323  1
  O  O87  1  0.52329836  0.26754199  0.40446348  1
  O  O88  1  0.65561810  0.60553732  0.40674901  1
  O  O89  1  0.50701780  0.83567917  0.41641153  1
  O  O90  1  0.12358210  0.52683672  0.42136221  1
  O  O91  1  0.12816506  0.03273879  0.42471524  1
  O  O92  1  0.00454523  0.22317973  0.45112928  1
  O  O93  1  0.98075143  0.72559700  0.45202232  1
  O  O94  1  0.62754511  0.41043428  0.45607720  1
  O  O95  1  0.43816933  0.63950011  0.47016990  1
  O  O96  1  0.59791124  0.98108393  0.46854108  1
  O  O97  1  0.45003815  0.21977705  0.48080186  1
  O  O98  1  0.06547442  0.90093204  0.48432975  1
  O  O99  1  0.07375465  0.41699917  0.48211335  1
  O  O100  1  0.91755875  0.59266128  0.51322647  1
  O  O101  1  0.91677710  0.10236606  0.51295945  1
  O  O102  1  0.52374722  0.79260327  0.51725471  1
  O  O103  1  0.40734976  0.01634028  0.53050382  1
  O  O104  1  0.57850256  0.38909771  0.52793778  1
  O  O105  1  0.34076398  0.59923935  0.55030441  1
  O  O106  1  0.04002950  0.30420142  0.54535050  1
  O  O107  1  -0.05164649  0.78821977  0.54881190  1
