# Supplementary material for: Band Alignment of Oxides by Learnable Structural-Descriptor-Aided Neural Network and Transfer Learning
Source: J Am Chem Soc. 2024 Mar 28;146(14):9697–708. doi: 10.1021/jacs.3c13574 (PMC11009958; doi:10.1021/jacs.3c13574)
Supplement: Supplementary file 3 — ja3c13574_si_003.zip [file ja3c13574_si_003.zip › Data_S2/after_optimization/binary/1081.cif]

# generated using pymatgen
data_HfO2
_symmetry_space_group_name_H-M   'P 1'
_cell_length_a   5.18397600
_cell_length_b   11.86251274
_cell_length_c   37.70277274
_cell_angle_alpha   82.90194087
_cell_angle_beta   92.53304389
_cell_angle_gamma   81.47338341
_symmetry_Int_Tables_number   1
_chemical_formula_structural   HfO2
_chemical_formula_sum   'Hf36 O72'
_cell_volume   2270.71072315
_cell_formula_units_Z   36
loop_
 _symmetry_equiv_pos_site_id
 _symmetry_equiv_pos_as_xyz
  1  'x, y, z'
loop_
 _atom_site_type_symbol
 _atom_site_label
 _atom_site_symmetry_multiplicity
 _atom_site_fract_x
 _atom_site_fract_y
 _atom_site_fract_z
 _atom_site_occupancy
  Hf  Hf0  1  0.76055682  0.75499652  0.04898431  1
  Hf  Hf1  1  0.26258642  0.25176236  0.05933757  1
  Hf  Hf2  1  0.81861585  0.43951155  0.08138363  1
  Hf  Hf3  1  0.39023436  0.96943622  0.08182542  1
  Hf  Hf4  1  0.84904756  0.13442222  0.10453108  1
  Hf  Hf5  1  0.36300947  0.67349675  0.10627870  1
  Hf  Hf6  1  0.88012852  0.81606696  0.14411393  1
  Hf  Hf7  1  0.40793877  0.34934835  0.14578143  1
  Hf  Hf8  1  0.88404733  0.52615586  0.16439829  1
  Hf  Hf9  1  0.44127384  0.05299994  0.17034243  1
  Hf  Hf10  1  0.92400937  0.19299598  0.20469704  1
  Hf  Hf11  1  0.48995839  0.72475347  0.21094918  1
  Hf  Hf12  1  0.95397169  0.89881449  0.22763674  1
  Hf  Hf13  1  0.50288756  0.43098239  0.23146318  1
  Hf  Hf14  1  0.99269251  0.56576248  0.26762843  1
  Hf  Hf15  1  0.54467817  0.10203961  0.27293563  1
  Hf  Hf16  1  0.01091298  0.27426641  0.28925932  1
  Hf  Hf17  1  0.57164327  0.80680875  0.29526347  1
  Hf  Hf18  1  0.05335673  0.94319125  0.32973653  1
  Hf  Hf19  1  0.61408702  0.47573359  0.33574068  1
  Hf  Hf20  1  0.08032183  0.64796039  0.35206437  1
  Hf  Hf21  1  0.63230749  0.18423752  0.35737157  1
  Hf  Hf22  1  0.12211244  0.31901761  0.39353682  1
  Hf  Hf23  1  0.67102831  0.85118551  0.39736326  1
  Hf  Hf24  1  0.13504161  0.02524653  0.41405082  1
  Hf  Hf25  1  0.70099063  0.55700402  0.42030296  1
  Hf  Hf26  1  0.18372616  0.69700006  0.45465757  1
  Hf  Hf27  1  0.74095267  0.22384414  0.46060171  1
  Hf  Hf28  1  0.21706123  0.40065165  0.47921857  1
  Hf  Hf29  1  0.74487148  0.93393304  0.48088607  1
  Hf  Hf30  1  0.26199053  0.07650325  0.51872130  1
  Hf  Hf31  1  0.77595244  0.61557778  0.52046892  1
  Hf  Hf32  1  0.23476564  0.78056378  0.54317458  1
  Hf  Hf33  1  0.80638415  0.31048845  0.54361637  1
  Hf  Hf34  1  0.36241358  0.49823764  0.56566243  1
  Hf  Hf35  1  0.86444318  0.99500348  0.57601569  1
  O  O36  1  0.52125841  0.90470730  0.03611458  1
  O  O37  1  0.01516654  0.39407429  0.03860542  1
  O  O38  1  0.13440614  0.69988527  0.05926516  1
  O  O39  1  0.63284625  0.60446352  0.06125145  1
  O  O40  1  0.56894883  0.11763710  0.06573872  1
  O  O41  1  0.08347199  0.10667956  0.05971064  1
  O  O42  1  0.06683596  0.27165638  0.10285091  1
  O  O43  1  0.65173008  0.78797810  0.09722296  1
  O  O44  1  0.55247060  0.32058798  0.08953785  1
  O  O45  1  0.16530266  0.84611788  0.10664958  1
  O  O46  1  0.19756307  0.04402435  0.12745848  1
  O  O47  1  0.68574237  0.98388972  0.12468932  1
  O  O48  1  0.58393913  0.50270410  0.12567347  1
  O  O49  1  0.08628804  0.46404668  0.11952646  1
  O  O50  1  0.08966275  0.65320333  0.14288786  1
  O  O51  1  0.69159365  0.18137950  0.15304896  1
  O  O52  1  0.61053820  0.68946459  0.15921394  1
  O  O53  1  0.23400491  0.22198056  0.17375587  1
  O  O54  1  0.24596259  0.43971227  0.18674685  1
  O  O55  1  0.73141924  0.36568459  0.18522992  1
  O  O56  1  0.64295137  0.88141147  0.18869030  1
  O  O57  1  0.13250918  0.80762887  0.18786455  1
  O  O58  1  0.13233077  0.02667451  0.20163099  1
  O  O59  1  0.76872426  0.55436005  0.21731170  1
  O  O60  1  0.66664149  0.06745820  0.22064475  1
  O  O61  1  0.29914512  0.59775944  0.23584091  1
  O  O62  1  0.31887379  0.82148573  0.25067803  1
  O  O63  1  0.80457823  0.74046503  0.25009110  1
  O  O64  1  0.69584646  0.25863874  0.24964408  1
  O  O65  1  0.17895257  0.17722512  0.24977194  1
  O  O66  1  0.19498652  0.39996524  0.26254464  1
  O  O67  1  0.82937790  0.93308124  0.27951007  1
  O  O68  1  0.72890698  0.44142555  0.28294583  1
  O  O69  1  0.36599602  0.97450607  0.29950963  1
  O  O70  1  0.37772822  0.19989542  0.31245332  1
  O  O71  1  0.86154832  0.11802377  0.31194935  1
  O  O72  1  0.76345168  0.63197623  0.31305065  1
  O  O73  1  0.24727178  0.55010458  0.31254668  1
  O  O74  1  0.25900398  0.77549393  0.32549037  1
  O  O75  1  0.89609302  0.30857345  0.34205417  1
  O  O76  1  0.79562210  0.81691776  0.34548993  1
  O  O77  1  0.43001348  0.35003476  0.36245536  1
  O  O78  1  0.44604743  0.57277488  0.37522806  1
  O  O79  1  0.92915354  0.49136126  0.37535592  1
  O  O80  1  0.82042177  0.00953497  0.37490890  1
  O  O81  1  0.30612621  0.92851427  0.37432197  1
  O  O82  1  0.32585488  0.15224056  0.38915909  1
  O  O83  1  0.95835851  0.68254080  0.40435525  1
  O  O84  1  0.85627574  0.19563895  0.40768830  1
  O  O85  1  0.49266923  0.72332549  0.42336901  1
  O  O86  1  0.49249082  0.94237113  0.43713545  1
  O  O87  1  0.98204863  0.86858853  0.43630970  1
  O  O88  1  0.89358076  0.38431541  0.43977008  1
  O  O89  1  0.37903741  0.31028773  0.43825315  1
  O  O90  1  0.39099509  0.52801944  0.45124413  1
  O  O91  1  0.01446180  0.06053441  0.46578606  1
  O  O92  1  0.93340635  0.56861950  0.47195104  1
  O  O93  1  0.53533725  0.09679667  0.48211214  1
  O  O94  1  0.53871196  0.28595332  0.50547354  1
  O  O95  1  0.04106087  0.24729590  0.49932653  1
  O  O96  1  0.93925763  0.76611028  0.50031068  1
  O  O97  1  0.42743693  0.70597565  0.49754152  1
  O  O98  1  0.45969734  0.90388212  0.51835042  1
  O  O99  1  0.07252940  0.42941102  0.53546215  1
  O  O100  1  0.97326992  0.96202090  0.52777704  1
  O  O101  1  0.55816404  0.47834362  0.52214909  1
  O  O102  1  0.54152801  0.64332044  0.56528936  1
  O  O103  1  0.05605117  0.63236290  0.55926128  1
  O  O104  1  -0.00784625  0.14553648  0.56374855  1
  O  O105  1  0.49059386  0.05011473  0.56573484  1
  O  O106  1  0.60983346  0.35592571  0.58639458  1
  O  O107  1  0.10374159  0.84529170  0.58888542  1
