# Supplementary material for: Band Alignment of Oxides by Learnable Structural-Descriptor-Aided Neural Network and Transfer Learning
Source: J Am Chem Soc. 2024 Mar 28;146(14):9697–708. doi: 10.1021/jacs.3c13574 (PMC11009958; doi:10.1021/jacs.3c13574)
Supplement: Supplementary file 3 — ja3c13574_si_003.zip [file ja3c13574_si_003.zip › Data_S2/after_optimization/binary/1082.cif]

# generated using pymatgen
data_HfO2
_symmetry_space_group_name_H-M   'P 1'
_cell_length_a   5.18397600
_cell_length_b   11.86251274
_cell_length_c   37.70277274
_cell_angle_alpha   82.90194087
_cell_angle_beta   92.53304389
_cell_angle_gamma   81.47338341
_symmetry_Int_Tables_number   1
_chemical_formula_structural   HfO2
_chemical_formula_sum   'Hf36 O72'
_cell_volume   2270.71072315
_cell_formula_units_Z   36
loop_
 _symmetry_equiv_pos_site_id
 _symmetry_equiv_pos_as_xyz
  1  'x, y, z'
loop_
 _atom_site_type_symbol
 _atom_site_label
 _atom_site_symmetry_multiplicity
 _atom_site_fract_x
 _atom_site_fract_y
 _atom_site_fract_z
 _atom_site_occupancy
  Hf  Hf0  1  0.74828838  0.03780096  0.02167616  1
  Hf  Hf1  1  0.31334375  0.60974597  0.02313575  1
  Hf  Hf2  1  0.77507020  0.76412154  0.02493560  1
  Hf  Hf3  1  0.32921326  0.32269121  0.05256072  1
  Hf  Hf4  1  0.79418155  0.45069474  0.07928082  1
  Hf  Hf5  1  0.36883641  0.96711576  0.08715454  1
  Hf  Hf6  1  0.83173599  0.14976271  0.10105217  1
  Hf  Hf7  1  0.37954276  0.68534819  0.10560124  1
  Hf  Hf8  1  0.85989560  0.81375601  0.14224534  1
  Hf  Hf9  1  0.41896211  0.35469585  0.15009571  1
  Hf  Hf10  1  0.88274028  0.52502357  0.16409924  1
  Hf  Hf11  1  0.44757379  0.06009841  0.16964495  1
  Hf  Hf12  1  0.92860093  0.19227017  0.20504116  1
  Hf  Hf13  1  0.48413098  0.72628666  0.21068439  1
  Hf  Hf14  1  0.95138856  0.89835018  0.22612542  1
  Hf  Hf15  1  0.50842762  0.43355786  0.23322634  1
  Hf  Hf16  1  0.99055337  0.56696767  0.26778519  1
  Hf  Hf17  1  0.54932461  0.10159942  0.27311483  1
  Hf  Hf18  1  0.01317539  0.27340058  0.28938517  1
  Hf  Hf19  1  0.57194663  0.80803233  0.29471481  1
  Hf  Hf20  1  0.05407238  0.94144214  0.32927366  1
  Hf  Hf21  1  0.61111144  0.47664982  0.33637458  1
  Hf  Hf22  1  0.07836902  0.64871334  0.35181561  1
  Hf  Hf23  1  0.63389907  0.18272983  0.35745884  1
  Hf  Hf24  1  0.11492621  0.31490159  0.39285505  1
  Hf  Hf25  1  0.67975972  0.84997643  0.39840076  1
  Hf  Hf26  1  0.14353789  0.02030415  0.41240429  1
  Hf  Hf27  1  0.70260440  0.56124399  0.42025466  1
  Hf  Hf28  1  0.18295724  0.68965181  0.45689876  1
  Hf  Hf29  1  0.73076401  0.22523729  0.46144783  1
  Hf  Hf30  1  0.19366359  0.40788424  0.47534546  1
  Hf  Hf31  1  0.76831845  0.92430526  0.48321918  1
  Hf  Hf32  1  0.23328674  0.05230879  0.50993928  1
  Hf  Hf33  1  0.78742980  0.61087846  0.53756440  1
  Hf  Hf34  1  0.24915625  0.76525403  0.53936425  1
  Hf  Hf35  1  0.81421162  0.33719904  0.54082384  1
  O  O36  1  0.46159566  0.73763756  -0.00216918  1
  O  O37  1  0.97156861  0.65246414  -0.00302923  1
  O  O38  1  0.90774544  0.91226699  -0.00036387  1
  O  O39  1  0.56075021  0.43372522  0.02987263  1
  O  O40  1  0.49983735  0.93854305  0.03717434  1
  O  O41  1  0.11757419  0.47967253  0.05432890  1
  O  O42  1  0.13195250  0.71078574  0.06007779  1
  O  O43  1  0.62873036  0.62130283  0.06375829  1
  O  O44  1  0.52106346  0.15292418  0.05402834  1
  O  O45  1  0.00029858  0.04131998  0.06222410  1
  O  O46  1  -0.01784009  0.27761679  0.06901527  1
  O  O47  1  0.63352494  0.80879202  0.09498394  1
  O  O48  1  0.54403081  0.31534347  0.09823698  1
  O  O49  1  0.17626927  0.85191902  0.11467506  1
  O  O50  1  0.20313445  0.08767098  0.12207893  1
  O  O51  1  0.67906971  0.99800591  0.12317865  1
  O  O52  1  0.56520496  0.50825377  0.12511489  1
  O  O53  1  0.04726090  0.41643193  0.12620109  1
  O  O54  1  0.06217261  0.64898094  0.13600669  1
  O  O55  1  0.71108931  0.18471102  0.15385960  1
  O  O56  1  0.60125870  0.68843416  0.15912060  1
  O  O57  1  0.25170679  0.22485797  0.17724842  1
  O  O58  1  0.25363227  0.45558592  0.18766671  1
  O  O59  1  0.73733710  0.36758753  0.18816439  1
  O  O60  1  0.63157480  0.88471321  0.18633175  1
  O  O61  1  0.11260379  0.79355926  0.18861791  1
  O  O62  1  0.12484012  0.02560541  0.19725195  1
  O  O63  1  0.76940327  0.55781906  0.21737173  1
  O  O64  1  0.66752741  0.06701067  0.22024181  1
  O  O65  1  0.31216896  0.60042720  0.23983292  1
  O  O66  1  0.32174059  0.83194446  0.24882669  1
  O  O67  1  0.80169202  0.74274009  0.24986932  1
  O  O68  1  0.69711158  0.25776819  0.25015732  1
  O  O69  1  0.17795499  0.17031841  0.25072769  1
  O  O70  1  0.18815623  0.39989198  0.26136484  1
  O  O71  1  0.83210321  0.93443697  0.27873874  1
  O  O72  1  0.73039679  0.44056203  0.28376126  1
  O  O73  1  0.37434377  0.97510802  0.30113516  1
  O  O74  1  0.38454501  0.20468159  0.31177231  1
  O  O75  1  0.86538842  0.11723181  0.31234268  1
  O  O76  1  0.76080798  0.63225991  0.31263068  1
  O  O77  1  0.24075941  0.54305554  0.31367331  1
  O  O78  1  0.25033104  0.77457280  0.32266708  1
  O  O79  1  0.89497259  0.30798833  0.34225819  1
  O  O80  1  0.79309673  0.81717994  0.34512827  1
  O  O81  1  0.43765988  0.34939459  0.36524805  1
  O  O82  1  0.44989621  0.58144074  0.37388209  1
  O  O83  1  0.93092520  0.49028679  0.37616825  1
  O  O84  1  0.82516290  0.00741247  0.37433561  1
  O  O85  1  0.30886773  0.91941408  0.37483329  1
  O  O86  1  0.31079321  0.15014203  0.38525158  1
  O  O87  1  0.96124130  0.68656484  0.40337940  1
  O  O88  1  0.85141069  0.19028798  0.40864040  1
  O  O89  1  0.50032739  0.72601906  0.42649331  1
  O  O90  1  0.51523910  0.95856807  0.43629891  1
  O  O91  1  0.99729504  0.86674623  0.43738511  1
  O  O92  1  0.88343029  0.37699409  0.43932135  1
  O  O93  1  0.35936555  0.28732902  0.44042107  1
  O  O94  1  0.38623073  0.52308098  0.44782494  1
  O  O95  1  0.01846919  0.05965553  0.46426302  1
  O  O96  1  0.92897506  0.56620698  0.46751606  1
  O  O97  1  0.58034009  0.09738321  0.49348473  1
  O  O98  1  0.56220142  0.33368002  0.50027590  1
  O  O99  1  0.04143654  0.22207582  0.50847166  1
  O  O100  1  0.93376964  0.75369717  0.49874171  1
  O  O101  1  0.43054750  0.66421426  0.50242221  1
  O  O102  1  0.44492581  0.89532747  0.50817110  1
  O  O103  1  0.06266265  0.43645595  0.52532566  1
  O  O104  1  0.00174979  0.94127478  0.53262737  1
  O  O105  1  0.65475456  0.46273301  0.56286387  1
  O  O106  1  0.59093139  0.72253586  0.56552923  1
  O  O107  1  0.10090434  0.63736244  0.56466918  1
