# Supplementary material for: Band Alignment of Oxides by Learnable Structural-Descriptor-Aided Neural Network and Transfer Learning
Source: J Am Chem Soc. 2024 Mar 28;146(14):9697–708. doi: 10.1021/jacs.3c13574 (PMC11009958; doi:10.1021/jacs.3c13574)
Supplement: Supplementary file 3 — ja3c13574_si_003.zip [file ja3c13574_si_003.zip › Data_S2/after_optimization/binary/1083.cif]

# generated using pymatgen
data_HfO2
_symmetry_space_group_name_H-M   'P 1'
_cell_length_a   5.18397600
_cell_length_b   11.86251274
_cell_length_c   37.70277274
_cell_angle_alpha   97.09805913
_cell_angle_beta   87.46695611
_cell_angle_gamma   81.47338341
_symmetry_Int_Tables_number   1
_chemical_formula_structural   HfO2
_chemical_formula_sum   'Hf36 O72'
_cell_volume   2270.71072315
_cell_formula_units_Z   36
loop_
 _symmetry_equiv_pos_site_id
 _symmetry_equiv_pos_as_xyz
  1  'x, y, z'
loop_
 _atom_site_type_symbol
 _atom_site_label
 _atom_site_symmetry_multiplicity
 _atom_site_fract_x
 _atom_site_fract_y
 _atom_site_fract_z
 _atom_site_occupancy
  Hf  Hf0  1  0.22065937  0.27475039  0.05294081  1
  Hf  Hf1  1  0.65563716  0.70277648  0.05443361  1
  Hf  Hf2  1  0.19393730  0.54842480  0.05625140  1
  Hf  Hf3  1  0.63960097  -0.01015070  0.08383932  1
  Hf  Hf4  1  0.17464694  0.86183860  0.11054586  1
  Hf  Hf5  1  0.59987031  0.34540443  0.11841193  1
  Hf  Hf6  1  0.13708239  0.16277807  0.13233110  1
  Hf  Hf7  1  0.58907794  0.62715166  0.13688575  1
  Hf  Hf8  1  0.10885504  0.49875409  0.17350566  1
  Hf  Hf9  1  0.54987109  0.95782594  0.18136169  1
  Hf  Hf10  1  0.08607954  0.78747575  0.19535985  1
  Hf  Hf11  1  0.52118018  0.25240716  0.20090206  1
  Hf  Hf12  1  0.04024373  0.12026914  0.23629478  1
  Hf  Hf13  1  0.48455243  0.58617944  0.24194056  1
  Hf  Hf14  1  0.01736218  0.41413260  0.25738659  1
  Hf  Hf15  1  0.46039277  0.87890883  0.26447962  1
  Hf  Hf16  1  0.97820739  0.74550515  0.29903446  1
  Hf  Hf17  1  0.41949124  0.21088696  0.30435927  1
  Hf  Hf18  1  0.95550876  0.03911304  0.32064073  1
  Hf  Hf19  1  0.39679261  0.50449485  0.32596554  1
  Hf  Hf20  1  0.91460723  0.37109117  0.36052038  1
  Hf  Hf21  1  0.35763782  0.83586740  0.36761341  1
  Hf  Hf22  1  0.89044757  0.66382056  0.38305944  1
  Hf  Hf23  1  0.33475627  0.12973086  0.38870522  1
  Hf  Hf24  1  0.85381982  0.99759284  0.42409794  1
  Hf  Hf25  1  0.28892046  0.46252425  0.42964015  1
  Hf  Hf26  1  0.82512891  0.29217406  0.44363831  1
  Hf  Hf27  1  0.26614496  0.75124591  0.45149434  1
  Hf  Hf28  1  0.78592206  0.62284834  0.48811425  1
  Hf  Hf29  1  0.23791761  0.08722193  0.49266890  1
  Hf  Hf30  1  0.77512969  0.90459557  0.50658807  1
  Hf  Hf31  1  0.20035306  0.38816140  0.51445414  1
  Hf  Hf32  1  0.73539903  0.26015070  0.54116068  1
  Hf  Hf33  1  0.18106270  0.70157520  0.56874860  1
  Hf  Hf34  1  0.71936284  0.54722352  0.57056639  1
  Hf  Hf35  1  0.15434063  -0.02475039  0.57205919  1
  O  O36  1  0.50730345  0.57483872  0.02913796  1
  O  O37  1  -0.00260866  0.65997252  0.02826130  1
  O  O38  1  0.06101649  0.40033975  0.03094061  1
  O  O39  1  0.40818140  0.87881862  0.06114991  1
  O  O40  1  0.46911103  0.37396792  0.06842669  1
  O  O41  1  0.85151323  0.83293452  0.08554671  1
  O  O42  1  0.83693676  0.60190583  0.09140030  1
  O  O43  1  0.34003247  0.69124338  0.09504490  1
  O  O44  1  0.44786566  0.15968774  0.08532721  1
  O  O45  1  0.96854557  0.27121587  0.09348097  1
  O  O46  1  0.98684029  0.03491551  0.10027468  1
  O  O47  1  0.33506303  0.50370855  0.12622848  1
  O  O48  1  0.42486101  0.99714414  0.12950345  1
  O  O49  1  0.79232384  0.46057791  0.14594255  1
  O  O50  1  0.76566566  0.22488100  0.15334185  1
  O  O51  1  0.28965334  0.31455884  0.15445067  1
  O  O52  1  0.40352681  0.80423726  0.15639286  1
  O  O53  1  0.92143607  0.89595209  0.15744870  1
  O  O54  1  0.90648712  0.66352653  0.16730110  1
  O  O55  1  0.25765604  0.12782927  0.18513084  1
  O  O56  1  0.36737774  0.62406311  0.19037713  1
  O  O57  1  0.71721713  0.08767659  0.20847660  1
  O  O58  1  0.71527089  0.85699272  0.21894387  1
  O  O59  1  0.23132521  0.94495587  0.21943101  1
  O  O60  1  0.33713722  0.42777678  0.21759396  1
  O  O61  1  0.85614047  0.51889786  0.21986945  1
  O  O62  1  0.84385628  0.28688821  0.22854245  1
  O  O63  1  0.19937063  0.75467849  0.24863302  1
  O  O64  1  0.30119307  0.24549195  0.25150629  1
  O  O65  1  0.65662806  0.71202483  0.27107571  1
  O  O66  1  0.64701485  0.48056868  0.28006926  1
  O  O67  1  0.16703012  0.56973725  0.28113164  1
  O  O68  1  0.27160801  0.05475616  0.28142075  1
  O  O69  1  0.79074024  0.14208808  0.28197479  1
  O  O70  1  0.78049894  0.91261888  0.29264950  1
  O  O71  1  0.13665895  0.37807439  0.30998628  1
  O  O72  1  0.23834105  0.87192561  0.31501372  1
  O  O73  1  0.59450106  0.33738112  0.33235050  1
  O  O74  1  0.58425976  0.10791192  0.34302521  1
  O  O75  1  0.10339199  0.19524384  0.34357925  1
  O  O76  1  0.20796988  0.68026275  0.34386836  1
  O  O77  1  0.72798515  0.76943132  0.34493074  1
  O  O78  1  0.71837194  0.53797517  0.35392429  1
  O  O79  1  0.07380693  0.00450905  0.37349371  1
  O  O80  1  0.17562937  0.49532151  0.37636698  1
  O  O81  1  0.53114372  0.96311179  0.39645755  1
  O  O82  1  0.51885953  0.73110214  0.40513055  1
  O  O83  1  0.03786278  0.82222322  0.40740604  1
  O  O84  1  0.14367479  0.30504413  0.40556899  1
  O  O85  1  0.65972911  0.39300728  0.40605613  1
  O  O86  1  0.65778287  0.16232341  0.41652340  1
  O  O87  1  0.00762226  0.62593689  0.43462287  1
  O  O88  1  0.11734396  0.12216973  0.43986916  1
  O  O89  1  0.46851288  0.58647347  0.45769890  1
  O  O90  1  0.45356393  0.35404791  0.46755130  1
  O  O91  1  0.97147319  0.44576274  0.46860714  1
  O  O92  1  0.08534666  0.93544116  0.47054933  1
  O  O93  1  0.60933434  0.02511900  0.47165815  1
  O  O94  1  0.58267616  0.78942209  0.47905745  1
  O  O95  1  0.95013899  0.25285586  0.49549655  1
  O  O96  1  0.03993697  0.74629145  0.49877152  1
  O  O97  1  0.38815971  0.21508449  0.52472532  1
  O  O98  1  0.40645443  0.97878413  0.53151903  1
  O  O99  1  0.92713434  0.09031226  0.53967279  1
  O  O100  1  0.03496753  0.55875662  0.52995510  1
  O  O101  1  0.53806324  0.64809417  0.53359970  1
  O  O102  1  0.52348677  0.41706548  0.53945329  1
  O  O103  1  0.90588897  0.87603208  0.55657331  1
  O  O104  1  0.96681860  0.37118138  0.56385009  1
  O  O105  1  0.31398351  0.84966025  0.59405939  1
  O  O106  1  0.37760866  0.59002748  0.59673870  1
  O  O107  1  0.86769655  0.67516128  0.59586204  1
