# Supplementary material for: Band Alignment of Oxides by Learnable Structural-Descriptor-Aided Neural Network and Transfer Learning
Source: J Am Chem Soc. 2024 Mar 28;146(14):9697–708. doi: 10.1021/jacs.3c13574 (PMC11009958; doi:10.1021/jacs.3c13574)
Supplement: Supplementary file 3 — ja3c13574_si_003.zip [file ja3c13574_si_003.zip › Data_S2/after_optimization/binary/1084.cif]

# generated using pymatgen
data_HfO2
_symmetry_space_group_name_H-M   'P 1'
_cell_length_a   5.18397600
_cell_length_b   11.86251274
_cell_length_c   37.70277274
_cell_angle_alpha   97.09805913
_cell_angle_beta   87.46695611
_cell_angle_gamma   81.47338341
_symmetry_Int_Tables_number   1
_chemical_formula_structural   HfO2
_chemical_formula_sum   'Hf36 O72'
_cell_volume   2270.71072315
_cell_formula_units_Z   36
loop_
 _symmetry_equiv_pos_site_id
 _symmetry_equiv_pos_as_xyz
  1  'x, y, z'
loop_
 _atom_site_type_symbol
 _atom_site_label
 _atom_site_symmetry_multiplicity
 _atom_site_fract_x
 _atom_site_fract_y
 _atom_site_fract_z
 _atom_site_occupancy
  Hf  Hf0  1  0.27041572  0.93268094  0.01775389  1
  Hf  Hf1  1  0.76788750  0.43579329  0.02811542  1
  Hf  Hf2  1  0.21202031  0.24810017  0.05013833  1
  Hf  Hf3  1  0.64060754  0.71818959  0.05058412  1
  Hf  Hf4  1  0.18166873  0.55312579  0.07327294  1
  Hf  Hf5  1  0.66799772  0.01418217  0.07503133  1
  Hf  Hf6  1  0.15078140  0.87155826  0.11287787  1
  Hf  Hf7  1  0.62294081  0.33830369  0.11453722  1
  Hf  Hf8  1  0.14691532  0.16146062  0.13316029  1
  Hf  Hf9  1  0.58958376  0.63464536  0.13910547  1
  Hf  Hf10  1  0.10702721  0.49455058  0.17345435  1
  Hf  Hf11  1  0.54109233  0.96284503  0.17969005  1
  Hf  Hf12  1  0.07709178  0.78872984  0.19638751  1
  Hf  Hf13  1  0.52832698  0.25650736  0.20021006  1
  Hf  Hf14  1  0.03846035  0.12172884  0.23638427  1
  Hf  Hf15  1  0.48653167  0.58543466  0.24167177  1
  Hf  Hf16  1  0.02035806  0.41320692  0.25799767  1
  Hf  Hf17  1  0.45961924  0.88069423  0.26401502  1
  Hf  Hf18  1  0.97788076  0.74430577  0.29848498  1
  Hf  Hf19  1  0.41714194  0.21179308  0.30450233  1
  Hf  Hf20  1  0.95096833  0.03956534  0.32082823  1
  Hf  Hf21  1  0.39903965  0.50327116  0.32611573  1
  Hf  Hf22  1  0.90917302  0.36849264  0.36228994  1
  Hf  Hf23  1  0.36040822  0.83627016  0.36611249  1
  Hf  Hf24  1  0.89640767  0.66215497  0.38280995  1
  Hf  Hf25  1  0.33047279  0.13044942  0.38904565  1
  Hf  Hf26  1  0.84791624  0.99035464  0.42339453  1
  Hf  Hf27  1  0.29058468  0.46353938  0.42933971  1
  Hf  Hf28  1  0.81455919  0.28669631  0.44796278  1
  Hf  Hf29  1  0.28671860  0.75344174  0.44962213  1
  Hf  Hf30  1  0.76950228  0.61081783  0.48746867  1
  Hf  Hf31  1  0.25583127  0.07187421  0.48922706  1
  Hf  Hf32  1  0.79689246  0.90681041  0.51191588  1
  Hf  Hf33  1  0.22547969  0.37689983  0.51236167  1
  Hf  Hf34  1  0.66961250  0.18920671  0.53438458  1
  Hf  Hf35  1  0.16708428  0.69231906  0.54474611  1
  O  O36  1  0.50972069  0.78297866  0.00488368  1
  O  O37  1  0.01533653  0.29354448  0.00734909  1
  O  O38  1  0.89668312  0.98788891  0.02802988  1
  O  O39  1  0.39816619  0.08319485  0.02999375  1
  O  O40  1  0.46149806  0.56999415  0.03444539  1
  O  O41  1  -0.05296987  0.58082275  0.02844733  1
  O  O42  1  -0.03639585  0.41595042  0.07164093  1
  O  O43  1  0.37922158  0.89974738  0.06599575  1
  O  O44  1  0.47791496  0.36706680  0.05830073  1
  O  O45  1  0.86573627  0.84152986  0.07536299  1
  O  O46  1  0.83350409  0.64374540  0.09626196  1
  O  O47  1  0.34526402  0.70366158  0.09343367  1
  O  O48  1  0.44671084  0.18498555  0.09442601  1
  O  O49  1  0.94445230  0.22343569  0.08828516  1
  O  O50  1  0.94089595  0.03440606  0.11170707  1
  O  O51  1  0.33908379  0.50627168  0.12180799  1
  O  O52  1  0.42046618  0.99819433  0.12797135  1
  O  O53  1  0.79688526  0.46566077  0.14251372  1
  O  O54  1  0.78517197  0.24799298  0.15550245  1
  O  O55  1  0.29964588  0.32185538  0.15398194  1
  O  O56  1  0.38788024  0.80621316  0.15742905  1
  O  O57  1  0.89834241  0.87977696  0.15660718  1
  O  O58  1  0.89861784  0.66090188  0.17040005  1
  O  O59  1  0.26243232  0.13317369  0.18606506  1
  O  O60  1  0.36430669  0.62011448  0.18940469  1
  O  O61  1  0.73224042  0.08973245  0.20455313  1
  O  O62  1  0.71223699  0.86615493  0.21944424  1
  O  O63  1  0.22662122  0.94704515  0.21884512  1
  O  O64  1  0.33533263  0.42885287  0.21838850  1
  O  O65  1  0.85231472  0.51020721  0.21852216  1
  O  O66  1  0.83622663  0.28752079  0.23130652  1
  O  O67  1  0.20190139  0.75440416  0.24826255  1
  O  O68  1  0.30233790  0.24605474  0.25169571  1
  O  O69  1  0.66537125  0.71301737  0.26823016  1
  O  O70  1  0.65357195  0.48758228  0.28118688  1
  O  O71  1  0.16975925  0.56947354  0.28068860  1
  O  O72  1  0.26774075  0.05552646  0.28181140  1
  O  O73  1  0.78392805  0.13741772  0.28131312  1
  O  O74  1  0.77212875  0.91198263  0.29426984  1
  O  O75  1  0.13516210  0.37894526  0.31080429  1
  O  O76  1  0.23559861  0.87059584  0.31423745  1
  O  O77  1  0.60127337  0.33747921  0.33119348  1
  O  O78  1  0.58518528  0.11479279  0.34397784  1
  O  O79  1  0.10216737  0.19614713  0.34411150  1
  O  O80  1  0.21087878  0.67795485  0.34365488  1
  O  O81  1  0.72526301  0.75884507  0.34305576  1
  O  O82  1  0.70525958  0.53526755  0.35794687  1
  O  O83  1  0.07319331  0.00488652  0.37309531  1
  O  O84  1  0.17506768  0.49182631  0.37643494  1
  O  O85  1  0.53888216  0.96409812  0.39209995  1
  O  O86  1  0.53915759  0.74522304  0.40589282  1
  O  O87  1  0.04961976  0.81878684  0.40507095  1
  O  O88  1  0.13785412  0.30314462  0.40851806  1
  O  O89  1  0.65232803  0.37700702  0.40699755  1
  O  O90  1  0.64061474  0.15933923  0.41998628  1
  O  O91  1  0.01703382  0.62680567  0.43452865  1
  O  O92  1  0.09841621  0.11872732  0.44069201  1
  O  O93  1  0.49660405  0.59059394  0.45079293  1
  O  O94  1  0.49304770  0.40156431  0.47421484  1
  O  O95  1  0.99078916  0.44001445  0.46807399  1
  O  O96  1  0.09223598  0.92133842  0.46906633  1
  O  O97  1  0.60399591  -0.01874540  0.46623804  1
  O  O98  1  0.57176373  0.78347014  0.48713701  1
  O  O99  1  0.95958504  0.25793320  0.50419927  1
  O  O100  1  0.05827842  0.72525262  0.49650425  1
  O  O101  1  0.47389585  0.20904958  0.49085907  1
  O  O102  1  0.49046987  0.04417725  0.53405267  1
  O  O103  1  0.97600194  0.05500585  0.52805461  1
  O  O104  1  0.03933381  0.54180515  0.53250625  1
  O  O105  1  0.54081688  0.63711109  0.53447012  1
  O  O106  1  0.42216347  0.33145552  0.55515091  1
  O  O107  1  0.92777931  0.84202134  0.55761632  1
