# Supplementary material for: Band Alignment of Oxides by Learnable Structural-Descriptor-Aided Neural Network and Transfer Learning
Source: J Am Chem Soc. 2024 Mar 28;146(14):9697–708. doi: 10.1021/jacs.3c13574 (PMC11009958; doi:10.1021/jacs.3c13574)
Supplement: Supplementary file 3 — ja3c13574_si_003.zip [file ja3c13574_si_003.zip › Data_S2/after_optimization/binary/1085.cif]

# generated using pymatgen
data_HfO2
_symmetry_space_group_name_H-M   'P 1'
_cell_length_a   5.20882600
_cell_length_b   6.79357469
_cell_length_c   36.17382270
_cell_angle_alpha   86.21517804
_cell_angle_beta   90.00000000
_cell_angle_gamma   90.00000000
_symmetry_Int_Tables_number   1
_chemical_formula_structural   HfO2
_chemical_formula_sum   'Hf20 O40'
_cell_volume   1277.27489128
_cell_formula_units_Z   20
loop_
 _symmetry_equiv_pos_site_id
 _symmetry_equiv_pos_as_xyz
  1  'x, y, z'
loop_
 _atom_site_type_symbol
 _atom_site_label
 _atom_site_symmetry_multiplicity
 _atom_site_fract_x
 _atom_site_fract_y
 _atom_site_fract_z
 _atom_site_occupancy
  Hf  Hf0  1  0.02967872  0.20487002  0.10842017  1
  Hf  Hf1  1  0.98396569  0.68311895  0.11852679  1
  Hf  Hf2  1  0.47164617  0.93264609  0.15502427  1
  Hf  Hf3  1  0.54010583  0.40549458  0.17611678  1
  Hf  Hf4  1  0.04169865  0.65666342  0.21403222  1
  Hf  Hf5  1  0.96829677  0.12317666  0.22934112  1
  Hf  Hf6  1  0.46631498  0.37501004  0.27016056  1
  Hf  Hf7  1  0.54145326  0.84752228  0.28560154  1
  Hf  Hf8  1  0.04140769  0.09752139  0.32525533  1
  Hf  Hf9  1  0.96631940  0.56935436  0.34137212  1
  Hf  Hf10  1  0.46631940  0.81953464  0.38084988  1
  Hf  Hf11  1  0.54140769  0.29136761  0.39696667  1
  Hf  Hf12  1  0.04145326  0.54136672  0.43662046  1
  Hf  Hf13  1  0.96631498  0.01387896  0.45206244  1
  Hf  Hf14  1  0.46829677  0.26571234  0.49288088  1
  Hf  Hf15  1  0.54169865  0.73222458  0.50818978  1
  Hf  Hf16  1  0.04010583  0.98339442  0.54610522  1
  Hf  Hf17  1  0.97164617  0.45624291  0.56719873  1
  Hf  Hf18  1  0.48396569  0.70577005  0.60369521  1
  Hf  Hf19  1  0.52967872  0.18401898  0.61380183  1
  O  O20  1  0.09710379  0.47657936  0.08250873  1
  O  O21  1  0.23315087  0.92112082  0.10766862  1
  O  O22  1  0.75936653  0.96145409  0.11314172  1
  O  O23  1  0.79906705  0.39763040  0.13406383  1
  O  O24  1  0.31377136  0.22595861  0.14470267  1
  O  O25  1  0.25866925  0.63266304  0.16078961  1
  O  O26  1  0.74664029  0.69771734  0.17056673  1
  O  O27  1  0.68504141  0.11616994  0.18898757  1
  O  O28  1  0.18317335  0.93987664  0.19731356  1
  O  O29  1  0.24492967  0.35894153  0.21854137  1
  O  O30  1  0.76173681  0.42096080  0.22652286  1
  O  O31  1  0.83273582  0.83599753  0.24652831  1
  O  O32  1  0.33391142  0.66440005  0.25307948  1
  O  O33  1  0.26152647  0.07906604  0.27361049  1
  O  O34  1  0.74747257  0.14251863  0.28146626  1
  O  O35  1  0.67470280  0.55800889  0.30256109  1
  O  O36  1  0.17445926  0.38694391  0.30876327  1
  O  O37  1  0.24668227  0.80126207  0.32923654  1
  O  O38  1  0.76143152  0.86562689  0.33729702  1
  O  O39  1  0.83354031  0.27972077  0.35810102  1
  O  O40  1  0.33354031  0.10916823  0.36412198  1
  O  O41  1  0.26143152  0.52326211  0.38492598  1
  O  O42  1  0.74668227  0.58762693  0.39298546  1
  O  O43  1  0.67445926  0.00194409  0.41345873  1
  O  O44  1  0.17470280  0.83088011  0.41966091  1
  O  O45  1  0.24747257  0.24636937  0.44075574  1
  O  O46  1  0.76152647  0.30982296  0.44861151  1
  O  O47  1  0.83391142  0.72448895  0.46914352  1
  O  O48  1  0.33273582  0.55289147  0.47569369  1
  O  O49  1  0.26173681  0.96792820  0.49570014  1
  O  O50  1  0.74492967  0.02994747  0.50368063  1
  O  O51  1  0.68317335  0.44901236  0.52490844  1
  O  O52  1  0.18504141  0.27271906  0.53323443  1
  O  O53  1  0.24664029  0.69117166  0.55165527  1
  O  O54  1  0.75866925  0.75622596  0.56143239  1
  O  O55  1  0.81377136  0.16293039  0.57751933  1
  O  O56  1  0.29906705  0.99125860  0.58815817  1
  O  O57  1  0.25936653  0.42743491  0.60908028  1
  O  O58  1  0.73315087  0.46776818  0.61455338  1
  O  O59  1  0.59710379  0.91230964  0.63971327  1
