# Supplementary material for: Band Alignment of Oxides by Learnable Structural-Descriptor-Aided Neural Network and Transfer Learning
Source: J Am Chem Soc. 2024 Mar 28;146(14):9697–708. doi: 10.1021/jacs.3c13574 (PMC11009958; doi:10.1021/jacs.3c13574)
Supplement: Supplementary file 3 — ja3c13574_si_003.zip [file ja3c13574_si_003.zip › Data_S2/after_optimization/binary/1086.cif]

# generated using pymatgen
data_HfO2
_symmetry_space_group_name_H-M   'P 1'
_cell_length_a   5.20882600
_cell_length_b   6.79357469
_cell_length_c   36.17382270
_cell_angle_alpha   86.21517804
_cell_angle_beta   90.00000000
_cell_angle_gamma   90.00000000
_symmetry_Int_Tables_number   1
_chemical_formula_structural   HfO2
_chemical_formula_sum   'Hf20 O40'
_cell_volume   1277.27489128
_cell_formula_units_Z   20
loop_
 _symmetry_equiv_pos_site_id
 _symmetry_equiv_pos_as_xyz
  1  'x, y, z'
loop_
 _atom_site_type_symbol
 _atom_site_label
 _atom_site_symmetry_multiplicity
 _atom_site_fract_x
 _atom_site_fract_y
 _atom_site_fract_z
 _atom_site_occupancy
  Hf  Hf0  1  0.90301785  0.23513373  0.01327980  1
  Hf  Hf1  1  0.46311253  0.49936028  0.04698070  1
  Hf  Hf2  1  0.51432115  0.94851359  0.05901492  1
  Hf  Hf3  1  0.03634782  0.20763400  0.10441901  1
  Hf  Hf4  1  0.96488617  0.68216026  0.11811028  1
  Hf  Hf5  1  0.46692228  0.93098840  0.15809260  1
  Hf  Hf6  1  0.53742333  0.40337859  0.17474537  1
  Hf  Hf7  1  0.03889302  0.65390140  0.21406998  1
  Hf  Hf8  1  0.96434801  0.12437373  0.22998504  1
  Hf  Hf9  1  0.46255395  0.37515831  0.26996346  1
  Hf  Hf10  1  0.53744605  0.84706469  0.28559254  1
  Hf  Hf11  1  0.03565199  0.09784827  0.32556996  1
  Hf  Hf12  1  0.96110698  0.56832060  0.34148502  1
  Hf  Hf13  1  0.46257667  0.81884341  0.38081063  1
  Hf  Hf14  1  0.53307772  0.29123360  0.39746340  1
  Hf  Hf15  1  0.03511383  0.54006174  0.43744472  1
  Hf  Hf16  1  0.96365218  0.01458800  0.45113699  1
  Hf  Hf17  1  0.48567885  0.27370941  0.49654108  1
  Hf  Hf18  1  0.53688747  0.72286172  0.50857430  1
  Hf  Hf19  1  0.09698215  0.98708827  0.54227520  1
  O  O20  1  0.65366208  0.44114276  -0.00129906  1
  O  O21  1  0.73176580  0.99108468  0.01138060  1
  O  O22  1  0.30592535  0.75934413  0.03174019  1
  O  O23  1  0.24095091  0.20369791  0.04584939  1
  O  O24  1  0.73554518  0.25160239  0.06333986  1
  O  O25  1  0.70262429  0.67801929  0.07450013  1
  O  O26  1  0.18640764  0.48887588  0.08917346  1
  O  O27  1  0.24286929  0.91768815  0.10562904  1
  O  O28  1  0.75480579  0.97027374  0.11448358  1
  O  O29  1  0.81790954  0.39508954  0.13425027  1
  O  O30  1  0.32073553  0.21700399  0.14390449  1
  O  O31  1  0.25888923  0.63694286  0.16204769  1
  O  O32  1  0.74593890  0.69768390  0.17033663  1
  O  O33  1  0.67947758  0.11436989  0.19017934  1
  O  O34  1  0.17764077  0.94093639  0.19808938  1
  O  O35  1  0.24332573  0.35766587  0.21819947  1
  O  O36  1  0.75737770  0.42084498  0.22614484  1
  O  O37  1  0.82716126  0.83593809  0.24638654  1
  O  O38  1  0.32738970  0.66379016  0.25342766  1
  O  O39  1  0.25706755  0.07940203  0.27390004  1
  O  O40  1  0.74293245  0.14281997  0.28165496  1
  O  O41  1  0.67261030  0.55843184  0.30212834  1
  O  O42  1  0.17283874  0.38628391  0.30916846  1
  O  O43  1  0.24262230  0.80137702  0.32941116  1
  O  O44  1  0.75667427  0.86455713  0.33735653  1
  O  O45  1  0.82235923  0.28128561  0.35746662  1
  O  O46  1  0.32052242  0.10785311  0.36537666  1
  O  O47  1  0.25406110  0.52453810  0.38521937  1
  O  O48  1  0.74111077  0.58527914  0.39350731  1
  O  O49  1  0.67926447  0.00521801  0.41165051  1
  O  O50  1  0.18209046  0.82713246  0.42130473  1
  O  O51  1  0.24519421  0.25194826  0.44107142  1
  O  O52  1  0.75713071  0.30453385  0.44992696  1
  O  O53  1  0.81359236  0.73334712  0.46638254  1
  O  O54  1  0.29737571  0.54420271  0.48105587  1
  O  O55  1  0.26445482  0.97062061  0.49221614  1
  O  O56  1  0.75904909  0.01852409  0.50970561  1
  O  O57  1  0.69407465  0.46287787  0.52381481  1
  O  O58  1  0.26823420  0.23113732  0.54417440  1
  O  O59  1  0.34633792  0.78107924  0.55685406  1
