# Supplementary material for: Band Alignment of Oxides by Learnable Structural-Descriptor-Aided Neural Network and Transfer Learning
Source: J Am Chem Soc. 2024 Mar 28;146(14):9697–708. doi: 10.1021/jacs.3c13574 (PMC11009958; doi:10.1021/jacs.3c13574)
Supplement: Supplementary file 3 — ja3c13574_si_003.zip [file ja3c13574_si_003.zip › Data_S2/after_optimization/binary/1087.cif]

# generated using pymatgen
data_HfO2
_symmetry_space_group_name_H-M   'P 1'
_cell_length_a   5.20882600
_cell_length_b   10.84692095
_cell_length_c   35.20218695
_cell_angle_alpha   92.59646025
_cell_angle_beta   90.00000000
_cell_angle_gamma   90.00000000
_symmetry_Int_Tables_number   1
_chemical_formula_structural   HfO2
_chemical_formula_sum   'Hf32 O64'
_cell_volume   1986.87196489
_cell_formula_units_Z   32
loop_
 _symmetry_equiv_pos_site_id
 _symmetry_equiv_pos_as_xyz
  1  'x, y, z'
loop_
 _atom_site_type_symbol
 _atom_site_label
 _atom_site_symmetry_multiplicity
 _atom_site_fract_x
 _atom_site_fract_y
 _atom_site_fract_z
 _atom_site_occupancy
  Hf  Hf0  1  0.55921293  0.05535309  0.06389358  1
  Hf  Hf1  1  0.94078707  0.55535309  0.06389358  1
  Hf  Hf2  1  0.00469246  0.27419329  0.07712679  1
  Hf  Hf3  1  0.49530754  0.77419329  0.07712679  1
  Hf  Hf4  1  0.98079929  0.00285093  0.13313772  1
  Hf  Hf5  1  0.51920071  0.50285093  0.13313772  1
  Hf  Hf6  1  0.04241726  0.71307119  0.15118084  1
  Hf  Hf7  1  0.45758274  0.21307119  0.15118084  1
  Hf  Hf8  1  0.54204150  0.93482238  0.20449017  1
  Hf  Hf9  1  0.95795850  0.43482238  0.20449017  1
  Hf  Hf10  1  0.46407390  0.64066041  0.22355671  1
  Hf  Hf11  1  0.03592610  0.14066041  0.22355671  1
  Hf  Hf12  1  0.53549352  0.36252314  0.27615154  1
  Hf  Hf13  1  0.96450648  0.86252314  0.27615154  1
  Hf  Hf14  1  0.46221777  0.06755353  0.29515971  1
  Hf  Hf15  1  0.03778223  0.56755353  0.29515971  1
  Hf  Hf16  1  0.53778223  0.78958847  0.34769729  1
  Hf  Hf17  1  0.96221777  0.28958847  0.34769729  1
  Hf  Hf18  1  0.03549352  0.99461986  0.36670546  1
  Hf  Hf19  1  0.46450648  0.49461986  0.36670546  1
  Hf  Hf20  1  0.53592610  0.21648259  0.41930129  1
  Hf  Hf21  1  0.96407390  0.71648259  0.41930129  1
  Hf  Hf22  1  0.04204150  0.42232062  0.43836683  1
  Hf  Hf23  1  0.45795850  0.92232062  0.43836683  1
  Hf  Hf24  1  0.54241726  0.64407181  0.49167616  1
  Hf  Hf25  1  0.95758274  0.14407181  0.49167616  1
  Hf  Hf26  1  0.01920071  0.85429207  0.50971928  1
  Hf  Hf27  1  0.48079929  0.35429207  0.50971928  1
  Hf  Hf28  1  0.50469246  0.08294971  0.56573021  1
  Hf  Hf29  1  0.99530754  0.58294971  0.56573021  1
  Hf  Hf30  1  0.05921293  0.30178991  0.57896342  1
  Hf  Hf31  1  0.44078707  0.80178991  0.57896342  1
  O  O32  1  0.81237096  0.16178473  0.03875370  1
  O  O33  1  0.68762904  0.66178473  0.03875370  1
  O  O34  1  0.38811432  0.90469913  0.04159239  1
  O  O35  1  0.11188568  0.40469913  0.04159239  1
  O  O36  1  0.73919678  0.92119322  0.09248246  1
  O  O37  1  0.76080322  0.42119322  0.09248246  1
  O  O38  1  0.24825999  0.11749879  0.09944026  1
  O  O39  1  0.25174001  0.61749879  0.09944026  1
  O  O40  1  0.74643248  0.65881224  0.11189463  1
  O  O41  1  0.75356752  0.15881224  0.11189463  1
  O  O42  1  0.21058858  0.84962668  0.11754247  1
  O  O43  1  0.28941142  0.34962668  0.11754247  1
  O  O44  1  0.67301902  0.36562684  0.16736293  1
  O  O45  1  0.82698098  0.86562684  0.16736293  1
  O  O46  1  0.26266878  0.05084174  0.17575524  1
  O  O47  1  0.23733122  0.55084174  0.17575524  1
  O  O48  1  0.74606630  0.09477033  0.18049260  1
  O  O49  1  0.75393370  0.59477033  0.18049260  1
  O  O50  1  0.32435480  0.78024656  0.18886413  1
  O  O51  1  0.17564520  0.28024656  0.18886413  1
  O  O52  1  0.68007517  0.79478435  0.23972497  1
  O  O53  1  0.81992483  0.29478435  0.23972497  1
  O  O54  1  0.25550263  0.47686305  0.24782614  1
  O  O55  1  0.24449737  0.97686305  0.24782614  1
  O  O56  1  0.74160575  0.52530544  0.25173037  1
  O  O57  1  0.75839425  0.02530544  0.25173037  1
  O  O58  1  0.32225522  0.20758335  0.25999513  1
  O  O59  1  0.17774478  0.70758335  0.25999513  1
  O  O60  1  0.82501467  0.72258026  0.31159802  1
  O  O61  1  0.67498533  0.22258026  0.31159802  1
  O  O62  1  0.24250667  0.40433159  0.31985934  1
  O  O63  1  0.25749333  0.90433159  0.31985934  1
  O  O64  1  0.74250667  0.95281141  0.32299766  1
  O  O65  1  0.75749333  0.45281141  0.32299766  1
  O  O66  1  0.17498533  0.13456174  0.33125898  1
  O  O67  1  0.32501467  0.63456174  0.33125898  1
  O  O68  1  0.67774478  0.64955965  0.38286187  1
  O  O69  1  0.82225522  0.14955965  0.38286187  1
  O  O70  1  0.24160575  0.83183756  0.39112663  1
  O  O71  1  0.25839425  0.33183756  0.39112663  1
  O  O72  1  0.75550263  0.88027995  0.39503086  1
  O  O73  1  0.74449737  0.38027995  0.39503086  1
  O  O74  1  0.18007517  0.56235865  0.40313203  1
  O  O75  1  0.31992483  0.06235865  0.40313203  1
  O  O76  1  0.67564520  0.07689644  0.45399287  1
  O  O77  1  0.82435480  0.57689644  0.45399287  1
  O  O78  1  0.24606630  0.26237267  0.46236540  1
  O  O79  1  0.25393370  0.76237267  0.46236540  1
  O  O80  1  0.73733122  0.80630126  0.46710176  1
  O  O81  1  0.76266878  0.30630126  0.46710176  1
  O  O82  1  0.17301902  0.99151616  0.47549407  1
  O  O83  1  0.32698098  0.49151616  0.47549407  1
  O  O84  1  0.71058858  0.50751632  0.52531453  1
  O  O85  1  0.78941142  0.00751632  0.52531453  1
  O  O86  1  0.24643248  0.69832976  0.53096237  1
  O  O87  1  0.25356752  0.19832976  0.53096237  1
  O  O88  1  0.74825999  0.23964421  0.54341674  1
  O  O89  1  0.75174001  0.73964421  0.54341674  1
  O  O90  1  0.23919678  0.43594978  0.55037454  1
  O  O91  1  0.26080322  0.93594978  0.55037454  1
  O  O92  1  0.61188568  0.95244387  0.60126461  1
  O  O93  1  0.88811432  0.45244387  0.60126461  1
  O  O94  1  0.31237096  0.19535827  0.60410430  1
  O  O95  1  0.18762904  0.69535827  0.60410430  1
