# Supplementary material for: Band Alignment of Oxides by Learnable Structural-Descriptor-Aided Neural Network and Transfer Learning
Source: J Am Chem Soc. 2024 Mar 28;146(14):9697–708. doi: 10.1021/jacs.3c13574 (PMC11009958; doi:10.1021/jacs.3c13574)
Supplement: Supplementary file 3 — ja3c13574_si_003.zip [file ja3c13574_si_003.zip › Data_S2/after_optimization/binary/1088.cif]

# generated using pymatgen
data_HfO2
_symmetry_space_group_name_H-M   'P 1'
_cell_length_a   5.20882600
_cell_length_b   10.84692095
_cell_length_c   35.20218695
_cell_angle_alpha   92.59646025
_cell_angle_beta   90.00000000
_cell_angle_gamma   90.00000000
_symmetry_Int_Tables_number   1
_chemical_formula_structural   HfO2
_chemical_formula_sum   'Hf32 O64'
_cell_volume   1986.87196489
_cell_formula_units_Z   32
loop_
 _symmetry_equiv_pos_site_id
 _symmetry_equiv_pos_as_xyz
  1  'x, y, z'
loop_
 _atom_site_type_symbol
 _atom_site_label
 _atom_site_symmetry_multiplicity
 _atom_site_fract_x
 _atom_site_fract_y
 _atom_site_fract_z
 _atom_site_occupancy
  Hf  Hf0  1  -0.04412628  0.86749352  0.03303457  1
  Hf  Hf1  1  0.54412628  0.36749352  0.03303457  1
  Hf  Hf2  1  0.56006181  0.07848620  0.05570339  1
  Hf  Hf3  1  0.93993819  0.57848620  0.05570339  1
  Hf  Hf4  1  0.04912961  0.27464795  0.07971186  1
  Hf  Hf5  1  0.45087039  0.77464795  0.07971186  1
  Hf  Hf6  1  0.97268186  0.00612924  0.13249837  1
  Hf  Hf7  1  0.52731814  0.50612924  0.13249837  1
  Hf  Hf8  1  0.03407060  0.71068763  0.15180907  1
  Hf  Hf9  1  0.46592940  0.21068763  0.15180907  1
  Hf  Hf10  1  0.53612895  0.93229431  0.20369189  1
  Hf  Hf11  1  0.96387105  0.43229431  0.20369189  1
  Hf  Hf12  1  0.46293804  0.63939998  0.22408930  1
  Hf  Hf13  1  0.03706196  0.13939998  0.22408930  1
  Hf  Hf14  1  0.53602835  0.36152270  0.27577345  1
  Hf  Hf15  1  0.96397165  0.86152270  0.27577345  1
  Hf  Hf16  1  0.46397165  0.06704830  0.29565455  1
  Hf  Hf17  1  0.03602835  0.56704830  0.29565455  1
  Hf  Hf18  1  0.53706196  0.78917102  0.34733970  1
  Hf  Hf19  1  0.96293804  0.28917102  0.34733970  1
  Hf  Hf20  1  0.03612895  0.99627769  0.36773711  1
  Hf  Hf21  1  0.46387105  0.49627769  0.36773711  1
  Hf  Hf22  1  0.53407060  0.21788437  0.41961993  1
  Hf  Hf23  1  0.96592940  0.71788437  0.41961993  1
  Hf  Hf24  1  0.02731814  0.42244176  0.43892963  1
  Hf  Hf25  1  0.47268186  0.92244176  0.43892963  1
  Hf  Hf26  1  0.54912961  0.65392305  0.49171614  1
  Hf  Hf27  1  0.95087039  0.15392305  0.49171614  1
  Hf  Hf28  1  0.06006181  0.85008580  0.51572561  1
  Hf  Hf29  1  0.43993819  0.35008580  0.51572561  1
  Hf  Hf30  1  0.45587372  0.06107848  0.53839443  1
  Hf  Hf31  1  0.04412628  0.56107848  0.53839443  1
  O  O32  1  0.74894164  -0.00559731  0.01083554  1
  O  O33  1  0.75105836  0.49440269  0.01083554  1
  O  O34  1  0.19326524  0.70836567  0.03875145  1
  O  O35  1  0.30673476  0.20836567  0.03875145  1
  O  O36  1  0.79506878  0.22643666  0.03682466  1
  O  O37  1  0.70493122  0.72643666  0.03682466  1
  O  O38  1  0.30119706  0.93415928  0.05122921  1
  O  O39  1  0.19880294  0.43415928  0.05122921  1
  O  O40  1  0.76378425  0.92498277  0.08388783  1
  O  O41  1  0.73621575  0.42498277  0.08388783  1
  O  O42  1  0.25027900  0.11998267  0.10668687  1
  O  O43  1  0.24972100  0.61998267  0.10668687  1
  O  O44  1  0.74451670  0.65852779  0.10744163  1
  O  O45  1  0.75548330  0.15852779  0.10744163  1
  O  O46  1  0.29332651  0.35389901  0.12107141  1
  O  O47  1  0.20667349  0.85389901  0.12107141  1
  O  O48  1  0.70867707  0.36359996  0.16224492  1
  O  O49  1  0.79132293  0.86359996  0.16224492  1
  O  O50  1  0.25449026  0.04827977  0.17757567  1
  O  O51  1  0.24550974  0.54827977  0.17757567  1
  O  O52  1  0.74731173  0.09481258  0.17925701  1
  O  O53  1  0.75268827  0.59481258  0.17925701  1
  O  O54  1  0.30135340  0.78000716  0.19139150  1
  O  O55  1  0.19864660  0.28000716  0.19139150  1
  O  O56  1  0.69559436  0.79221995  0.23659720  1
  O  O57  1  0.80440564  0.29221995  0.23659720  1
  O  O58  1  0.25404803  0.47664253  0.24897139  1
  O  O59  1  0.24595197  0.97664253  0.24897139  1
  O  O60  1  0.74530879  0.52330437  0.25071173  1
  O  O61  1  0.75469121  0.02330437  0.25071173  1
  O  O62  1  0.30663603  0.20830261  0.26276812  1
  O  O63  1  0.19336397  0.70830261  0.26276812  1
  O  O64  1  0.80663603  0.72026839  0.30865988  1
  O  O65  1  0.69336397  0.22026839  0.30865988  1
  O  O66  1  0.24530879  0.40526663  0.32071627  1
  O  O67  1  0.25469121  0.90526663  0.32071627  1
  O  O68  1  0.74595197  0.95192947  0.32245761  1
  O  O69  1  0.75404803  0.45192947  0.32245761  1
  O  O70  1  0.19559436  0.13635105  0.33483080  1
  O  O71  1  0.30440564  0.63635105  0.33483080  1
  O  O72  1  0.69864660  0.64856484  0.38003750  1
  O  O73  1  0.80135340  0.14856484  0.38003750  1
  O  O74  1  0.24731173  0.83375942  0.39217199  1
  O  O75  1  0.25268827  0.33375942  0.39217199  1
  O  O76  1  0.75449026  0.88029123  0.39385233  1
  O  O77  1  0.74550974  0.38029123  0.39385233  1
  O  O78  1  0.20867707  0.56497204  0.40918408  1
  O  O79  1  0.29132293  0.06497204  0.40918408  1
  O  O80  1  0.70667349  0.07467199  0.45035659  1
  O  O81  1  0.79332651  0.57467199  0.45035659  1
  O  O82  1  0.24451670  0.27004321  0.46398737  1
  O  O83  1  0.25548330  0.77004321  0.46398737  1
  O  O84  1  0.75027900  0.80858933  0.46474213  1
  O  O85  1  0.74972100  0.30858933  0.46474213  1
  O  O86  1  0.26378425  0.00358823  0.48754017  1
  O  O87  1  0.23621575  0.50358823  0.48754017  1
  O  O88  1  0.69880294  0.49441272  0.52019979  1
  O  O89  1  0.80119706  -0.00558728  0.52019979  1
  O  O90  1  0.29506878  0.70213434  0.53460434  1
  O  O91  1  0.20493122  0.20213434  0.53460434  1
  O  O92  1  0.69326524  0.22020533  0.53267655  1
  O  O93  1  0.80673476  0.72020533  0.53267655  1
  O  O94  1  0.25105836  0.43416931  0.56059346  1
  O  O95  1  0.24894164  0.93416931  0.56059346  1
