# Supplementary material for: Band Alignment of Oxides by Learnable Structural-Descriptor-Aided Neural Network and Transfer Learning
Source: J Am Chem Soc. 2024 Mar 28;146(14):9697–708. doi: 10.1021/jacs.3c13574 (PMC11009958; doi:10.1021/jacs.3c13574)
Supplement: Supplementary file 3 — ja3c13574_si_003.zip [file ja3c13574_si_003.zip › Data_S2/after_optimization/binary/1089.cif]

# generated using pymatgen
data_HfO2
_symmetry_space_group_name_H-M   'P 1'
_cell_length_a   5.20882600
_cell_length_b   5.32886800
_cell_length_c   35.79635787
_cell_angle_alpha   91.05596553
_cell_angle_beta   90.00000000
_cell_angle_gamma   90.00000000
_symmetry_Int_Tables_number   1
_chemical_formula_structural   HfO2
_chemical_formula_sum   'Hf16 O32'
_cell_volume   993.43599613
_cell_formula_units_Z   16
loop_
 _symmetry_equiv_pos_site_id
 _symmetry_equiv_pos_as_xyz
  1  'x, y, z'
loop_
 _atom_site_type_symbol
 _atom_site_label
 _atom_site_symmetry_multiplicity
 _atom_site_fract_x
 _atom_site_fract_y
 _atom_site_fract_z
 _atom_site_occupancy
  Hf  Hf0  1  -0.01774855  0.67102760  0.10571899  1
  Hf  Hf1  1  0.51774855  0.17102760  0.10571899  1
  Hf  Hf2  1  0.52277887  0.51759085  0.18152189  1
  Hf  Hf3  1  0.97722113  0.01759085  0.18152189  1
  Hf  Hf4  1  0.03250039  0.55121743  0.24638442  1
  Hf  Hf5  1  0.46749961  0.05121743  0.24638442  1
  Hf  Hf6  1  0.53620530  0.38003161  0.32504793  1
  Hf  Hf7  1  0.96379470  0.88003161  0.32504793  1
  Hf  Hf8  1  0.03620530  0.40568339  0.38923707  1
  Hf  Hf9  1  0.46379470  0.90568339  0.38923707  1
  Hf  Hf10  1  0.96749961  0.73449657  0.46790158  1
  Hf  Hf11  1  0.53250039  0.23449657  0.46790158  1
  Hf  Hf12  1  0.02277887  0.26812415  0.53276311  1
  Hf  Hf13  1  0.47722113  0.76812415  0.53276311  1
  Hf  Hf14  1  0.48225145  0.11468640  0.60856701  1
  Hf  Hf15  1  0.01774855  0.61468640  0.60856701  1
  O  O16  1  0.68530652  0.86707556  0.08465636  1
  O  O17  1  0.81469348  0.36707556  0.08465636  1
  O  O18  1  0.33290892  0.50235650  0.12870374  1
  O  O19  1  0.16709108  0.00235650  0.12870374  1
  O  O20  1  0.65891387  0.17139358  0.15705162  1
  O  O21  1  0.84108613  0.67139358  0.15705162  1
  O  O22  1  0.23995409  0.27591362  0.20665434  1
  O  O23  1  0.26004591  0.77591362  0.20665434  1
  O  O24  1  0.75456339  0.30020915  0.22185272  1
  O  O25  1  0.74543661  0.80020915  0.22185272  1
  O  O26  1  0.16979530  0.87957876  0.27540547  1
  O  O27  1  0.33020470  0.37957876  0.27540547  1
  O  O28  1  0.66991280  0.05239417  0.29593784  1
  O  O29  1  0.83008720  0.55239417  0.29593784  1
  O  O30  1  0.24282932  0.13435595  0.34967469  1
  O  O31  1  0.25717068  0.63435595  0.34967469  1
  O  O32  1  0.74282932  0.65135905  0.36461031  1
  O  O33  1  0.75717068  0.15135905  0.36461031  1
  O  O34  1  0.16991280  0.73331983  0.41834816  1
  O  O35  1  0.33008720  0.23331983  0.41834816  1
  O  O36  1  0.66979530  0.90613524  0.43888053  1
  O  O37  1  0.83020470  0.40613524  0.43888053  1
  O  O38  1  0.24543661  0.98550485  0.49243328  1
  O  O39  1  0.25456339  0.48550485  0.49243328  1
  O  O40  1  0.73995409  0.50980138  0.50763066  1
  O  O41  1  0.76004591  0.00980138  0.50763066  1
  O  O42  1  0.15891387  0.61432042  0.55723438  1
  O  O43  1  0.34108613  0.11432042  0.55723438  1
  O  O44  1  0.66709108  0.78335750  0.58558226  1
  O  O45  1  0.83290892  0.28335750  0.58558226  1
  O  O46  1  0.18530652  0.91863844  0.62962964  1
  O  O47  1  0.31469348  0.41863844  0.62962964  1
