# Supplementary material for: Band Alignment of Oxides by Learnable Structural-Descriptor-Aided Neural Network and Transfer Learning
Source: J Am Chem Soc. 2024 Mar 28;146(14):9697–708. doi: 10.1021/jacs.3c13574 (PMC11009958; doi:10.1021/jacs.3c13574)
Supplement: Supplementary file 3 — ja3c13574_si_003.zip [file ja3c13574_si_003.zip › Data_S2/after_optimization/binary/109.cif]

# generated using pymatgen
data_BeO
_symmetry_space_group_name_H-M   'P 1'
_cell_length_a   4.61300600
_cell_length_b   4.61300600
_cell_length_c   37.66856800
_cell_angle_alpha   90.00000000
_cell_angle_beta   90.00000000
_cell_angle_gamma   90.00000000
_symmetry_Int_Tables_number   1
_chemical_formula_structural   BeO
_chemical_formula_sum   'Be32 O32'
_cell_volume   801.58051078
_cell_formula_units_Z   32
loop_
 _symmetry_equiv_pos_site_id
 _symmetry_equiv_pos_as_xyz
  1  'x, y, z'
loop_
 _atom_site_type_symbol
 _atom_site_label
 _atom_site_symmetry_multiplicity
 _atom_site_fract_x
 _atom_site_fract_y
 _atom_site_fract_z
 _atom_site_occupancy
  Be  Be0  1  0.34872297  0.65127703  0.00468883  1
  Be  Be1  1  0.65127703  0.34872297  0.00468883  1
  Be  Be2  1  0.17458819  0.17458819  0.03403452  1
  Be  Be3  1  0.82541181  0.82541181  0.03403452  1
  Be  Be4  1  0.32648666  0.67351334  0.07136890  1
  Be  Be5  1  0.67351334  0.32648666  0.07136890  1
  Be  Be6  1  0.17367407  0.17367407  0.10672730  1
  Be  Be7  1  0.82632593  0.82632593  0.10672730  1
  Be  Be8  1  0.32655135  0.67344865  0.14260389  1
  Be  Be9  1  0.67344865  0.32655135  0.14260389  1
  Be  Be10  1  0.17353268  0.17353268  0.17836768  1
  Be  Be11  1  0.82646732  0.82646732  0.17836768  1
  Be  Be12  1  0.32645383  0.67354617  0.21417784  1
  Be  Be13  1  0.67354617  0.32645383  0.21417784  1
  Be  Be14  1  0.17349473  0.17349473  0.24995903  1
  Be  Be15  1  0.82650527  0.82650527  0.24995903  1
  Be  Be16  1  0.32650527  0.67349473  0.28575497  1
  Be  Be17  1  0.67349473  0.32650527  0.28575497  1
  Be  Be18  1  0.17354617  0.17354617  0.32153716  1
  Be  Be19  1  0.82645383  0.82645383  0.32153716  1
  Be  Be20  1  0.32646732  0.67353268  0.35734632  1
  Be  Be21  1  0.67353268  0.32646732  0.35734632  1
  Be  Be22  1  0.17344865  0.17344865  0.39311011  1
  Be  Be23  1  0.82655135  0.82655135  0.39311011  1
  Be  Be24  1  0.32632593  0.67367407  0.42898670  1
  Be  Be25  1  0.67367407  0.32632593  0.42898670  1
  Be  Be26  1  0.17351334  0.17351334  0.46434610  1
  Be  Be27  1  0.82648666  0.82648666  0.46434610  1
  Be  Be28  1  0.32541181  0.67458819  0.50167948  1
  Be  Be29  1  0.67458819  0.32541181  0.50167948  1
  Be  Be30  1  0.15127703  0.15127703  0.53102517  1
  Be  Be31  1  0.84872297  0.84872297  0.53102517  1
  O  O32  1  0.31617555  0.31617555  0.00010176  1
  O  O33  1  0.68382445  0.68382445  0.00010176  1
  O  O34  1  0.18684430  0.81315570  0.03506411  1
  O  O35  1  0.81315570  0.18684430  0.03506411  1
  O  O36  1  0.31098471  0.31098471  0.07104683  1
  O  O37  1  0.68901529  0.68901529  0.07104683  1
  O  O38  1  0.18863548  0.81136452  0.10685432  1
  O  O39  1  0.81136452  0.18863548  0.10685432  1
  O  O40  1  0.31119253  0.31119253  0.14258044  1
  O  O41  1  0.68880747  0.68880747  0.14258044  1
  O  O42  1  0.18883362  0.81116638  0.17838054  1
  O  O43  1  0.81116638  0.18883362  0.17838054  1
  O  O44  1  0.31117220  0.31117220  0.21416645  1
  O  O45  1  0.68882780  0.68882780  0.21416645  1
  O  O46  1  0.18882092  0.81117908  0.24996315  1
  O  O47  1  0.81117908  0.18882092  0.24996315  1
  O  O48  1  0.31117908  0.31117908  0.28575085  1
  O  O49  1  0.68882092  0.68882092  0.28575085  1
  O  O50  1  0.18882780  0.81117220  0.32154855  1
  O  O51  1  0.81117220  0.18882780  0.32154855  1
  O  O52  1  0.31116638  0.31116638  0.35733346  1
  O  O53  1  0.68883362  0.68883362  0.35733346  1
  O  O54  1  0.18880747  0.81119253  0.39313356  1
  O  O55  1  0.81119253  0.18880747  0.39313356  1
  O  O56  1  0.31136452  0.31136452  0.42885968  1
  O  O57  1  0.68863548  0.68863548  0.42885968  1
  O  O58  1  0.18901529  0.81098471  0.46466817  1
  O  O59  1  0.81098471  0.18901529  0.46466817  1
  O  O60  1  0.31315570  0.31315570  0.50064989  1
  O  O61  1  0.68684430  0.68684430  0.50064989  1
  O  O62  1  0.18382445  0.81617555  0.53561224  1
  O  O63  1  0.81617555  0.18382445  0.53561224  1
