# Supplementary material for: Band Alignment of Oxides by Learnable Structural-Descriptor-Aided Neural Network and Transfer Learning
Source: J Am Chem Soc. 2024 Mar 28;146(14):9697–708. doi: 10.1021/jacs.3c13574 (PMC11009958; doi:10.1021/jacs.3c13574)
Supplement: Supplementary file 3 — ja3c13574_si_003.zip [file ja3c13574_si_003.zip › Data_S2/after_optimization/binary/1090.cif]

# generated using pymatgen
data_HfO2
_symmetry_space_group_name_H-M   'P 1'
_cell_length_a   5.20882600
_cell_length_b   5.32886800
_cell_length_c   35.79635787
_cell_angle_alpha   91.05596553
_cell_angle_beta   90.00000000
_cell_angle_gamma   90.00000000
_symmetry_Int_Tables_number   1
_chemical_formula_structural   HfO2
_chemical_formula_sum   'Hf16 O32'
_cell_volume   993.43599613
_cell_formula_units_Z   16
loop_
 _symmetry_equiv_pos_site_id
 _symmetry_equiv_pos_as_xyz
  1  'x, y, z'
loop_
 _atom_site_type_symbol
 _atom_site_label
 _atom_site_symmetry_multiplicity
 _atom_site_fract_x
 _atom_site_fract_y
 _atom_site_fract_z
 _atom_site_occupancy
  Hf  Hf0  1  0.56564731  0.65829674  0.04090598  1
  Hf  Hf1  1  0.93435269  0.15829674  0.04090598  1
  Hf  Hf2  1  0.04544524  0.69156896  0.10330697  1
  Hf  Hf3  1  0.45455476  0.19156896  0.10330697  1
  Hf  Hf4  1  0.54005143  0.52116548  0.18223986  1
  Hf  Hf5  1  0.95994857  0.02116548  0.18223986  1
  Hf  Hf6  1  0.03858837  0.54968655  0.24627703  1
  Hf  Hf7  1  0.46141163  0.04968655  0.24627703  1
  Hf  Hf8  1  0.96141163  0.87888545  0.32515097  1
  Hf  Hf9  1  0.53858837  0.37888545  0.32515097  1
  Hf  Hf10  1  0.04005143  0.40740652  0.38918814  1
  Hf  Hf11  1  0.45994857  0.90740652  0.38918814  1
  Hf  Hf12  1  0.95455476  0.73700204  0.46812203  1
  Hf  Hf13  1  0.54544524  0.23700204  0.46812203  1
  Hf  Hf14  1  0.06564731  0.27027526  0.53052202  1
  Hf  Hf15  1  0.43435269  0.77027526  0.53052202  1
  O  O16  1  0.67783255  0.35302435  0.01210661  1
  O  O17  1  0.82216745  0.85302435  0.01210661  1
  O  O18  1  0.23901291  0.41704870  0.06219231  1
  O  O19  1  0.26098709  0.91704870  0.06219231  1
  O  O20  1  0.74286704  0.93869816  0.08168355  1
  O  O21  1  0.75713296  0.43869816  0.08168355  1
  O  O22  1  0.33431059  0.52190926  0.13235411  1
  O  O23  1  0.16568941  0.02190926  0.13235411  1
  O  O24  1  0.66295170  0.18912287  0.15327593  1
  O  O25  1  0.83704830  0.68912287  0.15327593  1
  O  O26  1  0.24172372  0.27721252  0.20668662  1
  O  O27  1  0.25827628  0.77721252  0.20668662  1
  O  O28  1  0.75746442  0.29450951  0.22182700  1
  O  O29  1  0.74253558  0.79450951  0.22182700  1
  O  O30  1  0.16865495  0.87822747  0.27560361  1
  O  O31  1  0.33134505  0.37822747  0.27560361  1
  O  O32  1  0.66865495  0.05034353  0.29582539  1
  O  O33  1  0.83134505  0.55034353  0.29582539  1
  O  O34  1  0.24253558  0.13406249  0.34960100  1
  O  O35  1  0.25746442  0.63406249  0.34960100  1
  O  O36  1  0.74172372  0.65135948  0.36474138  1
  O  O37  1  0.75827628  0.15135948  0.36474138  1
  O  O38  1  0.33704830  0.23944813  0.41815307  1
  O  O39  1  0.16295170  0.73944813  0.41815307  1
  O  O40  1  0.66568941  0.90666174  0.43907489  1
  O  O41  1  0.83431059  0.40666174  0.43907489  1
  O  O42  1  0.24286704  0.98987284  0.48974545  1
  O  O43  1  0.25713296  0.48987284  0.48974545  1
  O  O44  1  0.73901291  0.51152330  0.50923569  1
  O  O45  1  0.76098709  0.01152330  0.50923569  1
  O  O46  1  0.17783255  0.57554665  0.55932239  1
  O  O47  1  0.32216745  0.07554665  0.55932239  1
