# Supplementary material for: Band Alignment of Oxides by Learnable Structural-Descriptor-Aided Neural Network and Transfer Learning
Source: J Am Chem Soc. 2024 Mar 28;146(14):9697–708. doi: 10.1021/jacs.3c13574 (PMC11009958; doi:10.1021/jacs.3c13574)
Supplement: Supplementary file 3 — ja3c13574_si_003.zip [file ja3c13574_si_003.zip › Data_S2/after_optimization/binary/1091.cif]

# generated using pymatgen
data_HfO2
_symmetry_space_group_name_H-M   'P 1'
_cell_length_a   5.20882600
_cell_length_b   8.02422818
_cell_length_c   37.46781600
_cell_angle_alpha   94.54351858
_cell_angle_beta   90.00000000
_cell_angle_gamma   90.00000000
_symmetry_Int_Tables_number   1
_chemical_formula_structural   HfO2
_chemical_formula_sum   'Hf26 O52'
_cell_volume   1561.11378642
_cell_formula_units_Z   26
loop_
 _symmetry_equiv_pos_site_id
 _symmetry_equiv_pos_as_xyz
  1  'x, y, z'
loop_
 _atom_site_type_symbol
 _atom_site_label
 _atom_site_symmetry_multiplicity
 _atom_site_fract_x
 _atom_site_fract_y
 _atom_site_fract_z
 _atom_site_occupancy
  Hf  Hf0  1  0.55224058  0.24615572  0.09582141  1
  Hf  Hf1  1  0.45329558  0.84321006  0.09802565  1
  Hf  Hf2  1  0.97783825  0.53542804  0.12458712  1
  Hf  Hf3  1  0.03538554  0.10188886  0.13766707  1
  Hf  Hf4  1  0.54352802  0.79776217  0.18182290  1
  Hf  Hf5  1  0.45923978  0.38263025  0.18418369  1
  Hf  Hf6  1  0.96173525  0.07920066  0.22517192  1
  Hf  Hf7  1  0.03441060  0.64910996  0.22848774  1
  Hf  Hf8  1  0.53803785  0.35008934  0.27105111  1
  Hf  Hf9  1  0.46020942  0.92331378  0.27474228  1
  Hf  Hf10  1  0.96192047  0.62316635  0.31627600  1
  Hf  Hf11  1  0.03712623  0.19606463  0.31999625  1
  Hf  Hf12  1  0.53804021  0.89508065  0.36187058  1
  Hf  Hf13  1  0.46195979  0.46855635  0.36540242  1
  Hf  Hf14  1  0.96287377  0.16757237  0.40727675  1
  Hf  Hf15  1  0.03807953  0.74046965  0.41099700  1
  Hf  Hf16  1  0.53979058  0.44032222  0.45253072  1
  Hf  Hf17  1  0.46196215  0.01354666  0.45622189  1
  Hf  Hf18  1  0.96558940  0.71452604  0.49878526  1
  Hf  Hf19  1  0.03826475  0.28443634  0.50210008  1
  Hf  Hf20  1  0.54076022  0.98100675  0.54308831  1
  Hf  Hf21  1  0.45647198  0.56587383  0.54545010  1
  Hf  Hf22  1  0.96461446  0.26174714  0.58960593  1
  Hf  Hf23  1  0.02216175  0.82820796  0.60268488  1
  Hf  Hf24  1  0.54670442  0.52042594  0.62924635  1
  Hf  Hf25  1  0.44775942  0.11748028  0.63145159  1
  O  O26  1  0.78599675  0.41988030  0.08060221  1
  O  O27  1  0.26555250  0.05975897  0.08563635  1
  O  O28  1  0.75579776  0.02811973  0.09797942  1
  O  O29  1  0.20624878  0.65342903  0.09169787  1
  O  O30  1  0.69527972  0.71397023  0.12904176  1
  O  O31  1  0.25554039  0.33379216  0.12927289  1
  O  O32  1  0.74786386  0.30265713  0.14366285  1
  O  O33  1  0.31110855  0.92010012  0.14579311  1
  O  O34  1  0.81881477  0.98081252  0.17450683  1
  O  O35  1  0.23705975  0.60431859  0.17386942  1
  O  O36  1  0.74742361  0.57653241  0.18953091  1
  O  O37  1  0.17704420  0.20136305  0.18838947  1
  O  O38  1  0.67314766  0.25286657  0.22000050  1
  O  O39  1  0.25750325  0.87698002  0.22108039  1
  O  O40  1  0.74420544  0.85083589  0.23379981  1
  O  O41  1  0.32345075  0.47741980  0.23478681  1
  O  O42  1  0.82684975  0.52310183  0.26536138  1
  O  O43  1  0.24212516  0.15152150  0.26635520  1
  O  O44  1  0.75661953  0.12228864  0.27893925  1
  O  O45  1  0.16881078  0.75168796  0.28008786  1
  O  O46  1  0.66866165  0.79404814  0.31074223  1
  O  O47  1  0.25663289  0.42428737  0.31193840  1
  O  O48  1  0.74218258  0.39426093  0.32439719  1
  O  O49  1  0.33026594  0.02531496  0.32574807  1
  O  O50  1  0.83094787  0.06591199  0.35611950  1
  O  O51  1  0.24263386  0.69688849  0.35740536  1
  O  O52  1  0.75736614  0.66674751  0.36986764  1
  O  O53  1  0.16905213  0.29772401  0.37115350  1
  O  O54  1  0.66973406  0.33832104  0.40152393  1
  O  O55  1  0.25781742  0.96937507  0.40287581  1
  O  O56  1  0.74336711  0.93934963  0.41533360  1
  O  O57  1  0.33133835  0.56958886  0.41652977  1
  O  O58  1  0.83118922  0.61194804  0.44718514  1
  O  O59  1  0.24338047  0.24134836  0.44833375  1
  O  O60  1  0.75787484  0.21211450  0.46091780  1
  O  O61  1  0.17315025  0.84053417  0.46191162  1
  O  O62  1  0.67654925  0.88621720  0.49248519  1
  O  O63  1  0.25579456  0.51280111  0.49347319  1
  O  O64  1  0.74249675  0.48665598  0.50619161  1
  O  O65  1  0.32685234  0.11076943  0.50727250  1
  O  O66  1  0.82295580  0.16227295  0.53888353  1
  O  O67  1  0.25257639  0.78710359  0.53774209  1
  O  O68  1  0.76294025  0.75931741  0.55340358  1
  O  O69  1  0.18118523  0.38282448  0.55276617  1
  O  O70  1  0.68889145  0.44353588  0.58147989  1
  O  O71  1  0.25213614  0.06097887  0.58361015  1
  O  O72  1  0.74445961  0.02984484  0.59799911  1
  O  O73  1  0.30472028  0.64966677  0.59823124  1
  O  O74  1  0.79375122  0.71020797  0.63557513  1
  O  O75  1  0.24420224  0.33551727  0.62929258  1
  O  O76  1  0.73444750  0.30387703  0.64163665  1
  O  O77  1  0.21400325  0.94375570  0.64667079  1
