# Supplementary material for: Band Alignment of Oxides by Learnable Structural-Descriptor-Aided Neural Network and Transfer Learning
Source: J Am Chem Soc. 2024 Mar 28;146(14):9697–708. doi: 10.1021/jacs.3c13574 (PMC11009958; doi:10.1021/jacs.3c13574)
Supplement: Supplementary file 3 — ja3c13574_si_003.zip [file ja3c13574_si_003.zip › Data_S2/after_optimization/binary/1092.cif]

# generated using pymatgen
data_HfO2
_symmetry_space_group_name_H-M   'P 1'
_cell_length_a   5.20882600
_cell_length_b   8.02422818
_cell_length_c   37.46781600
_cell_angle_alpha   94.54351858
_cell_angle_beta   90.00000000
_cell_angle_gamma   90.00000000
_symmetry_Int_Tables_number   1
_chemical_formula_structural   HfO2
_chemical_formula_sum   'Hf24 O48'
_cell_volume   1561.11378642
_cell_formula_units_Z   24
loop_
 _symmetry_equiv_pos_site_id
 _symmetry_equiv_pos_as_xyz
  1  'x, y, z'
loop_
 _atom_site_type_symbol
 _atom_site_label
 _atom_site_symmetry_multiplicity
 _atom_site_fract_x
 _atom_site_fract_y
 _atom_site_fract_z
 _atom_site_occupancy
  Hf  Hf0  1  0.48307949  0.28011368  0.00840921  1
  Hf  Hf1  1  0.00271962  0.98671335  0.04242830  1
  Hf  Hf2  1  -0.00429598  0.57100080  0.04682324  1
  Hf  Hf3  1  0.54015525  0.25709069  0.09134725  1
  Hf  Hf4  1  0.46407018  0.82620241  0.08947078  1
  Hf  Hf5  1  0.96147982  0.53466302  0.13450922  1
  Hf  Hf6  1  0.03587594  0.10264191  0.13858127  1
  Hf  Hf7  1  0.53390340  0.80579215  0.17891281  1
  Hf  Hf8  1  0.46045639  0.37916013  0.18413909  1
  Hf  Hf9  1  0.96082539  0.07743598  0.22568632  1
  Hf  Hf10  1  0.03561255  0.65166744  0.22904153  1
  Hf  Hf11  1  0.53775549  0.35039140  0.27115540  1
  Hf  Hf12  1  0.46224451  0.92233560  0.27429960  1
  Hf  Hf13  1  0.96438745  0.62105956  0.31641347  1
  Hf  Hf14  1  0.03917461  0.19529202  0.31976768  1
  Hf  Hf15  1  0.53954361  0.89356787  0.36131491  1
  Hf  Hf16  1  0.46609660  0.46693485  0.36654219  1
  Hf  Hf17  1  0.96412406  0.17008509  0.40687373  1
  Hf  Hf18  1  0.03852018  0.73806398  0.41094478  1
  Hf  Hf19  1  0.53592982  0.44652459  0.45598322  1
  Hf  Hf20  1  0.45984475  0.01563631  0.45410775  1
  Hf  Hf21  1  0.00429598  0.70172620  0.49863176  1
  Hf  Hf22  1  -0.00271962  0.28601465  0.50302570  1
  Hf  Hf23  1  0.51692051  0.99261432  0.53704479  1
  O  O24  1  0.78777875  0.44277024  0.00570362  1
  O  O25  1  0.18867962  0.10784677  0.00357933  1
  O  O26  1  0.67522548  0.14183005  0.03894531  1
  O  O27  1  0.23745787  0.77870601  0.03833299  1
  O  O28  1  0.75273767  0.77648843  0.05088642  1
  O  O29  1  0.32090173  0.39391762  0.05074065  1
  O  O30  1  0.81402323  0.43385038  0.08386757  1
  O  O31  1  0.24846952  0.06159414  0.08372435  1
  O  O32  1  0.75830884  0.03626761  0.09830853  1
  O  O33  1  0.17349137  0.65434910  0.09831222  1
  O  O34  1  0.67014908  0.70522173  0.12804867  1
  O  O35  1  0.25434482  0.33165511  0.12992047  1
  O  O36  1  0.74077855  0.30529619  0.14314393  1
  O  O37  1  0.32865017  0.93281395  0.14228928  1
  O  O38  1  0.82832705  0.97622554  0.17462658  1
  O  O39  1  0.24062761  0.60600597  0.17563679  1
  O  O40  1  0.75470829  0.57881063  0.18784668  1
  O  O41  1  0.16825179  0.20721149  0.18949532  1
  O  O42  1  0.66844975  0.24902862  0.21989532  1
  O  O43  1  0.25618615  0.87923310  0.22072112  1
  O  O44  1  0.74133790  0.84932933  0.23343808  1
  O  O45  1  0.33022883  0.48093354  0.23505826  1
  O  O46  1  0.83176238  0.51993636  0.26526284  1
  O  O47  1  0.24280779  0.15116350  0.26647446  1
  O  O48  1  0.75719221  0.12156350  0.27898054  1
  O  O49  1  0.16823762  0.75279064  0.28019216  1
  O  O50  1  0.66977117  0.79179446  0.31039574  1
  O  O51  1  0.25866210  0.42339867  0.31201592  1
  O  O52  1  0.74381385  0.39349390  0.32473288  1
  O  O53  1  0.33155025  0.02369838  0.32555868  1
  O  O54  1  0.83174821  0.06551551  0.35595968  1
  O  O55  1  0.24529171  0.69391637  0.35760832  1
  O  O56  1  0.75937239  0.66672103  0.36981821  1
  O  O57  1  0.17167295  0.29650146  0.37082842  1
  O  O58  1  0.67134983  0.33991305  0.40316472  1
  O  O59  1  0.25922145  0.96743081  0.40231107  1
  O  O60  1  0.74565518  0.94107289  0.41553353  1
  O  O61  1  0.32985092  0.56750627  0.41740533  1
  O  O62  1  0.82650863  0.61837790  0.44714278  1
  O  O63  1  0.24169116  0.23646039  0.44714547  1
  O  O64  1  0.75153048  0.21113286  0.46173065  1
  O  O65  1  0.18597677  0.83887662  0.46158743  1
  O  O66  1  0.67909827  0.87881038  0.49471335  1
  O  O67  1  0.24726233  0.49623857  0.49456858  1
  O  O68  1  0.76254213  0.49402099  0.50712101  1
  O  O69  1  0.32477452  0.13089695  0.50650969  1
  O  O70  1  0.81132038  0.16488023  0.54187567  1
  O  O71  1  0.21222125  0.82995676  0.53975038  1
