# Supplementary material for: Band Alignment of Oxides by Learnable Structural-Descriptor-Aided Neural Network and Transfer Learning
Source: J Am Chem Soc. 2024 Mar 28;146(14):9697–708. doi: 10.1021/jacs.3c13574 (PMC11009958; doi:10.1021/jacs.3c13574)
Supplement: Supplementary file 3 — ja3c13574_si_003.zip [file ja3c13574_si_003.zip › Data_S2/after_optimization/binary/1093.cif]

# generated using pymatgen
data_HfO2
_symmetry_space_group_name_H-M   'P 1'
_cell_length_a   5.20882600
_cell_length_b   12.41478369
_cell_length_c   37.69075059
_cell_angle_alpha   98.16332758
_cell_angle_beta   90.00000000
_cell_angle_gamma   90.00000000
_symmetry_Int_Tables_number   1
_chemical_formula_structural   HfO2
_chemical_formula_sum   'Hf40 O80'
_cell_volume   2412.63030761
_cell_formula_units_Z   40
loop_
 _symmetry_equiv_pos_site_id
 _symmetry_equiv_pos_as_xyz
  1  'x, y, z'
loop_
 _atom_site_type_symbol
 _atom_site_label
 _atom_site_symmetry_multiplicity
 _atom_site_fract_x
 _atom_site_fract_y
 _atom_site_fract_z
 _atom_site_occupancy
  Hf  Hf0  1  0.91437436  0.94887341  0.04554935  1
  Hf  Hf1  1  0.58562564  0.44887341  0.04554935  1
  Hf  Hf2  1  0.46835356  0.82336850  0.07781892  1
  Hf  Hf3  1  0.03164644  0.32336850  0.07781892  1
  Hf  Hf4  1  0.98089706  0.61629822  0.09001135  1
  Hf  Hf5  1  0.51910294  0.11629822  0.09001135  1
  Hf  Hf6  1  0.46054978  0.47975449  0.13742317  1
  Hf  Hf7  1  0.03945022  0.97975449  0.13742317  1
  Hf  Hf8  1  0.53836809  0.75514127  0.15793014  1
  Hf  Hf9  1  0.96163191  0.25514127  0.15793014  1
  Hf  Hf10  1  0.02970148  0.62455301  0.19411033  1
  Hf  Hf11  1  0.47029852  0.12455301  0.19411033  1
  Hf  Hf12  1  0.96189464  0.90365381  0.21686180  1
  Hf  Hf13  1  0.53810536  0.40365381  0.21686180  1
  Hf  Hf14  1  0.46017295  0.77148599  0.25376385  1
  Hf  Hf15  1  0.03982705  0.27148599  0.25376385  1
  Hf  Hf16  1  0.96173576  0.55127815  0.27548336  1
  Hf  Hf17  1  0.53826424  0.05127815  0.27548336  1
  Hf  Hf18  1  0.46275438  0.41948982  0.31263257  1
  Hf  Hf19  1  0.03724562  0.91948982  0.31263257  1
  Hf  Hf20  1  0.96275438  0.19815718  0.33442643  1
  Hf  Hf21  1  0.53724562  0.69815718  0.33442643  1
  Hf  Hf22  1  0.46173576  0.06636885  0.37157564  1
  Hf  Hf23  1  0.03826424  0.56636885  0.37157564  1
  Hf  Hf24  1  0.96017295  0.84616101  0.39329515  1
  Hf  Hf25  1  0.53982705  0.34616101  0.39329515  1
  Hf  Hf26  1  0.03810536  0.21399319  0.43019720  1
  Hf  Hf27  1  0.46189464  0.71399319  0.43019720  1
  Hf  Hf28  1  0.97029852  0.49309399  0.45294867  1
  Hf  Hf29  1  0.52970148  0.99309399  0.45294867  1
  Hf  Hf30  1  0.46163191  0.36250573  0.48912886  1
  Hf  Hf31  1  0.03836809  0.86250573  0.48912886  1
  Hf  Hf32  1  0.96054978  0.13789251  0.50963583  1
  Hf  Hf33  1  0.53945022  0.63789251  0.50963583  1
  Hf  Hf34  1  0.48089706  0.00134878  0.55704765  1
  Hf  Hf35  1  0.01910294  0.50134878  0.55704765  1
  Hf  Hf36  1  0.53164644  0.29427850  0.56923908  1
  Hf  Hf37  1  0.96835356  0.79427850  0.56923908  1
  Hf  Hf38  1  0.41437436  0.66877359  0.60150965  1
  Hf  Hf39  1  0.08562564  0.16877359  0.60150965  1
  O  O40  1  0.66572725  0.83298607  0.03168851  1
  O  O41  1  0.83427275  0.33298607  0.03168851  1
  O  O42  1  0.72101640  0.07680697  0.04226767  1
  O  O43  1  0.77898360  0.57680697  0.04226767  1
  O  O44  1  0.17522605  0.72316870  0.06549969  1
  O  O45  1  0.32477395  0.22316870  0.06549969  1
  O  O46  1  0.24499683  0.47506611  0.07534647  1
  O  O47  1  0.25500317  0.97506611  0.07534647  1
  O  O48  1  0.74462599  0.45791786  0.09503983  1
  O  O49  1  0.75537401  0.95791786  0.09503983  1
  O  O50  1  0.68922617  0.72496892  0.10450842  1
  O  O51  1  0.81077383  0.22496892  0.10450842  1
  O  O52  1  0.17585958  0.36162731  0.13068599  1
  O  O53  1  0.32414042  0.86162731  0.13068599  1
  O  O54  1  0.23538261  0.62750075  0.13814442  1
  O  O55  1  0.26461739  0.12750075  0.13814442  1
  O  O56  1  0.74134313  0.60413970  0.15416989  1
  O  O57  1  0.75865687  0.10413970  0.15416989  1
  O  O58  1  0.67565583  0.37352401  0.16313790  1
  O  O59  1  0.82434417  0.87352401  0.16313790  1
  O  O60  1  0.17852625  0.00961391  0.19012316  1
  O  O61  1  0.32147375  0.50961391  0.19012316  1
  O  O62  1  0.24547012  0.27568938  0.19988649  1
  O  O63  1  0.25452988  0.77568938  0.19988649  1
  O  O64  1  0.75847147  0.25264013  0.21115509  1
  O  O65  1  0.74152853  0.75264013  0.21115509  1
  O  O66  1  0.82455221  0.51985388  0.22178433  1
  O  O67  1  0.67544779  0.01985388  0.22178433  1
  O  O68  1  0.16712218  0.65790774  0.24868158  1
  O  O69  1  0.33287782  0.15790774  0.24868158  1
  O  O70  1  0.24379400  0.92475404  0.25935836  1
  O  O71  1  0.25620600  0.42475404  0.25935836  1
  O  O72  1  0.74290325  0.39807221  0.26978369  1
  O  O73  1  0.75709675  0.89807221  0.26978369  1
  O  O74  1  0.83126746  0.16556507  0.28037628  1
  O  O75  1  0.66873254  0.66556507  0.28037628  1
  O  O76  1  0.32856713  0.80462313  0.30784893  1
  O  O77  1  0.17143287  0.30462313  0.30784893  1
  O  O78  1  0.24276050  0.57207144  0.31839320  1
  O  O79  1  0.25723950  0.07207144  0.31839320  1
  O  O80  1  0.74276050  0.04557556  0.32866580  1
  O  O81  1  0.75723950  0.54557556  0.32866580  1
  O  O82  1  0.67143287  0.31302387  0.33921007  1
  O  O83  1  0.82856713  0.81302387  0.33921007  1
  O  O84  1  0.16873254  0.95208193  0.36668172  1
  O  O85  1  0.33126746  0.45208193  0.36668172  1
  O  O86  1  0.24290325  0.21957479  0.37727531  1
  O  O87  1  0.25709675  0.71957479  0.37727531  1
  O  O88  1  0.74379400  0.69289296  0.38770064  1
  O  O89  1  0.75620600  0.19289296  0.38770064  1
  O  O90  1  0.83287782  0.45973926  0.39837742  1
  O  O91  1  0.66712218  0.95973926  0.39837742  1
  O  O92  1  0.17544779  0.59779312  0.42527467  1
  O  O93  1  0.32455221  0.09779312  0.42527467  1
  O  O94  1  0.24152853  0.86500687  0.43590291  1
  O  O95  1  0.25847147  0.36500687  0.43590291  1
  O  O96  1  0.75452988  0.84195762  0.44717251  1
  O  O97  1  0.74547012  0.34195762  0.44717251  1
  O  O98  1  0.82147375  0.10803309  0.45693584  1
  O  O99  1  0.67852625  0.60803309  0.45693584  1
  O  O100  1  0.32434417  0.74412399  0.48392010  1
  O  O101  1  0.17565583  0.24412399  0.48392010  1
  O  O102  1  0.25865687  0.51350730  0.49288911  1
  O  O103  1  0.24134313  0.01350730  0.49288911  1
  O  O104  1  0.73538261  0.99014625  0.50891458  1
  O  O105  1  0.76461739  0.49014625  0.50891458  1
  O  O106  1  0.67585958  0.25601969  0.51637301  1
  O  O107  1  0.82414042  0.75601969  0.51637301  1
  O  O108  1  0.18922617  0.89267808  0.54255058  1
  O  O109  1  0.31077383  0.39267808  0.54255058  1
  O  O110  1  0.24462599  0.15973014  0.55201817  1
  O  O111  1  0.25537401  0.65973014  0.55201817  1
  O  O112  1  0.75500317  0.64258089  0.57171253  1
  O  O113  1  0.74499683  0.14258089  0.57171253  1
  O  O114  1  0.67522605  0.89447830  0.58155931  1
  O  O115  1  0.82477395  0.39447830  0.58155931  1
  O  O116  1  0.27898360  0.04084003  0.60479033  1
  O  O117  1  0.22101640  0.54084003  0.60479033  1
  O  O118  1  0.16572725  0.78466093  0.61537049  1
  O  O119  1  0.33427275  0.28466093  0.61537049  1
