# Supplementary material for: Band Alignment of Oxides by Learnable Structural-Descriptor-Aided Neural Network and Transfer Learning
Source: J Am Chem Soc. 2024 Mar 28;146(14):9697–708. doi: 10.1021/jacs.3c13574 (PMC11009958; doi:10.1021/jacs.3c13574)
Supplement: Supplementary file 3 — ja3c13574_si_003.zip [file ja3c13574_si_003.zip › Data_S2/after_optimization/binary/1094.cif]

# generated using pymatgen
data_HfO2
_symmetry_space_group_name_H-M   'P 1'
_cell_length_a   5.20882600
_cell_length_b   12.41478369
_cell_length_c   37.69075059
_cell_angle_alpha   98.16332758
_cell_angle_beta   90.00000000
_cell_angle_gamma   90.00000000
_symmetry_Int_Tables_number   1
_chemical_formula_structural   HfO2
_chemical_formula_sum   'Hf40 O80'
_cell_volume   2412.63030761
_cell_formula_units_Z   40
loop_
 _symmetry_equiv_pos_site_id
 _symmetry_equiv_pos_as_xyz
  1  'x, y, z'
loop_
 _atom_site_type_symbol
 _atom_site_label
 _atom_site_symmetry_multiplicity
 _atom_site_fract_x
 _atom_site_fract_y
 _atom_site_fract_z
 _atom_site_occupancy
  Hf  Hf0  1  0.43561072  0.18736821  0.02541180  1
  Hf  Hf1  1  0.06438928  0.68736821  0.02541180  1
  Hf  Hf2  1  0.99791302  0.96510649  0.04026257  1
  Hf  Hf3  1  0.50208698  0.46510649  0.04026257  1
  Hf  Hf4  1  0.48793228  0.83293704  0.07421164  1
  Hf  Hf5  1  0.01206772  0.33293704  0.07421164  1
  Hf  Hf6  1  0.95170992  0.60670141  0.10014905  1
  Hf  Hf7  1  0.54829008  0.10670141  0.10014905  1
  Hf  Hf8  1  0.45324990  0.47651427  0.13649891  1
  Hf  Hf9  1  0.04675010  0.97651427  0.13649891  1
  Hf  Hf10  1  0.53721328  0.75802322  0.15718300  1
  Hf  Hf11  1  0.96278672  0.25802322  0.15718300  1
  Hf  Hf12  1  0.03612167  0.62600047  0.19510337  1
  Hf  Hf13  1  0.46387833  0.12600047  0.19510337  1
  Hf  Hf14  1  0.96309910  0.90366484  0.21681094  1
  Hf  Hf15  1  0.53690090  0.40366484  0.21681094  1
  Hf  Hf16  1  0.46262463  0.77244448  0.25376760  1
  Hf  Hf17  1  0.03737537  0.27244448  0.25376760  1
  Hf  Hf18  1  0.96117576  0.55096479  0.27549821  1
  Hf  Hf19  1  0.53882424  0.05096479  0.27549821  1
  Hf  Hf20  1  0.46117576  0.41962321  0.31273779  1
  Hf  Hf21  1  0.03882424  0.91962321  0.31273779  1
  Hf  Hf22  1  0.96262463  0.19814452  0.33446740  1
  Hf  Hf23  1  0.53737537  0.69814452  0.33446740  1
  Hf  Hf24  1  0.46309910  0.06692316  0.37142406  1
  Hf  Hf25  1  0.03690090  0.56692316  0.37142406  1
  Hf  Hf26  1  0.96387833  0.84458753  0.39313263  1
  Hf  Hf27  1  0.53612167  0.34458753  0.39313263  1
  Hf  Hf28  1  0.03721328  0.21256478  0.43105300  1
  Hf  Hf29  1  0.46278672  0.71256478  0.43105300  1
  Hf  Hf30  1  0.95324990  0.49407373  0.45173609  1
  Hf  Hf31  1  0.54675010  0.99407373  0.45173609  1
  Hf  Hf32  1  0.45170992  0.36388659  0.48808595  1
  Hf  Hf33  1  0.04829008  0.86388659  0.48808595  1
  Hf  Hf34  1  0.98793228  0.13765096  0.51402336  1
  Hf  Hf35  1  0.51206772  0.63765096  0.51402336  1
  Hf  Hf36  1  0.49791302  0.00548151  0.54797343  1
  Hf  Hf37  1  0.00208698  0.50548151  0.54797343  1
  Hf  Hf38  1  0.56438928  0.28321979  0.56282320  1
  Hf  Hf39  1  0.93561072  0.78321979  0.56282320  1
  O  O40  1  0.17877200  0.06664596  0.01027022  1
  O  O41  1  0.32122800  0.56664596  0.01027022  1
  O  O42  1  0.23649733  0.33368763  0.02603248  1
  O  O43  1  0.26350267  0.83368763  0.02603248  1
  O  O44  1  0.77887504  0.81564044  0.03384659  1
  O  O45  1  0.72112496  0.31564044  0.03384659  1
  O  O46  1  0.68492759  0.07845535  0.04436063  1
  O  O47  1  0.81507241  0.57845535  0.04436063  1
  O  O48  1  0.19644423  0.70905420  0.07528694  1
  O  O49  1  0.30355577  0.20905420  0.07528694  1
  O  O50  1  0.24324187  0.48438249  0.08294255  1
  O  O51  1  0.25675813  0.98438249  0.08294255  1
  O  O52  1  0.72831221  0.45852993  0.09319610  1
  O  O53  1  0.77168779  0.95852993  0.09319610  1
  O  O54  1  0.68235405  0.72746318  0.10359581  1
  O  O55  1  0.81764595  0.22746318  0.10359581  1
  O  O56  1  0.15831149  0.36555883  0.13017522  1
  O  O57  1  0.34168851  0.86555883  0.13017522  1
  O  O58  1  0.23899041  0.63079610  0.14222633  1
  O  O59  1  0.26100959  0.13079610  0.14222633  1
  O  O60  1  0.75212974  0.60359772  0.15213347  1
  O  O61  1  0.74787026  0.10359772  0.15213347  1
  O  O62  1  0.66436288  0.37040435  0.16260959  1
  O  O63  1  0.83563712  0.87040435  0.16260959  1
  O  O64  1  0.17398457  0.01008338  0.19050757  1
  O  O65  1  0.32601543  0.51008338  0.19050757  1
  O  O66  1  0.24144276  0.27835721  0.20067358  1
  O  O67  1  0.25855724  0.77835721  0.20067358  1
  O  O68  1  0.75754208  0.25134858  0.21076948  1
  O  O69  1  0.74245792  0.75134858  0.21076948  1
  O  O70  1  0.82826927  0.51859107  0.22140871  1
  O  O71  1  0.67173073  0.01859107  0.22140871  1
  O  O72  1  0.16835108  0.65856531  0.24914869  1
  O  O73  1  0.33164892  0.15856531  0.24914869  1
  O  O74  1  0.24358687  0.92541790  0.25973995  1
  O  O75  1  0.25641313  0.42541790  0.25973995  1
  O  O76  1  0.74176224  0.39792007  0.26972440  1
  O  O77  1  0.75823776  0.89792007  0.26972440  1
  O  O78  1  0.83146214  0.16516062  0.28024232  1
  O  O79  1  0.66853786  0.66516062  0.28024232  1
  O  O80  1  0.33146214  0.80542738  0.30799268  1
  O  O81  1  0.16853786  0.30542738  0.30799268  1
  O  O82  1  0.24176224  0.57266793  0.31851060  1
  O  O83  1  0.25823776  0.07266793  0.31851060  1
  O  O84  1  0.74358687  0.04517010  0.32849605  1
  O  O85  1  0.75641313  0.54517010  0.32849605  1
  O  O86  1  0.66835108  0.31202269  0.33908631  1
  O  O87  1  0.83164892  0.81202269  0.33908631  1
  O  O88  1  0.17173073  0.95199693  0.36682629  1
  O  O89  1  0.32826927  0.45199693  0.36682629  1
  O  O90  1  0.24245792  0.21923942  0.37746552  1
  O  O91  1  0.25754208  0.71923942  0.37746552  1
  O  O92  1  0.74144276  0.69223179  0.38756142  1
  O  O93  1  0.75855724  0.19223179  0.38756142  1
  O  O94  1  0.82601543  0.46050462  0.39772843  1
  O  O95  1  0.67398457  0.96050462  0.39772843  1
  O  O96  1  0.16436288  0.60018465  0.42562541  1
  O  O97  1  0.33563712  0.10018465  0.42562541  1
  O  O98  1  0.24787026  0.86699028  0.43610153  1
  O  O99  1  0.25212974  0.36699028  0.43610153  1
  O  O100  1  0.76100959  0.83979190  0.44600967  1
  O  O101  1  0.73899041  0.33979190  0.44600967  1
  O  O102  1  0.84168851  0.10503017  0.45805978  1
  O  O103  1  0.65831149  0.60503017  0.45805978  1
  O  O104  1  0.31764595  0.74312582  0.48463919  1
  O  O105  1  0.18235405  0.24312582  0.48463919  1
  O  O106  1  0.22831221  0.51205907  0.49503890  1
  O  O107  1  0.27168779  0.01205907  0.49503890  1
  O  O108  1  0.75675813  0.98620551  0.50529245  1
  O  O109  1  0.74324187  0.48620551  0.50529245  1
  O  O110  1  0.69644423  0.26153380  0.51294906  1
  O  O111  1  0.80355577  0.76153380  0.51294906  1
  O  O112  1  0.18492759  0.89213265  0.54387437  1
  O  O113  1  0.31507241  0.39213265  0.54387437  1
  O  O114  1  0.27887504  0.15494856  0.55438841  1
  O  O115  1  0.22112496  0.65494856  0.55438841  1
  O  O116  1  0.73649733  0.63690037  0.56220352  1
  O  O117  1  0.76350267  0.13690037  0.56220352  1
  O  O118  1  0.67877200  0.90394204  0.57796478  1
  O  O119  1  0.82122800  0.40394204  0.57796478  1
