# Supplementary material for: Band Alignment of Oxides by Learnable Structural-Descriptor-Aided Neural Network and Transfer Learning
Source: J Am Chem Soc. 2024 Mar 28;146(14):9697–708. doi: 10.1021/jacs.3c13574 (PMC11009958; doi:10.1021/jacs.3c13574)
Supplement: Supplementary file 3 — ja3c13574_si_003.zip [file ja3c13574_si_003.zip › Data_S2/after_optimization/binary/1095.cif]

# generated using pymatgen
data_HfO2
_symmetry_space_group_name_H-M   'P 1'
_cell_length_a   6.79357469
_cell_length_b   7.34884178
_cell_length_c   38.26645593
_cell_angle_alpha   86.49289075
_cell_angle_beta   91.34297990
_cell_angle_gamma   63.45083440
_symmetry_Int_Tables_number   1
_chemical_formula_structural   HfO2
_chemical_formula_sum   'Hf28 O56'
_cell_volume   1703.03312449
_cell_formula_units_Z   28
loop_
 _symmetry_equiv_pos_site_id
 _symmetry_equiv_pos_as_xyz
  1  'x, y, z'
loop_
 _atom_site_type_symbol
 _atom_site_label
 _atom_site_symmetry_multiplicity
 _atom_site_fract_x
 _atom_site_fract_y
 _atom_site_fract_z
 _atom_site_occupancy
  Hf  Hf0  1  0.60079125  0.83219235  0.07422783  1
  Hf  Hf1  1  0.11654031  0.27824489  0.08068715  1
  Hf  Hf2  1  0.55684439  0.38054442  0.08868703  1
  Hf  Hf3  1  0.06552703  0.83364909  0.08772007  1
  Hf  Hf4  1  0.92865598  0.16511026  0.15758948  1
  Hf  Hf5  1  0.44716552  0.62316092  0.16345049  1
  Hf  Hf6  1  0.88351261  0.71499891  0.16928028  1
  Hf  Hf7  1  0.40782468  0.16629153  0.17608835  1
  Hf  Hf8  1  0.25945916  0.50301629  0.24087611  1
  Hf  Hf9  1  0.78488590  0.95148724  0.24720881  1
  Hf  Hf10  1  0.21562220  0.05001142  0.25286844  1
  Hf  Hf11  1  0.74016458  0.49966701  0.25895026  1
  Hf  Hf12  1  0.59268428  0.83477530  0.32417170  1
  Hf  Hf13  1  0.11770595  0.28439877  0.33050750  1
  Hf  Hf14  1  0.54896105  0.38226823  0.33615850  1
  Hf  Hf15  1  0.07398272  0.83189170  0.34249530  1
  Hf  Hf16  1  0.92650142  0.16699899  0.40771674  1
  Hf  Hf17  1  0.45104380  0.61665458  0.41379856  1
  Hf  Hf18  1  0.88178110  0.71517976  0.41945819  1
  Hf  Hf19  1  0.40720784  0.16365071  0.42578989  1
  Hf  Hf20  1  0.25884232  0.50037547  0.49057765  1
  Hf  Hf21  1  0.78315439  0.95166809  0.49738672  1
  Hf  Hf22  1  0.21950048  0.04350508  0.50321651  1
  Hf  Hf23  1  0.73801002  0.50155574  0.50907752  1
  Hf  Hf24  1  0.60113997  0.83301791  0.57894693  1
  Hf  Hf25  1  0.10982261  0.28612258  0.57797897  1
  Hf  Hf26  1  0.55012669  0.38842211  0.58597885  1
  Hf  Hf27  1  0.06587575  0.83447465  0.59243917  1
  O  O28  1  0.83877332  0.87007697  0.05000518  1
  O  O29  1  0.23173546  0.98642569  0.06160531  1
  O  O30  1  0.76265858  0.50049271  0.06492460  1
  O  O31  1  0.46874458  0.15335082  0.07766343  1
  O  O32  1  0.20814915  0.52125677  0.07787000  1
  O  O33  1  0.88845133  0.15462598  0.10135695  1
  O  O34  1  0.43994604  0.67785380  0.10728777  1
  O  O35  1  0.81606036  0.78467027  0.11590522  1
  O  O36  1  0.18448972  0.21955435  0.13332550  1
  O  O37  1  0.55714508  0.31592382  0.14322612  1
  O  O38  1  0.11083812  0.84102213  0.14929982  1
  O  O39  1  0.80057804  0.47798560  0.16269132  1
  O  O40  1  0.53104382  0.85744285  0.17043805  1
  O  O41  1  0.22022445  0.49251085  0.18391706  1
  O  O42  1  0.77391885  0.01921139  0.18990788  1
  O  O43  1  0.14790471  0.12584122  0.19918392  1
  O  O44  1  0.52077365  0.54116103  0.21724862  1
  O  O45  1  0.89097385  0.65090125  0.22673313  1
  O  O46  1  0.44736868  0.17476201  0.23284530  1
  O  O47  1  0.13472271  0.81405019  0.24539068  1
  O  O48  1  0.86507991  0.18845185  0.25442691  1
  O  O49  1  0.55260602  0.82730066  0.26714962  1
  O  O50  1  0.10918396  0.35110277  0.27319962  1
  O  O51  1  0.47752013  0.46287405  0.28283434  1
  O  O52  1  0.85622921  0.87102581  0.30055092  1
  O  O53  1  0.22419005  0.98291452  0.31007687  1
  O  O54  1  0.78076702  0.50728022  0.31611789  1
  O  O55  1  0.46843035  0.14603470  0.32857637  1
  O  O56  1  0.19823665  0.52063230  0.33808963  1
  O  O57  1  0.88589898  0.15938578  0.35054911  1
  O  O58  1  0.44247595  0.68375148  0.35658913  1
  O  O59  1  0.81043779  0.79564119  0.36611608  1
  O  O60  1  0.18914687  0.20379295  0.38383266  1
  O  O61  1  0.55748304  0.31556423  0.39346738  1
  O  O62  1  0.11406098  0.83936634  0.39951638  1
  O  O63  1  0.80158709  0.47821515  0.41223909  1
  O  O64  1  0.53194329  0.85261581  0.42127632  1
  O  O65  1  0.21929832  0.49190499  0.43382170  1
  O  O66  1  0.77569315  0.01576575  0.43993387  1
  O  O67  1  0.14589235  0.12550497  0.44941738  1
  O  O68  1  0.51876129  0.54082478  0.46748208  1
  O  O69  1  0.89274815  0.64745561  0.47675912  1
  O  O70  1  0.44644255  0.17415615  0.48274994  1
  O  O71  1  0.13562218  0.80922315  0.49622895  1
  O  O72  1  0.86608896  0.18868140  0.50397468  1
  O  O73  1  0.55582888  0.82564487  0.51736618  1
  O  O74  1  0.10952192  0.35074318  0.52344088  1
  O  O75  1  0.48217728  0.44711265  0.53334150  1
  O  O76  1  0.85060664  0.88199673  0.55076178  1
  O  O77  1  0.22671996  0.98881220  0.55937823  1
  O  O78  1  0.77821467  0.51204002  0.56531005  1
  O  O79  1  0.45851785  0.14541023  0.58879700  1
  O  O80  1  0.19792242  0.51331618  0.58900357  1
  O  O81  1  0.90400742  0.16617329  0.60174240  1
  O  O82  1  0.43493054  0.68024031  0.60506069  1
  O  O83  1  0.82789368  0.79659003  0.61666182  1
