# Supplementary material for: Band Alignment of Oxides by Learnable Structural-Descriptor-Aided Neural Network and Transfer Learning
Source: J Am Chem Soc. 2024 Mar 28;146(14):9697–708. doi: 10.1021/jacs.3c13574 (PMC11009958; doi:10.1021/jacs.3c13574)
Supplement: Supplementary file 3 — ja3c13574_si_003.zip [file ja3c13574_si_003.zip › Data_S2/after_optimization/binary/1096.cif]

# generated using pymatgen
data_HfO2
_symmetry_space_group_name_H-M   'P 1'
_cell_length_a   6.79357469
_cell_length_b   7.34884178
_cell_length_c   38.26645593
_cell_angle_alpha   86.49289075
_cell_angle_beta   91.34297990
_cell_angle_gamma   63.45083440
_symmetry_Int_Tables_number   1
_chemical_formula_structural   HfO2
_chemical_formula_sum   'Hf28 O56'
_cell_volume   1703.03312449
_cell_formula_units_Z   28
loop_
 _symmetry_equiv_pos_site_id
 _symmetry_equiv_pos_as_xyz
  1  'x, y, z'
loop_
 _atom_site_type_symbol
 _atom_site_label
 _atom_site_symmetry_multiplicity
 _atom_site_fract_x
 _atom_site_fract_y
 _atom_site_fract_z
 _atom_site_occupancy
  Hf  Hf0  1  0.19200822  0.07204251  0.00786111  1
  Hf  Hf1  1  0.74062669  0.49002304  0.01242961  1
  Hf  Hf2  1  0.60542023  0.83934238  0.07285377  1
  Hf  Hf3  1  0.11726652  0.28961362  0.08220534  1
  Hf  Hf4  1  0.54956453  0.38184779  0.08532006  1
  Hf  Hf5  1  0.06488748  0.83267233  0.09179809  1
  Hf  Hf6  1  0.92390001  0.16939241  0.15794305  1
  Hf  Hf7  1  0.44898679  0.62018724  0.16287549  1
  Hf  Hf8  1  0.88042543  0.71687059  0.16993483  1
  Hf  Hf9  1  0.40732152  0.16670272  0.17625553  1
  Hf  Hf10  1  0.25918519  0.50262953  0.24066763  1
  Hf  Hf11  1  0.78436292  0.95135458  0.24748989  1
  Hf  Hf12  1  0.21529543  0.04960355  0.25303838  1
  Hf  Hf13  1  0.73954140  0.49935702  0.25888576  1
  Hf  Hf14  1  0.59379160  0.83397598  0.32444824  1
  Hf  Hf15  1  0.11803757  0.28372945  0.33029462  1
  Hf  Hf16  1  0.54897108  0.38197942  0.33584311  1
  Hf  Hf17  1  0.07414881  0.83070447  0.34266537  1
  Hf  Hf18  1  0.92601148  0.16663028  0.40707747  1
  Hf  Hf19  1  0.45290757  0.61646241  0.41339917  1
  Hf  Hf20  1  0.88434621  0.71314576  0.42045851  1
  Hf  Hf21  1  0.40943299  0.16394059  0.42538995  1
  Hf  Hf22  1  0.26844652  0.50066167  0.49153491  1
  Hf  Hf23  1  0.78376947  0.95148621  0.49801294  1
  Hf  Hf24  1  0.21606648  0.04371938  0.50112766  1
  Hf  Hf25  1  0.72791277  0.49399062  0.51048023  1
  Hf  Hf26  1  0.59270631  0.84330996  0.57090439  1
  Hf  Hf27  1  0.14132478  0.26129049  0.57547189  1
  O  O28  1  0.89939510  0.22837911  -0.01677927  1
  O  O29  1  0.50678460  0.80891474  0.00819684  1
  O  O30  1  0.10088788  0.34659251  0.02556935  1
  O  O31  1  0.53873231  0.39843647  0.03125820  1
  O  O32  1  0.85756744  0.86654138  0.05059122  1
  O  O33  1  0.21198101  0.98560052  0.05896748  1
  O  O34  1  0.78023422  0.51529919  0.06625957  1
  O  O35  1  0.46119835  0.14504483  0.07990841  1
  O  O36  1  0.20196799  0.52069346  0.08775380  1
  O  O37  1  0.88559747  0.16392690  0.10059487  1
  O  O38  1  0.44098124  0.68732427  0.10510939  1
  O  O39  1  0.80658980  0.79596181  0.11641800  1
  O  O40  1  0.18679755  0.20761274  0.13485933  1
  O  O41  1  0.55704349  0.31650864  0.14329131  1
  O  O42  1  0.11006090  0.84218998  0.14940684  1
  O  O43  1  0.79991155  0.48156067  0.16163318  1
  O  O44  1  0.52935381  0.85580243  0.17148327  1
  O  O45  1  0.21812817  0.49434158  0.18373164  1
  O  O46  1  0.77431906  0.01843068  0.19026456  1
  O  O47  1  0.14149193  0.13236157  0.19988040  1
  O  O48  1  0.52298292  0.53708645  0.21668812  1
  O  O49  1  0.89036552  0.65040501  0.22675907  1
  O  O50  1  0.44729553  0.17448292  0.23309597  1
  O  O51  1  0.13448213  0.81372571  0.24517980  1
  O  O52  1  0.86425549  0.18732732  0.25532074  1
  O  O53  1  0.55283513  0.82658098  0.26723420  1
  O  O54  1  0.10830310  0.35156778  0.27310032  1
  O  O55  1  0.47577402  0.46510072  0.28260244  1
  O  O56  1  0.85755998  0.86823328  0.30073156  1
  O  O57  1  0.22502990  0.98176522  0.31023268  1
  O  O58  1  0.78049787  0.50675202  0.31609880  1
  O  O59  1  0.46907851  0.14600668  0.32801226  1
  O  O60  1  0.19885087  0.51960729  0.33815320  1
  O  O61  1  0.88603747  0.15885008  0.35023803  1
  O  O62  1  0.44296748  0.68292799  0.35657393  1
  O  O63  1  0.81035008  0.79624655  0.36664488  1
  O  O64  1  0.19184107  0.20097143  0.38345260  1
  O  O65  1  0.55901494  0.31490332  0.39306944  1
  O  O66  1  0.11520583  0.83899242  0.39960136  1
  O  O67  1  0.80397919  0.47753057  0.41184973  1
  O  O68  1  0.53342145  0.85177233  0.42169982  1
  O  O69  1  0.22327310  0.49114402  0.43392616  1
  O  O70  1  0.77629051  0.01682536  0.44004269  1
  O  O71  1  0.14653545  0.12572026  0.44847367  1
  O  O72  1  0.52674320  0.53737119  0.46691500  1
  O  O73  1  0.89235176  0.64600873  0.47822361  1
  O  O74  1  0.44773553  0.16940610  0.48273813  1
  O  O75  1  0.13136501  0.81263954  0.49558020  1
  O  O76  1  0.87213565  0.18828917  0.50342459  1
  O  O77  1  0.55309878  0.81803381  0.51707343  1
  O  O78  1  0.12135199  0.34773248  0.52436552  1
  O  O79  1  0.47576656  0.46679262  0.53274278  1
  O  O80  1  0.79460169  0.93489753  0.55207580  1
  O  O81  1  0.23244512  0.98674049  0.55776365  1
  O  O82  1  0.82654840  0.52441826  0.57513616  1
  O  O83  1  0.43393890  0.10495489  0.60011227  1
