# Supplementary material for: Band Alignment of Oxides by Learnable Structural-Descriptor-Aided Neural Network and Transfer Learning
Source: J Am Chem Soc. 2024 Mar 28;146(14):9697–708. doi: 10.1021/jacs.3c13574 (PMC11009958; doi:10.1021/jacs.3c13574)
Supplement: Supplementary file 3 — ja3c13574_si_003.zip [file ja3c13574_si_003.zip › Data_S2/after_optimization/binary/1097.cif]

# generated using pymatgen
data_HfO2
_symmetry_space_group_name_H-M   'P 1'
_cell_length_a   7.34884178
_cell_length_b   10.84692095
_cell_length_c   38.51468266
_cell_angle_alpha   87.62698484
_cell_angle_beta   90.05972166
_cell_angle_gamma   128.10271261
_symmetry_Int_Tables_number   1
_chemical_formula_structural   HfO2
_chemical_formula_sum   'Hf38 O76'
_cell_volume   2412.63022548
_cell_formula_units_Z   38
loop_
 _symmetry_equiv_pos_site_id
 _symmetry_equiv_pos_as_xyz
  1  'x, y, z'
loop_
 _atom_site_type_symbol
 _atom_site_label
 _atom_site_symmetry_multiplicity
 _atom_site_fract_x
 _atom_site_fract_y
 _atom_site_fract_z
 _atom_site_occupancy
  Hf  Hf0  1  0.19107350  0.52348720  0.05625289  1
  Hf  Hf1  1  0.22356473  0.81268697  0.07748598  1
  Hf  Hf2  1  0.71308609  0.81024818  0.08724253  1
  Hf  Hf3  1  0.83776437  0.14962348  0.08431976  1
  Hf  Hf4  1  0.36002128  0.14525751  0.11040105  1
  Hf  Hf5  1  0.35355133  0.44188966  0.12564596  1
  Hf  Hf6  1  0.88654810  0.44495638  0.14278750  1
  Hf  Hf7  1  0.98774211  0.78352835  0.15408185  1
  Hf  Hf8  1  0.53875200  0.80094882  0.16557835  1
  Hf  Hf9  1  0.52583201  0.08753828  0.18632207  1
  Hf  Hf10  1  0.06134769  0.09620484  0.20019886  1
  Hf  Hf11  1  0.17679195  0.43875592  0.21100846  1
  Hf  Hf12  1  0.71273537  0.44336873  0.22626093  1
  Hf  Hf13  1  0.69798343  0.73353871  0.24533798  1
  Hf  Hf14  1  0.23943775  0.74124718  0.25911353  1
  Hf  Hf15  1  0.34687262  0.08160476  0.27003571  1
  Hf  Hf16  1  0.89088612  0.09213659  0.28393812  1
  Hf  Hf17  1  0.87488100  0.37934486  0.30415357  1
  Hf  Hf18  1  0.41587108  0.38803004  0.31807282  1
  Hf  Hf19  1  0.52530492  0.72961696  0.32898518  1
  Hf  Hf20  1  0.06629500  0.73830214  0.34290543  1
  Hf  Hf21  1  0.05029088  0.02551041  0.36312088  1
  Hf  Hf22  1  0.59430438  0.03604224  0.37702329  1
  Hf  Hf23  1  0.70173825  0.37639982  0.38794547  1
  Hf  Hf24  1  0.24319357  0.38410829  0.40172102  1
  Hf  Hf25  1  0.22844063  0.67427827  0.42079807  1
  Hf  Hf26  1  0.76438405  0.67889208  0.43604954  1
  Hf  Hf27  1  0.87982931  0.02144216  0.44686014  1
  Hf  Hf28  1  0.41534499  0.03010872  0.46073693  1
  Hf  Hf29  1  0.40242500  0.31669818  0.48148065  1
  Hf  Hf30  1  0.95343489  0.33411865  0.49297715  1
  Hf  Hf31  1  0.05462790  0.67269062  0.50427150  1
  Hf  Hf32  1  0.58762467  0.67575734  0.52141304  1
  Hf  Hf33  1  0.58115472  0.97238949  0.53665795  1
  Hf  Hf34  1  0.10341163  0.96802352  0.56273824  1
  Hf  Hf35  1  0.22809091  0.30739882  0.55981647  1
  Hf  Hf36  1  0.71761227  0.30496003  0.56957302  1
  Hf  Hf37  1  0.75010250  0.59415980  0.59080511  1
  O  O38  1  0.12366638  0.67159271  0.03873197  1
  O  O39  1  0.78529026  -0.01985310  0.05471652  1
  O  O40  1  0.96841770  0.30799659  0.04250297  1
  O  O41  1  0.37273314  0.72102118  0.09379333  1
  O  O42  1  0.49740805  0.57053404  0.07142045  1
  O  O43  1  0.48180389  0.05824229  0.07638180  1
  O  O44  1  0.05985136  0.90527351  0.10020789  1
  O  O45  1  0.04970649  0.40493948  0.10415542  1
  O  O46  1  0.17679453  0.22794075  0.09826689  1
  O  O47  1  -0.01395701  0.64978532  0.11502662  1
  O  O48  1  0.74211540  0.95783087  0.12363398  1
  O  O49  1  0.56599512  0.37714207  0.12611948  1
  O  O50  1  0.66106664  0.19093303  0.13453131  1
  O  O51  1  0.64414179  0.67817211  0.13684649  1
  O  O52  1  0.23640560  0.55640924  0.16085777  1
  O  O53  1  0.22195604  0.04981346  0.16040996  1
  O  O54  1  0.32695337  0.86634807  0.16102736  1
  O  O55  1  0.19388828  0.30544108  0.17192423  1
  O  O56  1  0.86920344  0.57752554  0.18026490  1
  O  O57  1  0.72806815  0.01785228  0.19145003  1
  O  O58  1  0.83638382  0.83573386  0.19256244  1
  O  O59  1  0.82149780  0.32730917  0.19407445  1
  O  O60  1  0.41314998  0.20259218  0.21849899  1
  O  O61  1  0.40303018  0.69895995  0.21957613  1
  O  O62  1  0.50234744  0.51003591  0.22283243  1
  O  O63  1  0.35523589  0.94766625  0.23174826  1
  O  O64  1  0.05092248  0.22858610  0.23785131  1
  O  O65  1  0.90957808  0.66723487  0.24851090  1
  O  O66  1  0.01280318  0.48112794  0.25094862  1
  O  O67  1  0.99703948  0.97573541  0.25177905  1
  O  O68  1  0.59059767  0.84997370  0.27775413  1
  O  O69  1  0.57730163  0.34315564  0.27876069  1
  O  O70  1  0.67760943  0.15656213  0.28085009  1
  O  O71  1  0.54028641  0.59757897  0.29124210  1
  O  O72  1  0.22520867  0.87395961  0.29710015  1
  O  O73  1  0.08716460  0.31450928  0.30677366  1
  O  O74  1  0.18637543  0.12638558  0.30966293  1
  O  O75  1  0.17385560  0.62138537  0.31064914  1
  O  O76  1  0.76732140  0.49626163  0.33640986  1
  O  O77  1  0.75480157  0.99126142  0.33739607  1
  O  O78  1  0.85401140  0.80313772  0.34028434  1
  O  O79  1  0.71596733  0.24368739  0.34995885  1
  O  O80  1  0.40089059  0.52006803  0.35581690  1
  O  O81  1  0.26356757  0.96108487  0.36620891  1
  O  O82  1  0.36387537  0.77449136  0.36829831  1
  O  O83  1  0.35057833  0.26767330  0.36930387  1
  O  O84  1  0.94413652  0.14191259  0.39527895  1
  O  O85  1  0.92837282  0.63651906  0.39611038  1
  O  O86  1  0.03159792  0.45041213  0.39854810  1
  O  O87  1  0.89025352  0.88906090  0.40920669  1
  O  O88  1  0.58594011  0.16998075  0.41531074  1
  O  O89  1  0.43882856  0.60761209  0.42422557  1
  O  O90  1  0.53814582  0.41868705  0.42748287  1
  O  O91  1  0.52802602  0.91505482  0.42856001  1
  O  O92  1  0.11967920  0.79033783  0.45298455  1
  O  O93  1  0.10479318  0.28191314  0.45449656  1
  O  O94  1  0.21310885  0.09979472  0.45560897  1
  O  O95  1  0.07197356  0.54012146  0.46679410  1
  O  O96  1  0.74728872  0.81220592  0.47513477  1
  O  O97  1  0.61422363  0.25129893  0.48603164  1
  O  O98  1  0.71922096  0.06783354  0.48664904  1
  O  O99  1  0.70477140  0.56123776  0.48620123  1
  O  O100  1  0.29703421  0.43947489  0.51021151  1
  O  O101  1  0.28010936  0.92671397  0.51252769  1
  O  O102  1  0.37518088  0.74050493  0.52093952  1
  O  O103  1  0.19906060  0.15981713  0.52342402  1
  O  O104  1  0.95513301  0.46786168  0.53203238  1
  O  O105  1  0.76438147  0.88970625  0.54879111  1
  O  O106  1  0.89146951  0.71270752  0.54290358  1
  O  O107  1  0.88132464  0.21237349  0.54685111  1
  O  O108  1  0.45937211  0.05940471  0.57067720  1
  O  O109  1  0.44376895  0.54711296  0.57563855  1
  O  O110  1  0.56844386  0.39662582  0.55326567  1
  O  O111  1  -0.02724070  0.80965041  0.60455603  1
  O  O112  1  0.15588674  0.13750010  0.59234248  1
  O  O113  1  0.81750962  0.44605429  0.60832703  1
