# Supplementary material for: Band Alignment of Oxides by Learnable Structural-Descriptor-Aided Neural Network and Transfer Learning
Source: J Am Chem Soc. 2024 Mar 28;146(14):9697–708. doi: 10.1021/jacs.3c13574 (PMC11009958; doi:10.1021/jacs.3c13574)
Supplement: Supplementary file 3 — ja3c13574_si_003.zip [file ja3c13574_si_003.zip › Data_S2/after_optimization/binary/1098.cif]

# generated using pymatgen
data_HfO2
_symmetry_space_group_name_H-M   'P 1'
_cell_length_a   7.34884178
_cell_length_b   10.84692095
_cell_length_c   38.51468266
_cell_angle_alpha   87.62698484
_cell_angle_beta   90.05972166
_cell_angle_gamma   128.10271261
_symmetry_Int_Tables_number   1
_chemical_formula_structural   HfO2
_chemical_formula_sum   'Hf38 O76'
_cell_volume   2412.63022548
_cell_formula_units_Z   38
loop_
 _symmetry_equiv_pos_site_id
 _symmetry_equiv_pos_as_xyz
  1  'x, y, z'
loop_
 _atom_site_type_symbol
 _atom_site_label
 _atom_site_symmetry_multiplicity
 _atom_site_fract_x
 _atom_site_fract_y
 _atom_site_fract_z
 _atom_site_occupancy
  Hf  Hf0  1  0.54702502  0.13578590  0.03076022  1
  Hf  Hf1  1  0.61527562  0.50409771  0.03969769  1
  Hf  Hf2  1  0.17276860  0.49797543  0.04860246  1
  Hf  Hf3  1  0.15025554  0.78805693  0.06263152  1
  Hf  Hf4  1  0.70299776  0.80795741  0.08111949  1
  Hf  Hf5  1  0.83001469  0.13898938  0.09354010  1
  Hf  Hf6  1  0.35623016  0.14783693  0.10765664  1
  Hf  Hf7  1  0.34571890  0.43933119  0.12924968  1
  Hf  Hf8  1  0.88752573  0.44822605  0.14033638  1
  Hf  Hf9  1  0.99468820  0.78691055  0.15028174  1
  Hf  Hf10  1  0.53610540  0.79566989  0.16681792  1
  Hf  Hf11  1  0.52196807  0.08435132  0.18600953  1
  Hf  Hf12  1  0.06203310  0.09122985  0.20041813  1
  Hf  Hf13  1  0.17036515  0.43365248  0.21185050  1
  Hf  Hf14  1  0.71356548  0.44399930  0.22457715  1
  Hf  Hf15  1  0.69930714  0.73183826  0.24517512  1
  Hf  Hf16  1  0.24028856  0.74167385  0.25907050  1
  Hf  Hf17  1  0.34942476  0.08270865  0.27028670  1
  Hf  Hf18  1  0.89016755  0.09083689  0.28427950  1
  Hf  Hf19  1  0.87453845  0.37975111  0.30395650  1
  Hf  Hf20  1  0.41528124  0.38787935  0.31794830  1
  Hf  Hf21  1  0.52441644  0.72891415  0.32916450  1
  Hf  Hf22  1  0.06539886  0.73874974  0.34305988  1
  Hf  Hf23  1  0.05114052  0.02658970  0.36365785  1
  Hf  Hf24  1  0.59434085  0.03693652  0.37638450  1
  Hf  Hf25  1  0.70267290  0.37935815  0.38781687  1
  Hf  Hf26  1  0.24273793  0.38623668  0.40222647  1
  Hf  Hf27  1  0.22860060  0.67491811  0.42141808  1
  Hf  Hf28  1  0.77001780  0.68367845  0.43795326  1
  Hf  Hf29  1  0.87718027  0.02236195  0.44789962  1
  Hf  Hf30  1  0.41898710  0.03125681  0.45898532  1
  Hf  Hf31  1  0.40847584  0.32275107  0.48057836  1
  Hf  Hf32  1  0.93469131  0.33159862  0.49469490  1
  Hf  Hf33  1  0.06170824  0.66263159  0.50711551  1
  Hf  Hf34  1  0.61445046  0.68253107  0.52560448  1
  Hf  Hf35  1  0.59193640  0.97261257  0.53963254  1
  Hf  Hf36  1  0.14942938  0.96649029  0.54853731  1
  Hf  Hf37  1  0.21768098  0.33480210  0.55747578  1
  O  O38  1  0.30063430  0.92749807  0.01677196  1
  O  O39  1  0.37587417  0.49275242  0.01256873  1
  O  O40  1  0.88230677  0.26701619  0.04239557  1
  O  O41  1  0.84125287  0.74013698  0.04591305  1
  O  O42  1  0.95367643  0.55919439  0.03828268  1
  O  O43  1  0.82509473  0.00936673  0.05693415  1
  O  O44  1  0.46446504  0.26392907  0.05172896  1
  O  O45  1  0.37405402  0.72760984  0.06357174  1
  O  O46  1  0.45387485  0.52796215  0.07766916  1
  O  O47  1  0.46872585  0.03225818  0.07815541  1
  O  O48  1  0.05926635  0.91013292  0.09970190  1
  O  O49  1  0.04976228  0.40350173  0.10181065  1
  O  O50  1  0.14845270  0.21319641  0.10781819  1
  O  O51  1  0.02076914  0.65884297  0.11222575  1
  O  O52  1  0.67965812  0.92801739  0.12105805  1
  O  O53  1  0.56893693  0.38073444  0.12390597  1
  O  O54  1  0.65656547  0.18773170  0.13293387  1
  O  O55  1  0.64265731  0.68118956  0.13400413  1
  O  O56  1  0.23490425  0.55339318  0.16051840  1
  O  O57  1  0.22705474  0.05125345  0.15980326  1
  O  O58  1  0.31748576  0.85753525  0.16512007  1
  O  O59  1  0.19883222  0.30468854  0.17475519  1
  O  O60  1  0.85459976  0.57345980  0.17724444  1
  O  O61  1  0.73660290  0.02137385  0.18844241  1
  O  O62  1  0.83651773  0.83284497  0.19150992  1
  O  O63  1  0.82149130  0.32765450  0.19241275  1
  O  O64  1  0.41403866  0.20102427  0.21861187  1
  O  O65  1  0.40271181  0.69623567  0.22013743  1
  O  O66  1  0.49863927  0.50723932  0.22347605  1
  O  O67  1  0.37122315  0.95295088  0.23274344  1
  O  O68  1  0.04105620  0.22239709  0.23798281  1
  O  O69  1  0.91410648  0.66847694  0.24630303  1
  O  O70  1  0.00846694  0.47886401  0.25054721  1
  O  O71  1  0.99778146  0.97353758  0.25171092  1
  O  O72  1  0.59115711  0.84928259  0.27793836  1
  O  O73  1  0.57834331  0.34415980  0.27834005  1
  O  O74  1  0.67506827  0.15417424  0.28251743  1
  O  O75  1  0.54845013  0.59997235  0.29154768  1
  O  O76  1  0.21625587  0.87061565  0.29668732  1
  O  O77  1  0.08963773  0.31641376  0.30571757  1
  O  O78  1  0.18636269  0.12642820  0.30989595  1
  O  O79  1  0.17354889  0.62130541  0.31029664  1
  O  O80  1  0.76692454  0.49705142  0.33652408  1
  O  O81  1  0.75623906  0.99172399  0.33768779  1
  O  O82  1  0.85059852  0.80211106  0.34193197  1
  O  O83  1  0.72364880  0.24819091  0.35025219  1
  O  O84  1  0.39348285  0.51763712  0.35549256  1
  O  O85  1  0.26606673  0.96334968  0.36475895  1
  O  O86  1  0.36199419  0.77435233  0.36809757  1
  O  O87  1  0.35066634  0.26956373  0.36962313  1
  O  O88  1  0.94321470  0.14293450  0.39582225  1
  O  O89  1  0.92818827  0.63774303  0.39672608  1
  O  O90  1  0.02810310  0.44921415  0.39979259  1
  O  O91  1  0.91010624  0.89712820  0.41099056  1
  O  O92  1  0.56587378  0.16590046  0.41347981  1
  O  O93  1  0.44722024  0.61305375  0.42311493  1
  O  O94  1  0.53765126  0.41933455  0.42843274  1
  O  O95  1  0.52980175  0.91719482  0.42771660  1
  O  O96  1  0.12204869  0.78939844  0.45423087  1
  O  O97  1  0.10814053  0.28285730  0.45530113  1
  O  O98  1  0.19576907  0.08985356  0.46433003  1
  O  O99  1  0.08504788  0.54257161  0.46717695  1
  O  O100  1  0.74393686  0.81174503  0.47601025  1
  O  O101  1  0.61625330  0.25739159  0.48041681  1
  O  O102  1  0.71494372  0.06708727  0.48642435  1
  O  O103  1  0.70543965  0.56045508  0.48853410  1
  O  O104  1  0.29597915  0.43832982  0.51007959  1
  O  O105  1  0.31083115  0.94262585  0.51056684  1
  O  O106  1  0.39065198  0.74297916  0.52466326  1
  O  O107  1  0.30024096  0.20665993  0.53650604  1
  O  O108  1  0.93961127  0.46122127  0.53130085  1
  O  O109  1  0.81102857  0.91139361  0.54995232  1
  O  O110  1  0.92345313  0.73045102  0.54232295  1
  O  O111  1  0.88239923  0.20357281  0.54583943  1
  O  O112  1  0.38883183  -0.02216442  0.57566627  1
  O  O113  1  0.46407170  0.54308993  0.57146304  1
