# Supplementary material for: Band Alignment of Oxides by Learnable Structural-Descriptor-Aided Neural Network and Transfer Learning
Source: J Am Chem Soc. 2024 Mar 28;146(14):9697–708. doi: 10.1021/jacs.3c13574 (PMC11009958; doi:10.1021/jacs.3c13574)
Supplement: Supplementary file 3 — ja3c13574_si_003.zip [file ja3c13574_si_003.zip › Data_S2/after_optimization/binary/1099.cif]

# generated using pymatgen
data_HfO2
_symmetry_space_group_name_H-M   'P 1'
_cell_length_a   7.34884178
_cell_length_b   10.84692095
_cell_length_c   36.50667088
_cell_angle_alpha   97.42460423
_cell_angle_beta   85.29205279
_cell_angle_gamma   128.10271261
_symmetry_Int_Tables_number   1
_chemical_formula_structural   HfO2
_chemical_formula_sum   'Hf36 O72'
_cell_volume   2270.71080528
_cell_formula_units_Z   36
loop_
 _symmetry_equiv_pos_site_id
 _symmetry_equiv_pos_as_xyz
  1  'x, y, z'
loop_
 _atom_site_type_symbol
 _atom_site_label
 _atom_site_symmetry_multiplicity
 _atom_site_fract_x
 _atom_site_fract_y
 _atom_site_fract_z
 _atom_site_occupancy
  Hf  Hf0  1  0.71632727  0.54713713  0.07253645  1
  Hf  Hf1  1  0.18026046  0.53423412  0.05585700  1
  Hf  Hf2  1  0.20006223  0.85377860  0.07267197  1
  Hf  Hf3  1  0.73183456  0.86417373  0.08554677  1
  Hf  Hf4  1  0.84003646  0.19371702  0.08959833  1
  Hf  Hf5  1  0.37702175  0.21817702  0.10987127  1
  Hf  Hf6  1  0.35263325  0.52164590  0.13639539  1
  Hf  Hf7  1  0.90601822  0.53771308  0.15220603  1
  Hf  Hf8  1  0.01546454  0.89301479  0.16169465  1
  Hf  Hf9  1  0.56777749  0.91208574  0.17498301  1
  Hf  Hf10  1  0.54998841  0.20969949  0.19654719  1
  Hf  Hf11  1  0.09761792  0.22991814  0.21228574  1
  Hf  Hf12  1  0.21267060  0.58206932  0.22552718  1
  Hf  Hf13  1  0.75315822  0.59848562  0.23967681  1
  Hf  Hf14  1  0.74264152  0.90103306  0.26064180  1
  Hf  Hf15  1  0.28829846  0.91965778  0.27495127  1
  Hf  Hf16  1  0.39911387  0.26761870  0.28671951  1
  Hf  Hf17  1  0.94288158  0.28636600  0.30161112  1
  Hf  Hf18  1  0.93211842  0.58863400  0.32338888  1
  Hf  Hf19  1  0.47588613  0.60738130  0.33828049  1
  Hf  Hf20  1  0.58670154  0.95534222  0.35004873  1
  Hf  Hf21  1  0.13235848  0.97396694  0.36435820  1
  Hf  Hf22  1  0.12184178  0.27651438  0.38532319  1
  Hf  Hf23  1  0.66232940  0.29293068  0.39947282  1
  Hf  Hf24  1  0.77738208  0.64508186  0.41271426  1
  Hf  Hf25  1  0.32501159  0.66530051  0.42845281  1
  Hf  Hf26  1  0.30722251  0.96291426  0.45001699  1
  Hf  Hf27  1  0.85953546  0.98198521  0.46330535  1
  Hf  Hf28  1  0.96898178  0.33728692  0.47279397  1
  Hf  Hf29  1  0.52236675  0.35335410  0.48860461  1
  Hf  Hf30  1  0.49797825  0.65682298  0.51512873  1
  Hf  Hf31  1  0.03496354  0.68128298  0.53540167  1
  Hf  Hf32  1  0.14316544  0.01082627  0.53945323  1
  Hf  Hf33  1  0.67493777  0.02122140  0.55232803  1
  Hf  Hf34  1  0.69473954  0.34076588  0.56914300  1
  Hf  Hf35  1  0.15867273  0.32786287  0.55246355  1
  O  O36  1  -0.03907989  0.31181402  0.04328872  1
  O  O37  1  0.88278752  0.77449680  0.05268753  1
  O  O38  1  0.00319338  0.60654984  0.04280415  1
  O  O39  1  0.87593586  0.04670946  0.05859188  1
  O  O40  1  0.50509776  0.31999491  0.06192630  1
  O  O41  1  0.41247348  0.78640917  0.06612860  1
  O  O42  1  0.47229855  0.58381761  0.07916509  1
  O  O43  1  0.48260874  0.08216776  0.08062474  1
  O  O44  1  0.08300382  0.97752331  0.10917143  1
  O  O45  1  0.06486886  0.48244235  0.10886619  1
  O  O46  1  0.15993612  0.28762896  0.11452280  1
  O  O47  1  0.01267790  0.71778731  0.11646608  1
  O  O48  1  0.70012835  0.00850460  0.12626730  1
  O  O49  1  0.59979804  0.47620866  0.12814003  1
  O  O50  1  0.67355675  0.28462791  0.14148385  1
  O  O51  1  0.66264939  0.76743373  0.14200450  1
  O  O52  1  0.25854856  0.66283577  0.17046758  1
  O  O53  1  0.25137201  0.15980832  0.17105500  1
  O  O54  1  0.34070203  0.96567208  0.17377378  1
  O  O55  1  0.23995637  0.43056166  0.18597529  1
  O  O56  1  0.88007422  0.69179167  0.18853942  1
  O  O57  1  0.76929684  0.15023194  0.19863329  1
  O  O58  1  0.86482667  0.96236650  0.20342949  1
  O  O59  1  0.85501731  0.45787019  0.20567308  1
  O  O60  1  0.45388456  0.35261361  0.23249530  1
  O  O61  1  0.44286707  0.84788068  0.23335704  1
  O  O62  1  0.53828207  0.66077349  0.23883886  1
  O  O63  1  0.41348842  0.11206845  0.24671251  1
  O  O64  1  0.08167974  0.38576891  0.25245892  1
  O  O65  1  0.96027026  0.83925746  0.26123056  1
  O  O66  1  0.05536559  0.65231670  0.26653054  1
  O  O67  1  0.04352975  0.14680954  0.26684973  1
  O  O68  1  0.64228059  0.04002668  0.29523307  1
  O  O69  1  0.63144776  0.53616049  0.29627667  1
  O  O70  1  0.72675568  0.34821868  0.30037584  1
  O  O71  1  0.60528964  0.80155508  0.31018127  1
  O  O72  1  0.26971036  0.07344492  0.31481873  1
  O  O73  1  0.14824432  0.52678132  0.32462416  1
  O  O74  1  0.24355224  0.33883951  0.32872333  1
  O  O75  1  0.23271941  0.83497332  0.32976693  1
  O  O76  1  0.83147025  0.72819046  0.35815027  1
  O  O77  1  0.81963441  0.22268330  0.35846946  1
  O  O78  1  0.91472974  0.03574254  0.36376944  1
  O  O79  1  0.79332026  0.48923109  0.37254108  1
  O  O80  1  0.46151158  0.76293155  0.37828749  1
  O  O81  1  0.33671793  0.21422651  0.38616114  1
  O  O82  1  0.43213293  0.02711932  0.39164296  1
  O  O83  1  0.42111544  0.52238639  0.39250470  1
  O  O84  1  0.01998269  0.41712981  0.41932692  1
  O  O85  1  0.01017333  0.91263350  0.42157051  1
  O  O86  1  0.10570316  0.72476806  0.42636671  1
  O  O87  1  -0.00507422  0.18320833  0.43646058  1
  O  O88  1  0.63504363  0.44443834  0.43902471  1
  O  O89  1  0.53429797  0.90932792  0.45122622  1
  O  O90  1  0.62362799  0.71519168  0.45394500  1
  O  O91  1  0.61645144  0.21216423  0.45453242  1
  O  O92  1  0.21235061  0.10756627  0.48299550  1
  O  O93  1  0.20144325  0.59037209  0.48351615  1
  O  O94  1  0.27520196  0.39879134  0.49685997  1
  O  O95  1  0.17487165  0.86649540  0.49873270  1
  O  O96  1  0.86232210  0.15721269  0.50853392  1
  O  O97  1  0.71506388  0.58737104  0.51047720  1
  O  O98  1  0.81013114  0.39255765  0.51613381  1
  O  O99  1  0.79199618  0.89747669  0.51582857  1
  O  O100  1  0.39239126  0.79283224  0.54437526  1
  O  O101  1  0.40270145  0.29118239  0.54583491  1
  O  O102  1  0.46252652  0.08859083  0.55887140  1
  O  O103  1  0.36990224  0.55500509  0.56307370  1
  O  O104  1  -0.00093586  0.82829054  0.56640812  1
  O  O105  1  0.87180662  0.26845016  0.58219585  1
  O  O106  1  0.99221248  0.10050320  0.57231247  1
  O  O107  1  0.91407989  0.56318598  0.58171128  1
