# Supplementary material for: Band Alignment of Oxides by Learnable Structural-Descriptor-Aided Neural Network and Transfer Learning
Source: J Am Chem Soc. 2024 Mar 28;146(14):9697–708. doi: 10.1021/jacs.3c13574 (PMC11009958; doi:10.1021/jacs.3c13574)
Supplement: Supplementary file 3 — ja3c13574_si_003.zip [file ja3c13574_si_003.zip › Data_S2/after_optimization/binary/11.cif]

# generated using pymatgen
data_Rb2O
_symmetry_space_group_name_H-M   'P 1'
_cell_length_a   4.15482748
_cell_length_b   9.81354551
_cell_length_c   39.25418112
_cell_angle_alpha   85.67075850
_cell_angle_beta   90.00000331
_cell_angle_gamma   90.00000603
_symmetry_Int_Tables_number   1
_chemical_formula_structural   Rb2O
_chemical_formula_sum   'Rb18 O9'
_cell_volume   1595.96708751
_cell_formula_units_Z   9
loop_
 _symmetry_equiv_pos_site_id
 _symmetry_equiv_pos_as_xyz
  1  'x, y, z'
loop_
 _atom_site_type_symbol
 _atom_site_label
 _atom_site_symmetry_multiplicity
 _atom_site_fract_x
 _atom_site_fract_y
 _atom_site_fract_z
 _atom_site_occupancy
  Rb  Rb0  1  0.50000000  0.05975635  0.03525394  1
  Rb  Rb1  1  0.50000000  0.48294448  0.07721718  1
  Rb  Rb2  1  -0.00000000  0.22282360  0.11776105  1
  Rb  Rb3  1  0.00000000  0.76949030  0.13975838  1
  Rb  Rb4  1  0.50000000  0.49230387  0.16700200  1
  Rb  Rb5  1  0.50000000  0.01242842  0.20418398  1
  Rb  Rb6  1  0.00000000  0.73417176  0.23104450  1
  Rb  Rb7  1  0.00000000  0.26332772  0.26723250  1
  Rb  Rb8  1  0.50000000  0.98514028  0.29463218  1
  Rb  Rb9  1  0.50000000  0.51485972  0.33036782  1
  Rb  Rb10  1  0.00000000  0.23667228  0.35776750  1
  Rb  Rb11  1  0.00000000  0.76582824  0.39395550  1
  Rb  Rb12  1  0.50000000  0.48757158  0.42081602  1
  Rb  Rb13  1  0.50000000  0.00769613  0.45799800  1
  Rb  Rb14  1  0.00000000  0.73050970  0.48524162  1
  Rb  Rb15  1  0.00000000  0.27717640  0.50723895  1
  Rb  Rb16  1  0.50000000  0.01705552  0.54778282  1
  Rb  Rb17  1  0.50000000  0.44024365  0.58974606  1
  O  O18  1  0.50000000  0.20789856  0.07829155  1
  O  O19  1  0.00000000  0.50536582  0.12227846  1
  O  O20  1  0.50000000  0.75148624  0.18619799  1
  O  O21  1  0.00000000  -0.00096342  0.24945475  1
  O  O22  1  0.50000000  0.25000000  0.31250000  1
  O  O23  1  -0.00000000  0.50096342  0.37554525  1
  O  O24  1  0.50000000  0.74851376  0.43880201  1
  O  O25  1  -0.00000000  -0.00536582  0.50272154  1
  O  O26  1  0.50000000  0.29210144  0.54670845  1
