# Supplementary material for: Band Alignment of Oxides by Learnable Structural-Descriptor-Aided Neural Network and Transfer Learning
Source: J Am Chem Soc. 2024 Mar 28;146(14):9697–708. doi: 10.1021/jacs.3c13574 (PMC11009958; doi:10.1021/jacs.3c13574)
Supplement: Supplementary file 3 — ja3c13574_si_003.zip [file ja3c13574_si_003.zip › Data_S2/after_optimization/binary/110.cif]

# generated using pymatgen
data_BeO
_symmetry_space_group_name_H-M   'P 1'
_cell_length_a   2.69061200
_cell_length_b   4.61300600
_cell_length_c   41.51705400
_cell_angle_alpha   90.00000000
_cell_angle_beta   90.00000000
_cell_angle_gamma   90.00000000
_symmetry_Int_Tables_number   1
_chemical_formula_structural   BeO
_chemical_formula_sum   'Be20 O20'
_cell_volume   515.30175693
_cell_formula_units_Z   20
loop_
 _symmetry_equiv_pos_site_id
 _symmetry_equiv_pos_as_xyz
  1  'x, y, z'
loop_
 _atom_site_type_symbol
 _atom_site_label
 _atom_site_symmetry_multiplicity
 _atom_site_fract_x
 _atom_site_fract_y
 _atom_site_fract_z
 _atom_site_occupancy
  Be  Be0  1  0.50000000  0.85300077  0.02622921  1
  Be  Be1  1  0.00000000  0.32098276  0.03409646  1
  Be  Be2  1  0.00000000  0.66446216  0.07507887  1
  Be  Be3  1  0.50000000  0.17607717  0.09128652  1
  Be  Be4  1  0.50000000  0.82653010  0.12990334  1
  Be  Be5  1  0.00000000  0.32475507  0.14699105  1
  Be  Be6  1  0.00000000  0.67350419  0.18552556  1
  Be  Be7  1  0.50000000  0.17388069  0.20267024  1
  Be  Be8  1  0.50000000  0.82638877  0.24127378  1
  Be  Be9  1  0.00000000  0.32624659  0.25845420  1
  Be  Be10  1  0.00000000  0.67375341  0.29710180  1
  Be  Be11  1  0.50000000  0.17361123  0.31428122  1
  Be  Be12  1  0.50000000  0.82611931  0.35288476  1
  Be  Be13  1  0.00000000  0.32649581  0.37003044  1
  Be  Be14  1  0.00000000  0.67524493  0.40856495  1
  Be  Be15  1  0.50000000  0.17346990  0.42565166  1
  Be  Be16  1  0.50000000  0.82392283  0.46426848  1
  Be  Be17  1  0.00000000  0.33553784  0.48047713  1
  Be  Be18  1  0.00000000  0.67901724  0.52145954  1
  Be  Be19  1  0.50000000  0.14699923  0.52932679  1
  O  O20  1  0.50000000  0.17791843  0.02244688  1
  O  O21  1  0.00000000  0.68586540  0.03321362  1
  O  O22  1  0.00000000  0.31486921  0.07683689  1
  O  O23  1  0.50000000  0.81219134  0.08916712  1
  O  O24  1  0.50000000  0.18588171  0.13183338  1
  O  O25  1  0.00000000  0.68725176  0.14507796  1
  O  O26  1  0.00000000  0.31177803  0.18731094  1
  O  O27  1  0.50000000  0.81150646  0.20090375  1
  O  O28  1  0.50000000  0.18869644  0.24299713  1
  O  O29  1  0.00000000  0.68873902  0.25672873  1
  O  O30  1  0.00000000  0.31126098  0.29882627  1
  O  O31  1  0.50000000  0.81130356  0.31255887  1
  O  O32  1  0.50000000  0.18849354  0.35465225  1
  O  O33  1  0.00000000  0.68822197  0.36824406  1
  O  O34  1  0.00000000  0.31274824  0.41047804  1
  O  O35  1  0.50000000  0.81411829  0.42372262  1
  O  O36  1  0.50000000  0.18780866  0.46638788  1
  O  O37  1  0.00000000  0.68513079  0.47871811  1
  O  O38  1  0.00000000  0.31413460  0.52234238  1
  O  O39  1  0.50000000  0.82208157  0.53310912  1
