# Supplementary material for: Band Alignment of Oxides by Learnable Structural-Descriptor-Aided Neural Network and Transfer Learning
Source: J Am Chem Soc. 2024 Mar 28;146(14):9697–708. doi: 10.1021/jacs.3c13574 (PMC11009958; doi:10.1021/jacs.3c13574)
Supplement: Supplementary file 3 — ja3c13574_si_003.zip [file ja3c13574_si_003.zip › Data_S2/after_optimization/binary/1100.cif]

# generated using pymatgen
data_HfO2
_symmetry_space_group_name_H-M   'P 1'
_cell_length_a   7.34884178
_cell_length_b   10.84692095
_cell_length_c   36.50667088
_cell_angle_alpha   97.42460423
_cell_angle_beta   85.29205279
_cell_angle_gamma   128.10271261
_symmetry_Int_Tables_number   1
_chemical_formula_structural   HfO2
_chemical_formula_sum   'Hf36 O72'
_cell_volume   2270.71080528
_cell_formula_units_Z   36
loop_
 _symmetry_equiv_pos_site_id
 _symmetry_equiv_pos_as_xyz
  1  'x, y, z'
loop_
 _atom_site_type_symbol
 _atom_site_label
 _atom_site_symmetry_multiplicity
 _atom_site_fract_x
 _atom_site_fract_y
 _atom_site_fract_z
 _atom_site_occupancy
  Hf  Hf0  1  0.04293394  0.20587033  0.01502061  1
  Hf  Hf1  1  0.54804241  0.16427161  0.02410284  1
  Hf  Hf2  1  0.60811689  0.50397647  0.04009345  1
  Hf  Hf3  1  0.17403709  0.54082455  0.05690082  1
  Hf  Hf4  1  0.16397196  0.83923855  0.06524680  1
  Hf  Hf5  1  0.72032413  0.85394238  0.08511273  1
  Hf  Hf6  1  0.83258235  0.20188388  0.10133922  1
  Hf  Hf7  1  0.38144217  0.22089457  0.11468042  1
  Hf  Hf8  1  0.36823406  0.52430428  0.13768265  1
  Hf  Hf9  1  0.91101820  0.54655567  0.15063011  1
  Hf  Hf10  1  0.02397226  0.88959643  0.15951945  1
  Hf  Hf11  1  0.56711021  0.90898765  0.17650793  1
  Hf  Hf12  1  0.55450330  0.21115040  0.19808818  1
  Hf  Hf13  1  0.09769855  0.22788476  0.21293713  1
  Hf  Hf14  1  0.20901141  0.57905913  0.22533217  1
  Hf  Hf15  1  0.75580585  0.59865294  0.23906846  1
  Hf  Hf16  1  0.74474941  0.90043138  0.26012025  1
  Hf  Hf17  1  0.28828456  0.91908937  0.27541002  1
  Hf  Hf18  1  0.39921544  0.26841063  0.28708998  1
  Hf  Hf19  1  0.94275059  0.28706862  0.30237975  1
  Hf  Hf20  1  0.93169415  0.58884706  0.32343154  1
  Hf  Hf21  1  0.47848859  0.60844087  0.33716783  1
  Hf  Hf22  1  0.58980145  0.95961524  0.34956287  1
  Hf  Hf23  1  0.13299670  0.97634960  0.36441182  1
  Hf  Hf24  1  0.12038979  0.27851235  0.38599207  1
  Hf  Hf25  1  0.66352774  0.29790357  0.40298055  1
  Hf  Hf26  1  0.77648180  0.64094433  0.41186989  1
  Hf  Hf27  1  0.31926594  0.66319572  0.42481735  1
  Hf  Hf28  1  0.30605783  0.96660543  0.44781958  1
  Hf  Hf29  1  0.85491765  0.98561612  0.46116078  1
  Hf  Hf30  1  0.96717587  0.33355762  0.47738727  1
  Hf  Hf31  1  0.52352804  0.34826145  0.49725320  1
  Hf  Hf32  1  0.51346291  0.64667545  0.50559918  1
  Hf  Hf33  1  0.07938311  0.68352353  0.52240655  1
  Hf  Hf34  1  0.13945759  0.02322839  0.53839716  1
  Hf  Hf35  1  0.64456606  -0.01837033  0.54747939  1
  O  O36  1  0.30070182  0.45500400  0.01724818  1
  O  O37  1  0.39580787  0.26211331  0.00600448  1
  O  O38  1  0.27497787  0.94566975  0.01805012  1
  O  O39  1  -0.09996421  0.29812013  0.05025952  1
  O  O40  1  0.77269094  0.14422869  -0.01174106  1
  O  O41  1  0.83255643  0.75533976  0.04701540  1
  O  O42  1  0.96345797  0.58700221  0.03977436  1
  O  O43  1  0.88353015  0.05812089  0.05657354  1
  O  O44  1  0.56139265  0.33934994  0.06916348  1
  O  O45  1  0.39994615  0.78222076  0.06623526  1
  O  O46  1  0.47009538  0.57935342  0.08196926  1
  O  O47  1  0.48731128  0.08407552  0.08028714  1
  O  O48  1  0.07625986  0.97554847  0.10482867  1
  O  O49  1  0.06601096  0.47460124  0.11090329  1
  O  O50  1  0.16684466  0.28538680  0.11242307  1
  O  O51  1  0.03448939  0.73098389  0.11880056  1
  O  O52  1  0.70236486  0.00451647  0.12614087  1
  O  O53  1  0.57648875  0.45892949  0.14078599  1
  O  O54  1  0.68218362  0.27563005  0.14211912  1
  O  O55  1  0.66875299  0.77117307  0.14122667  1
  O  O56  1  0.26787741  0.66458966  0.17102283  1
  O  O57  1  0.25195126  0.15599188  0.17045141  1
  O  O58  1  0.35272219  0.97189902  0.17393307  1
  O  O59  1  0.21447863  0.41949722  0.18552755  1
  O  O60  1  0.90363967  0.70379589  0.18993682  1
  O  O61  1  0.76953480  0.14844876  0.19968234  1
  O  O62  1  0.86845893  0.96157183  0.20303533  1
  O  O63  1  0.85546029  0.45984948  0.20528431  1
  O  O64  1  0.45308269  0.35115457  0.23233193  1
  O  O65  1  0.44344857  0.84800829  0.23371626  1
  O  O66  1  0.54034730  0.65991643  0.23677493  1
  O  O67  1  0.41223467  0.11127179  0.24720601  1
  O  O68  1  0.08613974  0.38602842  0.25324709  1
  O  O69  1  0.95863055  0.83756858  0.26259230  1
  O  O70  1  0.05652939  0.65178929  0.26683490  1
  O  O71  1  0.04363465  0.14543605  0.26730036  1
  O  O72  1  0.64386535  0.04206395  0.29519964  1
  O  O73  1  0.63097061  0.53571071  0.29566510  1
  O  O74  1  0.72886945  0.34993142  0.29990770  1
  O  O75  1  0.60136026  0.80147158  0.30925291  1
  O  O76  1  0.27526533  0.07622821  0.31529399  1
  O  O77  1  0.14715270  0.52758357  0.32572507  1
  O  O78  1  0.24405143  0.33949171  0.32878374  1
  O  O79  1  0.23441731  0.83634543  0.33016807  1
  O  O80  1  0.83203971  0.72765052  0.35721569  1
  O  O81  1  0.81904107  0.22592817  0.35946467  1
  O  O82  1  0.91796520  0.03905124  0.36281766  1
  O  O83  1  0.78386033  0.48370411  0.37256318  1
  O  O84  1  0.47302137  0.76800278  0.37697245  1
  O  O85  1  0.33477781  0.21560098  0.38856693  1
  O  O86  1  0.43554874  0.03150812  0.39204859  1
  O  O87  1  0.41962259  0.52291034  0.39147717  1
  O  O88  1  0.01874701  0.41632693  0.42127333  1
  O  O89  1  0.00531638  0.91186995  0.42038088  1
  O  O90  1  0.11101125  0.72857051  0.42171401  1
  O  O91  1  0.98513514  0.18298353  0.43635913  1
  O  O92  1  0.65301061  0.45651611  0.44369944  1
  O  O93  1  0.52065534  0.90211320  0.45007693  1
  O  O94  1  0.62148904  0.71289876  0.45159671  1
  O  O95  1  0.61124014  0.21195153  0.45767133  1
  O  O96  1  0.20018872  0.10342448  0.48221286  1
  O  O97  1  0.21740462  0.60814658  0.48053074  1
  O  O98  1  0.28755385  0.40527924  0.49626474  1
  O  O99  1  0.12610735  0.84815006  0.49333652  1
  O  O100  1  0.80396985  0.12937911  0.50592646  1
  O  O101  1  0.72404203  0.60049779  0.52272564  1
  O  O102  1  0.85494357  0.43216024  0.51548460  1
  O  O103  1  0.91480906  0.04327131  0.57424106  1
  O  O104  1  0.78746421  0.88937987  0.51224048  1
  O  O105  1  0.41252213  0.24183025  0.54444988  1
  O  O106  1  0.29169213  -0.07461331  0.55649552  1
  O  O107  1  0.38679818  0.73249600  0.54525182  1
