# Supplementary material for: Band Alignment of Oxides by Learnable Structural-Descriptor-Aided Neural Network and Transfer Learning
Source: J Am Chem Soc. 2024 Mar 28;146(14):9697–708. doi: 10.1021/jacs.3c13574 (PMC11009958; doi:10.1021/jacs.3c13574)
Supplement: Supplementary file 3 — ja3c13574_si_003.zip [file ja3c13574_si_003.zip › Data_S2/after_optimization/binary/1101.cif]

# generated using pymatgen
data_HfO2
_symmetry_space_group_name_H-M   'P 1'
_cell_length_a   5.32886800
_cell_length_b   7.34884178
_cell_length_c   40.24222676
_cell_angle_alpha   85.92346132
_cell_angle_beta   89.72120097
_cell_angle_gamma   96.68519297
_symmetry_Int_Tables_number   1
_chemical_formula_structural   HfO2
_chemical_formula_sum   'Hf24 O48'
_cell_volume   1561.11367692
_cell_formula_units_Z   24
loop_
 _symmetry_equiv_pos_site_id
 _symmetry_equiv_pos_as_xyz
  1  'x, y, z'
loop_
 _atom_site_type_symbol
 _atom_site_label
 _atom_site_symmetry_multiplicity
 _atom_site_fract_x
 _atom_site_fract_y
 _atom_site_fract_z
 _atom_site_occupancy
  Hf  Hf0  1  0.72663703  0.29374549  0.07378871  1
  Hf  Hf1  1  0.62522837  0.83591822  0.07688519  1
  Hf  Hf2  1  0.18713908  0.07564135  0.10567770  1
  Hf  Hf3  1  0.10213770  0.60451895  0.10987525  1
  Hf  Hf4  1  0.63685865  0.76061038  0.16102234  1
  Hf  Hf5  1  0.53493665  0.28759246  0.16600023  1
  Hf  Hf6  1  0.09373864  0.53198535  0.19821497  1
  Hf  Hf7  1  0.00039683  0.05640859  0.20292984  1
  Hf  Hf8  1  0.54362970  0.21677491  0.25137801  1
  Hf  Hf9  1  0.44660939  0.74052995  0.25586541  1
  Hf  Hf10  1  0.00548734  0.98588625  0.28951156  1
  Hf  Hf11  1  0.90937018  0.50969367  0.29425529  1
  Hf  Hf12  1  0.45426582  0.67212433  0.34210871  1
  Hf  Hf13  1  0.35814966  0.19593175  0.34685144  1
  Hf  Hf14  1  0.91702661  0.44128805  0.38049859  1
  Hf  Hf15  1  0.82000630  0.96504309  0.38498599  1
  Hf  Hf16  1  0.36323917  0.12541041  0.43343416  1
  Hf  Hf17  1  0.26989836  0.64983265  0.43814803  1
  Hf  Hf18  1  0.82869935  0.89422554  0.47036377  1
  Hf  Hf19  1  0.72677835  0.42120762  0.47534066  1
  Hf  Hf20  1  0.26149830  0.57729905  0.52648875  1
  Hf  Hf21  1  0.17649792  0.10617665  0.53068530  1
  Hf  Hf22  1  0.73840763  0.34590078  0.55947881  1
  Hf  Hf23  1  0.63699997  0.88807251  0.56257429  1
  O  O24  1  0.43900066  0.08026522  0.06417954  1
  O  O25  1  0.91138649  0.06361472  0.06606851  1
  O  O26  1  0.30912315  0.67055528  0.06804091  1
  O  O27  1  0.78715741  0.58164889  0.07393755  1
  O  O28  1  0.04682283  0.32843895  0.10142926  1
  O  O29  1  0.52935069  0.25594890  0.11542597  1
  O  O30  1  0.89877722  0.83661329  0.11751323  1
  O  O31  1  0.40297466  0.84548280  0.12025719  1
  O  O32  1  0.32817339  0.52891786  0.15313877  1
  O  O33  1  0.82588539  0.51658868  0.15478868  1
  O  O34  1  0.18811113  0.11988250  0.15766508  1
  O  O35  1  0.67412918  0.03465553  0.17247284  1
  O  O36  1  0.96206566  0.78500084  0.19104600  1
  O  O37  1  0.44702355  0.69394822  0.20564220  1
  O  O38  1  0.80461016  0.30100269  0.20881247  1
  O  O39  1  0.30266626  0.29335424  0.21014814  1
  O  O40  1  0.23854980  0.98070620  0.24437667  1
  O  O41  1  0.73662213  0.97176152  0.24579220  1
  O  O42  1  0.09458942  0.57688885  0.24884679  1
  O  O43  1  0.57971990  0.48710024  0.26408691  1
  O  O44  1  0.87165607  0.23913665  0.28160237  1
  O  O45  1  0.35722164  0.14957020  0.29652627  1
  O  O46  1  0.71601215  0.75518997  0.29948131  1
  O  O47  1  0.21458781  0.74679408  0.30091258  1
  O  O48  1  0.14904919  0.43502392  0.33545042  1
  O  O49  1  0.64762385  0.42662803  0.33688269  1
  O  O50  1  0.00641436  0.03224780  0.33983773  1
  O  O51  1  0.49197993  0.94268135  0.35476163  1
  O  O52  1  0.78391610  0.69471876  0.37227709  1
  O  O53  1  0.26904658  0.60493015  0.38751721  1
  O  O54  1  0.62701387  0.21005648  0.39057180  1
  O  O55  1  0.12508720  0.20111180  0.39198633  1
  O  O56  1  0.06096974  0.88846376  0.42621586  1
  O  O57  1  0.55902584  0.88081631  0.42755153  1
  O  O58  1  0.91661245  0.48787078  0.43072180  1
  O  O59  1  0.40157034  0.39681716  0.44531800  1
  O  O60  1  0.68950682  0.14716247  0.46389116  1
  O  O61  1  0.17552487  0.06193550  0.47869892  1
  O  O62  1  0.53775161  0.66522932  0.48157432  1
  O  O63  1  0.03546361  0.65290014  0.48322423  1
  O  O64  1  0.96066134  0.33633520  0.51610681  1
  O  O65  1  0.46485878  0.34520471  0.51885077  1
  O  O66  1  0.83428531  0.92586910  0.52093803  1
  O  O67  1  0.31681417  0.85337905  0.53493374  1
  O  O68  1  0.57647859  0.60017011  0.56242645  1
  O  O69  1  0.05451285  0.51126272  0.56832309  1
  O  O70  1  0.45225051  0.11820328  0.57029449  1
  O  O71  1  0.92463634  0.10155278  0.57218346  1
