# Supplementary material for: Band Alignment of Oxides by Learnable Structural-Descriptor-Aided Neural Network and Transfer Learning
Source: J Am Chem Soc. 2024 Mar 28;146(14):9697–708. doi: 10.1021/jacs.3c13574 (PMC11009958; doi:10.1021/jacs.3c13574)
Supplement: Supplementary file 3 — ja3c13574_si_003.zip [file ja3c13574_si_003.zip › Data_S2/after_optimization/binary/1102.cif]

# generated using pymatgen
data_HfO2
_symmetry_space_group_name_H-M   'P 1'
_cell_length_a   5.32886800
_cell_length_b   7.34884178
_cell_length_c   40.24222676
_cell_angle_alpha   85.92346132
_cell_angle_beta   89.72120097
_cell_angle_gamma   96.68519297
_symmetry_Int_Tables_number   1
_chemical_formula_structural   HfO2
_chemical_formula_sum   'Hf24 O48'
_cell_volume   1561.11367692
_cell_formula_units_Z   24
loop_
 _symmetry_equiv_pos_site_id
 _symmetry_equiv_pos_as_xyz
  1  'x, y, z'
loop_
 _atom_site_type_symbol
 _atom_site_label
 _atom_site_symmetry_multiplicity
 _atom_site_fract_x
 _atom_site_fract_y
 _atom_site_fract_z
 _atom_site_occupancy
  Hf  Hf0  1  0.27747769  0.63716098  0.02079693  1
  Hf  Hf1  1  0.19040293  0.14341791  0.02564612  1
  Hf  Hf2  1  0.72602368  0.31698862  0.06495605  1
  Hf  Hf3  1  0.63250119  0.82786227  0.07326349  1
  Hf  Hf4  1  0.19122079  0.07862280  0.10836527  1
  Hf  Hf5  1  0.08357559  0.59599435  0.11371563  1
  Hf  Hf6  1  0.63400186  0.76381680  0.15995790  1
  Hf  Hf7  1  0.54018997  0.28548895  0.16402455  1
  Hf  Hf8  1  0.09765126  0.53106670  0.19907274  1
  Hf  Hf9  1  0.00058961  0.05461852  0.20355111  1
  Hf  Hf10  1  0.54509073  0.21795291  0.25085524  1
  Hf  Hf11  1  0.44856493  0.74094115  0.25578398  1
  Hf  Hf12  1  0.00598107  0.98633085  0.28967002  1
  Hf  Hf13  1  0.90945427  0.50932009  0.29459976  1
  Hf  Hf14  1  0.45395539  0.67265448  0.34190389  1
  Hf  Hf15  1  0.35689474  0.19620630  0.34638126  1
  Hf  Hf16  1  0.91435503  0.44178405  0.38143045  1
  Hf  Hf17  1  0.82054414  0.96345520  0.38549610  1
  Hf  Hf18  1  0.37096941  0.13127865  0.43173937  1
  Hf  Hf19  1  0.26332521  0.64864920  0.43708873  1
  Hf  Hf20  1  0.82204381  0.89941073  0.47219151  1
  Hf  Hf21  1  0.72852232  0.41028438  0.48049795  1
  Hf  Hf22  1  0.26414207  0.58385509  0.51980888  1
  Hf  Hf23  1  0.17706831  0.09011202  0.52465707  1
  O  O24  1  0.18452077  0.90112671  0.00460617  1
  O  O25  1  0.62577809  0.75922228  0.02572203  1
  O  O26  1  0.99203909  0.38303542  0.02407769  1
  O  O27  1  0.46381920  0.37660289  0.02619069  1
  O  O28  1  0.42694936  0.07021864  0.06312330  1
  O  O29  1  0.92007996  0.06074911  0.06270117  1
  O  O30  1  0.25496545  0.68350618  0.06802969  1
  O  O31  1  0.75005271  0.57184275  0.08378876  1
  O  O32  1  0.05853255  0.33184437  0.09753462  1
  O  O33  1  0.54458048  0.23937840  0.11378597  1
  O  O34  1  0.89821960  0.84648848  0.11746707  1
  O  O35  1  0.39499515  0.83545102  0.11928462  1
  O  O36  1  0.32834400  0.52357928  0.15377567  1
  O  O37  1  0.82747648  0.51704689  0.15533906  1
  O  O38  1  0.18584697  0.12439641  0.15793014  1
  O  O39  1  0.67193717  0.03251772  0.17310958  1
  O  O40  1  0.96462327  0.78503893  0.19039419  1
  O  O41  1  0.44874059  0.69588089  0.20548484  1
  O  O42  1  0.80818665  0.30006462  0.20852789  1
  O  O43  1  0.30671312  0.29151575  0.20983400  1
  O  O44  1  0.23930816  0.97992974  0.24454524  1
  O  O45  1  0.73832034  0.97187886  0.24588980  1
  O  O46  1  0.09712493  0.57645759  0.24920629  1
  O  O47  1  0.58248904  0.48786814  0.26384741  1
  O  O48  1  0.87205596  0.23940486  0.28160759  1
  O  O49  1  0.35742007  0.15081541  0.29624871  1
  O  O50  1  0.71622466  0.75539414  0.29956520  1
  O  O51  1  0.21523784  0.74734326  0.30090876  1
  O  O52  1  0.14783288  0.43575625  0.33562000  1
  O  O53  1  0.64635835  0.42720838  0.33692711  1
  O  O54  1  0.00580441  0.03139211  0.33997016  1
  O  O55  1  0.48992173  0.94223407  0.35506081  1
  O  O56  1  0.78260783  0.69475528  0.37234542  1
  O  O57  1  0.26869803  0.60287659  0.38752486  1
  O  O58  1  0.62706952  0.21022511  0.39011494  1
  O  O59  1  0.12620200  0.20369272  0.39167833  1
  O  O60  1  0.05954985  0.89182198  0.42617038  1
  O  O61  1  0.55632540  0.88078452  0.42798793  1
  O  O62  1  0.90996452  0.48789460  0.43166903  1
  O  O63  1  0.39601345  0.39542763  0.44791938  1
  O  O64  1  0.70449229  0.15543025  0.46166624  1
  O  O65  1  0.19957955  0.04376682  0.47742531  1
  O  O66  1  0.53446604  0.66652389  0.48275283  1
  O  O67  1  0.02759664  0.65705436  0.48233070  1
  O  O68  1  0.99072580  0.35067011  0.51926431  1
  O  O69  1  0.46250591  0.34423758  0.52137731  1
  O  O70  1  0.82876691  0.96805072  0.51973297  1
  O  O71  1  0.27002523  0.82614629  0.54084783  1
