# Supplementary material for: Band Alignment of Oxides by Learnable Structural-Descriptor-Aided Neural Network and Transfer Learning
Source: J Am Chem Soc. 2024 Mar 28;146(14):9697–708. doi: 10.1021/jacs.3c13574 (PMC11009958; doi:10.1021/jacs.3c13574)
Supplement: Supplementary file 3 — ja3c13574_si_003.zip [file ja3c13574_si_003.zip › Data_S2/after_optimization/binary/1103.cif]

# generated using pymatgen
data_HfO2
_symmetry_space_group_name_H-M   'P 1'
_cell_length_a   7.34884178
_cell_length_b   8.02422818
_cell_length_c   39.84879318
_cell_angle_alpha   91.36483037
_cell_angle_beta   89.40400749
_cell_angle_gamma   57.78916128
_symmetry_Int_Tables_number   1
_chemical_formula_structural   HfO2
_chemical_formula_sum   'Hf32 O64'
_cell_volume   1986.87201964
_cell_formula_units_Z   32
loop_
 _symmetry_equiv_pos_site_id
 _symmetry_equiv_pos_as_xyz
  1  'x, y, z'
loop_
 _atom_site_type_symbol
 _atom_site_label
 _atom_site_symmetry_multiplicity
 _atom_site_fract_x
 _atom_site_fract_y
 _atom_site_fract_z
 _atom_site_occupancy
  Hf  Hf0  1  0.59880061  0.48623132  0.03836611  1
  Hf  Hf1  1  0.11139983  0.43535316  0.03983478  1
  Hf  Hf2  1  0.45029619  0.29730269  0.10633310  1
  Hf  Hf3  1  0.96588997  0.22470211  0.10922536  1
  Hf  Hf4  1  0.88167571  0.84492232  0.10227462  1
  Hf  Hf5  1  0.39485308  0.77079080  0.10788140  1
  Hf  Hf6  1  0.73217630  0.66991112  0.17261947  1
  Hf  Hf7  1  0.24400855  0.59585040  0.17644698  1
  Hf  Hf8  1  0.18391485  0.19507277  0.18150023  1
  Hf  Hf9  1  0.69770594  0.11337951  0.18337162  1
  Hf  Hf10  1  0.02462176  0.02200100  0.24623895  1
  Hf  Hf11  1  0.53532808  0.94467194  0.24885668  1
  Hf  Hf12  1  0.46919581  0.55021430  0.25075884  1
  Hf  Hf13  1  0.97848006  0.47581115  0.25393475  1
  Hf  Hf14  1  0.30696138  0.38267166  0.31711716  1
  Hf  Hf15  1  0.81904565  0.30492142  0.31995532  1
  Hf  Hf16  1  0.75238335  0.90936458  0.32290168  1
  Hf  Hf17  1  0.26446762  0.83161334  0.32574084  1
  Hf  Hf18  1  0.59294894  0.73847485  0.38892225  1
  Hf  Hf19  1  0.10223219  0.66407170  0.39209816  1
  Hf  Hf20  1  0.03610092  0.26961406  0.39400032  1
  Hf  Hf21  1  0.54680624  0.19228400  0.39661805  1
  Hf  Hf22  1  0.87372206  0.10090649  0.45948538  1
  Hf  Hf23  1  0.38751315  0.01921323  0.46135677  1
  Hf  Hf24  1  0.32741945  0.61843460  0.46641002  1
  Hf  Hf25  1  0.83925270  0.54437488  0.47023753  1
  Hf  Hf26  1  0.17657492  0.44349520  0.53497560  1
  Hf  Hf27  1  0.68975329  0.36936368  0.54058238  1
  Hf  Hf28  1  0.60553903  -0.01041611  0.53363164  1
  Hf  Hf29  1  0.12113281  0.91698331  0.53652390  1
  Hf  Hf30  1  0.46002917  0.77893284  0.60302222  1
  Hf  Hf31  1  0.97262839  0.72805368  0.60449089  1
  O  O32  1  0.89107263  0.39255660  0.01878118  1
  O  O33  1  0.39165052  0.40578303  0.02584857  1
  O  O34  1  0.46153546  0.74869513  0.05677827  1
  O  O35  1  0.95506711  0.69601051  0.05771353  1
  O  O36  1  0.61256298  0.05316399  0.07988272  1
  O  O37  1  0.07566966  0.95599204  0.08780676  1
  O  O38  1  0.16291048  0.31119917  0.08505003  1
  O  O39  1  0.65002635  0.40426254  0.08710653  1
  O  O40  1  0.23287437  0.61148525  0.11674707  1
  O  O41  1  0.68651956  0.74621256  0.12107781  1
  O  O42  1  0.75488882  0.14656306  0.13267525  1
  O  O43  1  0.24205215  0.03845016  0.13583020  1
  O  O44  1  0.92319109  0.39067363  0.15154162  1
  O  O45  1  0.37211740  0.29507176  0.15644746  1
  O  O46  1  0.46622335  0.65718887  0.15871943  1
  O  O47  1  0.91682504  0.80643437  0.16332268  1
  O  O48  1  0.51391525  0.97456360  0.19217379  1
  O  O49  1  0.96456865  0.12249372  0.19618002  1
  O  O50  1  0.05123443  0.49442618  0.20198305  1
  O  O51  1  0.50519159  0.38794959  0.20724105  1
  O  O52  1  0.21438066  0.75381781  0.22021805  1
  O  O53  1  0.66513775  0.64901756  0.22618780  1
  O  O54  1  0.76266470  0.00551626  0.23287981  1
  O  O55  1  0.20556009  0.16557013  0.23689660  1
  O  O56  1  0.79842621  0.33181527  0.26318232  1
  O  O57  1  0.24084519  0.49171631  0.26753089  1
  O  O58  1  0.33654371  0.84858349  0.27324502  1
  O  O59  1  0.78687922  0.74261909  0.27986449  1
  O  O60  1  0.49881332  0.11212311  0.29188613  1
  O  O61  1  0.95067805  0.00614674  0.29830903  1
  O  O62  1  0.04646878  0.36437469  0.30353312  1
  O  O63  1  0.48988028  0.52308068  0.30778327  1
  O  O64  1  0.08154872  0.69120532  0.33507373  1
  O  O65  1  0.52496022  0.84991131  0.33932388  1
  O  O66  1  0.62075095  0.20813926  0.34454797  1
  O  O67  1  0.07261468  0.10216289  0.35097187  1
  O  O68  1  0.78454978  0.47166691  0.36299251  1
  O  O69  1  0.23488429  0.36570151  0.36961198  1
  O  O70  1  0.33058281  0.72256969  0.37532711  1
  O  O71  1  0.77300279  0.88247073  0.37967468  1
  O  O72  1  0.36586791  0.04871587  0.40596140  1
  O  O73  1  0.80876430  0.20876974  0.40997719  1
  O  O74  1  0.90629125  0.56526844  0.41666920  1
  O  O75  1  0.35704834  0.46046819  0.42263895  1
  O  O76  1  0.06623741  0.82633641  0.43561595  1
  O  O77  1  0.52019357  0.71985882  0.44087395  1
  O  O78  1  0.60686035  0.09179228  0.44667698  1
  O  O79  1  0.05751275  0.23972140  0.45068321  1
  O  O80  1  0.65460396  0.40785163  0.47953432  1
  O  O81  1  0.10520465  0.55709613  0.48413757  1
  O  O82  1  0.19931060  0.91921424  0.48641054  1
  O  O83  1  0.64823791  0.82361237  0.49131538  1
  O  O84  1  0.32937585  0.17583484  0.50702680  1
  O  O85  1  0.81654018  0.06772294  0.51018175  1
  O  O86  1  0.88490944  0.46807344  0.52177919  1
  O  O87  1  0.33855363  0.60279975  0.52610993  1
  O  O88  1  0.92140265  0.81002346  0.55575047  1
  O  O89  1  0.40851752  0.90308583  0.55780697  1
  O  O90  1  0.49575934  0.25829396  0.55505024  1
  O  O91  1  0.95886502  0.16112101  0.56297428  1
  O  O92  1  0.61636089  0.51827449  0.58514347  1
  O  O93  1  0.10989354  0.46559087  0.58607873  1
  O  O94  1  0.17977748  0.80850197  0.61700843  1
  O  O95  1  0.68035637  0.82172940  0.62407582  1
