# Supplementary material for: Band Alignment of Oxides by Learnable Structural-Descriptor-Aided Neural Network and Transfer Learning
Source: J Am Chem Soc. 2024 Mar 28;146(14):9697–708. doi: 10.1021/jacs.3c13574 (PMC11009958; doi:10.1021/jacs.3c13574)
Supplement: Supplementary file 3 — ja3c13574_si_003.zip [file ja3c13574_si_003.zip › Data_S2/after_optimization/binary/1104.cif]

# generated using pymatgen
data_HfO2
_symmetry_space_group_name_H-M   'P 1'
_cell_length_a   7.34884178
_cell_length_b   8.02422818
_cell_length_c   39.84879318
_cell_angle_alpha   91.36483037
_cell_angle_beta   89.40400749
_cell_angle_gamma   57.78916128
_symmetry_Int_Tables_number   1
_chemical_formula_structural   HfO2
_chemical_formula_sum   'Hf32 O64'
_cell_volume   1986.87201964
_cell_formula_units_Z   32
loop_
 _symmetry_equiv_pos_site_id
 _symmetry_equiv_pos_as_xyz
  1  'x, y, z'
loop_
 _atom_site_type_symbol
 _atom_site_label
 _atom_site_symmetry_multiplicity
 _atom_site_fract_x
 _atom_site_fract_y
 _atom_site_fract_z
 _atom_site_occupancy
  Hf  Hf0  1  0.15980213  0.94439501  0.03188087  1
  Hf  Hf1  1  0.68619011  0.87947131  0.03421450  1
  Hf  Hf2  1  0.60159423  0.50714608  0.03767831  1
  Hf  Hf3  1  0.12083994  0.39227310  0.04023345  1
  Hf  Hf4  1  0.45077243  0.31093285  0.10183555  1
  Hf  Hf5  1  0.95746123  0.23416120  0.10561900  1
  Hf  Hf6  1  0.89732111  0.83533462  0.10855862  1
  Hf  Hf7  1  0.40727533  0.76221015  0.11214299  1
  Hf  Hf8  1  0.73723730  0.66696641  0.17467046  1
  Hf  Hf9  1  0.24824783  0.58901387  0.17720022  1
  Hf  Hf10  1  0.18148412  0.19538449  0.17974934  1
  Hf  Hf11  1  0.69302484  0.11741327  0.18249144  1
  Hf  Hf12  1  0.02132755  0.02460948  0.24577298  1
  Hf  Hf13  1  0.53265427  0.94793241  0.24871673  1
  Hf  Hf14  1  0.46703212  0.55206352  0.25125785  1
  Hf  Hf15  1  0.97857924  0.47456345  0.25419204  1
  Hf  Hf16  1  0.30713576  0.38257955  0.31723696  1
  Hf  Hf17  1  0.81868188  0.30507948  0.32017015  1
  Hf  Hf18  1  0.75306073  0.90921059  0.32271227  1
  Hf  Hf19  1  0.26438645  0.83253252  0.32565602  1
  Hf  Hf20  1  0.59268916  0.73972973  0.38893656  1
  Hf  Hf21  1  0.10422988  0.66175851  0.39167966  1
  Hf  Hf22  1  0.03746617  0.26812913  0.39422778  1
  Hf  Hf23  1  0.54847670  0.19017659  0.39675754  1
  Hf  Hf24  1  0.87843867  0.09493285  0.45928601  1
  Hf  Hf25  1  0.38839289  0.02180838  0.46286938  1
  Hf  Hf26  1  0.32825277  0.62298180  0.46580900  1
  Hf  Hf27  1  0.83494257  0.54621015  0.46959345  1
  Hf  Hf28  1  0.16487406  0.46486990  0.53119455  1
  Hf  Hf29  1  0.68412077  0.34999692  0.53375069  1
  Hf  Hf30  1  0.59952489  0.97767169  0.53721450  1
  Hf  Hf31  1  0.12591187  0.91274799  0.53954713  1
  O  O32  1  0.35955580  0.68456390  0.00791038  1
  O  O33  1  0.81717050  0.57936595  0.01470796  1
  O  O34  1  0.88290907  0.96176148  0.01656536  1
  O  O35  1  0.33455595  0.08900561  0.02105326  1
  O  O36  1  0.93196746  0.26182413  0.04855326  1
  O  O37  1  0.39969582  0.39844367  0.04986508  1
  O  O38  1  0.48256565  0.78188989  0.06115913  1
  O  O39  1  0.94618121  0.67486125  0.06487637  1
  O  O40  1  0.63746296  0.03586830  0.07880204  1
  O  O41  1  0.09432848  0.93481730  0.08385914  1
  O  O42  1  0.18019440  0.30214710  0.08929605  1
  O  O43  1  0.62753558  0.45458109  0.09349433  1
  O  O44  1  0.22734743  0.61806955  0.12060383  1
  O  O45  1  0.67258770  0.77320864  0.12522793  1
  O  O46  1  0.76439877  0.13668531  0.13008874  1
  O  O47  1  0.21457821  0.03293858  0.13637669  1
  O  O48  1  0.92568153  0.39789822  0.14898440  1
  O  O49  1  0.37947340  0.29161215  0.15468906  1
  O  O50  1  0.47369455  0.65218859  0.16147755  1
  O  O51  1  0.91915834  0.80890572  0.16518834  1
  O  O52  1  0.51084063  0.97632986  0.19197817  1
  O  O53  1  0.95436508  0.13484943  0.19619432  1
  O  O54  1  0.05055465  0.49232195  0.20180724  1
  O  O55  1  0.50128739  0.38579743  0.20812278  1
  O  O56  1  0.21262438  0.75490793  0.22045237  1
  O  O57  1  0.66476810  0.64927125  0.22684992  1
  O  O58  1  0.76021127  0.00722246  0.23212666  1
  O  O59  1  0.20337512  0.16620694  0.23646582  1
  O  O60  1  0.79647381  0.33329939  0.26350532  1
  O  O61  1  0.23983975  0.49211478  0.26772682  1
  O  O62  1  0.33555909  0.85018967  0.27326927  1
  O  O63  1  0.78716113  0.74414141  0.27960195  1
  O  O64  1  0.49855287  0.11300159  0.29182705  1
  O  O65  1  0.95015491  0.00695333  0.29815973  1
  O  O66  1  0.04587425  0.36502822  0.30370218  1
  O  O67  1  0.48924119  0.52384361  0.30792268  1
  O  O68  1  0.08233888  0.69093606  0.33496318  1
  O  O69  1  0.52550373  0.84992054  0.33930134  1
  O  O70  1  0.62094690  0.20787175  0.34457808  1
  O  O71  1  0.07308962  0.10223507  0.35097663  1
  O  O72  1  0.78442761  0.47134557  0.36330522  1
  O  O73  1  0.23515935  0.36482005  0.36962076  1
  O  O74  1  0.33134892  0.72229357  0.37523468  1
  O  O75  1  0.77487337  0.88081314  0.37945083  1
  O  O76  1  0.36655566  0.04823728  0.40624066  1
  O  O77  1  0.81201945  0.20495441  0.40995145  1
  O  O78  1  0.90624060  0.56553085  0.41673994  1
  O  O79  1  0.36003347  0.45924478  0.42244360  1
  O  O80  1  0.07113579  0.82420442  0.43505231  1
  O  O81  1  0.52131523  0.72045769  0.44134026  1
  O  O82  1  0.61312730  0.08393436  0.44620007  1
  O  O83  1  0.05836657  0.23907245  0.45082417  1
  O  O84  1  0.65817942  0.40256191  0.47793367  1
  O  O85  1  0.10551960  0.55499490  0.48213195  1
  O  O86  1  0.19138552  0.92232570  0.48756986  1
  O  O87  1  0.64825104  0.82127470  0.49262696  1
  O  O88  1  0.33953279  0.18228075  0.50655163  1
  O  O89  1  0.80314935  0.07525311  0.51026887  1
  O  O90  1  0.88601818  0.45869933  0.52156392  1
  O  O91  1  0.35374654  0.59531887  0.52287574  1
  O  O92  1  0.95115805  0.76813739  0.55037574  1
  O  O93  1  0.40280493  0.89538152  0.55486364  1
  O  O94  1  0.46854450  0.27777705  0.55672004  1
  O  O95  1  0.92615820  0.17257810  0.56351762  1
