# Supplementary material for: Band Alignment of Oxides by Learnable Structural-Descriptor-Aided Neural Network and Transfer Learning
Source: J Am Chem Soc. 2024 Mar 28;146(14):9697–708. doi: 10.1021/jacs.3c13574 (PMC11009958; doi:10.1021/jacs.3c13574)
Supplement: Supplementary file 3 — ja3c13574_si_003.zip [file ja3c13574_si_003.zip › Data_S2/after_optimization/binary/1105.cif]

# generated using pymatgen
data_HfO2
_symmetry_space_group_name_H-M   'P 1'
_cell_length_a   7.34884178
_cell_length_b   9.56661414
_cell_length_c   36.63283177
_cell_angle_alpha   92.90167129
_cell_angle_beta   84.48400523
_cell_angle_gamma   86.49288975
_symmetry_Int_Tables_number   1
_chemical_formula_structural   HfO2
_chemical_formula_sum   'Hf40 O80'
_cell_volume   2554.54970043
_cell_formula_units_Z   40
loop_
 _symmetry_equiv_pos_site_id
 _symmetry_equiv_pos_as_xyz
  1  'x, y, z'
loop_
 _atom_site_type_symbol
 _atom_site_label
 _atom_site_symmetry_multiplicity
 _atom_site_fract_x
 _atom_site_fract_y
 _atom_site_fract_z
 _atom_site_occupancy
  Hf  Hf0  1  0.03625005  -0.02117181  0.04619057  1
  Hf  Hf1  1  0.53378297  0.97971895  0.06060102  1
  Hf  Hf2  1  0.29971411  0.68727537  0.05109284  1
  Hf  Hf3  1  0.75708210  0.65869729  0.07419403  1
  Hf  Hf4  1  0.50734555  0.38333183  0.06248431  1
  Hf  Hf5  1  0.00174170  0.30040970  0.09100873  1
  Hf  Hf6  1  0.76165452  0.04000227  0.12827007  1
  Hf  Hf7  1  0.20835226  0.99190164  0.13124028  1
  Hf  Hf8  1  0.01005249  0.67756933  0.14408829  1
  Hf  Hf9  1  0.46755461  0.63404503  0.15162484  1
  Hf  Hf10  1  0.18245911  0.36932323  0.17497013  1
  Hf  Hf11  1  0.64655074  0.33084560  0.18340636  1
  Hf  Hf12  1  0.44782912  0.01531800  0.20828739  1
  Hf  Hf13  1  0.92485540  0.96430456  0.21083463  1
  Hf  Hf14  1  0.63552306  0.70490447  0.23247389  1
  Hf  Hf15  1  0.10030725  0.65423011  0.23979081  1
  Hf  Hf16  1  0.89243489  0.34470780  0.25664914  1
  Hf  Hf17  1  0.36069948  0.30238827  0.26533950  1
  Hf  Hf18  1  0.07592201  0.03689346  0.29169203  1
  Hf  Hf19  1  0.54741756  0.98850654  0.29932216  1
  Hf  Hf20  1  0.34147144  0.67816046  0.31178884  1
  Hf  Hf21  1  0.81296599  0.62977254  0.31941997  1
  Hf  Hf22  1  0.52818952  0.36427873  0.34577150  1
  Hf  Hf23  1  0.99645411  0.32195920  0.35446186  1
  Hf  Hf24  1  0.78858075  0.01243589  0.37132119  1
  Hf  Hf25  1  0.25336594  0.96176253  0.37863711  1
  Hf  Hf26  1  0.96403360  0.70236244  0.40027637  1
  Hf  Hf27  1  0.44105988  0.65134800  0.40282361  1
  Hf  Hf28  1  0.24233826  0.33582140  0.42770464  1
  Hf  Hf29  1  0.70642989  0.29734377  0.43614087  1
  Hf  Hf30  1  0.42133439  0.03262097  0.45948616  1
  Hf  Hf31  1  0.87883651  -0.01090233  0.46702271  1
  Hf  Hf32  1  0.68053674  0.67476536  0.47987072  1
  Hf  Hf33  1  0.12723448  0.62666373  0.48284093  1
  Hf  Hf34  1  0.88714730  0.36625730  0.52010227  1
  Hf  Hf35  1  0.38154345  0.28333517  0.54862669  1
  Hf  Hf36  1  0.13180690  0.00796871  0.53691697  1
  Hf  Hf37  1  0.58917489  -0.02060837  0.56001816  1
  Hf  Hf38  1  0.35510603  0.68694805  0.55050998  1
  Hf  Hf39  1  0.85263895  0.68783781  0.56492043  1
  O  O40  1  0.15009555  0.80139998  0.01733825  1
  O  O41  1  0.41573151  0.50839000  0.02565101  1
  O  O42  1  0.56718221  0.76927672  0.04156082  1
  O  O43  1  0.02015169  0.17893243  0.03876289  1
  O  O44  1  0.79595826  0.44286988  0.06824380  1
  O  O45  1  0.27159520  0.92686284  0.07203910  1
  O  O46  1  0.25537499  0.34669370  0.07826547  1
  O  O47  1  0.57538087  0.17085545  0.04673542  1
  O  O48  1  0.79147459  0.91205627  0.07346005  1
  O  O49  1  0.03636493  0.67395959  0.08306856  1
  O  O50  1  0.00541166  0.07330531  0.09915706  1
  O  O51  1  0.48467216  0.59022521  0.09192090  1
  O  O52  1  0.26185146  0.76955881  0.13247291  1
  O  O53  1  0.75764796  0.25171381  0.12910169  1
  O  O54  1  0.73194057  0.69630389  0.12924686  1
  O  O55  1  0.02194770  0.46549331  0.13551928  1
  O  O56  1  0.17093746  0.20473737  0.13973032  1
  O  O57  1  0.49580556  0.00929899  0.11827571  1
  O  O58  1  0.44552488  0.41446151  0.14961127  1
  O  O59  1  0.94877846  0.91048607  0.15121068  1
  O  O60  1  0.69945460  0.08702682  0.18496278  1
  O  O61  1  0.20284845  0.59901945  0.18396068  1
  O  O62  1  0.19794493  0.99704300  0.18884812  1
  O  O63  1  0.50303453  0.80816649  0.19007083  1
  O  O64  1  0.62699434  0.54757687  0.19281493  1
  O  O65  1  0.91589805  0.33692620  0.19884521  1
  O  O66  1  0.89962299  0.74058827  0.20256199  1
  O  O67  1  0.38659043  0.23854182  0.20342137  1
  O  O68  1  0.15794934  0.42674374  0.23989936  1
  O  O69  1  0.65746098  0.93271546  0.24259861  1
  O  O70  1  0.62427426  0.33165563  0.24312794  1
  O  O71  1  0.94126923  0.12941876  0.24847992  1
  O  O72  1  0.06020921  0.87171074  0.25206041  1
  O  O73  1  0.36830740  0.67522626  0.25334888  1
  O  O74  1  0.34164863  0.07114639  0.26100823  1
  O  O75  1  0.83459990  0.57594350  0.25834877  1
  O  O76  1  0.60684735  0.75891054  0.29550146  1
  O  O77  1  0.09998239  0.26237290  0.29732722  1
  O  O78  1  0.07686053  0.65903996  0.29875083  1
  O  O79  1  0.38496365  0.46270111  0.30381329  1
  O  O80  1  0.50392535  0.20396589  0.30729771  1
  O  O81  1  0.81202847  0.00762704  0.31236017  1
  O  O82  1  0.78890661  0.40429310  0.31378378  1
  O  O83  1  0.28204165  0.90775646  0.31560954  1
  O  O84  1  0.05428910  0.09072350  0.35276223  1
  O  O85  1  0.54724037  0.59552061  0.35010277  1
  O  O86  1  0.52058160  0.99143974  0.35776212  1
  O  O87  1  0.82867979  0.79495526  0.35905059  1
  O  O88  1  0.94761977  0.53724824  0.36263108  1
  O  O89  1  0.26461474  0.33501137  0.36798306  1
  O  O90  1  0.23142802  0.73395154  0.36851239  1
  O  O91  1  0.73093866  0.23992226  0.37121264  1
  O  O92  1  0.50229857  0.42812418  0.40768963  1
  O  O93  1  0.98926601  0.92607873  0.40854901  1
  O  O94  1  0.97299095  0.32974080  0.41226579  1
  O  O95  1  0.26189466  0.11909013  0.41829607  1
  O  O96  1  0.38585347  0.85849951  0.42104117  1
  O  O97  1  0.69094307  0.66962300  0.42226388  1
  O  O98  1  0.68604055  0.06764755  0.42715032  1
  O  O99  1  0.18943440  0.57964018  0.42614822  1
  O  O100  1  0.94011054  0.75618093  0.45990032  1
  O  O101  1  0.44336412  0.25220449  0.46149973  1
  O  O102  1  0.39308344  0.65736801  0.49283529  1
  O  O103  1  0.71795154  0.46192963  0.47138068  1
  O  O104  1  0.86694130  0.20117369  0.47559172  1
  O  O105  1  0.15694843  -0.02963689  0.48186414  1
  O  O106  1  0.13124004  0.41495219  0.48201031  1
  O  O107  1  0.62703754  0.89710819  0.47863809  1
  O  O108  1  0.40421684  0.07644179  0.51919010  1
  O  O109  1  0.88347734  0.59336169  0.51195394  1
  O  O110  1  0.85252407  -0.00729359  0.52804244  1
  O  O111  1  0.09741441  0.75460973  0.53765095  1
  O  O112  1  0.31350813  0.49581155  0.56437558  1
  O  O113  1  0.63351401  0.31997330  0.53284553  1
  O  O114  1  0.61729380  0.73980416  0.53907190  1
  O  O115  1  0.09293074  0.22379612  0.54286720  1
  O  O116  1  0.86873731  0.48773357  0.57234811  1
  O  O117  1  0.32170679  0.89739028  0.56955018  1
  O  O118  1  0.47315749  0.15827700  0.58545999  1
  O  O119  1  0.73879345  -0.13473298  0.59377275  1
