# Supplementary material for: Band Alignment of Oxides by Learnable Structural-Descriptor-Aided Neural Network and Transfer Learning
Source: J Am Chem Soc. 2024 Mar 28;146(14):9697–708. doi: 10.1021/jacs.3c13574 (PMC11009958; doi:10.1021/jacs.3c13574)
Supplement: Supplementary file 3 — ja3c13574_si_003.zip [file ja3c13574_si_003.zip › Data_S2/after_optimization/binary/1106.cif]

# generated using pymatgen
data_HfO2
_symmetry_space_group_name_H-M   'P 1'
_cell_length_a   7.34884178
_cell_length_b   9.56661414
_cell_length_c   36.63283177
_cell_angle_alpha   92.90167129
_cell_angle_beta   84.48400523
_cell_angle_gamma   86.49288975
_symmetry_Int_Tables_number   1
_chemical_formula_structural   HfO2
_chemical_formula_sum   'Hf40 O80'
_cell_volume   2554.54970043
_cell_formula_units_Z   40
loop_
 _symmetry_equiv_pos_site_id
 _symmetry_equiv_pos_as_xyz
  1  'x, y, z'
loop_
 _atom_site_type_symbol
 _atom_site_label
 _atom_site_symmetry_multiplicity
 _atom_site_fract_x
 _atom_site_fract_y
 _atom_site_fract_z
 _atom_site_occupancy
  Hf  Hf0  1  0.85838094  0.37911820  0.01936269  1
  Hf  Hf1  1  0.33398542  0.30625250  0.02203793  1
  Hf  Hf2  1  0.10719730  0.00908818  0.03386758  1
  Hf  Hf3  1  0.58606446  0.97089286  0.04270707  1
  Hf  Hf4  1  0.28978598  0.69473151  0.05182645  1
  Hf  Hf5  1  0.75769721  0.66696117  0.07057572  1
  Hf  Hf6  1  0.56195583  0.34778583  0.09302881  1
  Hf  Hf7  1  0.03129497  0.29760238  0.10487993  1
  Hf  Hf8  1  0.74258954  0.03936086  0.12310118  1
  Hf  Hf9  1  0.21760985  0.98164023  0.12878446  1
  Hf  Hf10  1  0.00952960  0.68181495  0.14362353  1
  Hf  Hf11  1  0.47551520  0.63386326  0.15255582  1
  Hf  Hf12  1  0.19196593  0.37293389  0.18120903  1
  Hf  Hf13  1  0.65686963  0.32358294  0.18751528  1
  Hf  Hf14  1  0.45315234  0.00939026  0.20219919  1
  Hf  Hf15  1  0.92275298  0.96343979  0.20891730  1
  Hf  Hf16  1  0.63569419  0.70208630  0.23384660  1
  Hf  Hf17  1  0.10249601  0.65708315  0.24139082  1
  Hf  Hf18  1  0.89917614  0.34568881  0.25881398  1
  Hf  Hf19  1  0.36657143  0.29655647  0.26616953  1
  Hf  Hf20  1  0.07787257  0.03677653  0.28938647  1
  Hf  Hf21  1  0.54526886  0.98764519  0.29674102  1
  Hf  Hf22  1  0.34194799  0.67624985  0.31416518  1
  Hf  Hf23  1  0.80874981  0.63124670  0.32170940  1
  Hf  Hf24  1  0.52169202  0.36989421  0.34663770  1
  Hf  Hf25  1  0.99129166  0.32394274  0.35335681  1
  Hf  Hf26  1  0.78757437  0.00975006  0.36804072  1
  Hf  Hf27  1  0.25247907  0.96040011  0.37434597  1
  Hf  Hf28  1  0.96892880  0.69946974  0.40300018  1
  Hf  Hf29  1  0.43491540  0.65151805  0.41193147  1
  Hf  Hf30  1  0.22683515  0.35169377  0.42677054  1
  Hf  Hf31  1  0.70185446  0.29397214  0.43245482  1
  Hf  Hf32  1  0.41315003  0.03573062  0.45067507  1
  Hf  Hf33  1  0.88248817  0.98554817  0.46252719  1
  Hf  Hf34  1  0.68674679  0.66637183  0.48498028  1
  Hf  Hf35  1  0.15465902  0.63860149  0.50372855  1
  Hf  Hf36  1  0.85837954  0.36244114  0.51284893  1
  Hf  Hf37  1  0.33724770  0.32424482  0.52168742  1
  Hf  Hf38  1  0.11045958  0.02708050  0.53351707  1
  Hf  Hf39  1  0.58606306  0.95421580  0.53619331  1
  O  O40  1  0.38080585  0.08326261  0.01577196  1
  O  O41  1  0.85353341  0.57675065  0.01863265  1
  O  O42  1  0.83987675  0.01081390  0.02048505  1
  O  O43  1  0.16849169  0.81265283  0.01665089  1
  O  O44  1  0.27634087  0.51017021  0.02071947  1
  O  O45  1  0.60205684  0.32694829  0.02837181  1
  O  O46  1  0.55774054  0.75552793  0.03628265  1
  O  O47  1  0.07720908  0.23617566  0.01479370  1
  O  O48  1  0.83847208  0.40676551  0.07426882  1
  O  O49  1  0.30344606  0.93009742  0.07340987  1
  O  O50  1  0.29061875  0.31448360  0.07689255  1
  O  O51  1  0.59730286  0.13578266  0.08245186  1
  O  O52  1  0.72654238  0.87801718  0.08518948  1
  O  O53  1  0.03627116  0.67678255  0.08447052  1
  O  O54  1  0.00326658  0.08458231  0.08934815  1
  O  O55  1  0.50322088  0.56726830  0.08808410  1
  O  O56  1  0.27274236  0.76054057  0.13103662  1
  O  O57  1  0.76355027  0.26807614  0.13145475  1
  O  O58  1  0.74339386  0.65205925  0.13003670  1
  O  O59  1  0.06162390  0.46663438  0.13764429  1
  O  O60  1  0.16197174  0.20014307  0.14416931  1
  O  O61  1  0.47714712  0.01220964  0.14399607  1
  O  O62  1  0.45088533  0.40292833  0.14701289  1
  O  O63  1  0.94774509  0.91079725  0.14637605  1
  O  O64  1  0.71915774  0.09281873  0.18467386  1
  O  O65  1  0.21621740  0.59645223  0.18617629  1
  O  O66  1  0.19083607  0.98158457  0.18887901  1
  O  O67  1  0.51176732  0.79670922  0.19021949  1
  O  O68  1  0.60442238  0.53659089  0.19650499  1
  O  O69  1  0.92158102  0.34977277  0.20027743  1
  O  O70  1  0.90138919  0.73666093  0.20142623  1
  O  O71  1  0.39307603  0.24142647  0.20452169  1
  O  O72  1  0.16525283  0.42660550  0.24119599  1
  O  O73  1  0.65639829  0.92961870  0.24088231  1
  O  O74  1  0.63508930  0.31881686  0.24538887  1
  O  O75  1  0.95200760  0.13149746  0.24620207  1
  O  O76  1  0.04591205  0.86947602  0.25303469  1
  O  O77  1  0.36640969  0.68355540  0.25526059  1
  O  O78  1  0.34399362  0.06901022  0.25859941  1
  O  O79  1  0.83660101  0.57470308  0.25912876  1
  O  O80  1  0.60784399  0.75863092  0.29642624  1
  O  O81  1  0.10045138  0.26432278  0.29695559  1
  O  O82  1  0.07803431  0.64977760  0.30029541  1
  O  O83  1  0.39853195  0.46385698  0.30252131  1
  O  O84  1  0.49243740  0.20183654  0.30935293  1
  O  O85  1  0.80935570  0.01451714  0.31016613  1
  O  O86  1  0.78804571  0.40371430  0.31467369  1
  O  O87  1  0.27919117  0.90672750  0.31436001  1
  O  O88  1  0.05136797  0.09190653  0.35103431  1
  O  O89  1  0.54305481  0.59667307  0.35412977  1
  O  O90  1  0.52286398  0.98356023  0.35527757  1
  O  O91  1  0.84002262  0.79674211  0.35905001  1
  O  O92  1  0.93267668  0.53662378  0.36533651  1
  O  O93  1  0.25360793  0.35174843  0.36667699  1
  O  O94  1  0.22822760  0.73688177  0.36937871  1
  O  O95  1  0.72528626  0.24051427  0.37088214  1
  O  O96  1  0.49669991  0.42253575  0.40917895  1
  O  O97  1  0.99355967  0.93040467  0.40854211  1
  O  O98  1  0.96729688  0.32112436  0.41155993  1
  O  O99  1  0.28247226  0.13319093  0.41138669  1
  O  O100  1  0.38282010  0.86669862  0.41791171  1
  O  O101  1  0.70105014  0.68127375  0.42551930  1
  O  O102  1  0.68089373  0.06525686  0.42410125  1
  O  O103  1  0.17170264  0.57279343  0.42451838  1
  O  O104  1  0.94122312  0.76606570  0.46747190  1
  O  O105  1  0.44117742  0.24875069  0.46620785  1
  O  O106  1  0.40817384  0.65655045  0.47108448  1
  O  O107  1  0.71790262  0.45531582  0.47036552  1
  O  O108  1  0.84714214  0.19755134  0.47310314  1
  O  O109  1  0.15382625  0.01885040  0.47866245  1
  O  O110  1  0.14099794  0.40323558  0.48214613  1
  O  O111  1  0.60597192  0.92656749  0.48128718  1
  O  O112  1  0.36723592  0.09715734  0.54076130  1
  O  O113  1  0.88670446  0.57780607  0.51927235  1
  O  O114  1  0.84238716  0.00638471  0.52718419  1
  O  O115  1  0.16810313  0.82316279  0.53483653  1
  O  O116  1  0.27595231  0.52068017  0.53890511  1
  O  O117  1  0.60456725  0.32251910  0.53507095  1
  O  O118  1  0.59091159  0.75658335  0.53692235  1
  O  O119  1  0.06363915  0.25007039  0.53978304  1
