# Supplementary material for: Band Alignment of Oxides by Learnable Structural-Descriptor-Aided Neural Network and Transfer Learning
Source: J Am Chem Soc. 2024 Mar 28;146(14):9697–708. doi: 10.1021/jacs.3c13574 (PMC11009958; doi:10.1021/jacs.3c13574)
Supplement: Supplementary file 3 — ja3c13574_si_003.zip [file ja3c13574_si_003.zip › Data_S2/after_optimization/binary/1107.cif]

# generated using pymatgen
data_HfO2
_symmetry_space_group_name_H-M   'P 1'
_cell_length_a   6.79357469
_cell_length_b   11.60285817
_cell_length_c   37.24115781
_cell_angle_alpha   87.78692696
_cell_angle_beta   85.63218189
_cell_angle_gamma   55.51540822
_symmetry_Int_Tables_number   1
_chemical_formula_structural   HfO2
_chemical_formula_sum   'Hf40 O80'
_cell_volume   2412.63036236
_cell_formula_units_Z   40
loop_
 _symmetry_equiv_pos_site_id
 _symmetry_equiv_pos_as_xyz
  1  'x, y, z'
loop_
 _atom_site_type_symbol
 _atom_site_label
 _atom_site_symmetry_multiplicity
 _atom_site_fract_x
 _atom_site_fract_y
 _atom_site_fract_z
 _atom_site_occupancy
  Hf  Hf0  1  0.80238210  0.63297547  0.04070238  1
  Hf  Hf1  1  0.34211593  0.38045750  0.05840791  1
  Hf  Hf2  1  0.89246978  0.32010322  0.05959463  1
  Hf  Hf3  1  0.43518556  0.02653057  0.08038873  1
  Hf  Hf4  1  0.89533892  0.03417352  0.09243729  1
  Hf  Hf5  1  0.44938786  0.73280333  0.11501842  1
  Hf  Hf6  1  0.06009244  0.65695019  0.11949003  1
  Hf  Hf7  1  0.58500712  0.35535158  0.14013374  1
  Hf  Hf8  1  0.02506946  0.38791176  0.15537214  1
  Hf  Hf9  1  0.56479606  0.08665633  0.17647309  1
  Hf  Hf10  1  0.15263993  0.01591928  0.17594060  1
  Hf  Hf11  1  0.69305393  0.71916772  0.19691783  1
  Hf  Hf12  1  0.13846146  0.74637244  0.21480736  1
  Hf  Hf13  1  0.67729815  0.44589122  0.23515619  1
  Hf  Hf14  1  0.26908003  0.37334288  0.23552825  1
  Hf  Hf15  1  0.80976608  0.07280958  0.25612897  1
  Hf  Hf16  1  0.25232110  0.10049876  0.27294698  1
  Hf  Hf17  1  0.79334974  0.79999001  0.29391154  1
  Hf  Hf18  1  0.38540235  0.72773602  0.29458412  1
  Hf  Hf19  1  0.92621426  0.42682202  0.31493268  1
  Hf  Hf20  1  0.36790374  0.45553098  0.33212632  1
  Hf  Hf21  1  0.90871565  0.15461698  0.35247488  1
  Hf  Hf22  1  0.50076826  0.08236299  0.35314746  1
  Hf  Hf23  1  0.04179590  0.78185424  0.37411202  1
  Hf  Hf24  1  0.48435192  0.80954342  0.39093003  1
  Hf  Hf25  1  0.02503797  0.50901012  0.41153075  1
  Hf  Hf26  1  0.61681985  0.43646178  0.41190181  1
  Hf  Hf27  1  0.15565554  0.13598056  0.43225164  1
  Hf  Hf28  1  0.60106407  0.16318528  0.45014117  1
  Hf  Hf29  1  0.14147707  0.86643372  0.47111840  1
  Hf  Hf30  1  0.72932194  0.79569667  0.47058591  1
  Hf  Hf31  1  0.26904754  0.49444124  0.49168686  1
  Hf  Hf32  1  0.70911088  0.52700142  0.50692426  1
  Hf  Hf33  1  0.23402456  0.22540281  0.52756897  1
  Hf  Hf34  1  0.84473014  0.14954867  0.53203958  1
  Hf  Hf35  1  0.39877808  0.84817948  0.55462171  1
  Hf  Hf36  1  0.85893244  0.85582243  0.56667027  1
  Hf  Hf37  1  0.40164722  0.56224978  0.58746437  1
  Hf  Hf38  1  0.95200207  0.50189550  0.58865109  1
  Hf  Hf39  1  0.49173490  0.24937753  0.60635662  1
  O  O40  1  0.60208068  0.38273038  0.02953712  1
  O  O41  1  0.03243415  0.43174976  0.02572816  1
  O  O42  1  0.73272928  0.00293249  0.05501409  1
  O  O43  1  0.08864802  0.09813812  0.05950716  1
  O  O44  1  0.08077559  0.60295572  0.06384930  1
  O  O45  1  0.65314297  0.56789070  0.07303261  1
  O  O46  1  0.26821477  0.23491382  0.06808478  1
  O  O47  1  0.65086649  0.26092736  0.08888372  1
  O  O48  1  0.57899155  0.81210641  0.07015173  1
  O  O49  1  0.10257238  0.81258176  0.10095308  1
  O  O50  1  0.88272539  0.34802016  0.11463398  1
  O  O51  1  0.22934933  0.43352407  0.11724738  1
  O  O52  1  0.26417895  0.95819493  0.12045451  1
  O  O53  1  0.61452001  0.02848849  0.12285483  1
  O  O54  1  0.40418298  0.57138221  0.13001900  1
  O  O55  1  0.77847335  0.63021002  0.14081652  1
  O  O56  1  0.82017384  0.13235386  0.14992052  1
  O  O57  1  0.19826197  0.17919612  0.16703770  1
  O  O58  1  -0.01043793  0.71672824  0.17242495  1
  O  O59  1  0.34242782  0.78515745  0.17415925  1
  O  O60  1  0.37771106  0.31552191  0.17841247  1
  O  O61  1  0.72671732  0.39791968  0.18108476  1
  O  O62  1  0.51490719  0.92813448  0.18673006  1
  O  O63  1  0.89523158  0.96950392  0.20356176  1
  O  O64  1  0.93821314  0.49443238  0.20729490  1
  O  O65  1  0.31124951  0.53605798  0.22635215  1
  O  O66  1  0.10979725  0.06377245  0.23110764  1
  O  O67  1  0.45467010  0.14471778  0.23414944  1
  O  O68  1  0.49326474  0.67409847  0.23662559  1
  O  O69  1  0.83596070  0.75454118  0.23935413  1
  O  O70  1  0.63512258  0.28300811  0.24361754  1
  O  O71  1  0.00882443  0.32776858  0.26149088  1
  O  O72  1  0.05405554  0.84667500  0.26778540  1
  O  O73  1  0.42509229  0.89147837  0.28610950  1
  O  O74  1  0.22881420  0.41682318  0.29011170  1
  O  O75  1  0.56974775  0.49950071  0.29282307  1
  O  O76  1  0.60855962  0.02808484  0.29540428  1
  O  O77  1  0.94824291  0.11259785  0.29797392  1
  O  O78  1  0.75290418  0.63636125  0.30225355  1
  O  O79  1  0.12481281  0.68054658  0.32100713  1
  O  O80  1  0.16930519  0.20180642  0.32605187  1
  O  O81  1  0.54121382  0.24599175  0.34480545  1
  O  O82  1  0.34587509  0.76975515  0.34908508  1
  O  O83  1  0.68555738  0.85426816  0.35165472  1
  O  O84  1  0.72436925  0.38285229  0.35423593  1
  O  O85  1  0.06530280  0.46552982  0.35694730  1
  O  O86  1  0.86902571  0.99087463  0.36094950  1
  O  O87  1  0.24006246  0.03567800  0.37927360  1
  O  O88  1  0.28529257  0.55458442  0.38556812  1
  O  O89  1  0.65899542  0.59934489  0.40344146  1
  O  O90  1  0.45815730  0.12781182  0.40770487  1
  O  O91  1  0.80085226  0.20825453  0.41043341  1
  O  O92  1  0.83944790  0.73763522  0.41290956  1
  O  O93  1  0.18431975  0.81858055  0.41595136  1
  O  O94  1  0.98286849  0.34629502  0.42070585  1
  O  O95  1  0.35590486  0.38792062  0.43976410  1
  O  O96  1  0.39888542  0.91284908  0.44349724  1
  O  O97  1  0.77920981  0.95421852  0.46032894  1
  O  O98  1  0.56740068  0.48443332  0.46597424  1
  O  O99  1  0.91640594  0.56683109  0.46864653  1
  O  O100  1  0.95169018  0.09719555  0.47289975  1
  O  O101  1  0.30455493  0.16562476  0.47463405  1
  O  O102  1  0.09585603  0.70315688  0.48002130  1
  O  O103  1  0.47394416  0.74999914  0.49713748  1
  O  O104  1  0.51564365  0.25214298  0.50624248  1
  O  O105  1  0.88993402  0.31097079  0.51704000  1
  O  O106  1  0.67959799  0.85386451  0.52420317  1
  O  O107  1  0.02993805  0.92415807  0.52660449  1
  O  O108  1  0.06476867  0.44882893  0.52981162  1
  O  O109  1  0.41139161  0.53433284  0.53242502  1
  O  O110  1  0.19154562  0.06977024  0.54610492  1
  O  O111  1  0.71512645  0.07024659  0.57690727  1
  O  O112  1  0.64325051  0.62142564  0.55817528  1
  O  O113  1  0.02590223  0.64743918  0.57897422  1
  O  O114  1  0.64097503  0.31446230  0.57402639  1
  O  O115  1  0.21334141  0.27939728  0.58320970  1
  O  O116  1  0.20546998  0.78421488  0.58755084  1
  O  O117  1  0.56138772  0.87942051  0.59204491  1
  O  O118  1  0.26168385  0.45060324  0.62133084  1
  O  O119  1  0.69203732  0.49962162  0.61752088  1
