# Supplementary material for: Band Alignment of Oxides by Learnable Structural-Descriptor-Aided Neural Network and Transfer Learning
Source: J Am Chem Soc. 2024 Mar 28;146(14):9697–708. doi: 10.1021/jacs.3c13574 (PMC11009958; doi:10.1021/jacs.3c13574)
Supplement: Supplementary file 3 — ja3c13574_si_003.zip [file ja3c13574_si_003.zip › Data_S2/after_optimization/binary/1108.cif]

# generated using pymatgen
data_HfO2
_symmetry_space_group_name_H-M   'P 1'
_cell_length_a   6.79357469
_cell_length_b   11.60285817
_cell_length_c   37.24115781
_cell_angle_alpha   87.78692696
_cell_angle_beta   85.63218189
_cell_angle_gamma   55.51540822
_symmetry_Int_Tables_number   1
_chemical_formula_structural   HfO2
_chemical_formula_sum   'Hf40 O80'
_cell_volume   2412.63036236
_cell_formula_units_Z   40
loop_
 _symmetry_equiv_pos_site_id
 _symmetry_equiv_pos_as_xyz
  1  'x, y, z'
loop_
 _atom_site_type_symbol
 _atom_site_label
 _atom_site_symmetry_multiplicity
 _atom_site_fract_x
 _atom_site_fract_y
 _atom_site_fract_z
 _atom_site_occupancy
  Hf  Hf0  1  0.80701829  0.95684028  0.00599339  1
  Hf  Hf1  1  0.37040339  0.62246217  0.02813565  1
  Hf  Hf2  1  0.84472967  0.64759413  0.04285627  1
  Hf  Hf3  1  0.46345616  0.26736727  0.03697167  1
  Hf  Hf4  1  0.93793632  0.29948272  0.05838649  1
  Hf  Hf5  1  0.45510706  0.01940705  0.07959282  1
  Hf  Hf6  1  0.91890361  0.03618431  0.09906463  1
  Hf  Hf7  1  0.45054833  0.73791466  0.11907021  1
  Hf  Hf8  1  0.03755576  0.66834571  0.12019441  1
  Hf  Hf9  1  0.56182445  0.36796582  0.13598733  1
  Hf  Hf10  1  0.01720648  0.39321793  0.15383908  1
  Hf  Hf11  1  0.56126526  0.09208124  0.17636536  1
  Hf  Hf12  1  0.15150603  0.02254553  0.17771925  1
  Hf  Hf13  1  0.69159322  0.72065825  0.19818888  1
  Hf  Hf14  1  0.13555123  0.74908029  0.21514360  1
  Hf  Hf15  1  0.67694847  0.44489766  0.23336693  1
  Hf  Hf16  1  0.26754694  0.37385035  0.23472042  1
  Hf  Hf17  1  0.80676906  0.07514221  0.25678964  1
  Hf  Hf18  1  0.25185652  0.10251258  0.27393450  1
  Hf  Hf19  1  0.79056314  0.80197802  0.29412252  1
  Hf  Hf20  1  0.38591716  0.72744406  0.29411362  1
  Hf  Hf21  1  0.92462118  0.42690801  0.31430136  1
  Hf  Hf22  1  0.36970677  0.45427732  0.33144618  1
  Hf  Hf23  1  0.90892984  0.15556754  0.35351511  1
  Hf  Hf24  1  0.49952746  0.08452068  0.35486939  1
  Hf  Hf25  1  0.04091695  0.78033770  0.37309186  1
  Hf  Hf26  1  0.48487723  0.80876035  0.39004672  1
  Hf  Hf27  1  0.02496093  0.50687031  0.41051632  1
  Hf  Hf28  1  0.61520506  0.43733097  0.41186910  1
  Hf  Hf29  1  0.15926073  0.13619581  0.43439673  1
  Hf  Hf30  1  0.61464133  0.16144610  0.45224904  1
  Hf  Hf31  1  0.13890146  0.86106103  0.46804047  1
  Hf  Hf32  1  0.72591366  0.79149082  0.46916494  1
  Hf  Hf33  1  0.25756101  0.49322044  0.48917175  1
  Hf  Hf34  1  0.72135999  0.50999452  0.50864066  1
  Hf  Hf35  1  0.23852829  0.22992928  0.52984937  1
  Hf  Hf36  1  0.71302402  0.26203275  0.55126410  1
  Hf  Hf37  1  0.33173381  0.88180998  0.54537654  1
  Hf  Hf38  1  0.80605260  0.90694104  0.56010443  1
  Hf  Hf39  1  0.36946002  0.57256887  0.58224075  1
  O  O40  1  0.44234104  0.09216817  0.02303724  1
  O  O41  1  0.73797029  0.14965256  0.99953501  1
  O  O42  1  0.16824832  0.78945123  -0.00149749  1
  O  O43  1  0.75268033  0.79083938  0.00707621  1
  O  O44  1  0.60537389  0.41096523  0.02562019  1
  O  O45  1  0.05899087  0.42734679  0.03080408  1
  O  O46  1  0.80205909  -0.02597503  0.05880206  1
  O  O47  1  0.10920314  0.08658262  0.06206986  1
  O  O48  1  0.14290388  0.61667150  0.06213246  1
  O  O49  1  0.54522728  0.65446121  0.06198483  1
  O  O50  1  0.27719959  0.23271880  0.07928261  1
  O  O51  1  0.66176987  0.25524695  0.08193051  1
  O  O52  1  0.70230623  0.78091313  0.08910411  1
  O  O53  1  0.09919139  0.82347193  0.10773235  1
  O  O54  1  0.85072487  0.37353515  0.10950199  1
  O  O55  1  0.20743512  0.45193403  0.12060590  1
  O  O56  1  0.27239618  0.96255554  0.12065906  1
  O  O57  1  0.61917908  0.03710188  0.12283995  1
  O  O58  1  0.40089873  0.57961686  0.12767351  1
  O  O59  1  0.77238890  0.62400540  0.14526196  1
  O  O60  1  0.82234995  0.14292332  0.14960024  1
  O  O61  1  0.19292842  0.18398293  0.16681315  1
  O  O62  1  0.98589795  0.71950549  0.17329874  1
  O  O63  1  0.33652022  0.79293807  0.17563307  1
  O  O64  1  0.37902874  0.31639828  0.17763771  1
  O  O65  1  0.71360221  0.40269269  0.17841519  1
  O  O66  1  0.51494786  0.93126632  0.18680465  1
  O  O67  1  0.89190209  0.97520055  0.20341142  1
  O  O68  1  0.93637549  0.49226119  0.20737962  1
  O  O69  1  0.30836218  0.53798318  0.22615578  1
  O  O70  1  0.10872959  0.06612626  0.23201184  1
  O  O71  1  0.45277049  0.14593247  0.23451405  1
  O  O72  1  0.49223331  0.67409517  0.23656420  1
  O  O73  1  0.83642155  0.75547696  0.23994726  1
  O  O74  1  0.63519237  0.28329455  0.24280803  1
  O  O75  1  0.00671790  0.32766121  0.26133903  1
  O  O76  1  0.05221502  0.84910481  0.26778338  1
  O  O77  1  0.42506910  0.89184344  0.28557361  1
  O  O78  1  0.22960261  0.41561361  0.28952416  1
  O  O79  1  0.56916755  0.49983421  0.29203696  1
  O  O80  1  0.60731438  0.02958687  0.29620061  1
  O  O81  1  0.94687198  0.11380880  0.29871059  1
  O  O82  1  0.75141319  0.63757783  0.30266065  1
  O  O83  1  0.12426652  0.68031885  0.32045192  1
  O  O84  1  0.16976039  0.20176000  0.32689429  1
  O  O85  1  0.54127862  0.24612424  0.34542678  1
  O  O86  1  0.34004176  0.77394750  0.34828836  1
  O  O87  1  0.68424522  0.85532208  0.35167165  1
  O  O88  1  0.72371343  0.38348216  0.35372201  1
  O  O89  1  0.06774059  0.46329804  0.35622357  1
  O  O90  1  0.86810915  0.99143871  0.36208225  1
  O  O91  1  0.24010136  0.03716236  0.38085372  1
  O  O92  1  0.28457009  0.55421811  0.38482365  1
  O  O93  1  0.66151187  0.59814910  0.40142888  1
  O  O94  1  0.46288368  0.12671104  0.40982241  1
  O  O95  1  0.79744050  0.21301543  0.41059909  1
  O  O96  1  0.83994023  0.73647679  0.41260265  1
  O  O97  1  0.19056115  0.80992214  0.41493532  1
  O  O98  1  0.98355299  0.34542665  0.42141715  1
  O  O99  1  0.35411618  0.38648775  0.43863516  1
  O  O100  1  0.40407884  0.90541336  0.44297221  1
  O  O101  1  0.77554311  0.94979759  0.46057062  1
  O  O102  1  0.55729126  0.49229282  0.46539481  1
  O  O103  1  0.90407160  0.56684553  0.46757612  1
  O  O104  1  0.96903632  0.07746770  0.46762943  1
  O  O105  1  0.32572444  0.15588934  0.47873287  1
  O  O106  1  0.07728305  0.70592471  0.48049576  1
  O  O107  1  0.47414691  0.74849673  0.49912716  1
  O  O108  1  0.51468258  0.27416278  0.50630838  1
  O  O109  1  0.89927525  0.29668139  0.50894985  1
  O  O110  1  0.63124908  0.87493285  0.52625380  1
  O  O111  1  0.03356022  0.91271214  0.52610600  1
  O  O112  1  0.06724959  0.44282983  0.52616809  1
  O  O113  1  0.37439652  0.55540119  0.52943162  1
  O  O114  1  0.11749518  0.10205415  0.55742880  1
  O  O115  1  0.57110907  0.11844565  0.56261804  1
  O  O116  1  0.42380085  0.73856594  0.58115625  1
  O  O117  1  0.00822754  0.73993895  0.58973264  1
  O  O118  1  0.43852881  0.37975453  0.58870281  1
  O  O119  1  0.73413494  0.43723062  0.56519306  1
