# Supplementary material for: Band Alignment of Oxides by Learnable Structural-Descriptor-Aided Neural Network and Transfer Learning
Source: J Am Chem Soc. 2024 Mar 28;146(14):9697–708. doi: 10.1021/jacs.3c13574 (PMC11009958; doi:10.1021/jacs.3c13574)
Supplement: Supplementary file 3 — ja3c13574_si_003.zip [file ja3c13574_si_003.zip › Data_S2/after_optimization/binary/1109.cif]

# generated using pymatgen
data_HfO2
_symmetry_space_group_name_H-M   'P 1'
_cell_length_a   10.84692095
_cell_length_b   11.60285817
_cell_length_c   38.21884522
_cell_angle_alpha   94.69840806
_cell_angle_beta   96.53863716
_cell_angle_gamma   38.58673800
_symmetry_Int_Tables_number   1
_chemical_formula_structural   HfO2
_chemical_formula_sum   'Hf48 O96'
_cell_volume   2980.30801577
_cell_formula_units_Z   48
loop_
 _symmetry_equiv_pos_site_id
 _symmetry_equiv_pos_as_xyz
  1  'x, y, z'
loop_
 _atom_site_type_symbol
 _atom_site_label
 _atom_site_symmetry_multiplicity
 _atom_site_fract_x
 _atom_site_fract_y
 _atom_site_fract_z
 _atom_site_occupancy
  Hf  Hf0  1  0.39834102  0.21243277  0.04385594  1
  Hf  Hf1  1  0.94103732  0.68258434  0.04945880  1
  Hf  Hf2  1  0.51517960  0.78288519  0.05253689  1
  Hf  Hf3  1  0.07029669  0.25940796  0.05877805  1
  Hf  Hf4  1  0.62281943  0.47748048  0.08491601  1
  Hf  Hf5  1  0.16842347  0.91324440  0.08658908  1
  Hf  Hf6  1  0.79499250  0.02916996  0.09549211  1
  Hf  Hf7  1  0.32677727  0.48784873  0.10497388  1
  Hf  Hf8  1  0.86605168  0.70167362  0.13305089  1
  Hf  Hf9  1  0.40871888  0.16074076  0.14143503  1
  Hf  Hf10  1  0.02348313  0.26286449  0.14500855  1
  Hf  Hf11  1  0.55726109  0.72785215  0.15482552  1
  Hf  Hf12  1  0.10992988  0.93947695  0.17924390  1
  Hf  Hf13  1  0.64718392  0.39682997  0.18761920  1
  Hf  Hf14  1  0.26528114  0.50060366  0.19264551  1
  Hf  Hf15  1  0.80285935  0.96054441  0.19956637  1
  Hf  Hf16  1  0.34622250  0.17710688  0.22825663  1
  Hf  Hf17  1  0.88317081  0.63819514  0.23568281  1
  Hf  Hf18  1  0.50033019  0.74114394  0.24136451  1
  Hf  Hf19  1  0.03673749  0.20105105  0.24803754  1
  Hf  Hf20  1  0.58396869  0.41607864  0.27557520  1
  Hf  Hf21  1  0.11972928  0.87673882  0.28278213  1
  Hf  Hf22  1  0.73918042  0.97884009  0.28816533  1
  Hf  Hf23  1  0.27495038  0.43960503  0.29536954  1
  Hf  Hf24  1  0.82028762  0.65563297  0.32367746  1
  Hf  Hf25  1  0.35605758  0.11639791  0.33088267  1
  Hf  Hf26  1  0.97550872  0.21849918  0.33626587  1
  Hf  Hf27  1  0.51126931  0.67915936  0.34347180  1
  Hf  Hf28  1  0.05850051  0.89418695  0.37100946  1
  Hf  Hf29  1  0.59490781  0.35409406  0.37768349  1
  Hf  Hf30  1  0.21206819  0.45704386  0.38336519  1
  Hf  Hf31  1  0.74901550  0.91813112  0.39079037  1
  Hf  Hf32  1  0.29237865  0.13469359  0.41948063  1
  Hf  Hf33  1  0.82995686  0.59463434  0.42640249  1
  Hf  Hf34  1  0.44805408  0.69840803  0.43142880  1
  Hf  Hf35  1  0.98530812  0.15576105  0.43980310  1
  Hf  Hf36  1  0.53797691  0.36738585  0.46422148  1
  Hf  Hf37  1  0.07175487  0.83237351  0.47403845  1
  Hf  Hf38  1  0.68651912  0.93449724  0.47761297  1
  Hf  Hf39  1  0.22918632  0.39356438  0.48599711  1
  Hf  Hf40  1  0.76846073  0.60738927  0.51407312  1
  Hf  Hf41  1  0.30024550  0.06606804  0.52355489  1
  Hf  Hf42  1  0.92681453  0.18199360  0.53245892  1
  Hf  Hf43  1  0.47241857  0.61775752  0.53413199  1
  Hf  Hf44  1  0.02494131  0.83583004  0.56026995  1
  Hf  Hf45  1  0.58005840  0.31235281  0.56651011  1
  Hf  Hf46  1  0.15420168  0.41265466  0.56958920  1
  Hf  Hf47  1  0.69689698  0.88280523  0.57519206  1
  O  O48  1  0.41224263  0.68461560  0.04741018  1
  O  O49  1  0.38396700  0.04955159  0.04139875  1
  O  O50  1  0.70380193  0.97086313  0.04020058  1
  O  O51  1  0.19810593  0.00999472  0.04778957  1
  O  O52  1  0.24919720  0.48534881  0.04974866  1
  O  O53  1  0.76521573  0.49107514  0.04838159  1
  O  O54  1  0.08027045  0.41595495  0.03516009  1
  O  O55  1  0.97243923  0.94877127  0.06037116  1
  O  O56  1  0.76706485  0.71770883  0.07769803  1
  O  O57  1  0.61003802  0.30613484  0.08608993  1
  O  O58  1  0.94614289  0.23154105  0.09370531  1
  O  O59  1  0.46738525  0.20676212  0.09510411  1
  O  O60  1  0.50399163  0.74086779  0.10055019  1
  O  O61  1  -0.00172899  0.72794450  0.09754504  1
  O  O62  1  0.34003487  0.65166530  0.10530271  1
  O  O63  1  0.19212906  0.22749391  0.10726377  1
  O  O64  1  0.98121393  -0.00614267  0.12837004  1
  O  O65  1  0.86037315  0.53481980  0.14273337  1
  O  O66  1  0.19134589  0.46292684  0.14023171  1
  O  O67  1  0.69777789  0.45553481  0.14266679  1
  O  O68  1  0.73375994  0.97131415  0.14244893  1
  O  O69  1  0.23805239  0.96647540  0.14476954  1
  O  O70  1  0.57075931  0.89294375  0.14440395  1
  O  O71  1  0.45561625  0.42485160  0.15604443  1
  O  O72  1  0.23518650  0.21069471  0.17661100  1
  O  O73  1  0.10136934  0.76916461  0.18625366  1
  O  O74  1  0.43037238  0.69842065  0.18931225  1
  O  O75  1  0.93747426  0.69088547  0.18967019  1
  O  O76  1  0.96980616  0.21179316  0.19067017  1
  O  O77  1  0.47982272  0.20011189  0.19238525  1
  O  O78  1  0.81592626  0.12573860  0.19335453  1
  O  O79  1  0.67308107  0.69161770  0.20516904  1
  O  O80  1  0.46959607  0.45390875  0.22416187  1
  O  O81  1  0.33546802  0.01114804  0.23654148  1
  O  O82  1  0.66795590  0.93802926  0.23624269  1
  O  O83  1  0.17444669  0.93057705  0.23756614  1
  O  O84  1  0.20930978  0.44821152  0.23794601  1
  O  O85  1  0.71598682  0.44040773  0.23989566  1
  O  O86  1  0.04755843  0.36804547  0.23990052  1
  O  O87  1  0.91610975  0.92181354  0.25116796  1
  O  O88  1  0.70881301  0.69092243  0.27260908  1
  O  O89  1  0.57407902  0.24873266  0.28340327  1
  O  O90  1  0.90470742  0.17678425  0.28399813  1
  O  O91  1  0.41165934  0.16930921  0.28544690  1
  O  O92  1  0.44617675  0.68707068  0.28619751  1
  O  O93  1  0.95431114  0.67873592  0.28748660  1
  O  O94  1  0.28584375  0.60600146  0.28736387  1
  O  O95  1  0.14917852  0.16567058  0.29942098  1
  O  O96  1  0.94605948  0.92956742  0.31962702  1
  O  O97  1  0.80939425  0.48923654  0.33168413  1
  O  O98  1  0.14092686  0.41650208  0.33156040  1
  O  O99  1  0.64906125  0.40816732  0.33285049  1
  O  O100  1  0.68357866  0.92592879  0.33360010  1
  O  O101  1  0.19053058  0.91845375  0.33504887  1
  O  O102  1  0.52115898  0.84650534  0.33564473  1
  O  O103  1  0.38642499  0.40431557  0.34643892  1
  O  O104  1  0.17912825  0.17342446  0.36788004  1
  O  O105  1  0.04767957  0.72719253  0.37914748  1
  O  O106  1  0.37925118  0.65483027  0.37915134  1
  O  O107  1  0.88592822  0.64702648  0.38110199  1
  O  O108  1  0.92079131  0.16466095  0.38148086  1
  O  O109  1  0.42728210  0.15720874  0.38280531  1
  O  O110  1  0.75977098  0.08409096  0.38250652  1
  O  O111  1  0.62564293  0.64133025  0.39488613  1
  O  O112  1  0.42215793  0.40362130  0.41387896  1
  O  O113  1  0.27931274  0.96950040  0.42569347  1
  O  O114  1  0.61541528  0.89512611  0.42666175  1
  O  O115  1  0.12543184  0.88344484  0.42837783  1
  O  O116  1  0.15776374  0.40435253  0.42937681  1
  O  O117  1  0.66486562  0.39681735  0.42973575  1
  O  O118  1  0.99386866  0.32607339  0.43279434  1
  O  O119  1  0.86005150  0.88454329  0.44243700  1
  O  O120  1  0.63962175  0.67038640  0.46300357  1
  O  O121  1  0.52447869  0.20229425  0.47464405  1
  O  O122  1  0.85718561  0.12876260  0.47427746  1
  O  O123  1  0.36147806  0.12392385  0.47659907  1
  O  O124  1  0.39746011  0.63970319  0.47638021  1
  O  O125  1  0.90389211  0.63231116  0.47881629  1
  O  O126  1  0.23486485  0.56041820  0.47631463  1
  O  O127  1  0.11402407  0.10138067  0.49067796  1
  O  O128  1  0.90310894  0.86774409  0.51178423  1
  O  O129  1  0.75520313  0.44357270  0.51374529  1
  O  O130  1  0.09696699  0.36729350  0.52150196  1
  O  O131  1  0.59124737  0.35437121  0.51849781  1
  O  O132  1  0.62785275  0.88847588  0.52394289  1
  O  O133  1  0.14909511  0.86369695  0.52534269  1
  O  O134  1  0.48519998  0.78910316  0.53295807  1
  O  O135  1  0.32817315  0.37752917  0.54134997  1
  O  O136  1  0.12279877  0.14646673  0.55867684  1
  O  O137  1  0.01496755  0.67928305  0.58388791  1
  O  O138  1  0.33002227  0.60416286  0.57066541  1
  O  O139  1  0.84604080  0.60988919  0.56929934  1
  O  O140  1  0.89713207  0.08524328  0.57125743  1
  O  O141  1  0.39143707  0.12437587  0.57884742  1
  O  O142  1  0.71127100  0.04568641  0.57764925  1
  O  O143  1  0.68299537  0.41062240  0.57163782  1
