# Supplementary material for: Band Alignment of Oxides by Learnable Structural-Descriptor-Aided Neural Network and Transfer Learning
Source: J Am Chem Soc. 2024 Mar 28;146(14):9697–708. doi: 10.1021/jacs.3c13574 (PMC11009958; doi:10.1021/jacs.3c13574)
Supplement: Supplementary file 3 — ja3c13574_si_003.zip [file ja3c13574_si_003.zip › Data_S2/after_optimization/binary/111.cif]

# generated using pymatgen
data_BeO
_symmetry_space_group_name_H-M   'P 1'
_cell_length_a   2.69061200
_cell_length_b   4.61300600
_cell_length_c   36.90404800
_cell_angle_alpha   90.00000000
_cell_angle_beta   90.00000000
_cell_angle_gamma   90.00000000
_symmetry_Int_Tables_number   1
_chemical_formula_structural   BeO
_chemical_formula_sum   'Be18 O18'
_cell_volume   458.04600616
_cell_formula_units_Z   18
loop_
 _symmetry_equiv_pos_site_id
 _symmetry_equiv_pos_as_xyz
  1  'x, y, z'
loop_
 _atom_site_type_symbol
 _atom_site_label
 _atom_site_symmetry_multiplicity
 _atom_site_fract_x
 _atom_site_fract_y
 _atom_site_fract_z
 _atom_site_occupancy
  Be  Be0  1  0.50000000  0.09378054  0.11038240  1
  Be  Be1  1  0.50000000  0.67938535  0.13947404  1
  Be  Be2  1  0.00000000  0.34482137  0.16589654  1
  Be  Be3  1  0.00000000  0.68608426  0.20841438  1
  Be  Be4  1  0.50000000  0.17342549  0.22765008  1
  Be  Be5  1  0.50000000  0.83152508  0.27169355  1
  Be  Be6  1  0.00000000  0.33236146  0.29040413  1
  Be  Be7  1  0.00000000  0.67435962  0.33424961  1
  Be  Be8  1  0.50000000  0.17345658  0.35311525  1
  Be  Be9  1  0.50000000  0.82654342  0.39688475  1
  Be  Be10  1  0.00000000  0.32564038  0.41575039  1
  Be  Be11  1  0.00000000  0.66763854  0.45959587  1
  Be  Be12  1  0.50000000  0.16847492  0.47830645  1
  Be  Be13  1  0.50000000  0.82657451  0.52234992  1
  Be  Be14  1  0.00000000  0.31391574  0.54158562  1
  Be  Be15  1  0.00000000  0.65517863  0.58410346  1
  Be  Be16  1  0.50000000  0.32061465  0.61052596  1
  Be  Be17  1  0.50000000  0.90621946  0.63961660  1
  O  O18  1  0.50000000  0.80147840  0.10112782  1
  O  O19  1  0.50000000  0.29308095  0.14234209  1
  O  O20  1  0.00000000  0.70775080  0.16473138  1
  O  O21  1  0.00000000  0.30796250  0.20949524  1
  O  O22  1  0.50000000  0.81196453  0.22684278  1
  O  O23  1  0.50000000  0.19626895  0.27283761  1
  O  O24  1  0.00000000  0.69502679  0.28913937  1
  O  O25  1  0.00000000  0.31130056  0.33571131  1
  O  O26  1  0.50000000  0.81076491  0.35161829  1
  O  O27  1  0.50000000  0.18923509  0.39838171  1
  O  O28  1  0.00000000  0.68869944  0.41428869  1
  O  O29  1  0.00000000  0.30497321  0.46086063  1
  O  O30  1  0.50000000  0.80373105  0.47716239  1
  O  O31  1  0.50000000  0.18803547  0.52315722  1
  O  O32  1  0.00000000  0.69203750  0.54050476  1
  O  O33  1  0.00000000  0.29224920  0.58526862  1
  O  O34  1  0.50000000  0.70691905  0.60765791  1
  O  O35  1  0.50000000  0.19852160  0.64887218  1
