# Supplementary material for: Band Alignment of Oxides by Learnable Structural-Descriptor-Aided Neural Network and Transfer Learning
Source: J Am Chem Soc. 2024 Mar 28;146(14):9697–708. doi: 10.1021/jacs.3c13574 (PMC11009958; doi:10.1021/jacs.3c13574)
Supplement: Supplementary file 3 — ja3c13574_si_003.zip [file ja3c13574_si_003.zip › Data_S2/after_optimization/binary/1110.cif]

# generated using pymatgen
data_HfO2
_symmetry_space_group_name_H-M   'P 1'
_cell_length_a   10.84692095
_cell_length_b   11.60285817
_cell_length_c   38.21884522
_cell_angle_alpha   94.69840806
_cell_angle_beta   96.53863716
_cell_angle_gamma   38.58673800
_symmetry_Int_Tables_number   1
_chemical_formula_structural   HfO2
_chemical_formula_sum   'Hf48 O96'
_cell_volume   2980.30801577
_cell_formula_units_Z   48
loop_
 _symmetry_equiv_pos_site_id
 _symmetry_equiv_pos_as_xyz
  1  'x, y, z'
loop_
 _atom_site_type_symbol
 _atom_site_label
 _atom_site_symmetry_multiplicity
 _atom_site_fract_x
 _atom_site_fract_y
 _atom_site_fract_z
 _atom_site_occupancy
  Hf  Hf0  1  0.44426080  0.45475291  0.02507255  1
  Hf  Hf1  1  0.80593644  0.04361945  0.01408882  1
  Hf  Hf2  1  0.38715417  0.22372698  0.04202795  1
  Hf  Hf3  1  0.90384284  0.68630358  0.04788286  1
  Hf  Hf4  1  0.53906008  0.78973589  0.04976753  1
  Hf  Hf5  1  0.06452734  0.25054966  0.04794273  1
  Hf  Hf6  1  0.63268407  0.48244535  0.08648338  1
  Hf  Hf7  1  0.17133483  0.92713935  0.09122397  1
  Hf  Hf8  1  0.78885055  0.02323621  0.09858079  1
  Hf  Hf9  1  0.30459582  0.50657584  0.10569747  1
  Hf  Hf10  1  0.86259485  0.70670706  0.13537136  1
  Hf  Hf11  1  0.39508826  0.16786743  0.14016900  1
  Hf  Hf12  1  0.02481845  0.26585484  0.14365084  1
  Hf  Hf13  1  0.55516633  0.73086114  0.15437025  1
  Hf  Hf14  1  0.10435284  0.94355156  0.17999910  1
  Hf  Hf15  1  0.64519777  0.40030867  0.18770716  1
  Hf  Hf16  1  0.26367968  0.50191204  0.19316301  1
  Hf  Hf17  1  0.79613118  0.96598561  0.20046560  1
  Hf  Hf18  1  0.34452244  0.17948832  0.22817791  1
  Hf  Hf19  1  0.88086271  0.63944652  0.23617872  1
  Hf  Hf20  1  0.49917675  0.74249812  0.24117878  1
  Hf  Hf21  1  0.03544088  0.20231795  0.24742523  1
  Hf  Hf22  1  0.58258333  0.41727480  0.27565822  1
  Hf  Hf23  1  0.11908710  0.87746473  0.28294414  1
  Hf  Hf24  1  0.73805590  0.97967827  0.28848486  1
  Hf  Hf25  1  0.27455967  0.43986820  0.29576978  1
  Hf  Hf26  1  0.82170112  0.65482405  0.32400277  1
  Hf  Hf27  1  0.35796625  0.11464488  0.33025022  1
  Hf  Hf28  1  0.97628029  0.21769648  0.33525028  1
  Hf  Hf29  1  0.51262056  0.67765468  0.34325009  1
  Hf  Hf30  1  0.06101182  0.89115739  0.37096240  1
  Hf  Hf31  1  0.59346332  0.35523096  0.37826599  1
  Hf  Hf32  1  0.21194523  0.45683433  0.38372184  1
  Hf  Hf33  1  0.75279016  0.91359144  0.39142890  1
  Hf  Hf34  1  0.30197667  0.12628186  0.41705775  1
  Hf  Hf35  1  0.83232355  0.59128716  0.42777716  1
  Hf  Hf36  1  0.46205474  0.68927557  0.43126000  1
  Hf  Hf37  1  0.99454715  0.15043494  0.43605664  1
  Hf  Hf38  1  0.55254718  0.35056716  0.46573053  1
  Hf  Hf39  1  0.06829245  0.83390679  0.47284721  1
  Hf  Hf40  1  0.68580817  0.93000365  0.48020503  1
  Hf  Hf41  1  0.22445893  0.37469765  0.48494562  1
  Hf  Hf42  1  0.79261466  0.60659234  0.52348527  1
  Hf  Hf43  1  0.31808292  0.06740711  0.52166047  1
  Hf  Hf44  1  0.95330016  0.17083942  0.52354614  1
  Hf  Hf45  1  0.46998883  0.63341602  0.52940105  1
  Hf  Hf46  1  0.05120656  0.81352355  0.55734018  1
  Hf  Hf47  1  0.41288220  0.40239009  0.54635545  1
  O  O48  1  0.02495182  0.26518057  -0.00133842  1
  O  O49  1  0.49782084  0.24087056  0.00312566  1
  O  O50  1  0.72180171  0.26005714  0.00790246  1
  O  O51  1  0.71425339  0.73562124  0.01571539  1
  O  O52  1  0.42928774  0.62841640  0.03985317  1
  O  O53  1  0.38539008  0.05832532  0.04366277  1
  O  O54  1  0.72170017  0.97541278  0.04604475  1
  O  O55  1  0.23034829  0.97357987  0.04913156  1
  O  O56  1  0.21384606  0.53551838  0.04511766  1
  O  O57  1  0.76004024  0.50346610  0.05608568  1
  O  O58  1  0.09789641  0.41251213  0.05025613  1
  O  O59  1  0.96769574  0.96203525  0.05937704  1
  O  O60  1  0.73378888  0.75615280  0.08473613  1
  O  O61  1  0.58379330  0.32687787  0.07527427  1
  O  O62  1  0.94349267  0.22310331  0.09357513  1
  O  O63  1  0.46094035  0.22580290  0.09493859  1
  O  O64  1  0.48833797  0.74721678  0.09893951  1
  O  O65  1  -0.00945963  0.73573114  0.09909645  1
  O  O66  1  0.32885233  0.66130942  0.10361954  1
  O  O67  1  0.20081321  0.20888780  0.10849652  1
  O  O68  1  0.96617481  0.00613829  0.12848624  1
  O  O69  1  0.85386264  0.53986983  0.14191617  1
  O  O70  1  0.18623898  0.46759057  0.14108842  1
  O  O71  1  0.69555996  0.45782605  0.14276493  1
  O  O72  1  0.72390403  0.98065785  0.14292733  1
  O  O73  1  0.23338603  0.96818388  0.14517597  1
  O  O74  1  0.56936410  0.89694403  0.14928255  1
  O  O75  1  0.45289986  0.42950279  0.15489063  1
  O  O76  1  0.22272611  0.22543793  0.17727106  1
  O  O77  1  0.09519391  0.77327503  0.18547930  1
  O  O78  1  0.42669077  0.70173252  0.18901015  1
  O  O79  1  0.93625646  0.69417026  0.19115907  1
  O  O80  1  0.96696474  0.21394076  0.19042829  1
  O  O81  1  0.47539458  0.20475622  0.19270517  1
  O  O82  1  0.81039928  0.13040521  0.19423894  1
  O  O83  1  0.67802214  0.68318847  0.20526049  1
  O  O84  1  0.46465829  0.46006245  0.22408173  1
  O  O85  1  0.33329197  0.01227474  0.23490202  1
  O  O86  1  0.66567182  0.94005543  0.23654223  1
  O  O87  1  0.17277422  0.93109449  0.23746218  1
  O  O88  1  0.20775482  0.45048114  0.23853808  1
  O  O89  1  0.71420022  0.44193226  0.23992988  1
  O  O90  1  0.04788545  0.36903753  0.24141492  1
  O  O91  1  0.91628099  0.92102905  0.25148470  1
  O  O92  1  0.70239082  0.69865207  0.27284944  1
  O  O93  1  0.57214786  0.25017417  0.28299714  1
  O  O94  1  0.90349956  0.17752923  0.28354329  1
  O  O95  1  0.41237901  0.16916362  0.28543576  1
  O  O96  1  0.44476299  0.68797838  0.28599224  1
  O  O97  1  0.95364344  0.67961377  0.28788471  1
  O  O98  1  0.28499514  0.60696883  0.28843186  1
  O  O99  1  0.15475218  0.15849093  0.29857956  1
  O  O100  1  0.94086201  0.93611395  0.31994430  1
  O  O101  1  0.80925755  0.48810547  0.33001408  1
  O  O102  1  0.14294278  0.41521074  0.33149812  1
  O  O103  1  0.64938818  0.40666186  0.33289092  1
  O  O104  1  0.68436878  0.92604851  0.33396582  1
  O  O105  1  0.19147018  0.91708657  0.33488577  1
  O  O106  1  0.52385103  0.84486826  0.33652698  1
  O  O107  1  0.39248471  0.39708055  0.34734727  1
  O  O108  1  0.17912086  0.17395453  0.36616851  1
  O  O109  1  0.04674372  0.72673779  0.37719006  1
  O  O110  1  0.38174842  0.65238678  0.37872283  1
  O  O111  1  0.89017826  0.64320224  0.38100071  1
  O  O112  1  0.92088654  0.16297274  0.38026893  1
  O  O113  1  0.43045223  0.15541048  0.38241885  1
  O  O114  1  0.76194909  0.08386797  0.38594970  1
  O  O115  1  0.63441689  0.63170507  0.39415794  1
  O  O116  1  0.40424314  0.42764021  0.41653837  1
  O  O117  1  0.28777890  0.96019897  0.42214645  1
  O  O118  1  0.62375597  0.88895812  0.42625203  1
  O  O119  1  0.13323897  0.87648515  0.42850167  1
  O  O120  1  0.16158304  0.39931695  0.42866307  1
  O  O121  1  0.67090402  0.38955243  0.43034058  1
  O  O122  1  0.00328036  0.31727317  0.42951283  1
  O  O123  1  0.89096819  0.85100471  0.44294276  1
  O  O124  1  0.65632979  0.64825520  0.46293248  1
  O  O125  1  0.52829067  0.19583358  0.46780946  1
  O  O126  1  0.86660263  0.12141186  0.47233155  1
  O  O127  1  0.36880503  0.10992622  0.47248949  1
  O  O128  1  0.39620165  0.63133910  0.47648941  1
  O  O129  1  0.91365033  0.63403969  0.47785387  1
  O  O130  1  0.27334970  0.53026513  0.49615473  1
  O  O131  1  0.12335412  0.10099020  0.48669287  1
  O  O132  1  0.88944726  0.89510775  0.51205196  1
  O  O133  1  0.75924659  0.44463087  0.52117287  1
  O  O134  1  0.09710276  0.35367690  0.51534232  1
  O  O135  1  0.64329694  0.32162462  0.52631134  1
  O  O136  1  0.62679471  0.88356313  0.52229644  1
  O  O137  1  0.13544283  0.88173022  0.52538425  1
  O  O138  1  0.47175292  0.79881768  0.52776623  1
  O  O139  1  0.42785526  0.22872660  0.53157583  1
  O  O140  1  0.14288961  0.12152176  0.55571361  1
  O  O141  1  0.13534129  0.59708586  0.56352654  1
  O  O142  1  0.35932216  0.61627244  0.56830234  1
  O  O143  1  0.83219118  0.59196243  0.57276742  1
