# Supplementary material for: Band Alignment of Oxides by Learnable Structural-Descriptor-Aided Neural Network and Transfer Learning
Source: J Am Chem Soc. 2024 Mar 28;146(14):9697–708. doi: 10.1021/jacs.3c13574 (PMC11009958; doi:10.1021/jacs.3c13574)
Supplement: Supplementary file 3 — ja3c13574_si_003.zip [file ja3c13574_si_003.zip › Data_S2/after_optimization/binary/1111.cif]

# generated using pymatgen
data_HfO2
_symmetry_space_group_name_H-M   'P 1'
_cell_length_a   5.32886800
_cell_length_b   11.60285817
_cell_length_c   37.39853887
_cell_angle_alpha   84.30237787
_cell_angle_beta   87.07740158
_cell_angle_gamma   98.48005703
_symmetry_Int_Tables_number   1
_chemical_formula_structural   HfO2
_chemical_formula_sum   'Hf38 O76'
_cell_volume   2270.71091479
_cell_formula_units_Z   38
loop_
 _symmetry_equiv_pos_site_id
 _symmetry_equiv_pos_as_xyz
  1  'x, y, z'
loop_
 _atom_site_type_symbol
 _atom_site_label
 _atom_site_symmetry_multiplicity
 _atom_site_fract_x
 _atom_site_fract_y
 _atom_site_fract_z
 _atom_site_occupancy
  Hf  Hf0  1  0.74431390  0.24909414  0.05472068  1
  Hf  Hf1  1  0.12782172  0.50393067  0.07922648  1
  Hf  Hf2  1  0.61347320  0.97243724  0.08785346  1
  Hf  Hf3  1  0.20590494  0.15038547  0.10238002  1
  Hf  Hf4  1  0.66022615  0.63295643  0.10545871  1
  Hf  Hf5  1  0.06506698  0.85414778  0.13457268  1
  Hf  Hf6  1  0.56010938  0.34758753  0.14944076  1
  Hf  Hf7  1  0.13059153  0.53410025  0.16548461  1
  Hf  Hf8  1  0.63147879  0.01163325  0.17607829  1
  Hf  Hf9  1  0.00590425  0.23904516  0.19992531  1
  Hf  Hf10  1  0.49805532  0.71834567  0.20780603  1
  Hf  Hf11  1  0.07370210  0.90456824  0.22720185  1
  Hf  Hf12  1  0.55951115  0.38676396  0.23843107  1
  Hf  Hf13  1  0.94209002  0.61382106  0.26226388  1
  Hf  Hf14  1  0.43225433  0.09348077  0.27212994  1
  Hf  Hf15  1  0.00562164  0.28078476  0.29087602  1
  Hf  Hf16  1  0.49745819  0.76197937  0.29943781  1
  Hf  Hf17  1  0.87990653  0.98761354  0.32468483  1
  Hf  Hf18  1  0.36908310  0.46911360  0.33483084  1
  Hf  Hf19  1  0.94341690  0.65588640  0.35266916  1
  Hf  Hf20  1  0.43259347  0.13738646  0.36281517  1
  Hf  Hf21  1  0.81504181  0.36302063  0.38806219  1
  Hf  Hf22  1  0.30687836  0.84421524  0.39662398  1
  Hf  Hf23  1  0.88024567  0.03151923  0.41537006  1
  Hf  Hf24  1  0.37040998  0.51117894  0.42523612  1
  Hf  Hf25  1  0.75298885  0.73823604  0.44906893  1
  Hf  Hf26  1  0.23879790  0.22043176  0.46029815  1
  Hf  Hf27  1  0.81444468  0.40665433  0.47969397  1
  Hf  Hf28  1  0.30659575  0.88595484  0.48757469  1
  Hf  Hf29  1  0.68102121  0.11336675  0.51142171  1
  Hf  Hf30  1  0.18190847  0.59089975  0.52201539  1
  Hf  Hf31  1  0.75239062  0.77741247  0.53805924  1
  Hf  Hf32  1  0.24743302  0.27085222  0.55292732  1
  Hf  Hf33  1  0.65227385  0.49204357  0.58204129  1
  Hf  Hf34  1  0.10659506  0.97461453  0.58511998  1
  Hf  Hf35  1  0.69902680  0.15256276  0.59964654  1
  Hf  Hf36  1  0.18467828  0.62106933  0.60827352  1
  Hf  Hf37  1  0.56818610  0.87590586  0.63277932  1
  O  O38  1  0.44587546  0.11650329  0.05711509  1
  O  O39  1  0.91870348  0.11244595  0.06495844  1
  O  O40  1  0.83764320  0.57247080  0.06200968  1
  O  O41  1  0.38514838  0.64454052  0.07089101  1
  O  O42  1  0.09714278  0.33768002  0.06059196  1
  O  O43  1  0.26957839  0.88350338  0.08737880  1
  O  O44  1  0.56786809  0.27728737  0.09878189  1
  O  O45  1  0.74615939  0.81939822  0.10223244  1
  O  O46  1  0.36748542  0.47647199  0.12281589  1
  O  O47  1  0.87104851  0.46873851  0.12581521  1
  O  O48  1  0.90078312  0.01801503  0.12829698  1
  O  O49  1  0.41218158  0.03390335  0.12984338  1
  O  O50  1  0.00776174  0.67643373  0.13711039  1
  O  O51  1  0.18896986  0.23958097  0.14730736  1
  O  O52  1  0.49089069  0.64335721  0.16022429  1
  O  O53  1  0.67420908  0.19426412  0.17147432  1
  O  O54  1  0.30667908  0.85980836  0.18117389  1
  O  O55  1  0.80403205  0.85201645  0.18474143  1
  O  O56  1  0.82621580  0.39671151  0.19168708  1
  O  O57  1  0.32198058  0.39137874  0.19265198  1
  O  O58  1  0.96111546  0.05780748  0.20375622  1
  O  O59  1  0.12860355  0.61375881  0.21216233  1
  O  O60  1  0.43681875  0.01312111  0.22491702  1
  O  O61  1  0.60944276  0.56847713  0.23346151  1
  O  O62  1  0.23965143  0.23174840  0.24594015  1
  O  O63  1  0.73912169  0.22746765  0.24780505  1
  O  O64  1  0.76718112  0.77188111  0.25193437  1
  O  O65  1  0.26595978  0.76791321  0.25341128  1
  O  O66  1  0.89028201  0.43183403  0.26678554  1
  O  O67  1  0.07081138  0.98423878  0.27492971  1
  O  O68  1  0.36831004  0.38898852  0.28776640  1
  O  O69  1  0.54957840  0.94348825  0.29610152  1
  O  O70  1  0.17651096  0.60748380  0.30797960  1
  O  O71  1  0.67402757  0.60314533  0.31004999  1
  O  O72  1  0.70050708  0.14663186  0.31496064  1
  O  O73  1  0.19890724  0.14225726  0.31677770  1
  O  O74  1  0.82728824  0.80616873  0.32857028  1
  O  O75  1  0.00609442  0.36011944  0.33824886  1
  O  O76  1  0.30640558  0.76488056  0.34925114  1
  O  O77  1  0.48521176  0.31883127  0.35892972  1
  O  O78  1  0.11359276  0.98274274  0.37072230  1
  O  O79  1  0.61199292  0.97836814  0.37253936  1
  O  O80  1  0.63847243  0.52185467  0.37745001  1
  O  O81  1  0.13598904  0.51751620  0.37952040  1
  O  O82  1  0.76292160  0.18151175  0.39139848  1
  O  O83  1  0.94418996  0.73601148  0.39973360  1
  O  O84  1  0.24168862  0.14076122  0.41257029  1
  O  O85  1  0.42221799  0.69316597  0.42071446  1
  O  O86  1  0.04654022  0.35708679  0.43408872  1
  O  O87  1  0.54531888  0.35311889  0.43556563  1
  O  O88  1  0.57337831  0.89753235  0.43969495  1
  O  O89  1  0.07284857  0.89325160  0.44155985  1
  O  O90  1  0.70305724  0.55652287  0.45403849  1
  O  O91  1  0.87568125  0.11187889  0.46258298  1
  O  O92  1  0.18389645  0.51124119  0.47533767  1
  O  O93  1  0.35138454  0.06719252  0.48374378  1
  O  O94  1  0.99051942  0.73362126  0.49484802  1
  O  O95  1  0.48628420  0.72828849  0.49581292  1
  O  O96  1  0.50846795  0.27298355  0.50275857  1
  O  O97  1  0.00582092  0.26519164  0.50632611  1
  O  O98  1  0.63829092  0.93073588  0.51602568  1
  O  O99  1  0.82160931  0.48164279  0.52727571  1
  O  O100  1  0.12353014  0.88541903  0.54019264  1
  O  O101  1  0.30473826  0.44856627  0.55038961  1
  O  O102  1  0.90031842  0.09109665  0.55765662  1
  O  O103  1  0.41171688  0.10698497  0.55920302  1
  O  O104  1  0.44145149  0.65626149  0.56168479  1
  O  O105  1  0.94501458  0.64852801  0.56468411  1
  O  O106  1  0.56634061  0.30560178  0.58526756  1
  O  O107  1  0.74463191  0.84771263  0.58871811  1
  O  O108  1  0.04292161  0.24149662  0.60012120  1
  O  O109  1  0.21535722  0.78731998  0.62690804  1
  O  O110  1  0.92735162  0.48045948  0.61660899  1
  O  O111  1  0.47485680  0.55252920  0.62549032  1
  O  O112  1  0.39379652  0.01255405  0.62254156  1
  O  O113  1  0.86662454  0.00849671  0.63038491  1
