# Supplementary material for: Band Alignment of Oxides by Learnable Structural-Descriptor-Aided Neural Network and Transfer Learning
Source: J Am Chem Soc. 2024 Mar 28;146(14):9697–708. doi: 10.1021/jacs.3c13574 (PMC11009958; doi:10.1021/jacs.3c13574)
Supplement: Supplementary file 3 — ja3c13574_si_003.zip [file ja3c13574_si_003.zip › Data_S2/after_optimization/binary/1112.cif]

# generated using pymatgen
data_HfO2
_symmetry_space_group_name_H-M   'P 1'
_cell_length_a   5.32886800
_cell_length_b   11.60285817
_cell_length_c   37.39853887
_cell_angle_alpha   84.30237787
_cell_angle_beta   87.07740158
_cell_angle_gamma   98.48005703
_symmetry_Int_Tables_number   1
_chemical_formula_structural   HfO2
_chemical_formula_sum   'Hf38 O76'
_cell_volume   2270.71091479
_cell_formula_units_Z   38
loop_
 _symmetry_equiv_pos_site_id
 _symmetry_equiv_pos_as_xyz
  1  'x, y, z'
loop_
 _atom_site_type_symbol
 _atom_site_label
 _atom_site_symmetry_multiplicity
 _atom_site_fract_x
 _atom_site_fract_y
 _atom_site_fract_z
 _atom_site_occupancy
  Hf  Hf0  1  0.72319604  0.59803625  0.02742520  1
  Hf  Hf1  1  0.24609653  0.77641399  0.04250045  1
  Hf  Hf2  1  0.75390858  0.25493732  0.05593705  1
  Hf  Hf3  1  0.16048643  0.48719679  0.07237932  1
  Hf  Hf4  1  0.60943250  0.96990370  0.07857636  1
  Hf  Hf5  1  0.20054206  0.15162656  0.10156570  1
  Hf  Hf6  1  0.68816637  0.64019702  0.11489633  1
  Hf  Hf7  1  0.06122372  0.86841711  0.13715771  1
  Hf  Hf8  1  0.56028092  0.34725881  0.14847894  1
  Hf  Hf9  1  0.12913859  0.53180558  0.16540000  1
  Hf  Hf10  1  0.62152525  0.01261334  0.17387141  1
  Hf  Hf11  1  0.00595963  0.23764910  0.19937757  1
  Hf  Hf12  1  0.49157520  0.72056165  0.21012028  1
  Hf  Hf13  1  0.06704242  0.90721142  0.22775595  1
  Hf  Hf14  1  0.55870230  0.38783580  0.23795909  1
  Hf  Hf15  1  0.93966984  0.61363784  0.26270921  1
  Hf  Hf16  1  0.43373626  0.09406843  0.27154149  1
  Hf  Hf17  1  0.00595433  0.28092203  0.29031999  1
  Hf  Hf18  1  0.49466980  0.76219567  0.30025216  1
  Hf  Hf19  1  0.88033020  0.98780433  0.32474784  1
  Hf  Hf20  1  0.36904567  0.46907797  0.33468001  1
  Hf  Hf21  1  0.94126374  0.65593157  0.35345851  1
  Hf  Hf22  1  0.43533016  0.13636216  0.36229079  1
  Hf  Hf23  1  0.81629770  0.36216420  0.38704091  1
  Hf  Hf24  1  0.30795758  0.84278858  0.39724405  1
  Hf  Hf25  1  0.88342480  0.02943835  0.41487972  1
  Hf  Hf26  1  0.36904037  0.51235090  0.42562243  1
  Hf  Hf27  1  0.75347475  0.73738666  0.45112859  1
  Hf  Hf28  1  0.24586141  0.21819442  0.45960000  1
  Hf  Hf29  1  0.81471908  0.40274119  0.47652106  1
  Hf  Hf30  1  0.31377628  0.88158289  0.48784229  1
  Hf  Hf31  1  0.68683363  0.10980298  0.51010367  1
  Hf  Hf32  1  0.17445794  0.59837344  0.52343430  1
  Hf  Hf33  1  0.76556750  0.78009630  0.54642364  1
  Hf  Hf34  1  0.21451357  0.26280321  0.55262068  1
  Hf  Hf35  1  0.62109142  0.49506268  0.56906295  1
  Hf  Hf36  1  0.12890347  0.97358601  0.58249955  1
  Hf  Hf37  1  0.65180396  0.15196375  0.59757480  1
  O  O38  1  -0.00425999  0.72777772  0.00428881  1
  O  O39  1  0.36528532  0.51344991  0.02340450  1
  O  O40  1  0.57009905  0.88750772  0.03284388  1
  O  O41  1  0.83532743  0.43772443  0.03878183  1
  O  O42  1  0.44551752  0.12189465  0.05743265  1
  O  O43  1  0.91846659  0.10558854  0.06291903  1
  O  O44  1  0.96061843  0.63507135  0.06957115  1
  O  O45  1  0.47080116  0.65595061  0.06699910  1
  O  O46  1  0.09687354  0.30838885  0.07794298  1
  O  O47  1  0.21598550  0.87300522  0.08395269  1
  O  O48  1  0.56583266  0.27263952  0.10074072  1
  O  O49  1  0.72110501  0.82198489  0.10834640  1
  O  O50  1  0.37272684  0.48690524  0.11962051  1
  O  O51  1  0.86786928  0.47731854  0.12360890  1
  O  O52  1  0.89849838  0.02442884  0.12881002  1
  O  O53  1  0.39406997  0.01524963  0.12700671  1
  O  O54  1  0.01957608  0.68599354  0.14148740  1
  O  O55  1  0.19906963  0.23638794  0.14967001  1
  O  O56  1  0.49356773  0.63867024  0.16336315  1
  O  O57  1  0.67444161  0.19492801  0.17096929  1
  O  O58  1  0.29842126  0.85935790  0.18276519  1
  O  O59  1  0.79585686  0.85349826  0.18506130  1
  O  O60  1  0.82682042  0.39768492  0.19063578  1
  O  O61  1  0.32365354  0.39521354  0.19173243  1
  O  O62  1  0.94817259  0.05677328  0.20406840  1
  O  O63  1  0.12802504  0.61143184  0.21279950  1
  O  O64  1  0.42989570  0.01589480  0.22403719  1
  O  O65  1  0.60788277  0.56966950  0.23408360  1
  O  O66  1  0.23968987  0.23304992  0.24539419  1
  O  O67  1  0.73777902  0.22898409  0.24760660  1
  O  O68  1  0.76211431  0.77268268  0.25239907  1
  O  O69  1  0.25960462  0.76857500  0.25443491  1
  O  O70  1  0.88709467  0.43200698  0.26685990  1
  O  O71  1  0.07097074  0.98521115  0.27523940  1
  O  O72  1  0.36684777  0.39034329  0.28721666  1
  O  O73  1  0.54993817  0.94382468  0.29586978  1
  O  O74  1  0.17415908  0.60723206  0.30847797  1
  O  O75  1  0.67239623  0.60372668  0.31034116  1
  O  O76  1  0.70260377  0.14627332  0.31465884  1
  O  O77  1  0.20084092  0.14276794  0.31652203  1
  O  O78  1  0.82506183  0.80617532  0.32913022  1
  O  O79  1  0.00815223  0.35965671  0.33778334  1
  O  O80  1  0.30402926  0.76478885  0.34976060  1
  O  O81  1  0.48790533  0.31799302  0.35814010  1
  O  O82  1  0.11539538  0.98142500  0.37056509  1
  O  O83  1  0.61288569  0.97731732  0.37260093  1
  O  O84  1  0.63722098  0.52101591  0.37739340  1
  O  O85  1  0.13531013  0.51695008  0.37960581  1
  O  O86  1  0.76711723  0.18033050  0.39091640  1
  O  O87  1  0.94510430  0.73410520  0.40096281  1
  O  O88  1  0.24697496  0.13856816  0.41220050  1
  O  O89  1  0.42682741  0.69322672  0.42093160  1
  O  O90  1  0.05134646  0.35478646  0.43326757  1
  O  O91  1  0.54817958  0.35231508  0.43436422  1
  O  O92  1  0.57914314  0.89650174  0.43993870  1
  O  O93  1  0.07657874  0.89064210  0.44223481  1
  O  O94  1  0.70055839  0.55507199  0.45403071  1
  O  O95  1  0.88143227  0.11132976  0.46163685  1
  O  O96  1  0.17593037  0.51361206  0.47532999  1
  O  O97  1  0.35542392  0.06400646  0.48351260  1
  O  O98  1  0.98093003  0.73475037  0.49799329  1
  O  O99  1  0.47650162  0.72557116  0.49618998  1
  O  O100  1  0.50713072  0.27268146  0.50139110  1
  O  O101  1  0.00227316  0.26309476  0.50537949  1
  O  O102  1  0.65389499  0.92801511  0.51665360  1
  O  O103  1  0.80916734  0.47736048  0.52425928  1
  O  O104  1  0.15901450  0.87699478  0.54104731  1
  O  O105  1  0.27812646  0.44161115  0.54705702  1
  O  O106  1  0.90419884  0.09404939  0.55800090  1
  O  O107  1  0.41438157  0.11492865  0.55542885  1
  O  O108  1  0.45653341  0.64441146  0.56208097  1
  O  O109  1  0.92948248  0.62810535  0.56756735  1
  O  O110  1  0.53967257  0.31227557  0.58621817  1
  O  O111  1  0.80490095  0.86249228  0.59215612  1
  O  O112  1  0.00971468  0.23655009  0.60159550  1
  O  O113  1  0.37925999  0.02222228  0.62071119  1
