# Supplementary material for: Band Alignment of Oxides by Learnable Structural-Descriptor-Aided Neural Network and Transfer Learning
Source: J Am Chem Soc. 2024 Mar 28;146(14):9697–708. doi: 10.1021/jacs.3c13574 (PMC11009958; doi:10.1021/jacs.3c13574)
Supplement: Supplementary file 3 — ja3c13574_si_003.zip [file ja3c13574_si_003.zip › Data_S2/after_optimization/binary/1113.cif]

# generated using pymatgen
data_HfO2
_symmetry_space_group_name_H-M   'P 1'
_cell_length_a   5.32886800
_cell_length_b   11.60285817
_cell_length_c   37.39853887
_cell_angle_alpha   84.30237787
_cell_angle_beta   87.07740158
_cell_angle_gamma   98.48005703
_symmetry_Int_Tables_number   1
_chemical_formula_structural   HfO2
_chemical_formula_sum   'Hf36 O72'
_cell_volume   2270.71091479
_cell_formula_units_Z   36
loop_
 _symmetry_equiv_pos_site_id
 _symmetry_equiv_pos_as_xyz
  1  'x, y, z'
loop_
 _atom_site_type_symbol
 _atom_site_label
 _atom_site_symmetry_multiplicity
 _atom_site_fract_x
 _atom_site_fract_y
 _atom_site_fract_z
 _atom_site_occupancy
  Hf  Hf0  1  0.27243414  0.76844972  0.04875233  1
  Hf  Hf1  1  0.77519533  0.25490510  0.05654656  1
  Hf  Hf2  1  0.10211163  0.48835780  0.07620018  1
  Hf  Hf3  1  0.62911387  0.97305637  0.08011498  1
  Hf  Hf4  1  0.21127041  0.15016524  0.10183731  1
  Hf  Hf5  1  0.67672091  0.63751903  0.11036303  1
  Hf  Hf6  1  0.05713324  0.86288634  0.13849385  1
  Hf  Hf7  1  0.54909951  0.34511646  0.14841015  1
  Hf  Hf8  1  0.12833275  0.53372526  0.16546462  1
  Hf  Hf9  1  0.62100615  0.01297370  0.17417962  1
  Hf  Hf10  1  0.00464519  0.23720143  0.19960946  1
  Hf  Hf11  1  0.49245296  0.71906352  0.20928492  1
  Hf  Hf12  1  0.06689036  0.90681797  0.22816982  1
  Hf  Hf13  1  0.55841567  0.38758900  0.23773698  1
  Hf  Hf14  1  0.94063139  0.61363814  0.26263202  1
  Hf  Hf15  1  0.43329323  0.09400416  0.27168336  1
  Hf  Hf16  1  0.00617405  0.28100921  0.29032561  1
  Hf  Hf17  1  0.49518132  0.76217881  0.29996393  1
  Hf  Hf18  1  0.87981868  0.98782119  0.32503607  1
  Hf  Hf19  1  0.36882595  0.46899079  0.33467439  1
  Hf  Hf20  1  0.94170677  0.65599584  0.35331664  1
  Hf  Hf21  1  0.43436861  0.13636186  0.36236798  1
  Hf  Hf22  1  0.81658433  0.36241100  0.38726302  1
  Hf  Hf23  1  0.30810964  0.84318203  0.39683018  1
  Hf  Hf24  1  0.88254704  0.03093648  0.41571508  1
  Hf  Hf25  1  0.37035481  0.51279857  0.42539054  1
  Hf  Hf26  1  0.75399385  0.73702630  0.45082038  1
  Hf  Hf27  1  0.24666725  0.21627474  0.45953538  1
  Hf  Hf28  1  0.82590049  0.40488354  0.47658985  1
  Hf  Hf29  1  0.31786676  0.88711366  0.48650615  1
  Hf  Hf30  1  0.69827909  0.11248097  0.51463697  1
  Hf  Hf31  1  0.16372959  0.59983476  0.52316269  1
  Hf  Hf32  1  0.74588613  0.77694363  0.54488502  1
  Hf  Hf33  1  0.27288837  0.26164220  0.54879982  1
  Hf  Hf34  1  0.59980467  0.49509490  0.56845344  1
  Hf  Hf35  1  0.10256586  0.98155028  0.57624767  1
  O  O36  1  0.58279581  0.88465451  0.03452065  1
  O  O37  1  0.88811579  0.42332629  0.03614086  1
  O  O38  1  0.45981055  0.11813586  0.05870327  1
  O  O39  1  0.94125663  0.10387537  0.06204293  1
  O  O40  1  0.94880678  0.64727558  0.06485989  1
  O  O41  1  0.42756000  0.62832519  0.06488761  1
  O  O42  1  0.09135312  0.30682997  0.08395470  1
  O  O43  1  0.24857180  0.86213506  0.08834804  1
  O  O44  1  0.56374543  0.27569709  0.10016118  1
  O  O45  1  0.73212911  0.81876454  0.10638250  1
  O  O46  1  0.35456677  0.48295381  0.12129454  1
  O  O47  1  0.85205509  0.47925649  0.12153197  1
  O  O48  1  0.89643391  0.02009187  0.12791346  1
  O  O49  1  0.39563875  0.01371692  0.12797288  1
  O  O50  1  0.00388275  0.68102154  0.14082469  1
  O  O51  1  0.20641276  0.22770430  0.15169067  1
  O  O52  1  0.48923422  0.64300693  0.16118070  1
  O  O53  1  0.68037998  0.19467333  0.17024379  1
  O  O54  1  0.29620283  0.85776433  0.18326082  1
  O  O55  1  0.79445313  0.85308880  0.18516995  1
  O  O56  1  0.82346605  0.39805529  0.18932226  1
  O  O57  1  0.31888203  0.39456488  0.19235091  1
  O  O58  1  0.94416087  0.05552627  0.20476855  1
  O  O59  1  0.13043053  0.61136725  0.21279455  1
  O  O60  1  0.42758185  0.01664817  0.22398568  1
  O  O61  1  0.61136875  0.56927646  0.23326967  1
  O  O62  1  0.23910257  0.23227670  0.24569691  1
  O  O63  1  0.73706503  0.22928975  0.24757299  1
  O  O64  1  0.76271020  0.77183174  0.25228814  1
  O  O65  1  0.26106539  0.76795031  0.25425624  1
  O  O66  1  0.88865946  0.43194096  0.26646949  1
  O  O67  1  0.07203431  0.98421354  0.27567510  1
  O  O68  1  0.36769764  0.39056938  0.28713766  1
  O  O69  1  0.55128744  0.94392055  0.29570577  1
  O  O70  1  0.17461479  0.60717204  0.30836630  1
  O  O71  1  0.67273366  0.60345770  0.31022692  1
  O  O72  1  0.70226634  0.14654230  0.31477308  1
  O  O73  1  0.20038521  0.14282796  0.31663370  1
  O  O74  1  0.82371256  0.80607945  0.32929423  1
  O  O75  1  0.00730236  0.35943062  0.33786234  1
  O  O76  1  0.30296569  0.76578646  0.34932490  1
  O  O77  1  0.48634054  0.31805904  0.35853051  1
  O  O78  1  0.11393461  0.98204969  0.37074376  1
  O  O79  1  0.61228980  0.97816826  0.37271186  1
  O  O80  1  0.63793497  0.52071025  0.37742701  1
  O  O81  1  0.13589743  0.51772330  0.37930309  1
  O  O82  1  0.76363125  0.18072354  0.39173033  1
  O  O83  1  0.94741815  0.73335183  0.40101432  1
  O  O84  1  0.24456947  0.13863275  0.41220545  1
  O  O85  1  0.43083913  0.69447373  0.42023145  1
  O  O86  1  0.05611797  0.35543512  0.43264909  1
  O  O87  1  0.55153395  0.35194471  0.43567774  1
  O  O88  1  0.58054687  0.89691120  0.43983005  1
  O  O89  1  0.07879717  0.89223567  0.44173918  1
  O  O90  1  0.69462002  0.55532667  0.45475621  1
  O  O91  1  0.88576578  0.10699307  0.46381930  1
  O  O92  1  0.16858724  0.52229570  0.47330933  1
  O  O93  1  0.37111725  0.06897846  0.48417531  1
  O  O94  1  0.97936125  0.73628308  0.49702712  1
  O  O95  1  0.47856609  0.72990813  0.49708654  1
  O  O96  1  0.52294491  0.27074351  0.50346803  1
  O  O97  1  0.02043323  0.26704619  0.50370546  1
  O  O98  1  0.64287089  0.93123546  0.51861750  1
  O  O99  1  0.81125457  0.47430291  0.52483882  1
  O  O100  1  0.12642820  0.88786494  0.53665196  1
  O  O101  1  0.28364688  0.44317003  0.54104530  1
  O  O102  1  0.94744000  0.12167481  0.56011239  1
  O  O103  1  0.42619322  0.10272442  0.56014011  1
  O  O104  1  0.43374337  0.64612463  0.56295707  1
  O  O105  1  0.91518945  0.63186414  0.56629673  1
  O  O106  1  0.48688421  0.32667371  0.58885914  1
  O  O107  1  0.79220419  0.86534549  0.59047935  1
