# Supplementary material for: Band Alignment of Oxides by Learnable Structural-Descriptor-Aided Neural Network and Transfer Learning
Source: J Am Chem Soc. 2024 Mar 28;146(14):9697–708. doi: 10.1021/jacs.3c13574 (PMC11009958; doi:10.1021/jacs.3c13574)
Supplement: Supplementary file 3 — ja3c13574_si_003.zip [file ja3c13574_si_003.zip › Data_S2/after_optimization/binary/1114.cif]

# generated using pymatgen
data_HfO2
_symmetry_space_group_name_H-M   'P 1'
_cell_length_a   5.32886800
_cell_length_b   11.60285817
_cell_length_c   37.39853887
_cell_angle_alpha   84.30237787
_cell_angle_beta   87.07740158
_cell_angle_gamma   98.48005703
_symmetry_Int_Tables_number   1
_chemical_formula_structural   HfO2
_chemical_formula_sum   'Hf36 O72'
_cell_volume   2270.71091479
_cell_formula_units_Z   36
loop_
 _symmetry_equiv_pos_site_id
 _symmetry_equiv_pos_as_xyz
  1  'x, y, z'
loop_
 _atom_site_type_symbol
 _atom_site_label
 _atom_site_symmetry_multiplicity
 _atom_site_fract_x
 _atom_site_fract_y
 _atom_site_fract_z
 _atom_site_occupancy
  Hf  Hf0  1  0.19037339  0.11000554  0.01548913  1
  Hf  Hf1  1  0.65660494  0.58944576  0.02761936  1
  Hf  Hf2  1  0.25964483  0.80484810  0.04293486  1
  Hf  Hf3  1  0.72952288  0.24849668  0.04180052  1
  Hf  Hf4  1  0.12301837  0.48626779  0.07172922  1
  Hf  Hf5  1  0.63182138  0.96674888  0.08542130  1
  Hf  Hf6  1  0.20107549  0.15933397  0.10186830  1
  Hf  Hf7  1  0.68765706  0.63922294  0.11408320  1
  Hf  Hf8  1  0.06621980  0.86663018  0.13990942  1
  Hf  Hf9  1  0.55938451  0.34319735  0.14432291  1
  Hf  Hf10  1  0.13581865  0.53026292  0.16460212  1
  Hf  Hf11  1  0.62203954  0.01366748  0.17544625  1
  Hf  Hf12  1  0.00668451  0.23935018  0.19920870  1
  Hf  Hf13  1  0.49413474  0.71891088  0.21018951  1
  Hf  Hf14  1  0.06829559  0.90729978  0.22903133  1
  Hf  Hf15  1  0.56003652  0.38662897  0.23643392  1
  Hf  Hf16  1  0.94170365  0.61243378  0.26207797  1
  Hf  Hf17  1  0.43226306  0.09467581  0.27249734  1
  Hf  Hf18  1  0.00523694  0.28032419  0.29000266  1
  Hf  Hf19  1  0.49579635  0.76256622  0.30042203  1
  Hf  Hf20  1  0.87746348  0.98837103  0.32606608  1
  Hf  Hf21  1  0.36920441  0.46770022  0.33346867  1
  Hf  Hf22  1  0.94336526  0.65608912  0.35231049  1
  Hf  Hf23  1  0.43081549  0.13564982  0.36329130  1
  Hf  Hf24  1  0.81546046  0.36133252  0.38705375  1
  Hf  Hf25  1  0.30168135  0.84473708  0.39789788  1
  Hf  Hf26  1  0.87811549  0.03180265  0.41817709  1
  Hf  Hf27  1  0.37128020  0.50836982  0.42259058  1
  Hf  Hf28  1  0.74984294  0.73577706  0.44841680  1
  Hf  Hf29  1  0.23642451  0.21566603  0.46063170  1
  Hf  Hf30  1  0.80567862  0.40825112  0.47707870  1
  Hf  Hf31  1  0.31448163  0.88873221  0.49077078  1
  Hf  Hf32  1  0.70797712  0.12650332  0.52069948  1
  Hf  Hf33  1  0.17785517  0.57015190  0.51956514  1
  Hf  Hf34  1  0.78089506  0.78555424  0.53488064  1
  Hf  Hf35  1  0.24712661  0.26499446  0.54701087  1
  O  O36  1  -0.07551417  0.19928260  -0.00037426  1
  O  O37  1  0.45138504  0.25363373  0.00803823  1
  O  O38  1  0.17547788  0.93209870  0.00859571  1
  O  O39  1  0.30420626  0.53725520  0.01815804  1
  O  O40  1  0.62579293  0.86950955  0.04132620  1
  O  O41  1  0.77724719  0.44242524  0.04210747  1
  O  O42  1  0.43545745  0.09585408  0.06022791  1
  O  O43  1  0.93970395  0.09416958  0.06285193  1
  O  O44  1  0.95446381  0.65623805  0.05906044  1
  O  O45  1  0.45195058  0.64186021  0.06899777  1
  O  O46  1  0.08746448  0.31051164  0.07282140  1
  O  O47  1  0.24005231  0.87201348  0.08855820  1
  O  O48  1  0.56321293  0.26489376  0.09769437  1
  O  O49  1  0.72642703  0.81729393  0.11294583  1
  O  O50  1  0.36157826  0.48207601  0.11938930  1
  O  O51  1  0.86535337  0.48195924  0.11931137  1
  O  O52  1  0.89332377  0.02292255  0.12903964  1
  O  O53  1  0.38897129  0.01803749  0.13051907  1
  O  O54  1  0.02840060  0.68313556  0.14006270  1
  O  O55  1  0.19167265  0.23955358  0.14873952  1
  O  O56  1  0.50156786  0.63530993  0.16318391  1
  O  O57  1  0.67068441  0.19483070  0.17141915  1
  O  O58  1  0.30227916  0.85693213  0.18435065  1
  O  O59  1  0.79983939  0.85350126  0.18649242  1
  O  O60  1  0.82875496  0.39880075  0.18794541  1
  O  O61  1  0.32684631  0.39247458  0.19086969  1
  O  O62  1  0.95742768  0.05799959  0.20377391  1
  O  O63  1  0.13167842  0.61097887  0.21210249  1
  O  O64  1  0.43326831  0.01397433  0.22562732  1
  O  O65  1  0.60976839  0.56821103  0.23384450  1
  O  O66  1  0.23939307  0.23209188  0.24529249  1
  O  O67  1  0.73760732  0.22852512  0.24729597  1
  O  O68  1  0.76280270  0.77168495  0.25278064  1
  O  O69  1  0.26081289  0.76754588  0.25459173  1
  O  O70  1  0.89233260  0.43112604  0.26528579  1
  O  O71  1  0.06698355  0.98662026  0.27604398  1
  O  O72  1  0.37051645  0.38837974  0.28645602  1
  O  O73  1  0.54516740  0.94387396  0.29721421  1
  O  O74  1  0.17668711  0.60745412  0.30790827  1
  O  O75  1  0.67469730  0.60331505  0.30971936  1
  O  O76  1  0.69989268  0.14647488  0.31520403  1
  O  O77  1  0.19810693  0.14290812  0.31720751  1
  O  O78  1  0.82773161  0.80678897  0.32865550  1
  O  O79  1  0.00423169  0.36102567  0.33687268  1
  O  O80  1  0.30582158  0.76402113  0.35039751  1
  O  O81  1  0.48007232  0.31700041  0.35872609  1
  O  O82  1  0.11065369  0.98252542  0.37163031  1
  O  O83  1  0.60874504  0.97619925  0.37455459  1
  O  O84  1  0.63766061  0.52149874  0.37600758  1
  O  O85  1  0.13522084  0.51806787  0.37814935  1
  O  O86  1  0.76681559  0.18016930  0.39108085  1
  O  O87  1  0.93593214  0.73969007  0.39931609  1
  O  O88  1  0.24582735  0.13544642  0.41376048  1
  O  O89  1  0.40909940  0.69186444  0.42243730  1
  O  O90  1  0.04852871  0.35696251  0.43198093  1
  O  O91  1  0.54417623  0.35207745  0.43346036  1
  O  O92  1  0.57214663  0.89304076  0.44318863  1
  O  O93  1  0.07592174  0.89292399  0.44311070  1
  O  O94  1  0.71107297  0.55770607  0.44955417  1
  O  O95  1  0.87428707  0.11010624  0.46480563  1
  O  O96  1  0.19744769  0.50298652  0.47394180  1
  O  O97  1  0.35003552  0.06448836  0.48967860  1
  O  O98  1  0.98554942  0.73313979  0.49350223  1
  O  O99  1  0.48303619  0.71876195  0.50343956  1
  O  O100  1  0.49779605  0.28083042  0.49964807  1
  O  O101  1  0.00204255  0.27914592  0.50227209  1
  O  O102  1  0.66025281  0.93257476  0.52039253  1
  O  O103  1  0.81170707  0.50549045  0.52117380  1
  O  O104  1  0.13329374  0.83774480  0.54434196  1
  O  O105  1  0.26202212  0.44290130  0.55390429  1
  O  O106  1  0.98611496  0.12136627  0.55446177  1
  O  O107  1  0.51301417  0.17571740  0.56287426  1
