# Supplementary material for: Band Alignment of Oxides by Learnable Structural-Descriptor-Aided Neural Network and Transfer Learning
Source: J Am Chem Soc. 2024 Mar 28;146(14):9697–708. doi: 10.1021/jacs.3c13574 (PMC11009958; doi:10.1021/jacs.3c13574)
Supplement: Supplementary file 3 — ja3c13574_si_003.zip [file ja3c13574_si_003.zip › Data_S2/after_optimization/binary/1115.cif]

# generated using pymatgen
data_HfO2
_symmetry_space_group_name_H-M   'P 1'
_cell_length_a   8.02422818
_cell_length_b   11.60285817
_cell_length_c   37.31114005
_cell_angle_alpha   86.17189523
_cell_angle_beta   90.87454543
_cell_angle_gamma   132.47069012
_symmetry_Int_Tables_number   1
_chemical_formula_structural   HfO2
_chemical_formula_sum   'Hf42 O84'
_cell_volume   2554.54980993
_cell_formula_units_Z   42
loop_
 _symmetry_equiv_pos_site_id
 _symmetry_equiv_pos_as_xyz
  1  'x, y, z'
loop_
 _atom_site_type_symbol
 _atom_site_label
 _atom_site_symmetry_multiplicity
 _atom_site_fract_x
 _atom_site_fract_y
 _atom_site_fract_z
 _atom_site_occupancy
  Hf  Hf0  1  0.85239947  0.17024826  0.05581297  1
  Hf  Hf1  1  0.44968879  0.15770127  0.06202891  1
  Hf  Hf2  1  0.03949700  0.50044655  0.08462237  1
  Hf  Hf3  1  0.46011798  0.50472291  0.08975907  1
  Hf  Hf4  1  0.01459834  0.80375006  0.10114470  1
  Hf  Hf5  1  0.65289646  0.86529314  0.10935379  1
  Hf  Hf6  1  0.19817134  0.15789238  0.13302028  1
  Hf  Hf7  1  0.63758634  0.17211989  0.14736879  1
  Hf  Hf8  1  0.20260707  0.48417928  0.16580910  1
  Hf  Hf9  1  0.80986819  0.52620428  0.16956584  1
  Hf  Hf10  1  0.36352794  0.82679615  0.18752051  1
  Hf  Hf11  1  0.80631190  0.84309311  0.19821261  1
  Hf  Hf12  1  0.36272084  0.14985198  0.21942310  1
  Hf  Hf13  1  0.97363873  0.18510906  0.22619606  1
  Hf  Hf14  1  0.53713021  0.49847586  0.24508111  1
  Hf  Hf15  1  0.97231730  0.50742376  0.25536537  1
  Hf  Hf16  1  0.52930586  0.81504630  0.27401682  1
  Hf  Hf17  1  0.14047394  0.85465459  0.28034852  1
  Hf  Hf18  1  0.69774881  0.16140293  0.30045933  1
  Hf  Hf19  1  0.13798616  0.17297419  0.31122926  1
  Hf  Hf20  1  0.69511584  0.48041847  0.33048737  1
  Hf  Hf21  1  0.30488416  0.51958153  0.33617863  1
  Hf  Hf22  1  0.86201384  0.82702581  0.35543674  1
  Hf  Hf23  1  0.30225119  0.83859707  0.36620767  1
  Hf  Hf24  1  0.85952606  0.14534541  0.38631848  1
  Hf  Hf25  1  0.47069414  0.18495370  0.39265018  1
  Hf  Hf26  1  0.02768270  0.49257624  0.41130163  1
  Hf  Hf27  1  0.46286979  0.50152414  0.42158489  1
  Hf  Hf28  1  0.02636127  0.81489094  0.44046994  1
  Hf  Hf29  1  0.63727916  0.85014802  0.44724290  1
  Hf  Hf30  1  0.19368810  0.15690689  0.46845439  1
  Hf  Hf31  1  0.63647206  0.17320385  0.47914649  1
  Hf  Hf32  1  0.19013181  0.47379572  0.49710116  1
  Hf  Hf33  1  0.79739293  0.51582072  0.50085790  1
  Hf  Hf34  1  0.36241366  0.82788011  0.51929821  1
  Hf  Hf35  1  0.80182866  0.84210762  0.53364572  1
  Hf  Hf36  1  0.34710354  0.13470686  0.55731321  1
  Hf  Hf37  1  0.98540166  0.19624994  0.56552230  1
  Hf  Hf38  1  0.53988202  0.49527709  0.57690793  1
  Hf  Hf39  1  0.96050300  0.49955345  0.58204463  1
  Hf  Hf40  1  0.55031121  0.84229873  0.60463809  1
  Hf  Hf41  1  0.14760053  0.82975174  0.61085403  1
  O  O42  1  0.68625023  0.21375812  0.02567471  1
  O  O43  1  0.16073045  0.95474191  0.05489110  1
  O  O44  1  0.16639530  0.41287646  0.05808372  1
  O  O45  1  0.57941864  0.94379797  0.06734270  1
  O  O46  1  0.71928179  0.74722520  0.07926613  1
  O  O47  1  0.01775431  0.65444561  0.07359259  1
  O  O48  1  0.43096932  0.31540497  0.07932347  1
  O  O49  1  0.75451459  0.24469475  0.09171712  1
  O  O50  1  0.96890696  0.09821171  0.09413051  1
  O  O51  1  0.33670356  0.61569758  0.10966600  1
  O  O52  1  0.33371266  0.05976637  0.11615057  1
  O  O53  1  0.70908185  0.57434173  0.12532690  1
  O  O54  1  0.92250362  0.43740665  0.13731203  1
  O  O55  1  0.24811622  0.36205706  0.13394398  1
  O  O56  1  0.59698830  0.97743561  0.14320077  1
  O  O57  1  0.91931493  0.90223358  0.14107899  1
  O  O58  1  0.11822032  0.75039598  0.14955938  1
  O  O59  1  0.50844453  0.27773357  0.16372146  1
  O  O60  1  0.49703522  0.72598010  0.16987339  1
  O  O61  1  0.89293814  0.25282003  0.18201895  1
  O  O62  1  0.08804310  0.10583222  0.18878936  1
  O  O63  1  0.41523014  0.02714717  0.19106842  1
  O  O64  1  0.76111238  0.64481256  0.19927358  1
  O  O65  1  0.08650756  0.56662838  0.19935935  1
  O  O66  1  0.28622299  0.41710054  0.20896291  1
  O  O67  1  0.67641614  0.94409545  0.21892925  1
  O  O68  1  0.66298879  0.39414364  0.22517056  1
  O  O69  1  0.05421777  0.92001972  0.23580536  1
  O  O70  1  0.25414361  0.77228002  0.24480310  1
  O  O71  1  0.58606124  0.69768161  0.24496590  1
  O  O72  1  0.92151154  0.30649818  0.25480100  1
  O  O73  1  0.25059774  0.23052902  0.25498025  1
  O  O74  1  0.44870091  0.08621952  0.26413578  1
  O  O75  1  0.84354691  0.61028494  0.27497314  1
  O  O76  1  0.82711863  0.05821921  0.28088327  1
  O  O77  1  0.22255031  0.58425026  0.29116532  1
  O  O78  1  0.42068558  0.43786073  0.30092847  1
  O  O79  1  0.75119996  0.36296232  0.30122756  1
  O  O80  1  0.08510922  0.97200827  0.31004375  1
  O  O81  1  0.41481326  0.89684687  0.30998551  1
  O  O82  1  0.61287810  0.75048234  0.31933790  1
  O  O83  1  0.00762258  0.27536627  0.33045431  1
  O  O84  1  0.99237742  0.72463373  0.33621269  1
  O  O85  1  0.38712190  0.24951766  0.34732910  1
  O  O86  1  0.58518674  0.10315313  0.35668149  1
  O  O87  1  0.91489078  0.02799173  0.35662325  1
  O  O88  1  0.24879904  0.63703768  0.36543844  1
  O  O89  1  0.57931442  0.56213927  0.36573853  1
  O  O90  1  0.77744969  0.41574974  0.37550068  1
  O  O91  1  0.17288137  0.94178079  0.38578373  1
  O  O92  1  0.15645209  0.38971506  0.39169286  1
  O  O93  1  0.55129909  0.91378048  0.40253022  1
  O  O94  1  0.74940126  0.76947098  0.41168575  1
  O  O95  1  0.07848846  0.69350182  0.41186600  1
  O  O96  1  0.41393876  0.30231839  0.42170110  1
  O  O97  1  0.74585539  0.22771998  0.42186290  1
  O  O98  1  0.94578223  0.07998028  0.43086164  1
  O  O99  1  0.33701021  0.60585636  0.44149544  1
  O  O100  1  0.32358386  0.05590455  0.44773775  1
  O  O101  1  0.71377701  0.58289946  0.45770409  1
  O  O102  1  0.91349244  0.43337162  0.46730765  1
  O  O103  1  0.23888762  0.35518744  0.46739242  1
  O  O104  1  0.58476986  0.97285283  0.47559758  1
  O  O105  1  0.91195690  0.89416778  0.47787764  1
  O  O106  1  0.10706086  0.74717997  0.48464705  1
  O  O107  1  0.50296478  0.27401990  0.49679361  1
  O  O108  1  0.49155547  0.72226643  0.50294454  1
  O  O109  1  0.88177868  0.24960402  0.51710762  1
  O  O110  1  0.08068507  0.09776642  0.52558701  1
  O  O111  1  0.40301170  0.02256439  0.52346623  1
  O  O112  1  0.75188378  0.63794294  0.53272302  1
  O  O113  1  0.07749638  0.56259335  0.52935397  1
  O  O114  1  0.29091815  0.42565827  0.54134010  1
  O  O115  1  0.66628734  0.94023363  0.55051543  1
  O  O116  1  0.66329544  0.38430242  0.55700100  1
  O  O117  1  0.03109304  0.90178829  0.57253649  1
  O  O118  1  0.24548441  0.75530525  0.57494988  1
  O  O119  1  0.56903068  0.68459503  0.58734253  1
  O  O120  1  0.98224569  0.34555439  0.59307341  1
  O  O121  1  0.28071721  0.25277480  0.58740087  1
  O  O122  1  0.42058136  0.05620203  0.59932430  1
  O  O123  1  0.83360370  0.58712354  0.60858328  1
  O  O124  1  0.83926955  0.04525809  0.61177490  1
  O  O125  1  0.31374977  0.78624188  0.64099229  1
