# Supplementary material for: Band Alignment of Oxides by Learnable Structural-Descriptor-Aided Neural Network and Transfer Learning
Source: J Am Chem Soc. 2024 Mar 28;146(14):9697–708. doi: 10.1021/jacs.3c13574 (PMC11009958; doi:10.1021/jacs.3c13574)
Supplement: Supplementary file 3 — ja3c13574_si_003.zip [file ja3c13574_si_003.zip › Data_S2/after_optimization/binary/1116.cif]

# generated using pymatgen
data_HfO2
_symmetry_space_group_name_H-M   'P 1'
_cell_length_a   8.02422818
_cell_length_b   11.60285817
_cell_length_c   37.31114005
_cell_angle_alpha   86.17189523
_cell_angle_beta   90.87454543
_cell_angle_gamma   132.47069012
_symmetry_Int_Tables_number   1
_chemical_formula_structural   HfO2
_chemical_formula_sum   'Hf42 O84'
_cell_volume   2554.54980993
_cell_formula_units_Z   42
loop_
 _symmetry_equiv_pos_site_id
 _symmetry_equiv_pos_as_xyz
  1  'x, y, z'
loop_
 _atom_site_type_symbol
 _atom_site_label
 _atom_site_symmetry_multiplicity
 _atom_site_fract_x
 _atom_site_fract_y
 _atom_site_fract_z
 _atom_site_occupancy
  Hf  Hf0  1  0.84895261  0.84461076  0.03044198  1
  Hf  Hf1  1  0.33258485  0.85654935  0.03785472  1
  Hf  Hf2  1  0.86493998  0.14790896  0.05420489  1
  Hf  Hf3  1  0.50209310  0.19532707  0.05771233  1
  Hf  Hf4  1  0.04425085  0.50596294  0.07105913  1
  Hf  Hf5  1  0.46588803  0.50420387  0.08223676  1
  Hf  Hf6  1  0.02298075  0.80856854  0.11223975  1
  Hf  Hf7  1  0.63747283  0.85017610  0.11792246  1
  Hf  Hf8  1  0.20140681  0.16438353  0.13220449  1
  Hf  Hf9  1  0.63851918  0.17226842  0.14402165  1
  Hf  Hf10  1  0.19523647  0.47888647  0.16105728  1
  Hf  Hf11  1  0.80142401  0.51386495  0.16876967  1
  Hf  Hf12  1  0.36177423  0.82505956  0.19053006  1
  Hf  Hf13  1  0.80440682  0.83822083  0.20098188  1
  Hf  Hf14  1  0.35933269  0.14552070  0.21903325  1
  Hf  Hf15  1  0.97406375  0.18731437  0.22484720  1
  Hf  Hf16  1  0.52752751  0.49239060  0.24391876  1
  Hf  Hf17  1  0.96901956  0.50482798  0.25479779  1
  Hf  Hf18  1  0.52881735  0.81412294  0.27514377  1
  Hf  Hf19  1  0.13855595  0.85213174  0.28157842  1
  Hf  Hf20  1  0.69658527  0.16039043  0.30016409  1
  Hf  Hf21  1  0.13674873  0.17294357  0.31094691  1
  Hf  Hf22  1  0.69477705  0.48120126  0.32953258  1
  Hf  Hf23  1  0.30451565  0.51921006  0.33596723  1
  Hf  Hf24  1  0.86431344  0.82850502  0.35631321  1
  Hf  Hf25  1  0.30580549  0.84094240  0.36719224  1
  Hf  Hf26  1  0.85927025  0.14601963  0.38626380  1
  Hf  Hf27  1  0.47400131  0.18781330  0.39207775  1
  Hf  Hf28  1  0.02892618  0.49511217  0.41012912  1
  Hf  Hf29  1  0.47155877  0.50827344  0.42058094  1
  Hf  Hf30  1  0.03190899  0.81946805  0.44234133  1
  Hf  Hf31  1  0.63809653  0.85444653  0.45005372  1
  Hf  Hf32  1  0.19481482  0.16106558  0.46709035  1
  Hf  Hf33  1  0.63192719  0.16895047  0.47890651  1
  Hf  Hf34  1  0.19586017  0.48315690  0.49318854  1
  Hf  Hf35  1  0.81035225  0.52476446  0.49887125  1
  Hf  Hf36  1  0.36744497  0.82912913  0.52887424  1
  Hf  Hf37  1  0.78908215  0.82737006  0.54005187  1
  Hf  Hf38  1  0.33124090  0.13800693  0.55339967  1
  Hf  Hf39  1  0.96839402  0.18542504  0.55690711  1
  Hf  Hf40  1  0.50074815  0.47678365  0.57325628  1
  Hf  Hf41  1  0.98438039  0.48872224  0.58066902  1
  O  O42  1  0.59983811  0.10357176  0.02506853  1
  O  O43  1  0.88229094  0.02866844  0.01882365  1
  O  O44  1  0.25718171  0.66423510  0.02753416  1
  O  O45  1  0.62281885  0.61311416  0.03199734  1
  O  O46  1  0.77249258  0.41116273  0.04146790  1
  O  O47  1  0.17712540  0.95469378  0.03765736  1
  O  O48  1  0.14712311  0.38504565  0.05796315  1
  O  O49  1  0.55835319  0.91694772  0.07356257  1
  O  O50  1  0.78300762  0.79752882  0.08284503  1
  O  O51  1  0.09472673  0.71306533  0.07843532  1
  O  O52  1  0.39424032  0.29465467  0.08192351  1
  O  O53  1  0.74377142  0.22495458  0.08904927  1
  O  O54  1  0.93997333  0.08143030  0.09962819  1
  O  O55  1  0.35082307  0.61253484  0.10578720  1
  O  O56  1  0.32186763  0.05368368  0.11056863  1
  O  O57  1  0.71589344  0.57720601  0.12270945  1
  O  O58  1  0.92504381  0.44066609  0.13235043  1
  O  O59  1  0.25723612  0.36384089  0.13287333  1
  O  O60  1  0.57939450  0.96896580  0.14508849  1
  O  O61  1  0.91991256  0.89762948  0.14595605  1
  O  O62  1  0.10979921  0.74690596  0.15471887  1
  O  O63  1  0.50687200  0.27230845  0.16216006  1
  O  O64  1  0.48996537  0.72121396  0.17043139  1
  O  O65  1  0.88807430  0.24965402  0.17950035  1
  O  O66  1  0.08858468  0.10582941  0.18968945  1
  O  O67  1  0.41111763  0.02621975  0.18977958  1
  O  O68  1  0.74946858  0.63625640  0.19835039  1
  O  O69  1  0.07918180  0.56002672  0.19884869  1
  O  O70  1  0.27903335  0.41673655  0.20763418  1
  O  O71  1  0.67381246  0.94133716  0.21962561  1
  O  O72  1  0.65681157  0.38875624  0.22430910  1
  O  O73  1  0.05274692  0.91580205  0.23669598  1
  O  O74  1  0.25130541  0.76954798  0.24586969  1
  O  O75  1  0.58064094  0.69325630  0.24598359  1
  O  O76  1  0.91689016  0.30410423  0.25422941  1
  O  O77  1  0.24764820  0.22958013  0.25460045  1
  O  O78  1  0.44559974  0.08231182  0.26400496  1
  O  O79  1  0.83993593  0.60821156  0.27449981  1
  O  O80  1  0.82675199  0.05799933  0.28077681  1
  O  O81  1  0.21896599  0.58229852  0.29131524  1
  O  O82  1  0.41803735  0.43692819  0.30056891  1
  O  O83  1  0.74672305  0.36066597  0.30055498  1
  O  O84  1  0.08660995  0.97266703  0.31055602  1
  O  O85  1  0.41529565  0.89640581  0.31054209  1
  O  O86  1  0.61436701  0.75103448  0.31979576  1
  O  O87  1  0.00658101  0.27533467  0.33033419  1
  O  O88  1  0.99339707  0.72512144  0.33661119  1
  O  O89  1  0.38773426  0.25102118  0.34710604  1
  O  O90  1  0.58568480  0.10375287  0.35651055  1
  O  O91  1  0.91644284  0.02922977  0.35688159  1
  O  O92  1  0.25269206  0.64007670  0.36512741  1
  O  O93  1  0.58202759  0.56378502  0.36524131  1
  O  O94  1  0.78058608  0.41753195  0.37441502  1
  O  O95  1  0.17652143  0.94457676  0.38680190  1
  O  O96  1  0.15952054  0.39199584  0.39148539  1
  O  O97  1  0.55429965  0.91659745  0.40347682  1
  O  O98  1  0.75415120  0.77330628  0.41226231  1
  O  O99  1  0.08386542  0.69707660  0.41276061  1
  O  O100  1  0.42221537  0.30711425  0.42133142  1
  O  O101  1  0.74474832  0.22750359  0.42142155  1
  O  O102  1  0.94525870  0.08367898  0.43161065  1
  O  O103  1  0.34336763  0.61211904  0.44067961  1
  O  O104  1  0.32646100  0.06102555  0.44895094  1
  O  O105  1  0.72353379  0.58642704  0.45639213  1
  O  O106  1  0.91342044  0.43570452  0.46515495  1
  O  O107  1  0.25393850  0.36436720  0.46602251  1
  O  O108  1  0.57609688  0.96949211  0.47823767  1
  O  O109  1  0.90828919  0.89266791  0.47876057  1
  O  O110  1  0.11743956  0.75612699  0.48840155  1
  O  O111  1  0.51146537  0.27965032  0.50054237  1
  O  O112  1  0.48250993  0.72079816  0.50532380  1
  O  O113  1  0.89335967  0.25190270  0.51148381  1
  O  O114  1  0.08956158  0.10837842  0.52206173  1
  O  O115  1  0.43909268  0.03867933  0.52918749  1
  O  O116  1  0.73860727  0.62026767  0.53267568  1
  O  O117  1  0.05032538  0.53580418  0.52826597  1
  O  O118  1  0.27497981  0.41638628  0.53754843  1
  O  O119  1  0.68620989  0.94828735  0.55314785  1
  O  O120  1  0.65620760  0.37863922  0.57345364  1
  O  O121  1  0.06084042  0.92217127  0.56964310  1
  O  O122  1  0.21051415  0.72021884  0.57911366  1
  O  O123  1  0.57615129  0.66909790  0.58357684  1
  O  O124  1  0.95104206  0.30466556  0.59228735  1
  O  O125  1  0.23349489  0.22976124  0.58604247  1
