# Supplementary material for: Band Alignment of Oxides by Learnable Structural-Descriptor-Aided Neural Network and Transfer Learning
Source: J Am Chem Soc. 2024 Mar 28;146(14):9697–708. doi: 10.1021/jacs.3c13574 (PMC11009958; doi:10.1021/jacs.3c13574)
Supplement: Supplementary file 3 — ja3c13574_si_003.zip [file ja3c13574_si_003.zip › Data_S2/after_optimization/binary/1117.cif]

# generated using pymatgen
data_HfO2
_symmetry_space_group_name_H-M   'P 1'
_cell_length_a   8.02422818
_cell_length_b   11.60285817
_cell_length_c   37.31114005
_cell_angle_alpha   86.17189523
_cell_angle_beta   90.87454543
_cell_angle_gamma   132.47069012
_symmetry_Int_Tables_number   1
_chemical_formula_structural   HfO2
_chemical_formula_sum   'Hf40 O80'
_cell_volume   2554.54980993
_cell_formula_units_Z   40
loop_
 _symmetry_equiv_pos_site_id
 _symmetry_equiv_pos_as_xyz
  1  'x, y, z'
loop_
 _atom_site_type_symbol
 _atom_site_label
 _atom_site_symmetry_multiplicity
 _atom_site_fract_x
 _atom_site_fract_y
 _atom_site_fract_z
 _atom_site_occupancy
  Hf  Hf0  1  0.34885049  0.87572765  0.03835505  1
  Hf  Hf1  1  0.87936252  0.17323871  0.05859510  1
  Hf  Hf2  1  0.50165294  0.20055139  0.06217187  1
  Hf  Hf3  1  0.06242383  0.52723406  0.06987066  1
  Hf  Hf4  1  0.47187480  0.51292437  0.08988847  1
  Hf  Hf5  1  0.03101235  0.82350927  0.10618592  1
  Hf  Hf6  1  0.64787370  0.85374044  0.11405274  1
  Hf  Hf7  1  0.20900878  0.16888144  0.13419552  1
  Hf  Hf8  1  0.64685719  0.17947233  0.14643888  1
  Hf  Hf9  1  0.19807885  0.48704039  0.16300153  1
  Hf  Hf10  1  0.81646239  0.52763287  0.16852777  1
  Hf  Hf11  1  0.36785438  0.83218649  0.18842133  1
  Hf  Hf12  1  0.80891580  0.84268711  0.19979482  1
  Hf  Hf13  1  0.36739743  0.15209823  0.21971620  1
  Hf  Hf14  1  0.97662330  0.18928231  0.22556111  1
  Hf  Hf15  1  0.53256652  0.49717625  0.24427874  1
  Hf  Hf16  1  0.97289397  0.50820396  0.25511700  1
  Hf  Hf17  1  0.52979886  0.81518149  0.27467397  1
  Hf  Hf18  1  0.13910922  0.85324378  0.28089891  1
  Hf  Hf19  1  0.69692504  0.16163915  0.30025760  1
  Hf  Hf20  1  0.13640896  0.17169485  0.31085340  1
  Hf  Hf21  1  0.69422378  0.48008922  0.33021209  1
  Hf  Hf22  1  0.30353414  0.51815151  0.33643703  1
  Hf  Hf23  1  0.86043903  0.82512904  0.35599400  1
  Hf  Hf24  1  0.30076648  0.83615675  0.36683226  1
  Hf  Hf25  1  0.85671070  0.14405169  0.38554989  1
  Hf  Hf26  1  0.46593657  0.18123577  0.39139480  1
  Hf  Hf27  1  0.02441720  0.49064589  0.41131618  1
  Hf  Hf28  1  0.46547862  0.50114651  0.42268967  1
  Hf  Hf29  1  0.01687061  0.80570013  0.44258323  1
  Hf  Hf30  1  0.63525415  0.84629261  0.44810947  1
  Hf  Hf31  1  0.18647681  0.15386167  0.46467312  1
  Hf  Hf32  1  0.62432522  0.16445256  0.47691548  1
  Hf  Hf33  1  0.18545930  0.47959256  0.49705826  1
  Hf  Hf34  1  0.80232065  0.50982373  0.50492508  1
  Hf  Hf35  1  0.36145820  0.82040863  0.52122253  1
  Hf  Hf36  1  0.77090917  0.80609894  0.54124034  1
  Hf  Hf37  1  0.33168106  0.13278261  0.54894013  1
  Hf  Hf38  1  0.95397148  0.16009529  0.55251690  1
  Hf  Hf39  1  0.48448251  0.45760535  0.57275595  1
  O  O40  1  0.23529243  0.67411266  0.02433520  1
  O  O41  1  0.77349130  0.42246142  0.04555304  1
  O  O42  1  0.62747663  0.12543172  0.02583263  1
  O  O43  1  0.20817030  0.96765206  0.05269439  1
  O  O44  1  0.17442842  0.40717899  0.05681638  1
  O  O45  1  0.61002059  0.92764378  0.06450076  1
  O  O46  1  0.74537130  0.76067014  0.08075846  1
  O  O47  1  0.14968058  0.73368374  0.08299433  1
  O  O48  1  0.39398728  0.30313236  0.08270235  1
  O  O49  1  0.75668643  0.23091313  0.09109633  1
  O  O50  1  0.95505385  0.09249070  0.09921248  1
  O  O51  1  0.34407146  0.61412497  0.10763690  1
  O  O52  1  0.34139674  0.07241917  0.11526265  1
  O  O53  1  0.73832938  0.57959999  0.12112942  1
  O  O54  1  0.92719813  0.44239340  0.13395184  1
  O  O55  1  0.27701126  0.37664977  0.13572029  1
  O  O56  1  0.58053014  0.97253198  0.14154093  1
  O  O57  1  0.92386909  0.90403722  0.14331860  1
  O  O58  1  0.11373684  0.76356462  0.15443581  1
  O  O59  1  0.51481509  0.28137714  0.16409794  1
  O  O60  1  0.49928420  0.72961675  0.16920242  1
  O  O61  1  0.90195038  0.25210099  0.17923039  1
  O  O62  1  0.09367173  0.10890847  0.18977163  1
  O  O63  1  0.43657992  0.03873742  0.19199722  1
  O  O64  1  0.74243806  0.63708332  0.19741936  1
  O  O65  1  0.08733909  0.56855824  0.19862063  1
  O  O66  1  0.27894238  0.42292417  0.20963006  1
  O  O67  1  0.67946589  0.94512585  0.21890166  1
  O  O68  1  0.66438527  0.39581588  0.22525323  1
  O  O69  1  0.06156603  0.91794599  0.23481950  1
  O  O70  1  0.25649270  0.77321542  0.24519333  1
  O  O71  1  0.59588812  0.70197315  0.24620237  1
  O  O72  1  0.90963774  0.30272915  0.25362383  1
  O  O73  1  0.24964026  0.23153398  0.25460095  1
  O  O74  1  0.44369553  0.08746332  0.26560535  1
  O  O75  1  0.84285971  0.61004170  0.27464169  1
  O  O76  1  0.82674387  0.05934523  0.28080206  1
  O  O77  1  0.22498741  0.58200938  0.29035365  1
  O  O78  1  0.41998966  0.43741927  0.30088117  1
  O  O79  1  0.76003622  0.36666278  0.30176928  1
  O  O80  1  0.07329678  0.96667022  0.30934172  1
  O  O81  1  0.41334334  0.89591473  0.31022983  1
  O  O82  1  0.60834559  0.75132362  0.32075735  1
  O  O83  1  0.00658913  0.27398877  0.33030894  1
  O  O84  1  0.99047329  0.72329130  0.33646931  1
  O  O85  1  0.38963847  0.24586968  0.34550565  1
  O  O86  1  0.58369274  0.10179902  0.35651005  1
  O  O87  1  0.92369526  0.03060485  0.35748717  1
  O  O88  1  0.23744488  0.63135985  0.36490863  1
  O  O89  1  0.57684030  0.56011758  0.36591767  1
  O  O90  1  0.77176697  0.41538801  0.37629150  1
  O  O91  1  0.16894773  0.93751712  0.38585777  1
  O  O92  1  0.15386711  0.38820715  0.39220934  1
  O  O93  1  0.55439062  0.91040983  0.40148094  1
  O  O94  1  0.74599391  0.76477476  0.41249037  1
  O  O95  1  0.09089594  0.69624968  0.41369164  1
  O  O96  1  0.39675308  0.29459658  0.41911378  1
  O  O97  1  0.73966127  0.22442453  0.42133937  1
  O  O98  1  0.93138262  0.08123201  0.43188061  1
  O  O99  1  0.33404880  0.60371625  0.44190858  1
  O  O100  1  0.31851791  0.05195686  0.44701306  1
  O  O101  1  0.71959616  0.56976838  0.45667519  1
  O  O102  1  0.90946391  0.42929678  0.46779240  1
  O  O103  1  0.25280286  0.36080102  0.46957007  1
  O  O104  1  0.55632174  0.95668323  0.47539071  1
  O  O105  1  0.90613487  0.89094060  0.47715916  1
  O  O106  1  0.09500362  0.75373301  0.48998158  1
  O  O107  1  0.49193626  0.26091483  0.49584835  1
  O  O108  1  0.48926154  0.71920803  0.50347410  1
  O  O109  1  0.87827915  0.24084230  0.51189952  1
  O  O110  1  0.07664657  0.10241987  0.52001467  1
  O  O111  1  0.43934572  0.03020164  0.52840865  1
  O  O112  1  0.68365342  0.59964926  0.52811667  1
  O  O113  1  0.08796170  0.57266286  0.53035254  1
  O  O114  1  0.22331241  0.40569022  0.54661024  1
  O  O115  1  0.65890458  0.92615401  0.55429462  1
  O  O116  1  0.62516270  0.36568094  0.55841661  1
  O  O117  1  0.20585637  0.20790228  0.58527837  1
  O  O118  1  0.05984170  0.91087158  0.56555796  1
  O  O119  1  0.59804057  0.65922034  0.58677580  1
