# Supplementary material for: Band Alignment of Oxides by Learnable Structural-Descriptor-Aided Neural Network and Transfer Learning
Source: J Am Chem Soc. 2024 Mar 28;146(14):9697–708. doi: 10.1021/jacs.3c13574 (PMC11009958; doi:10.1021/jacs.3c13574)
Supplement: Supplementary file 3 — ja3c13574_si_003.zip [file ja3c13574_si_003.zip › Data_S2/after_optimization/binary/1118.cif]

# generated using pymatgen
data_HfO2
_symmetry_space_group_name_H-M   'P 1'
_cell_length_a   8.02422818
_cell_length_b   11.60285817
_cell_length_c   37.31114005
_cell_angle_alpha   86.17189523
_cell_angle_beta   90.87454543
_cell_angle_gamma   132.47069012
_symmetry_Int_Tables_number   1
_chemical_formula_structural   HfO2
_chemical_formula_sum   'Hf40 O80'
_cell_volume   2554.54980993
_cell_formula_units_Z   40
loop_
 _symmetry_equiv_pos_site_id
 _symmetry_equiv_pos_as_xyz
  1  'x, y, z'
loop_
 _atom_site_type_symbol
 _atom_site_label
 _atom_site_symmetry_multiplicity
 _atom_site_fract_x
 _atom_site_fract_y
 _atom_site_fract_z
 _atom_site_occupancy
  Hf  Hf0  1  0.31217530  0.47682035  0.01070079  1
  Hf  Hf1  1  0.89250878  0.85575347  0.02959103  1
  Hf  Hf2  1  0.28375054  0.83818521  0.03100000  1
  Hf  Hf3  1  0.80473296  0.11673373  0.05429892  1
  Hf  Hf4  1  0.46556034  0.23038889  0.04014202  1
  Hf  Hf5  1  0.01535312  0.48718431  0.07453081  1
  Hf  Hf6  1  0.48438784  0.51085438  0.09092612  1
  Hf  Hf7  1  0.04222608  0.82207671  0.11010506  1
  Hf  Hf8  1  0.63034473  0.84687829  0.11586218  1
  Hf  Hf9  1  0.19410340  0.15620227  0.13267590  1
  Hf  Hf10  1  0.63611581  0.17460593  0.14267959  1
  Hf  Hf11  1  0.19050374  0.47797183  0.16264179  1
  Hf  Hf12  1  0.80749953  0.51708390  0.17056003  1
  Hf  Hf13  1  0.36733742  0.83006350  0.18962472  1
  Hf  Hf14  1  0.80428961  0.83840952  0.20012854  1
  Hf  Hf15  1  0.36297994  0.14777241  0.21872849  1
  Hf  Hf16  1  0.97273068  0.18694876  0.22473948  1
  Hf  Hf17  1  0.52914788  0.49306334  0.24466077  1
  Hf  Hf18  1  0.97090553  0.50595050  0.25557287  1
  Hf  Hf19  1  0.52855770  0.81372482  0.27472570  1
  Hf  Hf20  1  0.13810830  0.85294118  0.28083030  1
  Hf  Hf21  1  0.69576147  0.16071650  0.29998313  1
  Hf  Hf22  1  0.13751912  0.17360366  0.31089423  1
  Hf  Hf23  1  0.69393632  0.47971824  0.33081552  1
  Hf  Hf24  1  0.30368706  0.51889459  0.33682651  1
  Hf  Hf25  1  0.86237639  0.82825648  0.35542646  1
  Hf  Hf26  1  0.29932858  0.83660250  0.36593128  1
  Hf  Hf27  1  0.85916747  0.14958310  0.38499597  1
  Hf  Hf28  1  0.47616326  0.18869517  0.39291421  1
  Hf  Hf29  1  0.03055119  0.49206107  0.41287641  1
  Hf  Hf30  1  0.47256360  0.51046473  0.42287910  1
  Hf  Hf31  1  0.03632127  0.81978771  0.43969282  1
  Hf  Hf32  1  0.62443992  0.84458929  0.44544994  1
  Hf  Hf33  1  0.18227916  0.15581262  0.46462988  1
  Hf  Hf34  1  0.65131388  0.17948269  0.48102519  1
  Hf  Hf35  1  0.20110666  0.43627811  0.51541398  1
  Hf  Hf36  1  0.86193404  0.54993327  0.50125708  1
  Hf  Hf37  1  0.38291546  0.82848079  0.52455500  1
  Hf  Hf38  1  0.77415722  0.81091253  0.52596397  1
  Hf  Hf39  1  0.35449170  0.18984665  0.54485521  1
  O  O40  1  0.06017679  0.81993495  -0.00053439  1
  O  O41  1  0.34874944  0.32008354  0.00826448  1
  O  O42  1  0.55974041  0.08946737  0.02213204  1
  O  O43  1  0.87154835  0.01586309  0.01954692  1
  O  O44  1  0.25913608  0.63651598  0.02247249  1
  O  O45  1  0.59617183  0.61092792  0.03278612  1
  O  O46  1  0.78848269  0.41434168  0.03625119  1
  O  O47  1  0.18761045  0.97450187  0.05690397  1
  O  O48  1  0.13471074  0.37124477  0.05592457  1
  O  O49  1  0.51904050  0.89587560  0.07153107  1
  O  O50  1  0.76288183  0.77423682  0.08274512  1
  O  O51  1  0.06352854  0.69312137  0.07441876  1
  O  O52  1  0.41756999  0.30458638  0.08420071  1
  O  O53  1  0.75491923  0.23272773  0.08822471  1
  O  O54  1  0.93484017  0.07540275  0.09688694  1
  O  O55  1  0.33549007  0.60235204  0.10546402  1
  O  O56  1  0.31763235  0.05087227  0.12107988  1
  O  O57  1  0.72673791  0.58360728  0.12557048  1
  O  O58  1  0.92209590  0.44200586  0.13260179  1
  O  O59  1  0.25638458  0.36276584  0.13355137  1
  O  O60  1  0.58688612  0.97253832  0.14394682  1
  O  O61  1  0.90947467  0.89347850  0.14446203  1
  O  O62  1  0.11809617  0.74766762  0.15305391  1
  O  O63  1  0.50937248  0.27849663  0.16356846  1
  O  O64  1  0.48859908  0.72071151  0.16920656  1
  O  O65  1  0.88918753  0.25066520  0.17931147  1
  O  O66  1  0.08688501  0.10388807  0.18918756  1
  O  O67  1  0.42611978  0.03174635  0.19140573  1
  O  O68  1  0.75328632  0.63793192  0.19900385  1
  O  O69  1  0.08182240  0.56092034  0.19934558  1
  O  O70  1  0.28057852  0.41735355  0.20781286  1
  O  O71  1  0.67580816  0.94111780  0.21928840  1
  O  O72  1  0.65990084  0.39066517  0.22553368  1
  O  O73  1  0.05482924  0.91652399  0.23569424  1
  O  O74  1  0.25268962  0.77051451  0.24551296  1
  O  O75  1  0.58313142  0.69447107  0.24565938  1
  O  O76  1  0.91509226  0.30370722  0.25400448  1
  O  O77  1  0.24698674  0.23007307  0.25442241  1
  O  O78  1  0.44417212  0.08491768  0.26460774  1
  O  O79  1  0.84060906  0.60856507  0.27491798  1
  O  O80  1  0.82605694  0.05810193  0.28063702  1
  O  O81  1  0.22249488  0.58174832  0.29094726  1
  O  O82  1  0.41967926  0.43659393  0.30113259  1
  O  O83  1  0.75157374  0.36295978  0.30155052  1
  O  O84  1  0.08353558  0.97219493  0.30989662  1
  O  O85  1  0.41397638  0.89615249  0.31004204  1
  O  O86  1  0.61183676  0.75014301  0.31986176  1
  O  O87  1  0.00676516  0.27600183  0.33002132  1
  O  O88  1  0.99085884  0.72554820  0.33626760  1
  O  O89  1  0.38608848  0.24931345  0.34774314  1
  O  O90  1  0.58484460  0.10574566  0.35621042  1
  O  O91  1  0.91338068  0.02873508  0.35655115  1
  O  O92  1  0.24054622  0.63492065  0.36414927  1
  O  O93  1  0.57978199  0.56277793  0.36636844  1
  O  O94  1  0.77747847  0.41600180  0.37624353  1
  O  O95  1  0.17806792  0.94595449  0.38634944  1
  O  O96  1  0.15729352  0.38817037  0.39198654  1
  O  O97  1  0.54856983  0.91899938  0.40250109  1
  O  O98  1  0.75719133  0.77318850  0.41109297  1
  O  O99  1  0.07978088  0.69412768  0.41160918  1
  O  O100  1  0.41028142  0.30390116  0.42200463  1
  O  O101  1  0.74457010  0.22466114  0.42295321  1
  O  O102  1  0.93992909  0.08305872  0.42998552  1
  O  O103  1  0.34903365  0.61579473  0.43447512  1
  O  O104  1  0.33117593  0.06431496  0.45009198  1
  O  O105  1  0.73182683  0.59126325  0.45866906  1
  O  O106  1  0.91174677  0.43393927  0.46733129  1
  O  O107  1  0.24909601  0.36208062  0.47135429  1
  O  O108  1  0.60313846  0.97354463  0.48113624  1
  O  O109  1  0.90378417  0.89243018  0.47281088  1
  O  O110  1  0.14762550  0.77079140  0.48402393  1
  O  O111  1  0.53195526  0.29542223  0.49963143  1
  O  O112  1  0.47905655  0.69216413  0.49865103  1
  O  O113  1  0.87818331  0.25232532  0.51930481  1
  O  O114  1  0.07049517  0.05573808  0.52276888  1
  O  O115  1  0.40752992  0.03015102  0.53308351  1
  O  O116  1  0.79511865  0.65080391  0.53600908  1
  O  O117  1  0.10692659  0.57719863  0.53342296  1
  O  O118  1  0.31791756  0.34658346  0.54729052  1
  O  O119  1  0.60649021  0.84673105  0.55608939  1
