# Supplementary material for: Band Alignment of Oxides by Learnable Structural-Descriptor-Aided Neural Network and Transfer Learning
Source: J Am Chem Soc. 2024 Mar 28;146(14):9697–708. doi: 10.1021/jacs.3c13574 (PMC11009958; doi:10.1021/jacs.3c13574)
Supplement: Supplementary file 3 — ja3c13574_si_003.zip [file ja3c13574_si_003.zip › Data_S2/after_optimization/binary/1119.cif]

# generated using pymatgen
data_HfO2
_symmetry_space_group_name_H-M   'P 1'
_cell_length_a   11.60285817
_cell_length_b   12.41478369
_cell_length_c   35.34298268
_cell_angle_alpha   91.65270322
_cell_angle_beta   89.00441959
_cell_angle_gamma   35.94868464
_symmetry_Int_Tables_number   1
_chemical_formula_structural   HfO2
_chemical_formula_sum   'Hf48 O96'
_cell_volume   2980.30804315
_cell_formula_units_Z   48
loop_
 _symmetry_equiv_pos_site_id
 _symmetry_equiv_pos_as_xyz
  1  'x, y, z'
loop_
 _atom_site_type_symbol
 _atom_site_label
 _atom_site_symmetry_multiplicity
 _atom_site_fract_x
 _atom_site_fract_y
 _atom_site_fract_z
 _atom_site_occupancy
  Hf  Hf0  1  0.06840958  0.94558641  0.04000146  1
  Hf  Hf1  1  0.61725908  0.49873523  0.04194497  1
  Hf  Hf2  1  0.75507676  0.99642332  0.05830552  1
  Hf  Hf3  1  0.22026930  0.53251131  0.06705611  1
  Hf  Hf4  1  0.34170427  0.17667991  0.07921858  1
  Hf  Hf5  1  0.76626346  0.70300050  0.06867639  1
  Hf  Hf6  1  0.97230743  0.24151352  0.10276840  1
  Hf  Hf7  1  0.41502571  0.78368353  0.11873661  1
  Hf  Hf8  1  0.53332676  0.41625138  0.12148118  1
  Hf  Hf9  1  0.98654990  0.95545079  0.13154604  1
  Hf  Hf10  1  0.14674727  0.48093923  0.15420070  1
  Hf  Hf11  1  0.60955134  0.00748355  0.16080377  1
  Hf  Hf12  1  0.72954067  0.65710320  0.17261253  1
  Hf  Hf13  1  0.17389434  0.19581172  0.18000343  1
  Hf  Hf14  1  0.34291034  0.71376104  0.20217686  1
  Hf  Hf15  1  0.79620042  0.25210083  0.20790205  1
  Hf  Hf16  1  0.91398025  0.89335372  0.21908383  1
  Hf  Hf17  1  0.36977707  0.42649455  0.22571505  1
  Hf  Hf18  1  0.53402519  0.95490424  0.24989230  1
  Hf  Hf19  1  0.98867595  0.48885183  0.25749178  1
  Hf  Hf20  1  0.10407865  0.13173375  0.26714032  1
  Hf  Hf21  1  0.55898493  0.66748848  0.27403497  1
  Hf  Hf22  1  0.72634690  0.19007065  0.29662031  1
  Hf  Hf23  1  0.17935839  0.72562798  0.30404916  1
  Hf  Hf24  1  0.29683161  0.36961002  0.31499884  1
  Hf  Hf25  1  0.74984310  0.90516735  0.32242769  1
  Hf  Hf26  1  0.91720607  0.42775052  0.34501303  1
  Hf  Hf27  1  0.37211135  0.96350425  0.35190768  1
  Hf  Hf28  1  0.48751405  0.60638617  0.36155622  1
  Hf  Hf29  1  0.94216481  0.14033376  0.36915570  1
  Hf  Hf30  1  0.10641393  0.66874345  0.39333295  1
  Hf  Hf31  1  0.56221075  0.20188428  0.39996417  1
  Hf  Hf32  1  0.67999058  0.84313717  0.41114495  1
  Hf  Hf33  1  0.13327966  0.38147696  0.41687114  1
  Hf  Hf34  1  0.30229566  0.89942628  0.43904457  1
  Hf  Hf35  1  0.74665033  0.43813580  0.44643547  1
  Hf  Hf36  1  0.86663966  0.08775445  0.45824323  1
  Hf  Hf37  1  0.32944373  0.61429977  0.46484730  1
  Hf  Hf38  1  0.48964010  0.13978721  0.48750196  1
  Hf  Hf39  1  0.94286324  0.67898662  0.49756682  1
  Hf  Hf40  1  0.06116529  0.31155447  0.50031039  1
  Hf  Hf41  1  0.50388357  0.85372448  0.51627960  1
  Hf  Hf42  1  0.70992654  0.39223750  0.55037161  1
  Hf  Hf43  1  0.13448573  0.91855809  0.53982942  1
  Hf  Hf44  1  0.25592070  0.56272669  0.55199089  1
  Hf  Hf45  1  0.72111324  0.09881468  0.56074248  1
  Hf  Hf46  1  0.85893192  0.59650277  0.57710203  1
  Hf  Hf47  1  0.40778042  0.14965159  0.57904654  1
  O  O48  1  0.86960056  0.00330497  0.01658675  1
  O  O49  1  0.70370558  0.59135308  0.04760721  1
  O  O50  1  0.93626493  0.71926121  0.04549173  1
  O  O51  1  0.89383718  0.21988634  0.04417981  1
  O  O52  1  0.44004461  0.24720434  0.05092886  1
  O  O53  1  0.35090605  0.72837260  0.02021542  1
  O  O54  1  0.53707472  0.93444377  0.04625429  1
  O  O55  1  0.45647426  0.47618702  0.06406622  1
  O  O56  1  0.12273062  0.23563135  0.07287274  1
  O  O57  1  0.05349592  0.81373043  0.07802315  1
  O  O58  1  0.13746673  0.96194305  0.09220828  1
  O  O59  1  0.10024720  0.47681929  0.09217095  1
  O  O60  1  0.63679967  0.49493470  0.10039773  1
  O  O61  1  0.63821302  -0.02069652  0.10111004  1
  O  O62  1  0.72970473  0.14668143  0.09916504  1
  O  O63  1  0.62322409  0.74775823  0.11636535  1
  O  O64  1  0.28930886  0.49563580  0.12217625  1
  O  O65  1  0.21608742  0.04875361  0.13708472  1
  O  O66  1  0.30591420  0.20920100  0.13928148  1
  O  O67  1  0.30038038  0.71573688  0.13994089  1
  O  O68  1  0.84260004  0.71723850  0.15287563  1
  O  O69  1  0.83106437  0.22148993  0.14498900  1
  O  O70  1  0.91356815  0.39911589  0.14758152  1
  O  O71  1  0.83597357  0.95244958  0.16093356  1
  O  O72  1  0.49967639  0.71518809  0.17209313  1
  O  O73  1  0.41730325  0.27647330  0.18223294  1
  O  O74  1  0.50021002  0.44519944  0.18430301  1
  O  O75  1  0.48599204  0.95683229  0.18823537  1
  O  O76  1  0.02965393  0.95563987  0.19328579  1
  O  O77  1  0.02663736  0.45585183  0.19623892  1
  O  O78  1  0.10920945  0.62926846  0.19678561  1
  O  O79  1  0.01353827  0.20394152  0.21028728  1
  O  O80  1  0.68933775  0.95264358  0.21895333  1
  O  O81  1  0.60337970  0.51430671  0.23163355  1
  O  O82  1  0.69118920  0.68448100  0.23369126  1
  O  O83  1  0.68199257  0.19063277  0.23385347  1
  O  O84  1  0.22021221  0.19210071  0.24245952  1
  O  O85  1  0.21462607  0.69688700  0.24235530  1
  O  O86  1  0.29838302  0.86862192  0.24382900  1
  O  O87  1  0.21061682  0.43554887  0.25801435  1
  O  O88  1  0.88483524  0.18214454  0.26490237  1
  O  O89  1  0.79438367  0.75265441  0.28023372  1
  O  O90  1  0.88069213  0.92159421  0.28072200  1
  O  O91  1  0.87135774  0.42898584  0.28246739  1
  O  O92  1  0.41358949  0.42830940  0.28887676  1
  O  O93  1  0.40496724  0.93478052  0.29048049  1
  O  O94  1  0.48899371  0.10651160  0.29248293  1
  O  O95  1  0.39920936  0.67537991  0.30516156  1
  O  O96  1  0.07698064  0.41985809  0.31388644  1
  O  O97  1  0.98719629  0.98872640  0.32656507  1
  O  O98  1  0.07122276  0.16045748  0.32856751  1
  O  O99  1  0.06260051  0.66692860  0.33017124  1
  O  O100  1  0.60483226  0.66625216  0.33658061  1
  O  O101  1  0.59549887  0.17364379  0.33832500  1
  O  O102  1  0.68180633  0.34258359  0.33881428  1
  O  O103  1  0.59135576  0.91309446  0.35414563  1
  O  O104  1  0.26557318  0.65968913  0.36103365  1
  O  O105  1  0.17780698  0.22661608  0.37521900  1
  O  O106  1  0.26156393  0.39835100  0.37669270  1
  O  O107  1  0.25597879  0.90313829  0.37658848  1
  O  O108  1  0.79419743  0.90460523  0.38519453  1
  O  O109  1  0.78500180  0.41075700  0.38535574  1
  O  O110  1  0.87281130  0.58093229  0.38741445  1
  O  O111  1  0.78685325  0.14259442  0.40009467  1
  O  O112  1  0.46265173  0.89129648  0.40876072  1
  O  O113  1  0.36698155  0.46597054  0.42226239  1
  O  O114  1  0.44955264  0.63938617  0.42280908  1
  O  O115  1  0.44653707  0.13959813  0.42576221  1
  O  O116  1  0.99019896  0.13840671  0.43081263  1
  O  O117  1  0.97598098  0.65003856  0.43474399  1
  O  O118  1  0.05888775  0.81876470  0.43681506  1
  O  O119  1  0.97651361  0.38004991  0.44695487  1
  O  O120  1  0.64021743  0.14278942  0.45811444  1
  O  O121  1  0.56262285  0.69612211  0.47146648  1
  O  O122  1  0.64512663  0.87374807  0.47405900  1
  O  O123  1  0.63358996  0.37799950  0.46617237  1
  O  O124  1  0.17581062  0.37950112  0.47910711  1
  O  O125  1  0.17027580  0.88603700  0.47976552  1
  O  O126  1  0.26010258  0.04648439  0.48196328  1
  O  O127  1  0.18688114  0.59960220  0.49687175  1
  O  O128  1  0.85296691  0.34747977  0.50268265  1
  O  O129  1  0.74648527  0.94855657  0.51988296  1
  O  O130  1  0.83797798  0.11593552  0.51793796  1
  O  O131  1  0.83939033  0.60030330  0.51865027  1
  O  O132  1  0.37594280  0.61841871  0.52687705  1
  O  O133  1  0.33872327  0.13329495  0.52683872  1
  O  O134  1  0.42269408  0.28150757  0.54102485  1
  O  O135  1  0.35345938  0.85960665  0.54617526  1
  O  O136  1  0.01971574  0.61905098  0.55498178  1
  O  O137  1  0.93911528  0.16079423  0.57279371  1
  O  O138  1  0.12528395  0.36686540  0.59883258  1
  O  O139  1  0.03614539  0.84803366  0.56811914  1
  O  O140  1  0.58235282  0.87535166  0.57486819  1
  O  O141  1  0.53992607  0.37597679  0.57355527  1
  O  O142  1  0.77248442  0.50388492  0.57144079  1
  O  O143  1  0.60659044  0.09193303  0.60246025  1
