# Supplementary material for: Band Alignment of Oxides by Learnable Structural-Descriptor-Aided Neural Network and Transfer Learning
Source: J Am Chem Soc. 2024 Mar 28;146(14):9697–708. doi: 10.1021/jacs.3c13574 (PMC11009958; doi:10.1021/jacs.3c13574)
Supplement: Supplementary file 3 — ja3c13574_si_003.zip [file ja3c13574_si_003.zip › Data_S2/after_optimization/binary/112.cif]

# generated using pymatgen
data_BeO
_symmetry_space_group_name_H-M   'P 1'
_cell_length_a   4.61300600
_cell_length_b   5.34033869
_cell_length_c   37.18803265
_cell_angle_alpha   89.49412679
_cell_angle_beta   90.00000000
_cell_angle_gamma   90.00000000
_symmetry_Int_Tables_number   1
_chemical_formula_structural   BeO
_chemical_formula_sum   'Be40 O40'
_cell_volume   916.09201232
_cell_formula_units_Z   40
loop_
 _symmetry_equiv_pos_site_id
 _symmetry_equiv_pos_as_xyz
  1  'x, y, z'
loop_
 _atom_site_type_symbol
 _atom_site_label
 _atom_site_symmetry_multiplicity
 _atom_site_fract_x
 _atom_site_fract_y
 _atom_site_fract_z
 _atom_site_occupancy
  Be  Be0  1  0.63800877  0.75909795  0.02703809  1
  Be  Be1  1  0.86199123  0.25909795  0.02703809  1
  Be  Be2  1  0.18819768  0.99286971  0.03923818  1
  Be  Be3  1  0.31180232  0.49286971  0.03923818  1
  Be  Be4  1  0.66869339  0.00718710  0.08326896  1
  Be  Be5  1  0.83130661  0.50718710  0.08326896  1
  Be  Be6  1  0.17618642  0.24498165  0.10387409  1
  Be  Be7  1  0.32381358  0.74498165  0.10387409  1
  Be  Be8  1  0.67280166  0.25550918  0.14518989  1
  Be  Be9  1  0.82719834  0.75550918  0.14518989  1
  Be  Be10  1  0.32624429  0.99468652  0.16674832  1
  Be  Be11  1  0.17375571  0.49468652  0.16674832  1
  Be  Be12  1  0.67329154  0.50510162  0.20769836  1
  Be  Be13  1  0.82670846  0.00510162  0.20769836  1
  Be  Be14  1  0.17353239  0.74476163  0.22942018  1
  Be  Be15  1  0.32646761  0.24476163  0.22942018  1
  Be  Be16  1  0.67344157  0.75502462  0.27030330  1
  Be  Be17  1  0.82655843  0.25502462  0.27030330  1
  Be  Be18  1  0.17348456  0.99490444  0.29206765  1
  Be  Be19  1  0.32651544  0.49490444  0.29206765  1
  Be  Be20  1  0.67348456  0.00509556  0.33293235  1
  Be  Be21  1  0.82651544  0.50509556  0.33293235  1
  Be  Be22  1  0.32655843  0.74497538  0.35469670  1
  Be  Be23  1  0.17344157  0.24497538  0.35469670  1
  Be  Be24  1  0.67353239  0.25523837  0.39557982  1
  Be  Be25  1  0.82646761  0.75523837  0.39557982  1
  Be  Be26  1  0.32670846  0.99489838  0.41730164  1
  Be  Be27  1  0.17329154  0.49489838  0.41730164  1
  Be  Be28  1  0.67375571  0.50531348  0.45825168  1
  Be  Be29  1  0.82624429  0.00531348  0.45825168  1
  Be  Be30  1  0.17280166  0.74449082  0.47981011  1
  Be  Be31  1  0.32719834  0.24449082  0.47981011  1
  Be  Be32  1  0.82381358  0.25501835  0.52112591  1
  Be  Be33  1  0.67618642  0.75501835  0.52112591  1
  Be  Be34  1  0.33130661  0.49281290  0.54173104  1
  Be  Be35  1  0.16869339  0.99281290  0.54173104  1
  Be  Be36  1  0.68819768  0.00713029  0.58576182  1
  Be  Be37  1  0.81180232  0.50713029  0.58576182  1
  Be  Be38  1  0.36199123  0.74090205  0.59796191  1
  Be  Be39  1  0.13800877  0.24090205  0.59796191  1
  O  O40  1  0.18300068  0.26178700  0.01984872  1
  O  O41  1  0.31699932  0.76178700  0.01984872  1
  O  O42  1  0.80604331  0.98465316  0.04216065  1
  O  O43  1  0.69395669  0.48465316  0.04216065  1
  O  O44  1  0.31042663  0.01556470  0.08164206  1
  O  O45  1  0.18957337  0.51556470  0.08164206  1
  O  O46  1  0.68955394  0.73474542  0.10512844  1
  O  O47  1  0.81044606  0.23474542  0.10512844  1
  O  O48  1  0.18895682  0.76613370  0.14414062  1
  O  O49  1  0.31104318  0.26613370  0.14414062  1
  O  O50  1  0.68905751  0.98378710  0.16777427  1
  O  O51  1  0.81094249  0.48378710  0.16777427  1
  O  O52  1  0.18895634  0.01627644  0.20672542  1
  O  O53  1  0.31104366  0.51627644  0.20672542  1
  O  O54  1  0.68893467  0.23348976  0.23037500  1
  O  O55  1  0.81106533  0.73348976  0.23037500  1
  O  O56  1  0.18888808  0.26647076  0.26936538  1
  O  O57  1  0.31111192  0.76647076  0.26936538  1
  O  O58  1  0.68883828  0.48343976  0.29300952  1
  O  O59  1  0.81116172  0.98343976  0.29300952  1
  O  O60  1  0.18883828  0.51656024  0.33199048  1
  O  O61  1  0.31116172  0.01656024  0.33199048  1
  O  O62  1  0.68888808  0.73352924  0.35563462  1
  O  O63  1  0.81111192  0.23352924  0.35563462  1
  O  O64  1  0.18893467  0.76651024  0.39462500  1
  O  O65  1  0.31106533  0.26651024  0.39462500  1
  O  O66  1  0.81104366  0.48372356  0.41827458  1
  O  O67  1  0.68895634  0.98372356  0.41827458  1
  O  O68  1  0.18905751  0.01621290  0.45722573  1
  O  O69  1  0.31094249  0.51621290  0.45722573  1
  O  O70  1  0.68895682  0.23386630  0.48085938  1
  O  O71  1  0.81104318  0.73386630  0.48085938  1
  O  O72  1  0.18955394  0.26525458  0.51987156  1
  O  O73  1  0.31044606  0.76525458  0.51987156  1
  O  O74  1  0.68957337  0.48443530  0.54335794  1
  O  O75  1  0.81042663  0.98443530  0.54335794  1
  O  O76  1  0.19395669  0.51534684  0.58283935  1
  O  O77  1  0.30604331  0.01534684  0.58283935  1
  O  O78  1  0.81699932  0.23821300  0.60515128  1
  O  O79  1  0.68300068  0.73821300  0.60515128  1
