# Supplementary material for: Band Alignment of Oxides by Learnable Structural-Descriptor-Aided Neural Network and Transfer Learning
Source: J Am Chem Soc. 2024 Mar 28;146(14):9697–708. doi: 10.1021/jacs.3c13574 (PMC11009958; doi:10.1021/jacs.3c13574)
Supplement: Supplementary file 3 — ja3c13574_si_003.zip [file ja3c13574_si_003.zip › Data_S2/after_optimization/binary/1120.cif]

# generated using pymatgen
data_HfO2
_symmetry_space_group_name_H-M   'P 1'
_cell_length_a   11.60285817
_cell_length_b   12.41478369
_cell_length_c   35.34298268
_cell_angle_alpha   91.65270322
_cell_angle_beta   89.00441959
_cell_angle_gamma   35.94868464
_symmetry_Int_Tables_number   1
_chemical_formula_structural   HfO2
_chemical_formula_sum   'Hf48 O96'
_cell_volume   2980.30804315
_cell_formula_units_Z   48
loop_
 _symmetry_equiv_pos_site_id
 _symmetry_equiv_pos_as_xyz
  1  'x, y, z'
loop_
 _atom_site_type_symbol
 _atom_site_label
 _atom_site_symmetry_multiplicity
 _atom_site_fract_x
 _atom_site_fract_y
 _atom_site_fract_z
 _atom_site_occupancy
  Hf  Hf0  1  0.47087089  0.81723500  0.01675688  1
  Hf  Hf1  1  -0.01357768  0.33203358  0.01657098  1
  Hf  Hf2  1  0.03529653  0.02668171  0.02311145  1
  Hf  Hf3  1  0.49544289  0.52858858  0.02401448  1
  Hf  Hf4  1  0.75658726  0.01095000  0.05813866  1
  Hf  Hf5  1  0.22238307  0.54188949  0.05955110  1
  Hf  Hf6  1  0.30980562  0.20515327  0.06979832  1
  Hf  Hf7  1  0.78303715  0.73770899  0.08388376  1
  Hf  Hf8  1  0.94967016  0.24691663  0.11173659  1
  Hf  Hf9  1  0.43548607  0.75702086  0.11515458  1
  Hf  Hf10  1  0.52522290  0.42033000  0.12542980  1
  Hf  Hf11  1  0.98096518  0.95290345  0.12958904  1
  Hf  Hf12  1  0.15085000  0.47965782  0.15182637  1
  Hf  Hf13  1  0.59913175  0.02025194  0.16061378  1
  Hf  Hf14  1  0.72695515  0.65685006  0.17214163  1
  Hf  Hf15  1  0.18017721  0.18988322  0.17867854  1
  Hf  Hf16  1  0.34096122  0.71899036  0.20231284  1
  Hf  Hf17  1  0.79926357  0.24797087  0.20968330  1
  Hf  Hf18  1  0.91445130  0.89232284  0.21930506  1
  Hf  Hf19  1  0.36530388  0.43119183  0.22629823  1
  Hf  Hf20  1  0.53487328  0.95379146  0.24952119  1
  Hf  Hf21  1  0.98908789  0.48859344  0.25636021  1
  Hf  Hf22  1  0.10615626  0.13123310  0.26706538  1
  Hf  Hf23  1  0.56086085  0.66585412  0.27422979  1
  Hf  Hf24  1  0.72485315  0.19128888  0.29719921  1
  Hf  Hf25  1  0.17955774  0.72590990  0.30436362  1
  Hf  Hf26  1  0.29662611  0.36854956  0.31506879  1
  Hf  Hf27  1  0.75084072  0.90335154  0.32190781  1
  Hf  Hf28  1  0.92041112  0.42595117  0.34513077  1
  Hf  Hf29  1  0.37126270  0.96482016  0.35212394  1
  Hf  Hf30  1  0.48645043  0.60917113  0.36174470  1
  Hf  Hf31  1  0.94475278  0.13815264  0.36911616  1
  Hf  Hf32  1  0.10553679  0.66725978  0.39275046  1
  Hf  Hf33  1  0.55875985  0.20029294  0.39928737  1
  Hf  Hf34  1  0.68658325  0.83689106  0.41081422  1
  Hf  Hf35  1  0.13486400  0.37748518  0.41960263  1
  Hf  Hf36  1  0.30474882  0.90423955  0.44183996  1
  Hf  Hf37  1  0.76049110  0.43681300  0.44599920  1
  Hf  Hf38  1  0.85022893  0.10012214  0.45627342  1
  Hf  Hf39  1  0.33604484  0.61022637  0.45969241  1
  Hf  Hf40  1  0.50267685  0.11943401  0.48754524  1
  Hf  Hf41  1  0.97590838  0.65198973  0.50163068  1
  Hf  Hf42  1  0.06333093  0.31525351  0.51187690  1
  Hf  Hf43  1  0.52912674  0.84619300  0.51329034  1
  Hf  Hf44  1  0.79027111  0.32855342  0.54741352  1
  Hf  Hf45  1  0.25041747  0.83046129  0.54831755  1
  Hf  Hf46  1  0.29929168  0.52510842  0.55485702  1
  Hf  Hf47  1  0.81484311  0.03990800  0.55467212  1
  O  O48  1  0.18400695  0.06225680  0.00147089  1
  O  O49  1  0.33263668  0.52558524  0.01003784  1
  O  O50  1  0.31892569  0.77199894  -0.00008138  1
  O  O51  1  0.19535463  0.28320881  0.01821937  1
  O  O52  1  0.85913550  0.03620704  0.01828280  1
  O  O53  1  0.74658607  0.58677840  -0.00340034  1
  O  O54  1  0.90884293  0.74798536  0.04373691  1
  O  O55  1  0.80682179  0.31142581  0.01828821  1
  O  O56  1  0.44625841  0.24388774  0.05182181  1
  O  O57  1  0.48527827  0.70065718  0.05705980  1
  O  O58  1  0.51307659  0.91847567  0.05212720  1
  O  O59  1  0.42128400  0.52023434  0.07319270  1
  O  O60  1  0.03685305  0.29399791  0.07249998  1
  O  O61  1  0.02796745  0.81131538  0.08451281  1
  O  O62  1  0.06554406  0.01889674  0.08055556  1
  O  O63  1  0.09029375  0.48659713  0.08926429  1
  O  O64  1  0.65377807  0.47028678  0.10794954  1
  O  O65  1  0.62617347  0.99217162  0.09945018  1
  O  O66  1  0.71343516  0.16124242  0.10113593  1
  O  O67  1  0.65265014  0.70910744  0.11379411  1
  O  O68  1  0.29560231  0.48299130  0.12015806  1
  O  O69  1  0.22594240  0.03406170  0.13450668  1
  O  O70  1  0.29592982  0.21646153  0.13579672  1
  O  O71  1  0.28772159  0.73073194  0.13942946  1
  O  O72  1  0.83671666  0.72245017  0.14532657  1
  O  O73  1  0.83908505  0.20647461  0.14911900  1
  O  O74  1  0.91514286  0.39252935  0.15221098  1
  O  O75  1  0.82660780  0.96019851  0.16177798  1
  O  O76  1  0.50415705  0.71140187  0.17226842  1
  O  O77  1  0.41063086  0.28078916  0.18256088  1
  O  O78  1  0.49405840  0.45198232  0.18597584  1
  O  O79  1  0.49050616  0.95412077  0.18604477  1
  O  O80  1  0.02958087  0.95108839  0.19545670  1
  O  O81  1  0.02383033  0.46130809  0.19492256  1
  O  O82  1  0.10664134  0.63076119  0.19586525  1
  O  O83  1  0.02323906  0.19303223  0.20999728  1
  O  O84  1  0.68906016  0.94975194  0.21748346  1
  O  O85  1  0.60463458  0.51314068  0.23226576  1
  O  O86  1  0.68958684  0.68595990  0.23331531  1
  O  O87  1  0.67793076  0.19272681  0.23465971  1
  O  O88  1  0.22303853  0.19093043  0.24093094  1
  O  O89  1  0.21440787  0.69565725  0.24303380  1
  O  O90  1  0.29987019  0.86766941  0.24463725  1
  O  O91  1  0.20947618  0.43668391  0.25805237  1
  O  O92  1  0.88691750  0.18081597  0.26601364  1
  O  O93  1  0.79610927  0.75184642  0.27938164  1
  O  O94  1  0.88006372  0.92164632  0.28093939  1
  O  O95  1  0.87379551  0.42798646  0.28182783  1
  O  O96  1  0.41191849  0.42915654  0.28960117  1
  O  O97  1  0.40565028  0.93549568  0.29048861  1
  O  O98  1  0.48960473  0.10529658  0.29204736  1
  O  O99  1  0.39879650  0.67632703  0.30541536  1
  O  O100  1  0.07623782  0.42045909  0.31337663  1
  O  O101  1  0.98584381  0.98947359  0.32679175  1
  O  O102  1  0.07130613  0.16148575  0.32839520  1
  O  O103  1  0.06267547  0.66621257  0.33049806  1
  O  O104  1  0.60778324  0.66441619  0.33676929  1
  O  O105  1  0.59612816  0.17118310  0.33811269  1
  O  O106  1  0.68107942  0.34400232  0.33916324  1
  O  O107  1  0.59665484  0.90739106  0.35394554  1
  O  O108  1  0.26247494  0.66411077  0.36143172  1
  O  O109  1  0.17907266  0.22638181  0.37556375  1
  O  O110  1  0.26188367  0.39583491  0.37650644  1
  O  O111  1  0.25613413  0.90605461  0.37597230  1
  O  O112  1  0.79520784  0.90302223  0.38538423  1
  O  O113  1  0.79165660  0.40516068  0.38545216  1
  O  O114  1  0.87508414  0.57635384  0.38886812  1
  O  O115  1  0.78155695  0.14574113  0.39916058  1
  O  O116  1  0.45910620  0.89694449  0.40965102  1
  O  O117  1  0.37057214  0.46461365  0.41921802  1
  O  O118  1  0.44662895  0.65066839  0.42231000  1
  O  O119  1  0.44899734  0.13469283  0.42610243  1
  O  O120  1  0.99799341  0.12641106  0.43199954  1
  O  O121  1  0.98978418  0.64068147  0.43563128  1
  O  O122  1  0.05977160  0.82308130  0.43692232  1
  O  O123  1  0.99011169  0.37415170  0.45127094  1
  O  O124  1  0.63306486  0.14803556  0.45763489  1
  O  O125  1  0.57227884  0.69590058  0.47029307  1
  O  O126  1  0.65954153  0.86497138  0.47197882  1
  O  O127  1  0.63193593  0.38685622  0.46347946  1
  O  O128  1  0.19542025  0.37054587  0.48216471  1
  O  O129  1  0.22016994  0.83824526  0.49087244  1
  O  O130  1  0.25774655  0.04582762  0.48691619  1
  O  O131  1  0.24886095  0.56314509  0.49892902  1
  O  O132  1  0.86443000  0.33690866  0.49823630  1
  O  O133  1  0.77263741  0.93866733  0.51930180  1
  O  O134  1  0.80043573  0.15648582  0.51436920  1
  O  O135  1  0.83945559  0.61325526  0.51960719  1
  O  O136  1  0.47889221  0.54571719  0.55314079  1
  O  O137  1  0.37687107  0.10915764  0.52769109  1
  O  O138  1  0.53912793  0.27036460  0.57482934  1
  O  O139  1  0.42657850  0.82093496  0.55314520  1
  O  O140  1  0.09035937  0.57393419  0.55320963  1
  O  O141  1  0.96678831  0.08514406  0.57151038  1
  O  O142  1  -0.04692268  0.33155776  0.56139116  1
  O  O143  1  0.10170705  0.79488520  0.56995711  1
