# Supplementary material for: Band Alignment of Oxides by Learnable Structural-Descriptor-Aided Neural Network and Transfer Learning
Source: J Am Chem Soc. 2024 Mar 28;146(14):9697–708. doi: 10.1021/jacs.3c13574 (PMC11009958; doi:10.1021/jacs.3c13574)
Supplement: Supplementary file 3 — ja3c13574_si_003.zip [file ja3c13574_si_003.zip › Data_S2/after_optimization/binary/1121.cif]

# generated using pymatgen
data_HfO2
_symmetry_space_group_name_H-M   'P 1'
_cell_length_a   5.20882600
_cell_length_b   11.05555857
_cell_length_c   37.24435198
_cell_angle_alpha   96.99843107
_cell_angle_beta   90.00000000
_cell_angle_gamma   90.00000000
_symmetry_Int_Tables_number   1
_chemical_formula_structural   HfO2
_chemical_formula_sum   'Hf34 O68'
_cell_volume   2128.79152196
_cell_formula_units_Z   34
loop_
 _symmetry_equiv_pos_site_id
 _symmetry_equiv_pos_as_xyz
  1  'x, y, z'
loop_
 _atom_site_type_symbol
 _atom_site_label
 _atom_site_symmetry_multiplicity
 _atom_site_fract_x
 _atom_site_fract_y
 _atom_site_fract_z
 _atom_site_occupancy
  Hf  Hf0  1  0.55573037  0.95173464  0.06546919  1
  Hf  Hf1  1  0.46304839  0.25505543  0.08166901  1
  Hf  Hf2  1  0.93677518  0.74345376  0.09111976  1
  Hf  Hf3  1  0.04493058  0.06727579  0.11012503  1
  Hf  Hf4  1  0.53261722  0.52936517  0.11612069  1
  Hf  Hf5  1  0.45321059  0.85879334  0.14603323  1
  Hf  Hf6  1  0.96234347  0.33939569  0.15841127  1
  Hf  Hf7  1  0.03159693  0.65807627  0.17593417  1
  Hf  Hf8  1  0.53699849  0.13566161  0.19021395  1
  Hf  Hf9  1  0.46114597  0.46453567  0.20942234  1
  Hf  Hf10  1  0.95889841  0.93478153  0.22382124  1
  Hf  Hf11  1  0.03797603  0.26313587  0.24389594  1
  Hf  Hf12  1  0.53606298  0.73550854  0.25628575  1
  Hf  Hf13  1  0.46099963  0.06294940  0.27686921  1
  Hf  Hf14  1  0.96101400  0.53669088  0.28967245  1
  Hf  Hf15  1  0.03766936  0.86260237  0.31029108  1
  Hf  Hf16  1  0.53805721  0.33712814  0.32330197  1
  Hf  Hf17  1  0.46194279  0.66287186  0.34336403  1
  Hf  Hf18  1  0.96233064  0.13739763  0.35637592  1
  Hf  Hf19  1  0.03898600  0.46330912  0.37699455  1
  Hf  Hf20  1  0.53900037  0.93705060  0.38979779  1
  Hf  Hf21  1  0.46393702  0.26449146  0.41038125  1
  Hf  Hf22  1  0.96202397  0.73686413  0.42277006  1
  Hf  Hf23  1  0.04110159  0.06521847  0.44284476  1
  Hf  Hf24  1  0.53885403  0.53546433  0.45724466  1
  Hf  Hf25  1  0.46300151  0.86433839  0.47645305  1
  Hf  Hf26  1  0.96840307  0.34192373  0.49073283  1
  Hf  Hf27  1  0.03765653  0.66060431  0.50825573  1
  Hf  Hf28  1  0.54678941  0.14120666  0.52063277  1
  Hf  Hf29  1  0.46738278  0.47063483  0.55054531  1
  Hf  Hf30  1  0.95506942  0.93272421  0.55654197  1
  Hf  Hf31  1  0.06322482  0.25654624  0.57554724  1
  Hf  Hf32  1  0.53695161  0.74494457  0.58499799  1
  Hf  Hf33  1  0.44426963  0.04826536  0.60119781  1
  O  O34  1  0.77369930  0.81192938  0.04645502  1
  O  O35  1  0.27456798  0.08590567  0.06249118  1
  O  O36  1  0.75648683  0.11330253  0.07389740  1
  O  O37  1  0.35841638  0.42185444  0.07477125  1
  O  O38  1  0.78669125  0.58063523  0.08023664  1
  O  O39  1  0.25362976  0.87787059  0.09313395  1
  O  O40  1  0.75876809  0.92072204  0.11168199  1
  O  O41  1  0.19294040  0.24479573  0.11879522  1
  O  O42  1  0.69960335  0.35274676  0.11769129  1
  O  O43  1  0.24589114  0.67868019  0.12465515  1
  O  O44  1  0.73525397  0.71856788  0.14018857  1
  O  O45  1  0.33273832  0.04230393  0.14719212  1
  O  O46  1  0.82736353  0.15372134  0.15319990  1
  O  O47  1  0.24234918  0.48185130  0.15974457  1
  O  O48  1  0.75251815  0.51462693  0.17127203  1
  O  O49  1  0.15404214  0.84407536  0.17991241  1
  O  O50  1  0.65578812  0.94996754  0.18867247  1
  O  O51  1  0.25915896  0.28246322  0.19483232  1
  O  O52  1  0.74134759  0.31748346  0.20653118  1
  O  O53  1  0.33009657  0.64799913  0.21287384  1
  O  O54  1  0.83269753  0.74912264  0.22007722  1
  O  O55  1  0.23921688  0.08199292  0.22758397  1
  O  O56  1  0.75680957  0.11694446  0.23948858  1
  O  O57  1  0.16378243  0.44838472  0.24627421  1
  O  O58  1  0.66340064  0.55133962  0.25321241  1
  O  O59  1  0.25639051  0.88232502  0.26079645  1
  O  O60  1  0.74050333  0.91603884  0.27276583  1
  O  O61  1  0.33303700  0.24764873  0.28022192  1
  O  O62  1  0.83381268  0.35233284  0.28686813  1
  O  O63  1  0.24125371  0.68287560  0.29410896  1
  O  O64  1  0.75687152  0.71640638  0.30582701  1
  O  O65  1  0.16628854  0.04740886  0.31334443  1
  O  O66  1  0.66678101  0.15222073  0.31989564  1
  O  O67  1  0.25762681  0.48299161  0.32723448  1
  O  O68  1  0.74237319  0.51700839  0.33943252  1
  O  O69  1  0.33321899  0.84777927  0.34677136  1
  O  O70  1  0.83371146  0.95259114  0.35332157  1
  O  O71  1  0.24312848  0.28359362  0.36083999  1
  O  O72  1  0.75874629  0.31712440  0.37255704  1
  O  O73  1  0.16618732  0.64766716  0.37979887  1
  O  O74  1  0.66696300  0.75235127  0.38644508  1
  O  O75  1  0.25949667  0.08396116  0.39390017  1
  O  O76  1  0.74360949  0.11767498  0.40587055  1
  O  O77  1  0.33659936  0.44866038  0.41345359  1
  O  O78  1  0.83621757  0.55161528  0.42039279  1
  O  O79  1  0.24319043  0.88305554  0.42717842  1
  O  O80  1  0.76078312  0.91800708  0.43908303  1
  O  O81  1  0.16730247  0.25087736  0.44658978  1
  O  O82  1  0.66990343  0.35200087  0.45379216  1
  O  O83  1  0.25865241  0.68251654  0.46013582  1
  O  O84  1  0.74084104  0.71753678  0.47183368  1
  O  O85  1  0.34421188  0.05003246  0.47799453  1
  O  O86  1  0.84595786  0.15592464  0.48675459  1
  O  O87  1  0.24748185  0.48537307  0.49539397  1
  O  O88  1  0.75765082  0.51814870  0.50692243  1
  O  O89  1  0.17263647  0.84627866  0.51346610  1
  O  O90  1  0.66726168  0.95769607  0.51947488  1
  O  O91  1  0.26474603  0.28143212  0.52647843  1
  O  O92  1  0.75410886  0.32131981  0.54201185  1
  O  O93  1  0.30039665  0.64725324  0.54897571  1
  O  O94  1  0.80705960  0.75520427  0.54787078  1
  O  O95  1  0.24123191  0.07927796  0.55498501  1
  O  O96  1  0.74637024  0.12212941  0.57353205  1
  O  O97  1  0.21330875  0.41936477  0.58643036  1
  O  O98  1  0.64158362  0.57814556  0.59189575  1
  O  O99  1  0.24351317  0.88669747  0.59276860  1
  O  O100  1  0.72543202  0.91409433  0.60417582  1
  O  O101  1  0.22630070  0.18807062  0.62021098  1
