# Supplementary material for: Band Alignment of Oxides by Learnable Structural-Descriptor-Aided Neural Network and Transfer Learning
Source: J Am Chem Soc. 2024 Mar 28;146(14):9697–708. doi: 10.1021/jacs.3c13574 (PMC11009958; doi:10.1021/jacs.3c13574)
Supplement: Supplementary file 3 — ja3c13574_si_003.zip [file ja3c13574_si_003.zip › Data_S2/after_optimization/binary/1122.cif]

# generated using pymatgen
data_HfO2
_symmetry_space_group_name_H-M   'P 1'
_cell_length_a   5.20882600
_cell_length_b   11.05555857
_cell_length_c   37.24435198
_cell_angle_alpha   96.99843107
_cell_angle_beta   90.00000000
_cell_angle_gamma   90.00000000
_symmetry_Int_Tables_number   1
_chemical_formula_structural   HfO2
_chemical_formula_sum   'Hf34 O68'
_cell_volume   2128.79152196
_cell_formula_units_Z   34
loop_
 _symmetry_equiv_pos_site_id
 _symmetry_equiv_pos_as_xyz
  1  'x, y, z'
loop_
 _atom_site_type_symbol
 _atom_site_label
 _atom_site_symmetry_multiplicity
 _atom_site_fract_x
 _atom_site_fract_y
 _atom_site_fract_z
 _atom_site_occupancy
  Hf  Hf0  1  0.54980881  0.65925433  0.02693186  1
  Hf  Hf1  1  0.92492880  0.15636394  0.02981983  1
  Hf  Hf2  1  -0.00982733  0.45896160  0.04268747  1
  Hf  Hf3  1  0.51815582  0.94219803  0.04226546  1
  Hf  Hf4  1  0.43314579  0.27135640  0.07507107  1
  Hf  Hf5  1  0.99044597  0.74453592  0.09073698  1
  Hf  Hf6  1  0.04224854  0.05743319  0.11053179  1
  Hf  Hf7  1  0.52718168  0.53646414  0.12280774  1
  Hf  Hf8  1  0.47935181  0.86308079  0.14324983  1
  Hf  Hf9  1  0.96015966  0.33554412  0.15544183  1
  Hf  Hf10  1  0.03872587  0.66276562  0.17742279  1
  Hf  Hf11  1  0.53865244  0.13607617  0.18981245  1
  Hf  Hf12  1  0.46393059  0.46249308  0.21031136  1
  Hf  Hf13  1  0.96791592  0.93604137  0.22299925  1
  Hf  Hf14  1  0.03917174  0.26321921  0.24338707  1
  Hf  Hf15  1  0.53985654  0.73648545  0.25662668  1
  Hf  Hf16  1  0.46525244  0.06345749  0.27672650  1
  Hf  Hf17  1  0.96525244  0.53654251  0.28994050  1
  Hf  Hf18  1  0.03985654  0.86351455  0.31004032  1
  Hf  Hf19  1  0.53917174  0.33678079  0.32327893  1
  Hf  Hf20  1  0.46791592  0.66395863  0.34366675  1
  Hf  Hf21  1  0.96393059  0.13750692  0.35635564  1
  Hf  Hf22  1  0.03865244  0.46392383  0.37685455  1
  Hf  Hf23  1  0.53872587  0.93723438  0.38924421  1
  Hf  Hf24  1  0.46015966  0.26445588  0.41122517  1
  Hf  Hf25  1  0.97935181  0.73691921  0.42341617  1
  Hf  Hf26  1  0.02718168  0.06353586  0.44385826  1
  Hf  Hf27  1  0.54224854  0.54256681  0.45613521  1
  Hf  Hf28  1  0.49044597  0.85546408  0.47593002  1
  Hf  Hf29  1  0.93314579  0.32864360  0.49159593  1
  Hf  Hf30  1  0.01815582  0.65780197  0.52440154  1
  Hf  Hf31  1  0.49017267  0.14103840  0.52397853  1
  Hf  Hf32  1  0.42492880  0.44363606  0.53684617  1
  Hf  Hf33  1  0.04980881  0.94074567  0.53973514  1
  O  O34  1  0.78395033  0.52955058  0.00372526  1
  O  O35  1  0.38436712  0.80576707  0.00861639  1
  O  O36  1  0.70896252  0.02724653  0.00468003  1
  O  O37  1  0.20045402  0.29455787  0.02782867  1
  O  O38  1  0.72062958  0.31444052  0.04013032  1
  O  O39  1  0.20185810  0.62615186  0.04942373  1
  O  O40  1  0.77614479  0.80017658  0.04922849  1
  O  O41  1  0.23066959  0.08157688  0.05650434  1
  O  O42  1  0.72791540  0.11132579  0.07466486  1
  O  O43  1  0.26925162  0.44438033  0.08579456  1
  O  O44  1  0.73715116  0.58169720  0.07550941  1
  O  O45  1  0.28543106  0.88089657  0.09031661  1
  O  O46  1  0.80624640  0.90974441  0.11380431  1
  O  O47  1  0.17758410  0.23876774  0.11481708  1
  O  O48  1  0.68836019  0.36142576  0.11479853  1
  O  O49  1  0.26281564  0.68526567  0.12799294  1
  O  O50  1  0.75339023  0.70648543  0.13793064  1
  O  O51  1  0.33110739  0.04190873  0.14756918  1
  O  O52  1  0.82521666  0.15356642  0.15208450  1
  O  O53  1  0.24186736  0.48306146  0.16109125  1
  O  O54  1  0.75419138  0.51400944  0.17190689  1
  O  O55  1  0.17638658  0.84506965  0.18059051  1
  O  O56  1  0.66941371  0.95218498  0.18752704  1
  O  O57  1  0.25746001  0.28256661  0.19361173  1
  O  O58  1  0.74410281  0.31619187  0.20535493  1
  O  O59  1  0.33354533  0.64633139  0.21394451  1
  O  O60  1  0.83249129  0.75195271  0.21969323  1
  O  O61  1  0.24419685  0.08336396  0.22750134  1
  O  O62  1  0.75956217  0.11761081  0.23918742  1
  O  O63  1  0.17027869  0.44693379  0.24697753  1
  O  O64  1  0.67172405  0.55213700  0.25306750  1
  O  O65  1  0.26082710  0.88305050  0.26088762  1
  O  O66  1  0.74585201  0.91690930  0.27247583  1
  O  O67  1  0.33279069  0.24755893  0.28026491  1
  O  O68  1  0.83279069  0.35244107  0.28640209  1
  O  O69  1  0.24585201  0.68309070  0.29419017  1
  O  O70  1  0.76082710  0.71694950  0.30577938  1
  O  O71  1  0.17172405  0.04786300  0.31359850  1
  O  O72  1  0.67027869  0.15306621  0.31968947  1
  O  O73  1  0.25956217  0.48238919  0.32747958  1
  O  O74  1  0.74419685  0.51663604  0.33916566  1
  O  O75  1  0.33249129  0.84804729  0.34697377  1
  O  O76  1  0.83354533  0.95366861  0.35272149  1
  O  O77  1  0.24410281  0.28380813  0.36131207  1
  O  O78  1  0.75746001  0.31743339  0.37305427  1
  O  O79  1  0.16941371  0.64781502  0.37913996  1
  O  O80  1  0.67638658  0.75493035  0.38607649  1
  O  O81  1  0.25419138  0.08599056  0.39475911  1
  O  O82  1  0.74186736  0.11693854  0.40557575  1
  O  O83  1  0.32521666  0.44643358  0.41458150  1
  O  O84  1  0.83110739  0.55809127  0.41909782  1
  O  O85  1  0.25339023  0.89351457  0.42873636  1
  O  O86  1  0.76281564  0.91473433  0.43867406  1
  O  O87  1  0.18836019  0.23857424  0.45186847  1
  O  O88  1  0.67758410  0.36123226  0.45184892  1
  O  O89  1  0.30624640  0.69025559  0.45286269  1
  O  O90  1  0.78543106  0.71910343  0.47634939  1
  O  O91  1  0.23715116  0.01830280  0.49115759  1
  O  O92  1  0.76925162  0.15561967  0.48087244  1
  O  O93  1  0.22791540  0.48867421  0.49200114  1
  O  O94  1  0.73066959  0.51842312  0.51016266  1
  O  O95  1  0.27614479  0.79982342  0.51743751  1
  O  O96  1  0.70185810  0.97384814  0.51724327  1
  O  O97  1  0.22062958  0.28555948  0.52653668  1
  O  O98  1  0.70045402  0.30544213  0.53883833  1
  O  O99  1  0.20896252  0.57275347  0.56198697  1
  O  O100  1  0.88436712  0.79423293  0.55804961  1
  O  O101  1  0.28395033  0.07044942  0.56294174  1
