# Supplementary material for: Band Alignment of Oxides by Learnable Structural-Descriptor-Aided Neural Network and Transfer Learning
Source: J Am Chem Soc. 2024 Mar 28;146(14):9697–708. doi: 10.1021/jacs.3c13574 (PMC11009958; doi:10.1021/jacs.3c13574)
Supplement: Supplementary file 3 — ja3c13574_si_003.zip [file ja3c13574_si_003.zip › Data_S2/after_optimization/binary/1123.cif]

# generated using pymatgen
data_HfO2
_symmetry_space_group_name_H-M   'P 1'
_cell_length_a   5.20882600
_cell_length_b   12.59748096
_cell_length_c   37.16052909
_cell_angle_alpha   98.33769891
_cell_angle_beta   90.00000000
_cell_angle_gamma   90.00000000
_symmetry_Int_Tables_number   1
_chemical_formula_structural   HfO2
_chemical_formula_sum   'Hf38 O76'
_cell_volume   2412.63033498
_cell_formula_units_Z   38
loop_
 _symmetry_equiv_pos_site_id
 _symmetry_equiv_pos_as_xyz
  1  'x, y, z'
loop_
 _atom_site_type_symbol
 _atom_site_label
 _atom_site_symmetry_multiplicity
 _atom_site_fract_x
 _atom_site_fract_y
 _atom_site_fract_z
 _atom_site_occupancy
  Hf  Hf0  1  -0.05082200  0.04242326  0.05359907  1
  Hf  Hf1  1  0.06462007  0.79882067  0.07785694  1
  Hf  Hf2  1  0.53314867  0.24763281  0.07027604  1
  Hf  Hf3  1  0.47254222  0.99218303  0.10239976  1
  Hf  Hf4  1  0.07153105  0.44304237  0.09223297  1
  Hf  Hf5  1  0.05533711  0.20798636  0.13326037  1
  Hf  Hf6  1  0.56133827  0.63906236  0.12247604  1
  Hf  Hf7  1  0.46764886  0.41672984  0.16523365  1
  Hf  Hf8  1  0.96072123  0.85617244  0.16387581  1
  Hf  Hf9  1  0.03002716  0.61304308  0.18958694  1
  Hf  Hf10  1  0.54122369  0.06603924  0.19100701  1
  Hf  Hf11  1  0.45926287  0.81391570  0.21881825  1
  Hf  Hf12  1  0.95956507  0.27274045  0.22183902  1
  Hf  Hf13  1  0.04014883  0.02273749  0.24924825  1
  Hf  Hf14  1  0.53677587  0.47946911  0.25189133  1
  Hf  Hf15  1  0.46156451  0.22980170  0.27898640  1
  Hf  Hf16  1  0.96102635  0.68300314  0.27951156  1
  Hf  Hf17  1  0.03792305  0.43603121  0.30915852  1
  Hf  Hf18  1  0.53718346  0.88703040  0.30827614  1
  Hf  Hf19  1  0.46281654  0.64238160  0.33878286  1
  Hf  Hf20  1  0.96207695  0.09338079  0.33790048  1
  Hf  Hf21  1  0.03897365  0.84640786  0.36754744  1
  Hf  Hf22  1  0.53843549  0.29960930  0.36807160  1
  Hf  Hf23  1  0.46322413  0.04994289  0.39516767  1
  Hf  Hf24  1  0.95985117  0.50667451  0.39781075  1
  Hf  Hf25  1  0.04043493  0.25667155  0.42521998  1
  Hf  Hf26  1  0.54073713  0.71549630  0.42824075  1
  Hf  Hf27  1  0.45877631  0.46337176  0.45605199  1
  Hf  Hf28  1  0.96997284  0.91636892  0.45747206  1
  Hf  Hf29  1  0.03927877  0.67323956  0.48318319  1
  Hf  Hf30  1  0.53235114  0.11268216  0.48182435  1
  Hf  Hf31  1  0.43866173  0.89034964  0.52458296  1
  Hf  Hf32  1  0.94466289  0.32142564  0.51379863  1
  Hf  Hf33  1  -0.07153105  0.08636863  0.55482503  1
  Hf  Hf34  1  0.52745778  0.53722897  0.54465924  1
  Hf  Hf35  1  0.46685133  0.28177919  0.57678296  1
  Hf  Hf36  1  0.93537993  0.73059133  0.56920206  1
  Hf  Hf37  1  0.05082200  0.48698874  0.59345993  1
  O  O38  1  0.24044669  0.92249333  0.05418505  1
  O  O39  1  0.73215056  0.14590431  0.03090680  1
  O  O40  1  0.30690157  0.36169696  0.05351405  1
  O  O41  1  0.75384097  0.91141849  0.06656295  1
  O  O42  1  0.25431476  0.12945542  0.07942109  1
  O  O43  1  0.78094351  0.54103157  0.08469748  1
  O  O44  1  0.30849915  0.67850261  0.08376706  1
  O  O45  1  0.76080419  0.11401425  0.09949877  1
  O  O46  1  0.34810200  0.31546743  0.11866565  1
  O  O47  1  0.81327950  0.75950672  0.11557648  1
  O  O48  1  0.20130362  0.89157186  0.12136160  1
  O  O49  1  0.84714338  0.31721600  0.10150245  1
  O  O50  1  0.25974432  0.52838442  0.13651066  1
  O  O51  1  0.68653252  0.95904761  0.14658196  1
  O  O52  1  0.31984252  0.10056272  0.14710068  1
  O  O53  1  0.75549139  0.52451581  0.15524347  1
  O  O54  1  0.25717190  0.73350537  0.16802358  1
  O  O55  1  0.81807855  0.16984755  0.17500063  1
  O  O56  1  0.14796857  0.32219919  0.17849613  1
  O  O57  1  0.74374640  0.73233487  0.18268045  1
  O  O58  1  0.24445915  0.94373876  0.19851134  1
  O  O59  1  0.65901039  0.36579085  0.20705242  1
  O  O60  1  0.32498680  0.52223408  0.20789924  1
  O  O61  1  0.75663673  0.93834547  0.21293739  1
  O  O62  1  0.25585499  0.15104638  0.22739891  1
  O  O63  1  0.83005809  0.57113987  0.23477644  1
  O  O64  1  0.15938672  0.72552339  0.23555853  1
  O  O65  1  0.74164960  0.14429966  0.24197482  1
  O  O66  1  0.24117419  0.35690315  0.25832742  1
  O  O67  1  0.66248996  0.77477661  0.26346582  1
  O  O68  1  0.33230132  0.92818085  0.26471046  1
  O  O69  1  0.75646802  0.35125917  0.27264613  1
  O  O70  1  0.25561944  0.56264461  0.28768843  1
  O  O71  1  0.83211973  0.98219322  0.29282274  1
  O  O72  1  0.16869217  0.13466111  0.29425643  1
  O  O73  1  0.74149340  0.55660877  0.30181596  1
  O  O74  1  0.24207873  0.76728846  0.31664962  1
  O  O75  1  0.66900225  0.18893093  0.32250135  1
  O  O76  1  0.33099775  0.34048107  0.32455765  1
  O  O77  1  0.75792127  0.76212354  0.33040938  1
  O  O78  1  0.25850660  0.97280323  0.34524304  1
  O  O79  1  0.83130783  0.39474989  0.35280257  1
  O  O80  1  0.16788027  0.54721878  0.35423626  1
  O  O81  1  0.74438056  0.96676739  0.35937057  1
  O  O82  1  0.24353198  0.17815183  0.37441187  1
  O  O83  1  0.66769868  0.60123115  0.38234854  1
  O  O84  1  0.33751004  0.75463439  0.38359218  1
  O  O85  1  0.75882581  0.17250885  0.38873058  1
  O  O86  1  0.25835040  0.38511234  0.40508418  1
  O  O87  1  0.84061328  0.80388861  0.41150047  1
  O  O88  1  0.16994191  0.95827213  0.41228256  1
  O  O89  1  0.74414501  0.37836562  0.41966009  1
  O  O90  1  0.24336327  0.59106653  0.43412161  1
  O  O91  1  0.67501320  0.00717692  0.43915976  1
  O  O92  1  0.34098961  0.16362115  0.44000658  1
  O  O93  1  0.75554085  0.58567324  0.44854766  1
  O  O94  1  0.25625360  0.79707613  0.46437855  1
  O  O95  1  0.85203143  0.20721281  0.46856287  1
  O  O96  1  0.18192145  0.35956445  0.47205837  1
  O  O97  1  0.74282810  0.79590663  0.47903542  1
  O  O98  1  0.24450861  0.00489619  0.49181553  1
  O  O99  1  0.68015748  0.42884928  0.49995832  1
  O  O100  1  0.31346748  0.57036439  0.50047604  1
  O  O101  1  0.74025568  0.00102658  0.51054734  1
  O  O102  1  0.15285662  0.21219600  0.54555655  1
  O  O103  1  0.79869638  0.63783914  0.52569640  1
  O  O104  1  0.18672050  0.76990528  0.53148252  1
  O  O105  1  0.65189800  0.21394457  0.52839335  1
  O  O106  1  0.23919581  0.41539675  0.54756023  1
  O  O107  1  0.69150085  0.85090939  0.56329194  1
  O  O108  1  0.21905649  -0.01161957  0.56236152  1
  O  O109  1  0.74568524  0.39995658  0.56763791  1
  O  O110  1  0.24615903  0.61799351  0.58049605  1
  O  O111  1  0.69309843  0.16771504  0.59354495  1
  O  O112  1  0.26784944  0.38350769  0.61615220  1
  O  O113  1  0.75955331  0.60691767  0.59287395  1
