# Supplementary material for: Band Alignment of Oxides by Learnable Structural-Descriptor-Aided Neural Network and Transfer Learning
Source: J Am Chem Soc. 2024 Mar 28;146(14):9697–708. doi: 10.1021/jacs.3c13574 (PMC11009958; doi:10.1021/jacs.3c13574)
Supplement: Supplementary file 3 — ja3c13574_si_003.zip [file ja3c13574_si_003.zip › Data_S2/after_optimization/binary/1124.cif]

# generated using pymatgen
data_HfO2
_symmetry_space_group_name_H-M   'P 1'
_cell_length_a   5.20882600
_cell_length_b   12.59748096
_cell_length_c   37.16052909
_cell_angle_alpha   98.33769891
_cell_angle_beta   90.00000000
_cell_angle_gamma   90.00000000
_symmetry_Int_Tables_number   1
_chemical_formula_structural   HfO2
_chemical_formula_sum   'Hf38 O76'
_cell_volume   2412.63033498
_cell_formula_units_Z   38
loop_
 _symmetry_equiv_pos_site_id
 _symmetry_equiv_pos_as_xyz
  1  'x, y, z'
loop_
 _atom_site_type_symbol
 _atom_site_label
 _atom_site_symmetry_multiplicity
 _atom_site_fract_x
 _atom_site_fract_y
 _atom_site_fract_z
 _atom_site_occupancy
  Hf  Hf0  1  -0.01643732  0.36909778  0.01969353  1
  Hf  Hf1  1  0.45193523  0.83590026  0.01880161  1
  Hf  Hf2  1  0.49596566  0.58383798  0.04235268  1
  Hf  Hf3  1  -0.00539416  0.03154104  0.03786595  1
  Hf  Hf4  1  0.02430048  0.77086688  0.07314956  1
  Hf  Hf5  1  0.51202588  0.22204675  0.06108264  1
  Hf  Hf6  1  0.47058590  -0.00779400  0.10331181  1
  Hf  Hf7  1  0.97506406  0.44790850  0.10462715  1
  Hf  Hf8  1  0.03296177  0.19990068  0.12958571  1
  Hf  Hf9  1  0.53524538  0.65284534  0.13304527  1
  Hf  Hf10  1  0.47569215  0.40080632  0.16073463  1
  Hf  Hf11  1  0.96699134  0.85913959  0.16248406  1
  Hf  Hf12  1  0.04150729  0.61005177  0.19166060  1
  Hf  Hf13  1  0.54106318  0.06667469  0.19073507  1
  Hf  Hf14  1  0.46660772  0.81714691  0.22065221  1
  Hf  Hf15  1  0.97031991  0.27100697  0.21975754  1
  Hf  Hf16  1  0.04159370  0.02313637  0.24942160  1
  Hf  Hf17  1  0.54143177  0.47698224  0.25045854  1
  Hf  Hf18  1  0.46787848  0.22895538  0.27835783  1
  Hf  Hf19  1  0.96787848  0.68280862  0.28046517  1
  Hf  Hf20  1  0.04143177  0.43478276  0.30836446  1
  Hf  Hf21  1  0.54159370  0.88862863  0.30940240  1
  Hf  Hf22  1  0.47031991  0.64075803  0.33906646  1
  Hf  Hf23  1  0.96660772  0.09461809  0.33817179  1
  Hf  Hf24  1  0.04106318  0.84508931  0.36808893  1
  Hf  Hf25  1  0.54150729  0.30171223  0.36716240  1
  Hf  Hf26  1  0.46699134  0.05262541  0.39633994  1
  Hf  Hf27  1  0.97569215  0.51095868  0.39808837  1
  Hf  Hf28  1  0.03524538  0.25891966  0.42577773  1
  Hf  Hf29  1  0.53296177  0.71186432  0.42923829  1
  Hf  Hf30  1  0.47506406  0.46385550  0.45419585  1
  Hf  Hf31  1  0.97058590  0.91955900  0.45551219  1
  Hf  Hf32  1  0.01202588  0.68971825  0.49774136  1
  Hf  Hf33  1  0.52430048  0.14089812  0.48567344  1
  Hf  Hf34  1  0.49460584  0.88022396  0.52095805  1
  Hf  Hf35  1  -0.00403434  0.32792602  0.51647032  1
  Hf  Hf36  1  -0.04806477  0.07586374  0.54002139  1
  Hf  Hf37  1  0.48356268  0.54266722  0.53913047  1
  O  O38  1  0.21692349  -0.05686317  -0.00233884  1
  O  O39  1  0.69563544  0.46999767  0.00752197  1
  O  O40  1  0.24149800  0.70306744  0.02191558  1
  O  O41  1  0.74266898  0.13456642  0.02215662  1
  O  O42  1  0.25756489  0.25508662  0.02272945  1
  O  O43  1  0.72146742  0.71758870  0.03671868  1
  O  O44  1  0.24004302  0.90101285  0.06022447  1
  O  O45  1  0.79162350  0.34001111  0.06208531  1
  O  O46  1  0.18216409  0.47562735  0.05269336  1
  O  O47  1  0.72923367  0.92341558  0.05384397  1
  O  O48  1  0.24607948  0.10826712  0.07673984  1
  O  O49  1  0.70951811  0.55468479  0.08680126  1
  O  O50  1  0.29420725  0.67068529  0.08939281  1
  O  O51  1  0.74635008  0.11913820  0.09371655  1
  O  O52  1  0.27416189  0.31860628  0.10670354  1
  O  O53  1  0.78839427  0.76189066  0.11667781  1
  O  O54  1  0.19573791  0.88345794  0.12061411  1
  O  O55  1  0.78036661  0.33103469  0.12898557  1
  O  O56  1  0.25451136  0.52616047  0.13976835  1
  O  O57  1  0.69600121  0.96305545  0.14574859  1
  O  O58  1  0.31605658  0.09732609  0.14601657  1
  O  O59  1  0.76364065  0.53108096  0.15348277  1
  O  O60  1  0.25576022  0.73409236  0.16985337  1
  O  O61  1  0.82167755  0.16612746  0.17460269  1
  O  O62  1  0.19327770  0.30271930  0.17606792  1
  O  O63  1  0.74521320  0.73284412  0.18370779  1
  O  O64  1  0.24805442  0.94294260  0.19903178  1
  O  O65  1  0.68640565  0.37052226  0.20540893  1
  O  O66  1  0.33202500  0.51291593  0.20617912  1
  O  O67  1  0.75778827  0.94010970  0.21262920  1
  O  O68  1  0.26150661  0.14877573  0.22766740  1
  O  O69  1  0.83032223  0.57418746  0.23520661  1
  O  O70  1  0.17808975  0.72049246  0.23657301  1
  O  O71  1  0.74888921  0.14534043  0.24141503  1
  O  O72  1  0.24833536  0.35500831  0.25706890  1
  O  O73  1  0.67814110  0.77925764  0.26434048  1
  O  O74  1  0.32943483  0.92647114  0.26576408  1
  O  O75  1  0.76154159  0.35056368  0.27170224  1
  O  O76  1  0.26154159  0.56120032  0.28712076  1
  O  O77  1  0.82943483  0.98529386  0.29305892  1
  O  O78  1  0.17814110  0.13250636  0.29448252  1
  O  O79  1  0.74833536  0.55675669  0.30175410  1
  O  O80  1  0.24888921  0.76642457  0.31740897  1
  O  O81  1  0.67808975  0.19127254  0.32225099  1
  O  O82  1  0.33032223  0.33757754  0.32361739  1
  O  O83  1  0.76150661  0.76298927  0.33115660  1
  O  O84  1  0.25778827  0.97165530  0.34619480  1
  O  O85  1  0.83202500  0.39884807  0.35264488  1
  O  O86  1  0.18640565  0.54124274  0.35341507  1
  O  O87  1  0.74805442  0.96882240  0.35979222  1
  O  O88  1  0.24521320  0.17891988  0.37511521  1
  O  O89  1  0.69327770  0.60904570  0.38275608  1
  O  O90  1  0.32167755  0.74563654  0.38422031  1
  O  O91  1  0.75576022  0.17767264  0.38896963  1
  O  O92  1  0.26364065  0.38068404  0.40534023  1
  O  O93  1  0.81605658  0.81443891  0.41280643  1
  O  O94  1  0.19600121  0.94870955  0.41307441  1
  O  O95  1  0.75451136  0.38560353  0.41905465  1
  O  O96  1  0.28036661  0.58073031  0.42983843  1
  O  O97  1  0.69573791  0.02830606  0.43820889  1
  O  O98  1  0.28839427  0.14987434  0.44214619  1
  O  O99  1  0.77416189  0.59315872  0.45212046  1
  O  O100  1  0.24635008  0.79262580  0.46510745  1
  O  O101  1  0.79420725  0.24107971  0.46943119  1
  O  O102  1  0.20951811  0.35708021  0.47202274  1
  O  O103  1  0.74607948  0.80349788  0.48208416  1
  O  O104  1  0.22923367  -0.01165058  0.50498003  1
  O  O105  1  0.68216409  0.43613765  0.50613064  1
  O  O106  1  0.29162350  0.57175389  0.49673769  1
  O  O107  1  0.74004302  0.01075115  0.49859853  1
  O  O108  1  0.22146742  0.19417630  0.52210432  1
  O  O109  1  0.75756489  0.65667738  0.53609355  1
  O  O110  1  0.24266898  0.77719758  0.53666638  1
  O  O111  1  0.74149800  0.20869756  0.53690742  1
  O  O112  1  0.19563544  0.44176633  0.55130103  1
  O  O113  1  0.71692349  0.96862817  0.56116184  1
