# Supplementary material for: Band Alignment of Oxides by Learnable Structural-Descriptor-Aided Neural Network and Transfer Learning
Source: J Am Chem Soc. 2024 Mar 28;146(14):9697–708. doi: 10.1021/jacs.3c13574 (PMC11009958; doi:10.1021/jacs.3c13574)
Supplement: Supplementary file 3 — ja3c13574_si_003.zip [file ja3c13574_si_003.zip › Data_S2/after_optimization/binary/1125.cif]

# generated using pymatgen
data_HfO2
_symmetry_space_group_name_H-M   'P 1'
_cell_length_a   7.45175835
_cell_length_b   8.56063814
_cell_length_c   35.98250137
_cell_angle_alpha   95.33765161
_cell_angle_beta   95.48841100
_cell_angle_gamma   92.95981646
_symmetry_Int_Tables_number   1
_chemical_formula_structural   HfO2
_chemical_formula_sum   'Hf36 O72'
_cell_volume   2270.71088741
_cell_formula_units_Z   36
loop_
 _symmetry_equiv_pos_site_id
 _symmetry_equiv_pos_as_xyz
  1  'x, y, z'
loop_
 _atom_site_type_symbol
 _atom_site_label
 _atom_site_symmetry_multiplicity
 _atom_site_fract_x
 _atom_site_fract_y
 _atom_site_fract_z
 _atom_site_occupancy
  Hf  Hf0  1  0.15144099  0.53469510  0.04407773  1
  Hf  Hf1  1  0.66757039  0.53031655  0.04481090  1
  Hf  Hf2  1  0.49517118  0.22077343  0.08479035  1
  Hf  Hf3  1  0.94745913  0.22988783  0.09260125  1
  Hf  Hf4  1  0.71763192  0.86895658  0.09412470  1
  Hf  Hf5  1  0.19062727  0.90811486  0.09982343  1
  Hf  Hf6  1  0.06067198  0.59717841  0.14435966  1
  Hf  Hf7  1  0.53141718  0.62270937  0.14913924  1
  Hf  Hf8  1  0.28350263  0.25566571  0.16348658  1
  Hf  Hf9  1  0.75081188  0.28716623  0.17064737  1
  Hf  Hf10  1  0.62441482  0.96300406  0.20530270  1
  Hf  Hf11  1  0.09417049  0.99346808  0.20994018  1
  Hf  Hf12  1  0.84844739  0.63223555  0.22682606  1
  Hf  Hf13  1  0.31544330  0.65923069  0.23064407  1
  Hf  Hf14  1  0.18666712  0.33943399  0.26917881  1
  Hf  Hf15  1  0.65219698  0.36774487  0.27485490  1
  Hf  Hf16  1  0.40985061  0.00527328  0.28807906  1
  Hf  Hf17  1  0.87643826  0.03362699  0.29238705  1
  Hf  Hf18  1  0.74856174  0.71637201  0.33261295  1
  Hf  Hf19  1  0.21514939  0.74472672  0.33692094  1
  Hf  Hf20  1  0.97280302  0.38225513  0.35014510  1
  Hf  Hf21  1  0.43833288  0.41056501  0.35582119  1
  Hf  Hf22  1  0.30955670  0.09076831  0.39435593  1
  Hf  Hf23  1  0.77655261  0.11776445  0.39817394  1
  Hf  Hf24  1  0.53082951  0.75653192  0.41505982  1
  Hf  Hf25  1  0.00058518  0.78699494  0.41969730  1
  Hf  Hf26  1  0.87418812  0.46283377  0.45435263  1
  Hf  Hf27  1  0.34149737  0.49433429  0.46151342  1
  Hf  Hf28  1  0.09358282  0.12729063  0.47586076  1
  Hf  Hf29  1  0.56432802  0.15282059  0.48064034  1
  Hf  Hf30  1  0.43437273  0.84188414  0.52517657  1
  Hf  Hf31  1  0.90736808  0.88104342  0.53087530  1
  Hf  Hf32  1  0.67754087  0.52011217  0.53239875  1
  Hf  Hf33  1  0.12982882  0.52922557  0.54020965  1
  Hf  Hf34  1  -0.04257039  0.21968245  0.58018910  1
  Hf  Hf35  1  0.47355901  0.21530490  0.58092227  1
  O  O36  1  -0.09724661  0.49640032  0.01917842  1
  O  O37  1  0.67005123  0.75873479  0.04112592  1
  O  O38  1  0.19042341  0.75686438  0.05228182  1
  O  O39  1  0.39832164  0.41268103  0.04438284  1
  O  O40  1  0.72216215  0.29952736  0.06100422  1
  O  O41  1  0.94669141  -0.00131773  0.07525937  1
  O  O42  1  0.45884655  0.98133818  0.08324850  1
  O  O43  1  0.06151687  0.46461156  0.09080877  1
  O  O44  1  0.64285287  0.61578976  0.09875477  1
  O  O45  1  0.23078479  0.18663781  0.10101163  1
  O  O46  1  0.72879377  0.14149511  0.11790239  1
  O  O47  1  0.96100577  0.77499004  0.11626631  1
  O  O48  1  0.29598771  0.71683887  0.12827685  1
  O  O49  1  0.51269515  0.36516661  0.13526431  1
  O  O50  1  0.00886004  0.32839043  0.14884845  1
  O  O51  1  0.63927163  0.85399030  0.15137047  1
  O  O52  1  0.17332384  0.02150635  0.15651119  1
  O  O53  1  0.80504245  0.54725015  0.16745280  1
  O  O54  1  0.29905345  0.51144710  0.17648008  1
  O  O55  1  0.51823142  0.15375356  0.18132313  1
  O  O56  1  0.85785483  0.10080849  0.19541895  1
  O  O57  1  0.08050838  0.74100986  0.19758148  1
  O  O58  1  0.57399086  0.70320592  0.20899371  1
  O  O59  1  0.20751841  0.22887510  0.21600925  1
  O  O60  1  0.72945752  0.39870054  0.22256980  1
  O  O61  1  0.36659995  0.92165249  0.22784132  1
  O  O62  1  0.86127498  0.88389301  0.23864438  1
  O  O63  1  0.08225620  0.52389536  0.24212419  1
  O  O64  1  0.41944970  0.47526771  0.25770903  1
  O  O65  1  0.63956304  0.11462970  0.26028279  1
  O  O66  1  0.13560536  0.07671326  0.27072244  1
  O  O67  1  0.77087059  0.60358133  0.27976973  1
  O  O68  1  0.29189942  0.77123092  0.28351391  1
  O  O69  1  0.92832535  0.29747267  0.29048810  1
  O  O70  1  0.42200705  0.25878395  0.30215774  1
  O  O71  1  0.64360884  0.89835984  0.30476486  1
  O  O72  1  0.98139116  0.85164016  0.32023514  1
  O  O73  1  0.20299295  0.49121605  0.32284226  1
  O  O74  1  0.69667465  0.45252733  0.33451190  1
  O  O75  1  0.33310058  0.97876908  0.34148609  1
  O  O76  1  0.85412941  0.14641867  0.34523027  1
  O  O77  1  0.48939464  0.67328674  0.35427756  1
  O  O78  1  0.98543696  0.63537030  0.36471721  1
  O  O79  1  0.20555030  0.27473229  0.36729097  1
  O  O80  1  0.54274380  0.22610464  0.38287581  1
  O  O81  1  0.76372502  0.86610699  0.38635562  1
  O  O82  1  0.25840005  0.82834751  0.39715868  1
  O  O83  1  0.89554248  0.35129946  0.40243020  1
  O  O84  1  0.41748159  0.52112490  0.40899075  1
  O  O85  1  0.05100914  0.04679408  0.41600629  1
  O  O86  1  0.54449162  0.00899014  0.42741852  1
  O  O87  1  0.76714517  0.64919151  0.42958105  1
  O  O88  1  0.10676858  0.59624644  0.44367687  1
  O  O89  1  0.32594655  0.23855290  0.44851992  1
  O  O90  1  0.81995755  0.20274985  0.45754720  1
  O  O91  1  0.45167616  0.72849365  0.46848881  1
  O  O92  1  0.98572837  0.89600970  0.47362953  1
  O  O93  1  0.61613996  0.42160957  0.47615155  1
  O  O94  1  0.11230485  0.38483339  0.48973569  1
  O  O95  1  0.32901229  0.03316113  0.49672315  1
  O  O96  1  0.66399423  -0.02499004  0.50873369  1
  O  O97  1  0.89620623  0.60850489  0.50709761  1
  O  O98  1  0.39421521  0.56336219  0.52398837  1
  O  O99  1  -0.01785287  0.13421024  0.52624523  1
  O  O100  1  0.56348313  0.28538844  0.53419123  1
  O  O101  1  0.16615345  0.76866182  0.54175150  1
  O  O102  1  0.67830859  0.75131773  0.54974063  1
  O  O103  1  0.90283785  0.45047264  0.56399578  1
  O  O104  1  0.22667836  0.33731897  0.58061716  1
  O  O105  1  0.43457659  -0.00686438  0.57271818  1
  O  O106  1  0.95494877  -0.00873479  0.58387408  1
  O  O107  1  0.72224661  0.25359968  0.60582158  1
