# Supplementary material for: Band Alignment of Oxides by Learnable Structural-Descriptor-Aided Neural Network and Transfer Learning
Source: J Am Chem Soc. 2024 Mar 28;146(14):9697–708. doi: 10.1021/jacs.3c13574 (PMC11009958; doi:10.1021/jacs.3c13574)
Supplement: Supplementary file 3 — ja3c13574_si_003.zip [file ja3c13574_si_003.zip › Data_S2/after_optimization/binary/1126.cif]

# generated using pymatgen
data_HfO2
_symmetry_space_group_name_H-M   'P 1'
_cell_length_a   7.45175835
_cell_length_b   8.56063814
_cell_length_c   35.98250137
_cell_angle_alpha   95.33765161
_cell_angle_beta   95.48841100
_cell_angle_gamma   92.95981646
_symmetry_Int_Tables_number   1
_chemical_formula_structural   HfO2
_chemical_formula_sum   'Hf36 O72'
_cell_volume   2270.71088741
_cell_formula_units_Z   36
loop_
 _symmetry_equiv_pos_site_id
 _symmetry_equiv_pos_as_xyz
  1  'x, y, z'
loop_
 _atom_site_type_symbol
 _atom_site_label
 _atom_site_symmetry_multiplicity
 _atom_site_fract_x
 _atom_site_fract_y
 _atom_site_fract_z
 _atom_site_occupancy
  Hf  Hf0  1  0.95055563  0.81987179  0.02577621  1
  Hf  Hf1  1  0.38364990  0.85971292  0.02666928  1
  Hf  Hf2  1  0.16207179  0.49524623  0.03889456  1
  Hf  Hf3  1  0.62585771  0.54320056  0.04370043  1
  Hf  Hf4  1  0.49738942  0.20740860  0.07767266  1
  Hf  Hf5  1  0.97053336  0.24700874  0.08311941  1
  Hf  Hf6  1  0.72242427  0.88537675  0.10154894  1
  Hf  Hf7  1  0.19341346  0.91365200  0.10867999  1
  Hf  Hf8  1  0.06194395  0.59088312  0.14482284  1
  Hf  Hf9  1  0.52976858  0.61687055  0.14933013  1
  Hf  Hf10  1  0.28586764  0.25858317  0.16282199  1
  Hf  Hf11  1  0.75141023  0.28425546  0.16682263  1
  Hf  Hf12  1  0.62366311  0.96637414  0.20680034  1
  Hf  Hf13  1  0.09026219  0.99568769  0.21239560  1
  Hf  Hf14  1  0.84720728  0.63112826  0.22584902  1
  Hf  Hf15  1  0.31416241  0.66101526  0.23077104  1
  Hf  Hf16  1  0.18715043  0.34086580  0.26919842  1
  Hf  Hf17  1  0.65304289  0.36846102  0.27358096  1
  Hf  Hf18  1  0.40945711  0.00653898  0.28891904  1
  Hf  Hf19  1  0.87534957  0.03413320  0.29330158  1
  Hf  Hf20  1  0.74833759  0.71398374  0.33172896  1
  Hf  Hf21  1  0.21529272  0.74387174  0.33665098  1
  Hf  Hf22  1  0.97223781  0.37931231  0.35010440  1
  Hf  Hf23  1  0.43883689  0.40862486  0.35569966  1
  Hf  Hf24  1  0.31108977  0.09074454  0.39567737  1
  Hf  Hf25  1  0.77663236  0.11641683  0.39967801  1
  Hf  Hf26  1  0.53273142  0.75812945  0.41316987  1
  Hf  Hf27  1  0.00055605  0.78411588  0.41767716  1
  Hf  Hf28  1  0.86908654  0.46134700  0.45382001  1
  Hf  Hf29  1  0.34007573  0.48962325  0.46095106  1
  Hf  Hf30  1  0.09196664  0.12799126  0.47938059  1
  Hf  Hf31  1  0.56511058  0.16759040  0.48482734  1
  Hf  Hf32  1  0.43664229  0.83179844  0.51879957  1
  Hf  Hf33  1  0.90042821  0.87975377  0.52360544  1
  Hf  Hf34  1  0.67885010  0.51528708  0.53583072  1
  Hf  Hf35  1  0.11194437  0.55512721  0.53672379  1
  O  O36  1  0.14029108  0.87849783  -0.00536144  1
  O  O37  1  0.39120483  0.61290492  0.01229857  1
  O  O38  1  0.89298771  0.58102149  0.02082529  1
  O  O39  1  0.47508530  0.08389251  0.02686557  1
  O  O40  1  0.05266942  0.27714965  0.03261267  1
  O  O41  1  0.67408489  0.80464806  0.03904757  1
  O  O42  1  0.17551911  0.75609852  0.05746639  1
  O  O43  1  0.40212635  0.40386857  0.05613248  1
  O  O44  1  0.72987279  0.34285013  0.06451736  1
  O  O45  1  0.95806937  0.98981033  0.07207226  1
  O  O46  1  0.44728863  0.94336417  0.08597768  1
  O  O47  1  0.08638099  0.48232249  0.09159956  1
  O  O48  1  0.61276241  0.64762866  0.09582621  1
  O  O49  1  0.24316630  0.17106706  0.10316709  1
  O  O50  1  0.73575975  0.13560846  0.11239105  1
  O  O51  1  0.95703516  0.77679547  0.11764216  1
  O  O52  1  0.29717399  0.72853137  0.13487710  1
  O  O53  1  0.51659076  0.36681965  0.13506266  1
  O  O54  1  0.01030933  0.32883094  0.14549338  1
  O  O55  1  0.64943544  0.85252625  0.15407912  1
  O  O56  1  0.16520163  0.02563118  0.15975806  1
  O  O57  1  0.80402624  0.54847347  0.16575420  1
  O  O58  1  0.29832889  0.50922693  0.17722281  1
  O  O59  1  0.51842633  0.14660553  0.17855920  1
  O  O60  1  0.85651618  0.10255726  0.19521858  1
  O  O61  1  0.07749412  0.74187868  0.19827885  1
  O  O62  1  0.57262571  0.70250645  0.20896882  1
  O  O63  1  0.21141019  0.22957571  0.21664296  1
  O  O64  1  0.72717542  0.39656300  0.22022423  1
  O  O65  1  0.36554225  0.92307685  0.22863592  1
  O  O66  1  0.85981853  0.88473565  0.23951287  1
  O  O67  1  0.08123785  0.52369379  0.24195383  1
  O  O68  1  0.41991195  0.47844437  0.25820234  1
  O  O69  1  0.63941407  0.11560448  0.26052755  1
  O  O70  1  0.13500679  0.07801602  0.27205494  1
  O  O71  1  0.77297426  0.60242411  0.27889083  1
  O  O72  1  0.28952574  0.77257589  0.28360917  1
  O  O73  1  0.92749321  0.29698398  0.29044506  1
  O  O74  1  0.42308593  0.25939552  0.30197245  1
  O  O75  1  0.64258805  0.89655563  0.30429766  1
  O  O76  1  0.98126215  0.85130621  0.32054617  1
  O  O77  1  0.20268147  0.49026435  0.32298713  1
  O  O78  1  0.69695775  0.45192315  0.33386408  1
  O  O79  1  0.33532458  0.97843700  0.34227577  1
  O  O80  1  0.85108981  0.14542429  0.34585704  1
  O  O81  1  0.48987429  0.67249355  0.35353118  1
  O  O82  1  0.98500588  0.63312132  0.36422115  1
  O  O83  1  0.20598382  0.27244274  0.36728142  1
  O  O84  1  0.54407367  0.22839447  0.38394080  1
  O  O85  1  0.76417111  0.86577307  0.38527719  1
  O  O86  1  0.25847376  0.82652653  0.39674580  1
  O  O87  1  0.89729837  0.34936882  0.40274194  1
  O  O88  1  0.41306456  0.52247375  0.40842088  1
  O  O89  1  0.05219067  0.04616906  0.41700662  1
  O  O90  1  0.54590924  0.00818035  0.42743734  1
  O  O91  1  0.76532601  0.64646863  0.42762290  1
  O  O92  1  0.10546484  0.59820453  0.44485784  1
  O  O93  1  0.32674025  0.23939154  0.45010895  1
  O  O94  1  0.81933370  0.20393294  0.45933291  1
  O  O95  1  0.44973759  0.72737134  0.46667379  1
  O  O96  1  0.97611901  0.89267751  0.47090044  1
  O  O97  1  0.61521137  0.43163583  0.47652232  1
  O  O98  1  0.10443063  0.38518967  0.49042774  1
  O  O99  1  0.33262721  0.03214987  0.49798264  1
  O  O100  1  0.66037365  0.97113143  0.50636752  1
  O  O101  1  0.88698089  0.61890148  0.50503361  1
  O  O102  1  0.38841511  0.57035194  0.52345243  1
  O  O103  1  0.00983058  0.09785035  0.52988733  1
  O  O104  1  0.58741470  0.29110749  0.53563443  1
  O  O105  1  0.16951229  0.79397851  0.54167471  1
  O  O106  1  0.67129517  0.76209508  0.55020143  1
  O  O107  1  0.92220892  0.49650217  0.56786144  1
