# Supplementary material for: Band Alignment of Oxides by Learnable Structural-Descriptor-Aided Neural Network and Transfer Learning
Source: J Am Chem Soc. 2024 Mar 28;146(14):9697–708. doi: 10.1021/jacs.3c13574 (PMC11009958; doi:10.1021/jacs.3c13574)
Supplement: Supplementary file 3 — ja3c13574_si_003.zip [file ja3c13574_si_003.zip › Data_S2/after_optimization/binary/1127.cif]

# generated using pymatgen
data_HfO2
_symmetry_space_group_name_H-M   'P 1'
_cell_length_a   6.79357469
_cell_length_b   11.63619699
_cell_length_c   37.64402904
_cell_angle_alpha   84.22496334
_cell_angle_beta   86.36319905
_cell_angle_gamma   73.60360001
_symmetry_Int_Tables_number   1
_chemical_formula_structural   HfO2
_chemical_formula_sum   'Hf44 O88'
_cell_volume   2838.38862295
_cell_formula_units_Z   44
loop_
 _symmetry_equiv_pos_site_id
 _symmetry_equiv_pos_as_xyz
  1  'x, y, z'
loop_
 _atom_site_type_symbol
 _atom_site_label
 _atom_site_symmetry_multiplicity
 _atom_site_fract_x
 _atom_site_fract_y
 _atom_site_fract_z
 _atom_site_occupancy
  Hf  Hf0  1  0.83894810  0.25512294  0.04172693  1
  Hf  Hf1  1  0.96753114  0.54649610  0.04895099  1
  Hf  Hf2  1  0.42877210  0.56980243  0.05619731  1
  Hf  Hf3  1  0.56632425  0.82892219  0.06674378  1
  Hf  Hf4  1  0.02386038  0.82837859  0.08174322  1
  Hf  Hf5  1  0.18471759  0.06998773  0.09008996  1
  Hf  Hf6  1  0.62090660  0.12215537  0.10429074  1
  Hf  Hf7  1  0.76024614  0.38522930  0.11859107  1
  Hf  Hf8  1  0.24427602  0.36215512  0.13392723  1
  Hf  Hf9  1  0.37154627  0.63040845  0.14449707  1
  Hf  Hf10  1  0.82765905  0.67521691  0.15586335  1
  Hf  Hf11  1  0.96156736  0.93795436  0.16530438  1
  Hf  Hf12  1  0.43720875  0.91811085  0.18327271  1
  Hf  Hf13  1  0.57564560  0.17557581  0.19527715  1
  Hf  Hf14  1  0.02632222  0.22348408  0.20611444  1
  Hf  Hf15  1  0.16113536  0.48543345  0.21578191  1
  Hf  Hf16  1  0.64017024  0.46625112  0.23390579  1
  Hf  Hf17  1  0.77437102  0.72745176  0.24435487  1
  Hf  Hf18  1  0.22523974  0.77540518  0.25496302  1
  Hf  Hf19  1  0.36045009  0.03425482  0.26629386  1
  Hf  Hf20  1  0.84059078  0.01473035  0.28445639  1
  Hf  Hf21  1  0.97449538  0.27612385  0.29487071  1
  Hf  Hf22  1  0.42550462  0.32387615  0.30512929  1
  Hf  Hf23  1  0.55940922  0.58526965  0.31554361  1
  Hf  Hf24  1  0.03954991  0.56574518  0.33370614  1
  Hf  Hf25  1  0.17476026  0.82459482  0.34503698  1
  Hf  Hf26  1  0.62562898  0.87254824  0.35564513  1
  Hf  Hf27  1  0.75982976  0.13374888  0.36609421  1
  Hf  Hf28  1  0.23886464  0.11456655  0.38421809  1
  Hf  Hf29  1  0.37367778  0.37651592  0.39388556  1
  Hf  Hf30  1  0.82435440  0.42442419  0.40472285  1
  Hf  Hf31  1  0.96279125  0.68188915  0.41672729  1
  Hf  Hf32  1  0.43843264  0.66204564  0.43469562  1
  Hf  Hf33  1  0.57234095  0.92478309  0.44413665  1
  Hf  Hf34  1  0.02845373  0.96959155  0.45550293  1
  Hf  Hf35  1  0.15572398  0.23784488  0.46607277  1
  Hf  Hf36  1  0.63975386  0.21477070  0.48140893  1
  Hf  Hf37  1  0.77909340  0.47784463  0.49570926  1
  Hf  Hf38  1  0.21528241  0.53001227  0.50991004  1
  Hf  Hf39  1  0.37613962  0.77162141  0.51825678  1
  Hf  Hf40  1  0.83367575  0.77107781  0.53325622  1
  Hf  Hf41  1  0.97122790  0.03019757  0.54380269  1
  Hf  Hf42  1  0.43246886  0.05350390  0.55104901  1
  Hf  Hf43  1  0.56105190  0.34487706  0.55827307  1
  O  O44  1  0.25251546  0.49444478  0.02636996  1
  O  O45  1  0.11797088  0.15642269  0.03914365  1
  O  O46  1  0.66001214  0.66200723  0.03826513  1
  O  O47  1  0.81653283  0.87130454  0.04391196  1
  O  O48  1  0.62660299  0.17670927  0.05050882  1
  O  O49  1  0.73364922  0.43471734  0.05261121  1
  O  O50  1  0.24229942  0.91401350  0.06129055  1
  O  O51  1  0.11244052  0.65772522  0.06508047  1
  O  O52  1  0.50162372  -0.00750009  0.08980278  1
  O  O53  1  0.39969907  0.70467044  0.09191395  1
  O  O54  1  0.87585721  0.21900993  0.09503860  1
  O  O55  1  0.02172100  0.43898933  0.09455174  1
  O  O56  1  0.77144868  0.76237382  0.10617300  1
  O  O57  1  0.91752685  0.99195128  0.10758282  1
  O  O58  1  0.42976951  0.47268076  0.10602837  1
  O  O59  1  0.30265962  0.20637095  0.10822130  1
  O  O60  1  0.69570637  0.54887471  0.13827664  1
  O  O61  1  0.57397585  0.27103147  0.14154273  1
  O  O62  1  0.08025392  0.76658044  0.14108519  1
  O  O63  1  0.22467170  0.98655379  0.14415367  1
  O  O64  1  0.97607404  0.31866160  0.15580222  1
  O  O65  1  0.12222660  0.53697312  0.15738386  1
  O  O66  1  0.62113576  0.03278296  0.15925100  1
  O  O67  1  0.50127639  0.74992497  0.16415513  1
  O  O68  1  0.89636437  0.10251720  0.18701410  1
  O  O69  1  0.77864791  0.82106043  0.19050316  1
  O  O70  1  0.28120087  0.31298383  0.19134536  1
  O  O71  1  0.42936469  0.52915258  0.19406425  1
  O  O72  1  0.16882336  0.87346484  0.20573225  1
  O  O73  1  0.31870457  0.08818157  0.20892777  1
  O  O74  1  0.82318500  0.58041771  0.20921912  1
  O  O75  1  0.70296344  0.30021508  0.21366500  1
  O  O76  1  0.09784277  0.65299541  0.23544050  1
  O  O77  1  0.97997097  0.36984638  0.24087695  1
  O  O78  1  0.48149351  0.86386338  0.24131996  1
  O  O79  1  0.63003896  0.07933635  0.24472229  1
  O  O80  1  0.36958640  0.42201662  0.25585427  1
  O  O81  1  0.51781107  0.63819556  0.25814192  1
  O  O82  1  0.02068863  0.13045667  0.25954407  1
  O  O83  1  0.90243026  0.84883930  0.26406172  1
  O  O84  1  0.29726087  0.20186689  0.28588509  1
  O  O85  1  0.17906742  0.91947335  0.29102568  1
  O  O86  1  0.68187382  0.41281436  0.29129716  1
  O  O87  1  0.83008051  0.62896523  0.29368455  1
  O  O88  1  0.56991949  0.97103477  0.30631545  1
  O  O89  1  0.71812618  0.18718564  0.30870284  1
  O  O90  1  0.22093258  0.68052665  0.30897432  1
  O  O91  1  0.10273913  0.39813311  0.31411491  1
  O  O92  1  0.49756974  0.75116070  0.33593828  1
  O  O93  1  0.37931137  0.46954333  0.34045593  1
  O  O94  1  0.88218893  0.96180444  0.34185808  1
  O  O95  1  0.03041360  0.17798338  0.34414573  1
  O  O96  1  0.76996104  0.52066365  0.35527771  1
  O  O97  1  0.91850649  0.73613662  0.35868004  1
  O  O98  1  0.42002903  0.23015362  0.35912305  1
  O  O99  1  0.30215723  0.94700459  0.36455950  1
  O  O100  1  0.69703656  0.29978492  0.38633500  1
  O  O101  1  0.57681500  0.01958229  0.39078088  1
  O  O102  1  0.08129543  0.51181843  0.39107223  1
  O  O103  1  0.23117664  0.72653516  0.39426775  1
  O  O104  1  0.97063531  0.07084742  0.40593575  1
  O  O105  1  0.11879913  0.28701617  0.40865464  1
  O  O106  1  0.62135209  0.77893957  0.40949684  1
  O  O107  1  0.50363563  0.49748280  0.41298590  1
  O  O108  1  0.89872361  0.85007503  0.43584487  1
  O  O109  1  0.77886424  0.56721704  0.44074900  1
  O  O110  1  0.27777340  0.06302688  0.44261614  1
  O  O111  1  0.42392596  0.28133840  0.44419778  1
  O  O112  1  0.17532830  0.61344621  0.45584633  1
  O  O113  1  0.31974608  0.83341956  0.45891481  1
  O  O114  1  0.82602415  0.32896853  0.45845727  1
  O  O115  1  0.70429363  0.05112529  0.46172336  1
  O  O116  1  0.09734038  0.39362905  0.49177870  1
  O  O117  1  0.97023049  0.12731924  0.49397163  1
  O  O118  1  0.48247315  0.60804872  0.49241718  1
  O  O119  1  0.62855132  0.83762618  0.49382700  1
  O  O120  1  0.37827900  0.16101067  0.50544826  1
  O  O121  1  0.52414279  0.38099007  0.50496140  1
  O  O122  1  0.00030093  0.89532956  0.50808605  1
  O  O123  1  0.89837628  0.60750009  0.51019722  1
  O  O124  1  0.28755948  0.94227478  0.53491953  1
  O  O125  1  0.15770058  0.68598650  0.53870945  1
  O  O126  1  0.66635078  0.16528266  0.54738879  1
  O  O127  1  0.77339701  0.42329073  0.54949118  1
  O  O128  1  0.58346717  0.72869546  0.55608804  1
  O  O129  1  0.73998786  0.93799277  0.56173487  1
  O  O130  1  0.28202912  0.44357731  0.56085635  1
  O  O131  1  0.14748454  0.10555522  0.57363004  1
