# Supplementary material for: Band Alignment of Oxides by Learnable Structural-Descriptor-Aided Neural Network and Transfer Learning
Source: J Am Chem Soc. 2024 Mar 28;146(14):9697–708. doi: 10.1021/jacs.3c13574 (PMC11009958; doi:10.1021/jacs.3c13574)
Supplement: Supplementary file 3 — ja3c13574_si_003.zip [file ja3c13574_si_003.zip › Data_S2/after_optimization/binary/1128.cif]

# generated using pymatgen
data_HfO2
_symmetry_space_group_name_H-M   'P 1'
_cell_length_a   6.79357469
_cell_length_b   11.63619699
_cell_length_c   37.64402904
_cell_angle_alpha   84.22496334
_cell_angle_beta   86.36319905
_cell_angle_gamma   73.60360001
_symmetry_Int_Tables_number   1
_chemical_formula_structural   HfO2
_chemical_formula_sum   'Hf44 O88'
_cell_volume   2838.38862295
_cell_formula_units_Z   44
loop_
 _symmetry_equiv_pos_site_id
 _symmetry_equiv_pos_as_xyz
  1  'x, y, z'
loop_
 _atom_site_type_symbol
 _atom_site_label
 _atom_site_symmetry_multiplicity
 _atom_site_fract_x
 _atom_site_fract_y
 _atom_site_fract_z
 _atom_site_occupancy
  Hf  Hf0  1  0.15303248  -0.07114599  0.01295012  1
  Hf  Hf1  1  0.28775516  0.30454830  0.05001017  1
  Hf  Hf2  1  0.88640575  0.23606125  0.03108065  1
  Hf  Hf3  1  0.94640398  0.53574218  0.04515371  1
  Hf  Hf4  1  0.41126453  0.59745876  0.05284839  1
  Hf  Hf5  1  0.58465242  0.85058065  0.05466677  1
  Hf  Hf6  1  0.04217876  0.80299354  0.08545912  1
  Hf  Hf7  1  0.18610693  0.06675751  0.09600497  1
  Hf  Hf8  1  0.64372351  0.11706361  0.10426606  1
  Hf  Hf9  1  0.75754006  0.38165040  0.11357398  1
  Hf  Hf10  1  0.24604570  0.36666260  0.13534197  1
  Hf  Hf11  1  0.37974714  0.62412372  0.14323417  1
  Hf  Hf12  1  0.82324346  0.67607800  0.15313157  1
  Hf  Hf13  1  0.96317712  0.93209110  0.16680676  1
  Hf  Hf14  1  0.44590983  0.91221249  0.18468603  1
  Hf  Hf15  1  0.57791520  0.17397503  0.19478726  1
  Hf  Hf16  1  0.02650443  0.22335032  0.20451809  1
  Hf  Hf17  1  0.15955189  0.48619700  0.21570050  1
  Hf  Hf18  1  0.64049271  0.46581543  0.23342009  1
  Hf  Hf19  1  0.77599786  0.72462539  0.24481575  1
  Hf  Hf20  1  0.22643838  0.77353262  0.25585020  1
  Hf  Hf21  1  0.35884982  0.03524833  0.26602578  1
  Hf  Hf22  1  0.84115018  0.01475167  0.28397422  1
  Hf  Hf23  1  0.97356162  0.27646738  0.29414980  1
  Hf  Hf24  1  0.42400214  0.32537461  0.30518425  1
  Hf  Hf25  1  0.55950729  0.58418457  0.31657991  1
  Hf  Hf26  1  0.04044811  0.56380300  0.33429950  1
  Hf  Hf27  1  0.17349557  0.82664968  0.34548191  1
  Hf  Hf28  1  0.62208480  0.87602497  0.35521274  1
  Hf  Hf29  1  0.75409017  0.13778751  0.36531397  1
  Hf  Hf30  1  0.23682288  0.11790890  0.38319324  1
  Hf  Hf31  1  0.37675654  0.37392200  0.39686843  1
  Hf  Hf32  1  0.82025286  0.42587628  0.40676583  1
  Hf  Hf33  1  0.95395430  0.68333740  0.41465803  1
  Hf  Hf34  1  0.44245994  0.66834960  0.43642602  1
  Hf  Hf35  1  0.55627649  0.93293639  0.44573394  1
  Hf  Hf36  1  0.01389307  0.98324249  0.45399503  1
  Hf  Hf37  1  0.15782124  0.24700646  0.46454088  1
  Hf  Hf38  1  0.61534758  0.19941935  0.49533323  1
  Hf  Hf39  1  0.78873547  0.45254124  0.49715161  1
  Hf  Hf40  1  0.25359602  0.51425782  0.50484629  1
  Hf  Hf41  1  0.31359425  0.81393875  0.51891935  1
  Hf  Hf42  1  0.91224484  0.74545170  0.49998983  1
  Hf  Hf43  1  0.04696752  0.12114599  0.53704988  1
  O  O44  1  0.25019772  0.74486488  0.02154373  1
  O  O45  1  0.44541947  0.92742921  0.00831633  1
  O  O46  1  0.01933339  0.37471861  0.01673280  1
  O  O47  1  0.95449026  0.09956679  0.00101777  1
  O  O48  1  0.28647307  0.47665297  0.03060474  1
  O  O49  1  0.18841572  0.15983309  0.04469107  1
  O  O50  1  0.67989483  0.67223779  0.03750694  1
  O  O51  1  0.86824802  0.88387119  0.04161163  1
  O  O52  1  0.59431059  0.22164524  0.05019512  1
  O  O53  1  0.70421168  0.45161404  0.05967401  1
  O  O54  1  0.21609935  0.92540326  0.06506838  1
  O  O55  1  0.08805683  0.62827012  0.07415431  1
  O  O56  1  0.50680505  0.00166643  0.08559242  1
  O  O57  1  0.38256633  0.71684512  0.09194331  1
  O  O58  1  0.88754618  0.20598915  0.08988684  1
  O  O59  1  0.05790818  0.40595398  0.08837873  1
  O  O60  1  0.76099282  0.77742406  0.10480711  1
  O  O61  1  0.92520944  0.98324721  0.11058964  1
  O  O62  1  0.42309243  0.47478882  0.10902955  1
  O  O63  1  0.31993497  0.21235741  0.10467740  1
  O  O64  1  0.70956095  0.54510883  0.13479920  1
  O  O65  1  0.58365368  0.26506044  0.14003510  1
  O  O66  1  0.08418417  0.75915893  0.14324438  1
  O  O67  1  0.23270654  0.98508075  0.14642658  1
  O  O68  1  0.98274616  0.31100961  0.15278742  1
  O  O69  1  0.11696581  0.53414510  0.15792582  1
  O  O70  1  0.61991018  0.03161721  0.15867178  1
  O  O71  1  0.50480682  0.74570702  0.16403117  1
  O  O72  1  0.89843622  0.09802024  0.18729516  1
  O  O73  1  0.77908234  0.81951779  0.19084953  1
  O  O74  1  0.28459366  0.31142200  0.19109582  1
  O  O75  1  0.42995162  0.52802993  0.19354246  1
  O  O76  1  0.17615538  0.86743782  0.20617758  1
  O  O77  1  0.31998064  0.08662079  0.20867115  1
  O  O78  1  0.82197533  0.58119387  0.20891859  1
  O  O79  1  0.70539596  0.30023315  0.21210981  1
  O  O80  1  0.09915267  0.64933513  0.23720939  1
  O  O81  1  0.98017758  0.36887033  0.23992052  1
  O  O82  1  0.48411143  0.86216102  0.24209819  1
  O  O83  1  0.62878521  0.08028279  0.24441492  1
  O  O84  1  0.37276031  0.41850528  0.25513546  1
  O  O85  1  0.51818124  0.63642198  0.25878747  1
  O  O86  1  0.02076802  0.13060786  0.25886480  1
  O  O87  1  0.90342055  0.84924285  0.26335903  1
  O  O88  1  0.29657945  0.20075715  0.28664097  1
  O  O89  1  0.17923198  0.91939214  0.29113520  1
  O  O90  1  0.68181876  0.41357802  0.29121253  1
  O  O91  1  0.82723969  0.63149472  0.29486454  1
  O  O92  1  0.57121479  0.96971721  0.30558508  1
  O  O93  1  0.71588857  0.18783898  0.30790181  1
  O  O94  1  0.21982242  0.68112967  0.31007948  1
  O  O95  1  0.10084733  0.40066487  0.31279061  1
  O  O96  1  0.49460404  0.74976685  0.33789019  1
  O  O97  1  0.37802467  0.46880613  0.34108141  1
  O  O98  1  0.88001936  0.96337921  0.34132885  1
  O  O99  1  0.02384462  0.18256218  0.34382242  1
  O  O100  1  0.77004838  0.52197007  0.35645754  1
  O  O101  1  0.91540634  0.73857800  0.35890418  1
  O  O102  1  0.42091766  0.23048221  0.35915047  1
  O  O103  1  0.30156378  0.95197976  0.36270484  1
  O  O104  1  0.69519318  0.30429298  0.38596883  1
  O  O105  1  0.58008982  0.01838279  0.39132822  1
  O  O106  1  0.08303419  0.51585490  0.39207418  1
  O  O107  1  0.21725384  0.73899039  0.39721258  1
  O  O108  1  0.96729346  0.06491925  0.40357342  1
  O  O109  1  0.11581583  0.29084107  0.40675562  1
  O  O110  1  0.61634632  0.78493956  0.40996490  1
  O  O111  1  0.49043905  0.50489117  0.41520080  1
  O  O112  1  0.88006503  0.83764259  0.44532260  1
  O  O113  1  0.77690757  0.57521118  0.44097045  1
  O  O114  1  0.27479056  0.06675279  0.43941036  1
  O  O115  1  0.43900718  0.27257594  0.44519289  1
  O  O116  1  0.14209182  0.64404602  0.46162127  1
  O  O117  1  0.31245382  0.84401085  0.46011316  1
  O  O118  1  0.81743367  0.33315488  0.45805669  1
  O  O119  1  0.69319495  0.04833357  0.46440758  1
  O  O120  1  0.11194317  0.42172988  0.47584569  1
  O  O121  1  0.98390065  0.12459674  0.48493162  1
  O  O122  1  0.49578832  0.59838596  0.49032599  1
  O  O123  1  0.60568941  0.82835476  0.49980488  1
  O  O124  1  0.33175198  0.16612881  0.50838837  1
  O  O125  1  0.52010517  0.37776221  0.51249306  1
  O  O126  1  0.01158428  0.89016691  0.50530893  1
  O  O127  1  0.91352693  0.57334703  0.51939526  1
  O  O128  1  0.24550974  0.95043321  0.54898223  1
  O  O129  1  0.18066661  0.67528139  0.53326720  1
  O  O130  1  0.75458053  0.12257079  0.54168367  1
  O  O131  1  0.94980228  0.30513512  0.52845627  1
