# Supplementary material for: Band Alignment of Oxides by Learnable Structural-Descriptor-Aided Neural Network and Transfer Learning
Source: J Am Chem Soc. 2024 Mar 28;146(14):9697–708. doi: 10.1021/jacs.3c13574 (PMC11009958; doi:10.1021/jacs.3c13574)
Supplement: Supplementary file 3 — ja3c13574_si_003.zip [file ja3c13574_si_003.zip › Data_S2/after_optimization/binary/1129.cif]

# generated using pymatgen
data_HfO2
_symmetry_space_group_name_H-M   'P 1'
_cell_length_a   5.32886800
_cell_length_b   11.63619699
_cell_length_c   37.08436328
_cell_angle_alpha   98.04238200
_cell_angle_beta   89.69746004
_cell_angle_gamma   94.21626557
_symmetry_Int_Tables_number   1
_chemical_formula_structural   HfO2
_chemical_formula_sum   'Hf36 O72'
_cell_volume   2270.71083266
_cell_formula_units_Z   36
loop_
 _symmetry_equiv_pos_site_id
 _symmetry_equiv_pos_as_xyz
  1  'x, y, z'
loop_
 _atom_site_type_symbol
 _atom_site_label
 _atom_site_symmetry_multiplicity
 _atom_site_fract_x
 _atom_site_fract_y
 _atom_site_fract_z
 _atom_site_occupancy
  Hf  Hf0  1  0.06714426  0.06743954  0.04634131  1
  Hf  Hf1  1  0.13188593  0.35117932  0.07188689  1
  Hf  Hf2  1  0.61211454  0.83727532  0.06516559  1
  Hf  Hf3  1  0.59963365  0.18117722  0.08999466  1
  Hf  Hf4  1  0.08654562  0.68404339  0.08791718  1
  Hf  Hf5  1  0.18544262  0.98308347  0.12235062  1
  Hf  Hf6  1  0.62730283  0.49292740  0.11395928  1
  Hf  Hf7  1  0.64544654  0.78556217  0.15467415  1
  Hf  Hf8  1  0.06765881  0.34345804  0.16176934  1
  Hf  Hf9  1  0.12082952  0.63239213  0.18035629  1
  Hf  Hf10  1  0.51141699  0.11640587  0.19351344  1
  Hf  Hf11  1  0.58046487  0.41894552  0.21678060  1
  Hf  Hf12  1  0.97704097  0.95643594  0.22037594  1
  Hf  Hf13  1  0.05434313  0.25725206  0.24495464  1
  Hf  Hf14  1  0.44334178  0.74127616  0.25517830  1
  Hf  Hf15  1  0.51280126  0.04183299  0.28066699  1
  Hf  Hf16  1  0.92246994  0.58320400  0.28168015  1
  Hf  Hf17  1  0.98531351  0.88144749  0.30719074  1
  Hf  Hf18  1  0.38968649  0.36855251  0.31780926  1
  Hf  Hf19  1  0.45253006  0.66679600  0.34331985  1
  Hf  Hf20  1  0.86219874  0.20816701  0.34433301  1
  Hf  Hf21  1  0.93165822  0.50872384  0.36982170  1
  Hf  Hf22  1  0.32065687  0.99274794  0.38004536  1
  Hf  Hf23  1  0.39795903  0.29356406  0.40462406  1
  Hf  Hf24  1  0.79453513  0.83105448  0.40821940  1
  Hf  Hf25  1  0.86358301  0.13359413  0.43148656  1
  Hf  Hf26  1  0.25417048  0.61760787  0.44464371  1
  Hf  Hf27  1  0.30734119  0.90654196  0.46323066  1
  Hf  Hf28  1  0.72955346  0.46443783  0.47032585  1
  Hf  Hf29  1  0.74769717  0.75707260  0.51104072  1
  Hf  Hf30  1  0.18955738  0.26691653  0.50264938  1
  Hf  Hf31  1  0.28845438  0.56595661  0.53708282  1
  Hf  Hf32  1  0.77536635  0.06882278  0.53500534  1
  Hf  Hf33  1  0.76288546  0.41272468  0.55983441  1
  Hf  Hf34  1  0.24311407  0.89882068  0.55311311  1
  Hf  Hf35  1  0.30785574  0.18256046  0.57865869  1
  O  O36  1  0.28556880  0.75227402  0.04945262  1
  O  O37  1  0.85923763  0.20991644  0.04735460  1
  O  O38  1  0.34197496  0.20901942  0.05129237  1
  O  O39  1  0.76439967  0.68738378  0.06172867  1
  O  O40  1  0.95734084  0.50270045  0.08186075  1
  O  O41  1  0.38068691  0.00714412  0.07209624  1
  O  O42  1  0.82709491  0.93254267  0.03184141  1
  O  O43  1  0.43949869  0.45797682  0.06755109  1
  O  O44  1  0.33755874  0.33289142  0.11906139  1
  O  O45  1  0.89816260  0.85196006  0.11253146  1
  O  O46  1  0.40057453  0.84218492  0.11745194  1
  O  O47  1  0.83451380  0.32610092  0.11432964  1
  O  O48  1  0.93634398  0.08545022  0.09878723  1
  O  O49  1  0.36342723  0.62848849  0.13167831  1
  O  O50  1  0.86005368  0.64522475  0.13642897  1
  O  O51  1  0.48114677  0.11806321  0.13751650  1
  O  O52  1  0.15977522  0.02231131  0.17714202  1
  O  O53  1  0.83047637  0.47912843  0.17468066  1
  O  O54  1  0.31446048  0.47960245  0.18329861  1
  O  O55  1  0.65810389  0.95598425  0.18466858  1
  O  O56  1  0.96883817  0.79616958  0.18966093  1
  O  O57  1  0.29389773  0.26877535  0.19703461  1
  O  O58  1  0.79567741  0.26196459  0.19490843  1
  O  O59  1  0.45288092  0.73423463  0.19903215  1
  O  O60  1  0.10305751  0.64392751  0.23780763  1
  O  O61  1  0.77249520  0.11086203  0.24066113  1
  O  O62  1  0.27357109  0.10330391  0.24182368  1
  O  O63  1  0.59754726  0.58063818  0.24808957  1
  O  O64  1  0.90649156  0.41879835  0.25024523  1
  O  O65  1  0.22130489  0.89596165  0.25903787  1
  O  O66  1  0.71874045  0.89025819  0.25972168  1
  O  O67  1  0.39759901  0.35733128  0.26156191  1
  O  O68  1  0.04571364  0.26870037  0.30058316  1
  O  O69  1  0.71066713  0.73412356  0.30290380  1
  O  O70  1  0.21066428  0.72876917  0.30407470  1
  O  O71  1  0.53336144  0.20561750  0.31127465  1
  O  O72  1  0.84163856  0.04438250  0.31372535  1
  O  O73  1  0.16433572  0.52123083  0.32092530  1
  O  O74  1  0.66433287  0.51587644  0.32209620  1
  O  O75  1  0.32928636  0.98129963  0.32441684  1
  O  O76  1  0.97740099  0.89266872  0.36343809  1
  O  O77  1  0.65625955  0.35974181  0.36527832  1
  O  O78  1  0.15369511  0.35403835  0.36596213  1
  O  O79  1  0.46850844  0.83120165  0.37475477  1
  O  O80  1  0.77745274  0.66936182  0.37691043  1
  O  O81  1  0.10142891  0.14669609  0.38317632  1
  O  O82  1  0.60250480  0.13913797  0.38433887  1
  O  O83  1  0.27194249  0.60607249  0.38719237  1
  O  O84  1  0.92211908  0.51576537  0.42596785  1
  O  O85  1  0.57932259  0.98803541  0.43009157  1
  O  O86  1  0.08110227  0.98122465  0.42796539  1
  O  O87  1  0.40616183  0.45383042  0.43533907  1
  O  O88  1  0.71689611  0.29401575  0.44033142  1
  O  O89  1  0.06053952  0.77039755  0.44170139  1
  O  O90  1  0.54452363  0.77087157  0.45031934  1
  O  O91  1  0.21522478  0.22768869  0.44785798  1
  O  O92  1  0.89385323  0.13193679  0.48748350  1
  O  O93  1  0.51494632  0.60477525  0.48857103  1
  O  O94  1  0.01157277  0.62151151  0.49332169  1
  O  O95  1  0.43865602  0.16454978  0.52621277  1
  O  O96  1  0.54048620  0.92389908  0.51067036  1
  O  O97  1  0.97442547  0.40781508  0.50754806  1
  O  O98  1  0.47683740  0.39803994  0.51246854  1
  O  O99  1  0.03744126  0.91710858  0.50593861  1
  O  O100  1  0.93550131  0.79202318  0.55744891  1
  O  O101  1  0.54790509  0.31745733  0.59315859  1
  O  O102  1  0.99431309  0.24285588  0.55290376  1
  O  O103  1  0.41765916  0.74729955  0.54313925  1
  O  O104  1  0.61060033  0.56261622  0.56327133  1
  O  O105  1  0.03302504  0.04098058  0.57370763  1
  O  O106  1  0.51576237  0.04008356  0.57764540  1
  O  O107  1  0.08943120  0.49772598  0.57554738  1
