# Supplementary material for: Band Alignment of Oxides by Learnable Structural-Descriptor-Aided Neural Network and Transfer Learning
Source: J Am Chem Soc. 2024 Mar 28;146(14):9697–708. doi: 10.1021/jacs.3c13574 (PMC11009958; doi:10.1021/jacs.3c13574)
Supplement: Supplementary file 3 — ja3c13574_si_003.zip [file ja3c13574_si_003.zip › Data_S2/after_optimization/binary/113.cif]

# generated using pymatgen
data_BeO
_symmetry_space_group_name_H-M   'P 1'
_cell_length_a   4.61300600
_cell_length_b   5.34033869
_cell_length_c   37.18803265
_cell_angle_alpha   89.49412679
_cell_angle_beta   90.00000000
_cell_angle_gamma   90.00000000
_symmetry_Int_Tables_number   1
_chemical_formula_structural   BeO
_chemical_formula_sum   'Be36 O36'
_cell_volume   916.09201232
_cell_formula_units_Z   36
loop_
 _symmetry_equiv_pos_site_id
 _symmetry_equiv_pos_as_xyz
  1  'x, y, z'
loop_
 _atom_site_type_symbol
 _atom_site_label
 _atom_site_symmetry_multiplicity
 _atom_site_fract_x
 _atom_site_fract_y
 _atom_site_fract_z
 _atom_site_occupancy
  Be  Be0  1  0.12106188  0.96883461  0.05039776  1
  Be  Be1  1  0.37893812  0.46883461  0.05039776  1
  Be  Be2  1  0.68456557  0.00928608  0.07946081  1
  Be  Be3  1  0.81543443  0.50928608  0.07946081  1
  Be  Be4  1  0.16397368  0.24976390  0.10549353  1
  Be  Be5  1  0.33602632  0.74976390  0.10549353  1
  Be  Be6  1  0.67612973  0.25747332  0.14486554  1
  Be  Be7  1  0.82387027  0.75747332  0.14486554  1
  Be  Be8  1  0.32718844  0.99941231  0.16707294  1
  Be  Be9  1  0.17281156  0.49941231  0.16707294  1
  Be  Be10  1  0.67404588  0.50726018  0.20776436  1
  Be  Be11  1  0.82595412  0.00726018  0.20776436  1
  Be  Be12  1  0.17337899  0.74728108  0.22950724  1
  Be  Be13  1  0.32662101  0.24728108  0.22950724  1
  Be  Be14  1  0.67370631  0.75588644  0.27039421  1
  Be  Be15  1  0.82629369  0.25588644  0.27039421  1
  Be  Be16  1  0.17371188  0.99549710  0.29204240  1
  Be  Be17  1  0.32628812  0.49549710  0.29204240  1
  Be  Be18  1  0.67371188  0.00450290  0.33295760  1
  Be  Be19  1  0.82628812  0.50450290  0.33295760  1
  Be  Be20  1  0.32629369  0.74411356  0.35460579  1
  Be  Be21  1  0.17370631  0.24411356  0.35460579  1
  Be  Be22  1  0.67337899  0.25271892  0.39549276  1
  Be  Be23  1  0.82662101  0.75271892  0.39549276  1
  Be  Be24  1  0.32595412  0.99273982  0.41723564  1
  Be  Be25  1  0.17404588  0.49273982  0.41723564  1
  Be  Be26  1  0.67281156  0.50058769  0.45792706  1
  Be  Be27  1  0.82718844  0.00058769  0.45792706  1
  Be  Be28  1  0.17612973  0.74252668  0.48013446  1
  Be  Be29  1  0.32387027  0.24252668  0.48013446  1
  Be  Be30  1  0.83602632  0.25023610  0.51950647  1
  Be  Be31  1  0.66397368  0.75023610  0.51950647  1
  Be  Be32  1  0.31543443  0.49071392  0.54553919  1
  Be  Be33  1  0.18456557  0.99071392  0.54553919  1
  Be  Be34  1  0.62106188  0.03116539  0.57460224  1
  Be  Be35  1  0.87893812  0.53116539  0.57460224  1
  O  O36  1  0.82655740  0.96123446  0.04274422  1
  O  O37  1  0.67344260  0.46123446  0.04274422  1
  O  O38  1  0.32054125  0.02909721  0.08115712  1
  O  O39  1  0.17945875  0.52909721  0.08115712  1
  O  O40  1  0.68400379  0.73249123  0.10556977  1
  O  O41  1  0.81599621  0.23249123  0.10556977  1
  O  O42  1  0.18730367  0.77241223  0.14416015  1
  O  O43  1  0.31269633  0.27241223  0.14416015  1
  O  O44  1  0.68741280  0.98590140  0.16797082  1
  O  O45  1  0.81258720  0.48590140  0.16797082  1
  O  O46  1  0.18825592  0.01944394  0.20681257  1
  O  O47  1  0.31174408  0.51944394  0.20681257  1
  O  O48  1  0.68833344  0.23542238  0.23050929  1
  O  O49  1  0.81166656  0.73542238  0.23050929  1
  O  O50  1  0.18855196  0.26738897  0.26938245  1
  O  O51  1  0.31144804  0.76738897  0.26938245  1
  O  O52  1  0.68857703  0.48412164  0.29306657  1
  O  O53  1  0.81142297  0.98412164  0.29306657  1
  O  O54  1  0.18857703  0.51587836  0.33193343  1
  O  O55  1  0.31142297  0.01587836  0.33193343  1
  O  O56  1  0.68855196  0.73261103  0.35561755  1
  O  O57  1  0.81144804  0.23261103  0.35561755  1
  O  O58  1  0.18833344  0.76457762  0.39449071  1
  O  O59  1  0.31166656  0.26457762  0.39449071  1
  O  O60  1  0.81174408  0.48055606  0.41818743  1
  O  O61  1  0.68825592  0.98055606  0.41818743  1
  O  O62  1  0.18741280  0.01409860  0.45702918  1
  O  O63  1  0.31258720  0.51409860  0.45702918  1
  O  O64  1  0.68730367  0.22758777  0.48083985  1
  O  O65  1  0.81269633  0.72758777  0.48083985  1
  O  O66  1  0.18400379  0.26750877  0.51943023  1
  O  O67  1  0.31599621  0.76750877  0.51943023  1
  O  O68  1  0.67945875  0.47090279  0.54384288  1
  O  O69  1  0.82054125  0.97090279  0.54384288  1
  O  O70  1  0.17344260  0.53876554  0.58225578  1
  O  O71  1  0.32655740  0.03876554  0.58225578  1
