# Supplementary material for: Band Alignment of Oxides by Learnable Structural-Descriptor-Aided Neural Network and Transfer Learning
Source: J Am Chem Soc. 2024 Mar 28;146(14):9697–708. doi: 10.1021/jacs.3c13574 (PMC11009958; doi:10.1021/jacs.3c13574)
Supplement: Supplementary file 3 — ja3c13574_si_003.zip [file ja3c13574_si_003.zip › Data_S2/after_optimization/binary/1130.cif]

# generated using pymatgen
data_HfO2
_symmetry_space_group_name_H-M   'P 1'
_cell_length_a   5.32886800
_cell_length_b   11.63619699
_cell_length_c   37.08436328
_cell_angle_alpha   98.04238200
_cell_angle_beta   89.69746004
_cell_angle_gamma   94.21626557
_symmetry_Int_Tables_number   1
_chemical_formula_structural   HfO2
_chemical_formula_sum   'Hf36 O72'
_cell_volume   2270.71083266
_cell_formula_units_Z   36
loop_
 _symmetry_equiv_pos_site_id
 _symmetry_equiv_pos_as_xyz
  1  'x, y, z'
loop_
 _atom_site_type_symbol
 _atom_site_label
 _atom_site_symmetry_multiplicity
 _atom_site_fract_x
 _atom_site_fract_y
 _atom_site_fract_z
 _atom_site_occupancy
  Hf  Hf0  1  0.61832290  0.25967977  0.01378970  1
  Hf  Hf1  1  0.71832267  0.55213847  0.03852406  1
  Hf  Hf2  1  0.16011260  0.06023730  0.03200894  1
  Hf  Hf3  1  0.18271070  0.38348361  0.05833325  1
  Hf  Hf4  1  0.72202307  0.85833546  0.05939093  1
  Hf  Hf5  1  0.70870763  0.16289118  0.09422008  1
  Hf  Hf6  1  0.18225760  0.70276816  0.08838806  1
  Hf  Hf7  1  0.19582933  -0.00048501  0.11964176  1
  Hf  Hf8  1  0.57313173  0.49032212  0.13238464  1
  Hf  Hf9  1  0.65213355  0.78889976  0.15362791  1
  Hf  Hf10  1  0.04986916  0.33065314  0.15769317  1
  Hf  Hf11  1  0.11139430  0.63307763  0.18117945  1
  Hf  Hf12  1  0.51630214  0.11510908  0.19325154  1
  Hf  Hf13  1  0.57920962  0.41628037  0.21844030  1
  Hf  Hf14  1  0.98674880  0.95634296  0.21954641  1
  Hf  Hf15  1  0.05211701  0.25694798  0.24442554  1
  Hf  Hf16  1  0.44883204  0.74239543  0.25468056  1
  Hf  Hf17  1  0.51417585  0.04085996  0.28070900  1
  Hf  Hf18  1  0.92332415  0.58414004  0.28179100  1
  Hf  Hf19  1  0.98866796  0.88260457  0.30781944  1
  Hf  Hf20  1  0.38538299  0.36805202  0.31807446  1
  Hf  Hf21  1  0.45075120  0.66865704  0.34295359  1
  Hf  Hf22  1  0.85829038  0.20871963  0.34405970  1
  Hf  Hf23  1  0.92119786  0.50989092  0.36924846  1
  Hf  Hf24  1  0.32610570  0.99192237  0.38132055  1
  Hf  Hf25  1  0.38763084  0.29434686  0.40480683  1
  Hf  Hf26  1  0.78536645  0.83610024  0.40887209  1
  Hf  Hf27  1  0.86436827  0.13467788  0.43011536  1
  Hf  Hf28  1  0.24167067  0.62548501  0.44285824  1
  Hf  Hf29  1  0.25524240  0.92223184  0.47411194  1
  Hf  Hf30  1  0.72879237  0.46210882  0.46827992  1
  Hf  Hf31  1  0.71547693  0.76666454  0.50310907  1
  Hf  Hf32  1  0.25478930  0.24151639  0.50416675  1
  Hf  Hf33  1  0.27738740  0.56476270  0.53049106  1
  Hf  Hf34  1  0.71917733  0.07286153  0.52397594  1
  Hf  Hf35  1  0.81917710  0.36532023  0.54871030  1
  O  O36  1  0.38392803  0.12274867  -0.00713328  1
  O  O37  1  0.42084752  0.40330674  0.01389564  1
  O  O38  1  0.89759258  0.39971429  0.01728673  1
  O  O39  1  0.90802497  0.92658199  0.01613804  1
  O  O40  1  0.46780218  0.70292280  0.04957128  1
  O  O41  1  0.92678785  0.20618249  0.04468700  1
  O  O42  1  0.43068121  0.23628590  0.06004725  1
  O  O43  1  0.93609654  0.71451582  0.04461603  1
  O  O44  1  0.01507905  0.53636145  0.07341185  1
  O  O45  1  0.43201210  0.00554263  0.06565413  1
  O  O46  1  0.93060495  0.01945982  0.07931093  1
  O  O47  1  0.51042727  0.50005244  0.07791863  1
  O  O48  1  0.23829679  0.38456427  0.11467191  1
  O  O49  1  0.93979385  0.83926545  0.10948490  1
  O  O50  1  0.44048722  0.85284248  0.11122776  1
  O  O51  1  0.74571069  0.33416566  0.11926313  1
  O  O52  1  0.02261718  0.16487854  0.12987742  1
  O  O53  1  0.35130406  0.64756929  0.13436405  1
  O  O54  1  0.84231582  0.63699617  0.13655865  1
  O  O55  1  0.50921346  0.11193976  0.13629165  1
  O  O56  1  0.19116834  0.00467821  0.17520168  1
  O  O57  1  0.83890177  0.47973071  0.17855413  1
  O  O58  1  0.33914791  0.47927265  0.17965212  1
  O  O59  1  0.68392313  0.95889794  0.18231763  1
  O  O60  1  0.96145466  0.79277761  0.18989082  1
  O  O61  1  0.29074231  0.26929647  0.19654320  1
  O  O62  1  0.78578434  0.26396799  0.19749678  1
  O  O63  1  0.45251296  0.73825902  0.19860286  1
  O  O64  1  0.11129771  0.64029720  0.23774871  1
  O  O65  1  0.77630099  0.10735448  0.24025175  1
  O  O66  1  0.27655661  0.10280729  0.24077389  1
  O  O67  1  0.60218907  0.58206778  0.24783649  1
  O  O68  1  0.89998800  0.41767832  0.25253302  1
  O  O69  1  0.22516024  0.89608546  0.25903593  1
  O  O70  1  0.72431696  0.89041752  0.25940655  1
  O  O71  1  0.38816317  0.36028574  0.26212001  1
  O  O72  1  0.04933683  0.26471426  0.30037999  1
  O  O73  1  0.71318304  0.73458248  0.30309345  1
  O  O74  1  0.21233976  0.72891454  0.30346407  1
  O  O75  1  0.53751200  0.20732168  0.30996698  1
  O  O76  1  0.83531093  0.04293222  0.31466351  1
  O  O77  1  0.16094339  0.52219271  0.32172611  1
  O  O78  1  0.66119901  0.51764552  0.32224825  1
  O  O79  1  0.32620229  0.98470280  0.32475129  1
  O  O80  1  0.98498704  0.88674098  0.36389714  1
  O  O81  1  0.65171566  0.36103201  0.36500322  1
  O  O82  1  0.14675769  0.35570353  0.36595680  1
  O  O83  1  0.47604534  0.83222239  0.37260918  1
  O  O84  1  0.75357687  0.66610206  0.38018237  1
  O  O85  1  0.09835209  0.14572735  0.38284788  1
  O  O86  1  0.59859823  0.14526929  0.38394587  1
  O  O87  1  0.24633166  0.62032179  0.38729832  1
  O  O88  1  0.92828654  0.51306024  0.42620835  1
  O  O89  1  0.59518418  0.98800383  0.42594135  1
  O  O90  1  0.08619594  0.97743071  0.42813595  1
  O  O91  1  0.41488282  0.46012146  0.43262258  1
  O  O92  1  0.69178931  0.29083434  0.44323687  1
  O  O93  1  -0.00298722  0.77215752  0.45127224  1
  O  O94  1  0.49770615  0.78573455  0.45301510  1
  O  O95  1  0.19920321  0.24043573  0.44782809  1
  O  O96  1  0.92707273  0.12494756  0.48458137  1
  O  O97  1  0.50689505  0.60554018  0.48318907  1
  O  O98  1  0.00548790  0.61945737  0.49684587  1
  O  O99  1  0.42242095  0.08863855  0.48908815  1
  O  O100  1  0.50140346  0.91048418  0.51788397  1
  O  O101  1  0.00681879  0.38871410  0.50245275  1
  O  O102  1  0.51071215  0.41881751  0.51781300  1
  O  O103  1  -0.03030218  0.92207720  0.51292872  1
  O  O104  1  0.52947503  0.69841801  0.54636196  1
  O  O105  1  0.53990742  0.22528571  0.54521327  1
  O  O106  1  0.01665248  0.22169326  0.54860436  1
  O  O107  1  0.05357197  0.50225133  0.56963328  1
