# Supplementary material for: Band Alignment of Oxides by Learnable Structural-Descriptor-Aided Neural Network and Transfer Learning
Source: J Am Chem Soc. 2024 Mar 28;146(14):9697–708. doi: 10.1021/jacs.3c13574 (PMC11009958; doi:10.1021/jacs.3c13574)
Supplement: Supplementary file 3 — ja3c13574_si_003.zip [file ja3c13574_si_003.zip › Data_S2/after_optimization/binary/1131.cif]

# generated using pymatgen
data_HfO2
_symmetry_space_group_name_H-M   'P 1'
_cell_length_a   7.45175835
_cell_length_b   9.56661414
_cell_length_c   38.04154638
_cell_angle_alpha   93.87960555
_cell_angle_beta   89.02202762
_cell_angle_gamma   94.68598322
_symmetry_Int_Tables_number   1
_chemical_formula_structural   HfO2
_chemical_formula_sum   'Hf44 O88'
_cell_volume   2696.46923013
_cell_formula_units_Z   44
loop_
 _symmetry_equiv_pos_site_id
 _symmetry_equiv_pos_as_xyz
  1  'x, y, z'
loop_
 _atom_site_type_symbol
 _atom_site_label
 _atom_site_symmetry_multiplicity
 _atom_site_fract_x
 _atom_site_fract_y
 _atom_site_fract_z
 _atom_site_occupancy
  Hf  Hf0  1  0.10018286  0.01920187  0.04561595  1
  Hf  Hf1  1  0.57912930  0.02790801  0.05021583  1
  Hf  Hf2  1  0.37995849  0.33432804  0.06254547  1
  Hf  Hf3  1  0.85631224  0.31279641  0.06685902  1
  Hf  Hf4  1  0.52465035  0.70588942  0.07825550  1
  Hf  Hf5  1  0.01161804  0.71700067  0.08496223  1
  Hf  Hf6  1  0.85296647  0.02438746  0.12159032  1
  Hf  Hf7  1  0.31836240  0.00242381  0.12364399  1
  Hf  Hf8  1  0.05260643  0.41856288  0.14173759  1
  Hf  Hf9  1  0.51473402  0.39562109  0.14548920  1
  Hf  Hf10  1  0.33303409  0.70800097  0.16625774  1
  Hf  Hf11  1  0.79841938  0.68952584  0.17036441  1
  Hf  Hf12  1  0.52182923  0.10589779  0.19723074  1
  Hf  Hf13  1  0.98428873  0.08146049  0.20238625  1
  Hf  Hf14  1  0.80659486  0.39983114  0.22136011  1
  Hf  Hf15  1  0.26717892  0.37521153  0.22516856  1
  Hf  Hf16  1  -0.00018989  0.78398697  0.24737385  1
  Hf  Hf17  1  0.45949736  0.76013585  0.25062696  1
  Hf  Hf18  1  0.28107278  0.08021212  0.27428018  1
  Hf  Hf19  1  0.73979486  0.05519634  0.27838772  1
  Hf  Hf20  1  0.47042420  0.47039462  0.30142797  1
  Hf  Hf21  1  0.93074088  0.44695283  0.30520915  1
  Hf  Hf22  1  0.75347012  0.76357417  0.32636985  1
  Hf  Hf23  1  0.21378580  0.74013138  0.33015003  1
  Hf  Hf24  1  0.94441514  0.15533066  0.35319128  1
  Hf  Hf25  1  0.40313722  0.13031388  0.35729882  1
  Hf  Hf26  1  0.22471364  0.45039015  0.38095204  1
  Hf  Hf27  1  0.68439989  0.42654003  0.38420515  1
  Hf  Hf28  1  0.41703208  0.83531447  0.40641044  1
  Hf  Hf29  1  0.87761514  0.81069586  0.41021889  1
  Hf  Hf30  1  0.69992127  0.12906651  0.42919275  1
  Hf  Hf31  1  0.16238177  0.10462821  0.43434826  1
  Hf  Hf32  1  0.88579162  0.52100116  0.46121459  1
  Hf  Hf33  1  0.35117691  0.50252503  0.46532126  1
  Hf  Hf34  1  0.16947598  0.81490491  0.48608880  1
  Hf  Hf35  1  0.63160457  0.79196412  0.48984141  1
  Hf  Hf36  1  0.36584760  0.20810219  0.50793501  1
  Hf  Hf37  1  0.83124453  0.18613854  0.50998868  1
  Hf  Hf38  1  0.67259196  0.49352633  0.54661677  1
  Hf  Hf39  1  0.15955965  0.50463658  0.55332350  1
  Hf  Hf40  1  0.82789776  0.89773059  0.56471998  1
  Hf  Hf41  1  0.30425251  0.87619796  0.56903353  1
  Hf  Hf42  1  0.10508170  0.18261799  0.58136317  1
  Hf  Hf43  1  0.58402714  0.19132513  0.58596305  1
  O  O44  1  0.60910349  0.23908169  0.03409432  1
  O  O45  1  0.49964920  0.83572815  0.03635325  1
  O  O46  1  0.08258265  0.81421994  0.03695586  1
  O  O47  1  0.11460278  0.25288440  0.04207819  1
  O  O48  1  0.84662953  0.07284085  0.05822639  1
  O  O49  1  0.77224900  0.67102305  0.06340828  1
  O  O50  1  0.39294250  0.53665096  0.05495755  1
  O  O51  1  0.34199523  0.09815752  0.06983905  1
  O  O52  1  0.07598687  0.95454597  0.09365528  1
  O  O53  1  0.99158756  0.49260123  0.08891112  1
  O  O54  1  0.61717904  0.35816058  0.09459544  1
  O  O55  1  0.58892001  0.96609769  0.10067890  1
  O  O56  1  0.29341994  0.77586360  0.10941422  1
  O  O57  1  0.28034767  0.36399557  0.11300341  1
  O  O58  1  0.91644726  0.24020977  0.11387408  1
  O  O59  1  0.84318226  0.80669661  0.12591399  1
  O  O60  1  0.54542923  0.62152094  0.13370943  1
  O  O61  1  0.45314572  0.17945711  0.14778038  1
  O  O62  1  0.09176314  0.05225683  0.15309639  1
  O  O63  1  0.06371122  0.63786811  0.15016078  1
  O  O64  1  0.78170754  0.45830190  0.16318012  1
  O  O65  1  0.75401621  0.06882876  0.16985974  1
  O  O66  1  0.40254368  0.92439216  0.16886461  1
  O  O67  1  0.29517910  0.48222350  0.17597882  1
  O  O68  1  0.02419997  0.30855273  0.19048412  1
  O  O69  1  0.91425971  0.86540867  0.20058353  1
  O  O70  1  0.56241542  0.71325577  0.20003524  1
  O  O71  1  0.53683475  0.33465583  0.20313563  1
  O  O72  1  0.25575693  0.14481000  0.21856955  1
  O  O73  1  0.23156592  0.75165935  0.21766183  1
  O  O74  1  0.88138019  0.61002339  0.21906764  1
  O  O75  1  0.76289201  0.17420561  0.23197289  1
  O  O76  1  0.49974652  0.98793739  0.24331801  1
  O  O77  1  0.38350186  0.54882217  0.25349318  1
  O  O78  1  0.03471210  0.40148621  0.25492175  1
  O  O79  1  0.00985430  0.01649059  0.25662545  1
  O  O80  1  0.72924849  0.82510613  0.26977048  1
  O  O81  1  0.70389890  0.44523912  0.27160788  1
  O  O82  1  0.35683932  0.29398607  0.27274357  1
  O  O83  1  0.24030816  0.85262372  0.28214530  1
  O  O84  1  0.97337391  0.67257856  0.29554109  1
  O  O85  1  0.85547328  0.23353086  0.30618473  1
  O  O86  1  0.50765642  0.08466042  0.30761833  1
  O  O87  1  0.48288912  0.70057353  0.30833111  1
  O  O88  1  0.20132188  0.50995247  0.32324789  1
  O  O89  1  0.17655358  0.12586558  0.32396067  1
  O  O90  1  0.82873772  0.97699614  0.32539427  1
  O  O91  1  0.71083709  0.53794844  0.33603791  1
  O  O92  1  0.44390184  0.35790228  0.34943370  1
  O  O93  1  0.32737168  0.91653993  0.35883543  1
  O  O94  1  0.98031210  0.76528788  0.35997112  1
  O  O95  1  0.95496251  0.38541987  0.36180852  1
  O  O96  1  0.67435570  0.19403541  0.37495355  1
  O  O97  1  0.64949790  0.80904079  0.37665725  1
  O  O98  1  0.30070814  0.66170383  0.37808582  1
  O  O99  1  0.18446448  0.22258861  0.38826099  1
  O  O100  1  0.92131799  0.03632139  0.39960611  1
  O  O101  1  0.80282981  0.60050361  0.41251136  1
  O  O102  1  0.45264508  0.45886665  0.41391717  1
  O  O103  1  0.42845407  0.06571600  0.41300945  1
  O  O104  1  0.14737525  0.87587017  0.42844337  1
  O  O105  1  0.12179558  0.49727023  0.43154376  1
  O  O106  1  0.76995029  0.34511833  0.43099547  1
  O  O107  1  0.66001003  0.90197427  0.44109488  1
  O  O108  1  0.38903190  0.72830250  0.45560018  1
  O  O109  1  0.28166632  0.28613384  0.46271339  1
  O  O110  1  0.93019379  0.14169824  0.46171926  1
  O  O111  1  0.90250246  0.75222510  0.46839888  1
  O  O112  1  0.62049978  0.57265789  0.48141822  1
  O  O113  1  0.59244786  0.15826917  0.47848261  1
  O  O114  1  0.23106528  0.03106889  0.48379862  1
  O  O115  1  0.13878077  0.58900506  0.49786857  1
  O  O116  1  0.84102874  0.40382939  0.50566501  1
  O  O117  1  0.76776274  0.97031723  0.51770492  1
  O  O118  1  0.40386233  0.84653043  0.51857459  1
  O  O119  1  0.39079006  0.43466240  0.52216478  1
  O  O120  1  0.09529099  0.24442831  0.53090010  1
  O  O121  1  0.06703196  0.85236542  0.53698356  1
  O  O122  1  0.69262344  0.71792477  0.54266788  1
  O  O123  1  0.60822313  0.25598103  0.53792372  1
  O  O124  1  0.34221577  0.11236848  0.56173995  1
  O  O125  1  0.29126850  0.67387504  0.57662145  1
  O  O126  1  0.91196100  0.53950395  0.56817072  1
  O  O127  1  0.83758147  0.13768615  0.57335261  1
  O  O128  1  0.56960822  0.95764160  0.58950081  1
  O  O129  1  0.60162735  0.39630606  0.59462314  1
  O  O130  1  0.18456180  0.37479785  0.59522575  1
  O  O131  1  0.07510751  0.97144431  0.59748468  1
