# Supplementary material for: Band Alignment of Oxides by Learnable Structural-Descriptor-Aided Neural Network and Transfer Learning
Source: J Am Chem Soc. 2024 Mar 28;146(14):9697–708. doi: 10.1021/jacs.3c13574 (PMC11009958; doi:10.1021/jacs.3c13574)
Supplement: Supplementary file 3 — ja3c13574_si_003.zip [file ja3c13574_si_003.zip › Data_S2/after_optimization/binary/1132.cif]

# generated using pymatgen
data_HfO2
_symmetry_space_group_name_H-M   'P 1'
_cell_length_a   7.45175835
_cell_length_b   9.56661414
_cell_length_c   38.04154638
_cell_angle_alpha   93.87960555
_cell_angle_beta   89.02202762
_cell_angle_gamma   94.68598322
_symmetry_Int_Tables_number   1
_chemical_formula_structural   HfO2
_chemical_formula_sum   'Hf44 O88'
_cell_volume   2696.46923013
_cell_formula_units_Z   44
loop_
 _symmetry_equiv_pos_site_id
 _symmetry_equiv_pos_as_xyz
  1  'x, y, z'
loop_
 _atom_site_type_symbol
 _atom_site_label
 _atom_site_symmetry_multiplicity
 _atom_site_fract_x
 _atom_site_fract_y
 _atom_site_fract_z
 _atom_site_occupancy
  Hf  Hf0  1  0.85529421  0.68992355  0.01909838  1
  Hf  Hf1  1  0.35900177  0.66529608  0.02257186  1
  Hf  Hf2  1  0.09975921  0.02575938  0.03844944  1
  Hf  Hf3  1  0.55622739  0.02232060  0.04220771  1
  Hf  Hf4  1  0.37958837  0.34942221  0.05479865  1
  Hf  Hf5  1  0.84539452  0.32714970  0.05790868  1
  Hf  Hf6  1  0.57545832  0.73513993  0.09876547  1
  Hf  Hf7  1  0.03604010  0.70674392  0.09714740  1
  Hf  Hf8  1  0.85542628  0.03393707  0.11523995  1
  Hf  Hf9  1  0.31397997  0.00835525  0.12004762  1
  Hf  Hf10  1  0.04892701  0.40935631  0.13956382  1
  Hf  Hf11  1  0.51231838  0.38878327  0.14147131  1
  Hf  Hf12  1  0.32703828  0.70926333  0.17069248  1
  Hf  Hf13  1  0.79421384  0.68497293  0.17482443  1
  Hf  Hf14  1  0.52376268  0.10155053  0.19578004  1
  Hf  Hf15  1  0.98262123  0.07878980  0.19962303  1
  Hf  Hf16  1  0.80605947  0.39361360  0.22027037  1
  Hf  Hf17  1  0.26863355  0.37163822  0.22374451  1
  Hf  Hf18  1  0.99674362  0.78812122  0.24908624  1
  Hf  Hf19  1  0.45730958  0.76304020  0.25294409  1
  Hf  Hf20  1  0.27872106  0.08263788  0.27478710  1
  Hf  Hf21  1  0.73914898  0.05814670  0.27874382  1
  Hf  Hf22  1  0.47137702  0.46816930  0.30020318  1
  Hf  Hf23  1  0.93180494  0.44367812  0.30415990  1
  Hf  Hf24  1  0.75321742  0.76327580  0.32600391  1
  Hf  Hf25  1  0.21378238  0.73819478  0.32986076  1
  Hf  Hf26  1  0.94189245  0.15467778  0.35520249  1
  Hf  Hf27  1  0.40446653  0.13270240  0.35867763  1
  Hf  Hf28  1  0.22790477  0.44752620  0.37932397  1
  Hf  Hf29  1  0.68676332  0.42476547  0.38316696  1
  Hf  Hf30  1  0.41631316  0.84134307  0.40412357  1
  Hf  Hf31  1  0.88348772  0.81705267  0.40825452  1
  Hf  Hf32  1  0.69820762  0.13753273  0.43747569  1
  Hf  Hf33  1  0.16159999  0.11695969  0.43938418  1
  Hf  Hf34  1  0.89654603  0.51796075  0.45889938  1
  Hf  Hf35  1  0.35510072  0.49237793  0.46370705  1
  Hf  Hf36  1  0.17448590  0.81957208  0.48179960  1
  Hf  Hf37  1  0.63506768  0.79117607  0.48018153  1
  Hf  Hf38  1  0.36513148  0.19916630  0.52103932  1
  Hf  Hf39  1  0.83093863  0.17689379  0.52414935  1
  Hf  Hf40  1  0.65429861  0.50399540  0.53673929  1
  Hf  Hf41  1  0.11076679  0.50055662  0.54049856  1
  Hf  Hf42  1  0.85152423  0.86101992  0.55637514  1
  Hf  Hf43  1  0.35523179  0.83639145  0.55984862  1
  O  O44  1  0.35362276  0.46368767  0.00944962  1
  O  O45  1  0.32665682  -0.08404203  0.02132003  1
  O  O46  1  0.96472670  0.88248531  0.00528912  1
  O  O47  1  0.82979358  0.47784922  0.02229586  1
  O  O48  1  0.58730662  0.22745412  0.02992354  1
  O  O49  1  0.60608222  0.78034471  0.01913812  1
  O  O50  1  0.10986886  0.68453837  0.04348128  1
  O  O51  1  0.10986394  0.25095654  0.04042706  1
  O  O52  1  0.82927507  0.07726259  0.05741721  1
  O  O53  1  0.80069490  0.71845333  0.06959817  1
  O  O54  1  0.43297103  0.58866120  0.06760767  1
  O  O55  1  0.34631860  0.11514337  0.07170515  1
  O  O56  1  0.07332219  0.93516350  0.08700011  1
  O  O57  1  0.97205448  0.49408049  0.09256929  1
  O  O58  1  0.61373366  0.37049385  0.09016764  1
  O  O59  1  0.57872239  0.95369431  0.09517077  1
  O  O60  1  0.30275457  0.77783483  0.11418003  1
  O  O61  1  0.28146363  0.37983633  0.10959266  1
  O  O62  1  0.91318924  0.24290808  0.11170901  1
  O  O63  1  0.81876820  0.80708791  0.12984984  1
  O  O64  1  0.55043576  0.61880275  0.14112753  1
  O  O65  1  0.44909665  0.17820976  0.14628472  1
  O  O66  1  0.08558864  0.04667867  0.14875620  1
  O  O67  1  0.06047911  0.64168451  0.15108059  1
  O  O68  1  0.78040871  0.45592265  0.16384089  1
  O  O69  1  0.75429588  0.07031240  0.16606084  1
  O  O70  1  0.40351638  0.92463370  0.16743226  1
  O  O71  1  0.29372475  0.47938578  0.17520404  1
  O  O72  1  0.02431913  0.30361563  0.18944917  1
  O  O73  1  0.91610400  0.86434466  0.20126807  1
  O  O74  1  0.55998578  0.72081055  0.20313782  1
  O  O75  1  0.53583115  0.32926491  0.20255466  1
  O  O76  1  0.25376543  0.14086007  0.21711485  1
  O  O77  1  0.22742864  0.75370588  0.21982765  1
  O  O78  1  0.88061477  0.60817827  0.22129830  1
  O  O79  1  0.76453578  0.16840577  0.23035498  1
  O  O80  1  0.49778039  0.98928807  0.24375127  1
  O  O81  1  0.38286273  0.54845689  0.25294081  1
  O  O82  1  0.03505253  0.39674590  0.25403542  1
  O  O83  1  0.00843204  0.01816145  0.25653960  1
  O  O84  1  0.72834223  0.82679182  0.27065939  1
  O  O85  1  0.70400309  0.43937337  0.27087461  1
  O  O86  1  0.35646568  0.29316279  0.27188402  1
  O  O87  1  0.23713946  0.85517328  0.28323257  1
  O  O88  1  0.97338654  0.67114272  0.29571443  1
  O  O89  1  0.85406132  0.23315321  0.30706398  1
  O  O90  1  0.50652291  0.08694263  0.30807239  1
  O  O91  1  0.48218477  0.69952418  0.30828861  1
  O  O92  1  0.20209396  0.50815355  0.32240740  1
  O  O93  1  0.17547347  0.12957010  0.32491258  1
  O  O94  1  0.82766327  0.97785911  0.32600619  1
  O  O95  1  0.71274661  0.53702793  0.33519673  1
  O  O96  1  0.44599022  0.35791023  0.34859302  1
  O  O97  1  0.32991123  0.91813773  0.35764870  1
  O  O98  1  0.98309836  0.77261012  0.35912035  1
  O  O99  1  0.95676157  0.38545493  0.36183215  1
  O  O100  1  0.67469485  0.19705109  0.37639334  1
  O  O101  1  0.65054022  0.80550545  0.37580918  1
  O  O102  1  0.29442200  0.66197134  0.37767993  1
  O  O103  1  0.18620687  0.22270037  0.38949783  1
  O  O104  1  0.91680125  0.04693022  0.40374296  1
  O  O105  1  0.80700962  0.60168230  0.41151474  1
  O  O106  1  0.45623012  0.45600360  0.41288616  1
  O  O107  1  0.43011729  0.07039335  0.41510611  1
  O  O108  1  0.15004689  0.88463049  0.42786641  1
  O  O109  1  0.12493836  0.47963633  0.43019080  1
  O  O110  1  0.76142935  0.34810624  0.43266228  1
  O  O111  1  0.66009024  0.90751325  0.43781947  1
  O  O112  1  0.39175880  0.71922709  0.44909716  1
  O  O113  1  0.29733676  0.28340792  0.46723799  1
  O  O114  1  0.92906237  0.14647967  0.46935434  1
  O  O115  1  0.90777143  0.74848117  0.46476797  1
  O  O116  1  0.63180461  0.57262169  0.48377723  1
  O  O117  1  0.59679334  0.15582215  0.48878036  1
  O  O118  1  0.23847252  0.03223451  0.48637771  1
  O  O119  1  0.13720381  0.59115250  0.49194689  1
  O  O120  1  0.86420840  0.41117263  0.50724285  1
  O  O121  1  0.77755497  0.93765480  0.51133933  1
  O  O122  1  0.40983110  0.80786267  0.50934883  1
  O  O123  1  0.38125093  0.44905341  0.52152979  1
  O  O124  1  0.10066306  0.27535846  0.53851994  1
  O  O125  1  0.10065714  0.84177663  0.53546572  1
  O  O126  1  0.60444478  0.74597129  0.55980988  1
  O  O127  1  0.62321938  0.29886188  0.54902346  1
  O  O128  1  0.38073242  0.04846578  0.55665114  1
  O  O129  1  0.24580030  0.64383069  0.57365888  1
  O  O130  1  0.88386918  0.61035803  0.55762697  1
  O  O131  1  0.85690424  0.06262833  0.56949838  1
