# Supplementary material for: Band Alignment of Oxides by Learnable Structural-Descriptor-Aided Neural Network and Transfer Learning
Source: J Am Chem Soc. 2024 Mar 28;146(14):9697–708. doi: 10.1021/jacs.3c13574 (PMC11009958; doi:10.1021/jacs.3c13574)
Supplement: Supplementary file 3 — ja3c13574_si_003.zip [file ja3c13574_si_003.zip › Data_S2/after_optimization/binary/1133.cif]

# generated using pymatgen
data_HfO2
_symmetry_space_group_name_H-M   'P 1'
_cell_length_a   8.02422818
_cell_length_b   11.63619699
_cell_length_c   35.52947929
_cell_angle_alpha   90.42215415
_cell_angle_beta   91.53078996
_cell_angle_gamma   109.67224612
_symmetry_Int_Tables_number   1
_chemical_formula_structural   HfO2
_chemical_formula_sum   'Hf50 O100'
_cell_volume   3122.22751810
_cell_formula_units_Z   50
loop_
 _symmetry_equiv_pos_site_id
 _symmetry_equiv_pos_as_xyz
  1  'x, y, z'
loop_
 _atom_site_type_symbol
 _atom_site_label
 _atom_site_symmetry_multiplicity
 _atom_site_fract_x
 _atom_site_fract_y
 _atom_site_fract_z
 _atom_site_occupancy
  Hf  Hf0  1  0.01754585  0.91537208  0.04859869  1
  Hf  Hf1  1  0.43739884  0.95697618  0.05483192  1
  Hf  Hf2  1  0.66548360  0.70364211  0.07053766  1
  Hf  Hf3  1  0.05874225  0.64525078  0.07011569  1
  Hf  Hf4  1  0.22724739  0.39586498  0.08813916  1
  Hf  Hf5  1  0.67087396  0.42788437  0.09548719  1
  Hf  Hf6  1  0.85668998  0.15539335  0.10284989  1
  Hf  Hf7  1  0.27771862  0.12717722  0.11083817  1
  Hf  Hf8  1  0.46679526  0.84310278  0.13445231  1
  Hf  Hf9  1  0.91130709  0.88462039  0.14228306  1
  Hf  Hf10  1  0.09266522  0.60921558  0.16066209  1
  Hf  Hf11  1  0.50182586  0.57129225  0.15980491  1
  Hf  Hf12  1  0.69012293  0.30008920  0.17726004  1
  Hf  Hf13  1  0.12862627  0.32889683  0.18459180  1
  Hf  Hf14  1  0.31948184  0.06481381  0.20343028  1
  Hf  Hf15  1  0.73024694  0.02943134  0.20392864  1
  Hf  Hf16  1  0.91622419  0.75644702  0.22442159  1
  Hf  Hf17  1  0.36111902  0.78912834  0.23148885  1
  Hf  Hf18  1  0.54555145  0.51781892  0.24989096  1
  Hf  Hf19  1  0.95509406  0.47881630  0.25005350  1
  Hf  Hf20  1  0.14239305  0.21150364  0.26914883  1
  Hf  Hf21  1  0.58513336  0.24194328  0.27603013  1
  Hf  Hf22  1  0.77271735  0.97419525  0.29522334  1
  Hf  Hf23  1  0.18289257  0.93622734  0.29557536  1
  Hf  Hf24  1  0.36896810  0.66578277  0.31472559  1
  Hf  Hf25  1  0.81284990  0.69785323  0.32163741  1
  Hf  Hf26  1  -0.00107457  0.42740866  0.34078764  1
  Hf  Hf27  1  0.40910065  0.38944175  0.34114066  1
  Hf  Hf28  1  0.59668464  0.12169372  0.36033387  1
  Hf  Hf29  1  0.03942495  0.15213236  0.36721517  1
  Hf  Hf30  1  0.22672394  0.88482070  0.38631050  1
  Hf  Hf31  1  0.63626655  0.84581708  0.38647204  1
  Hf  Hf32  1  0.82069898  0.57450766  0.40487415  1
  Hf  Hf33  1  0.26559381  0.60718898  0.41194241  1
  Hf  Hf34  1  0.45157206  0.33420466  0.43243436  1
  Hf  Hf35  1  0.86233616  0.29882219  0.43293372  1
  Hf  Hf36  1  0.05319173  0.03474017  0.45177220  1
  Hf  Hf37  1  0.49169507  0.06354680  0.45910296  1
  Hf  Hf38  1  0.67999214  0.79234475  0.47655909  1
  Hf  Hf39  1  0.08915278  0.75442042  0.47570191  1
  Hf  Hf40  1  0.27051191  0.47901561  0.49407994  1
  Hf  Hf41  1  0.71502274  0.52053422  0.50191169  1
  Hf  Hf42  1  0.90409938  0.23645878  0.52552483  1
  Hf  Hf43  1  0.32512802  0.20824265  0.53351311  1
  Hf  Hf44  1  0.51094404  0.93575263  0.54087681  1
  Hf  Hf45  1  0.95457061  0.96777102  0.54822384  1
  Hf  Hf46  1  0.12307575  0.71838622  0.56624831  1
  Hf  Hf47  1  0.51633440  0.65999489  0.56582634  1
  Hf  Hf48  1  0.74441916  0.40665982  0.58153108  1
  Hf  Hf49  1  0.16427215  0.44826492  0.58776531  1
  O  O50  1  0.17765837  0.81200839  0.03934659  1
  O  O51  1  0.77790118  0.56770617  0.05378088  1
  O  O52  1  0.78139514  0.81777535  0.02713677  1
  O  O53  1  0.26572765  0.05678284  0.04971656  1
  O  O54  1  0.18058774  0.52981130  0.05697283  1
  O  O55  1  0.67864514  0.07573034  0.06071082  1
  O  O56  1  0.01260513  0.26885823  0.06615547  1
  O  O57  1  0.51050527  0.81510542  0.07489655  1
  O  O58  1  0.41152670  0.29947423  0.08415367  1
  O  O59  1  0.92950744  0.78726875  0.09080708  1
  O  O60  1  -0.00410984  0.02203728  0.09452104  1
  O  O61  1  0.50091909  0.53856095  0.09601762  1
  O  O62  1  0.38596519  -0.02153659  0.10852255  1
  O  O63  1  0.92602592  0.53868690  0.11480005  1
  O  O64  1  0.22351186  0.71934071  0.11611232  1
  O  O65  1  0.74432905  0.28607173  0.11727468  1
  O  O66  1  0.64913428  0.74115979  0.13184086  1
  O  O67  1  0.13879166  0.24332102  0.13114853  1
  O  O68  1  0.22450822  0.47823796  0.14168885  1
  O  O69  1  0.72848445  0.98629135  0.14077026  1
  O  O70  1  0.61683664  0.43888805  0.15148738  1
  O  O71  1  0.15015873  0.00947634  0.15714402  1
  O  O72  1  0.44887968  0.17906007  0.15808698  1
  O  O73  1  0.98682596  0.74755123  0.16765885  1
  O  O74  1  0.86393016  0.19675579  0.17630904  1
  O  O75  1  0.37432621  0.70042638  0.17799947  1
  O  O76  1  0.45167023  0.93353211  0.18648191  1
  O  O77  1  0.95375357  0.43990289  0.18741604  1
  O  O78  1  0.83891073  0.89141156  0.19813663  1
  O  O79  1  0.37115649  0.45759684  0.20393211  1
  O  O80  1  0.67721720  0.63132649  0.20521584  1
  O  O81  1  0.21200732  0.20056324  0.21195550  1
  O  O82  1  0.09515813  0.64874707  0.22257775  1
  O  O83  1  0.59452319  0.15579774  0.22168912  1
  O  O84  1  0.67713794  0.38760303  0.23150683  1
  O  O85  1  0.18202333  0.89630213  0.23257576  1
  O  O86  1  0.06287411  0.34239736  0.24240895  1
  O  O87  1  0.59791309  0.91644354  0.24953244  1
  O  O88  1  0.90336111  0.08619464  0.25024910  1
  O  O89  1  0.44077644  0.65671798  0.25766142  1
  O  O90  1  0.32090767  0.10392466  0.26715471  1
  O  O91  1  0.82375251  0.60981956  0.26803510  1
  O  O92  1  0.90459371  0.84398915  0.27757967  1
  O  O93  1  0.40795041  0.35008721  0.27820695  1
  O  O94  1  0.28817177  0.79749646  0.28817409  1
  O  O95  1  0.82315792  0.36884256  0.29510782  1
  O  O96  1  0.13113339  0.53869001  0.29573113  1
  O  O97  1  0.66679510  0.11186524  0.30300849  1
  O  O98  1  0.54740447  0.55821159  0.31285744  1
  O  O99  1  0.05082090  0.06541612  0.31333778  1
  O  O100  1  0.13099710  0.29821988  0.32302622  1
  O  O101  1  0.63441353  0.80542441  0.32350556  1
  O  O102  1  0.51502290  0.25177176  0.33335551  1
  O  O103  1  0.05068461  0.82494599  0.34063287  1
  O  O104  1  0.35866108  0.99479344  0.34125618  1
  O  O105  1  0.89364623  0.56613954  0.34818891  1
  O  O106  1  0.77386759  0.01354879  0.35815705  1
  O  O107  1  0.27722429  0.51964685  0.35878333  1
  O  O108  1  0.35806549  0.75381644  0.36832890  1
  O  O109  1  0.86091033  0.25971234  0.36920929  1
  O  O110  1  0.74104156  0.70691802  0.37870158  1
  O  O111  1  0.27845689  0.27744136  0.38611490  1
  O  O112  1  0.58390491  0.44719346  0.38683156  1
  O  O113  1  0.11894389  0.02123964  0.39395505  1
  O  O114  1  -0.00020533  0.46733387  0.40378824  1
  O  O115  1  0.50468006  0.97603397  0.40485717  1
  O  O116  1  0.58729481  0.20783826  0.41467388  1
  O  O117  1  0.08665987  0.71488893  0.41378525  1
  O  O118  1  0.96981068  0.16307276  0.42440850  1
  O  O119  1  0.50460080  0.73230951  0.43114716  1
  O  O120  1  0.81066151  0.90603916  0.43243089  1
  O  O121  1  0.34290827  0.47222444  0.43822637  1
  O  O122  1  0.22806443  0.92373311  0.44894696  1
  O  O123  1  0.73014777  0.43010389  0.44988109  1
  O  O124  1  0.80749179  0.66321062  0.45836453  1
  O  O125  1  0.31788784  0.16688121  0.46005496  1
  O  O126  1  0.19499204  0.61608477  0.46870515  1
  O  O127  1  0.73293832  0.18457693  0.47827702  1
  O  O128  1  0.03165927  0.35416066  0.47921998  1
  O  O129  1  0.56498136  0.92474895  0.48487662  1
  O  O130  1  0.45333355  0.37734565  0.49559374  1
  O  O131  1  0.95730978  0.88539904  0.49467515  1
  O  O132  1  0.04302634  0.12031498  0.50521447  1
  O  O133  1  0.53268472  0.62247621  0.50452214  1
  O  O134  1  0.43748995  0.07756427  0.51908832  1
  O  O135  1  0.95830614  0.64429529  0.52025068  1
  O  O136  1  0.25579308  0.82494910  0.52156295  1
  O  O137  1  0.79585281  0.38517259  0.52784045  1
  O  O138  1  0.68089891  0.82507505  0.54034538  1
  O  O139  1  0.18592884  0.34159872  0.54184196  1
  O  O140  1  0.25231056  0.57636825  0.54555692  1
  O  O141  1  0.77029130  0.06416277  0.55221033  1
  O  O142  1  0.67131273  0.54853158  0.56146745  1
  O  O143  1  0.16921287  0.09477877  0.57020853  1
  O  O144  1  0.50317286  0.28790666  0.57565318  1
  O  O145  1  0.00123026  0.83382570  0.57939117  1
  O  O146  1  0.91609035  0.30685416  0.58664744  1
  O  O147  1  0.40042286  0.54586165  0.60922723  1
  O  O148  1  0.40391782  -0.20407017  0.58258212  1
  O  O149  1  0.00415963  0.55162761  0.59701641  1
