# Supplementary material for: Band Alignment of Oxides by Learnable Structural-Descriptor-Aided Neural Network and Transfer Learning
Source: J Am Chem Soc. 2024 Mar 28;146(14):9697–708. doi: 10.1021/jacs.3c13574 (PMC11009958; doi:10.1021/jacs.3c13574)
Supplement: Supplementary file 3 — ja3c13574_si_003.zip [file ja3c13574_si_003.zip › Data_S2/after_optimization/binary/1134.cif]

# generated using pymatgen
data_HfO2
_symmetry_space_group_name_H-M   'P 1'
_cell_length_a   8.02422818
_cell_length_b   11.63619699
_cell_length_c   35.52947929
_cell_angle_alpha   90.42215415
_cell_angle_beta   91.53078996
_cell_angle_gamma   109.67224612
_symmetry_Int_Tables_number   1
_chemical_formula_structural   HfO2
_chemical_formula_sum   'Hf50 O100'
_cell_volume   3122.22751810
_cell_formula_units_Z   50
loop_
 _symmetry_equiv_pos_site_id
 _symmetry_equiv_pos_as_xyz
  1  'x, y, z'
loop_
 _atom_site_type_symbol
 _atom_site_label
 _atom_site_symmetry_multiplicity
 _atom_site_fract_x
 _atom_site_fract_y
 _atom_site_fract_z
 _atom_site_occupancy
  Hf  Hf0  1  0.41757486  0.23462168  0.02065530  1
  Hf  Hf1  1  0.86239273  0.19300921  0.02195752  1
  Hf  Hf2  1  -0.00451304  0.92939962  0.03918096  1
  Hf  Hf3  1  0.43161766  0.94887274  0.05200278  1
  Hf  Hf4  1  0.63095813  0.68842467  0.05864387  1
  Hf  Hf5  1  0.03359756  0.66315585  0.07058883  1
  Hf  Hf6  1  0.26623155  0.44380191  0.05631130  1
  Hf  Hf7  1  0.67830537  0.43483969  0.09757645  1
  Hf  Hf8  1  0.87340811  0.16215141  0.11155117  1
  Hf  Hf9  1  0.27263296  0.12771328  0.11562924  1
  Hf  Hf10  1  0.46459282  0.84308780  0.13331369  1
  Hf  Hf11  1  0.90164324  0.87547478  0.13879617  1
  Hf  Hf12  1  0.09420971  0.60915113  0.16061351  1
  Hf  Hf13  1  0.49039470  0.56947193  0.15872271  1
  Hf  Hf14  1  0.68955824  0.30302826  0.17872311  1
  Hf  Hf15  1  0.13218069  0.33592535  0.18440610  1
  Hf  Hf16  1  0.31663396  0.06409978  0.20432197  1
  Hf  Hf17  1  0.72999853  0.02818299  0.20391746  1
  Hf  Hf18  1  0.91190826  0.75729969  0.22322699  1
  Hf  Hf19  1  0.35930702  0.78953776  0.23116213  1
  Hf  Hf20  1  0.54618758  0.51972161  0.24988278  1
  Hf  Hf21  1  0.95401802  0.48062790  0.25029026  1
  Hf  Hf22  1  0.14181251  0.21266380  0.26884072  1
  Hf  Hf23  1  0.58494625  0.24256736  0.27625305  1
  Hf  Hf24  1  0.77284170  0.97347784  0.29512600  1
  Hf  Hf25  1  0.18170330  0.93561316  0.29578300  1
  Hf  Hf26  1  0.36959975  0.66652364  0.31465595  1
  Hf  Hf27  1  0.81273249  0.69642720  0.32206828  1
  Hf  Hf28  1  0.00052698  0.42846310  0.34061874  1
  Hf  Hf29  1  0.40835842  0.38936939  0.34102622  1
  Hf  Hf30  1  0.59523798  0.11955324  0.35974687  1
  Hf  Hf31  1  0.04263674  0.15179031  0.36768201  1
  Hf  Hf32  1  0.22454747  0.88090801  0.38699154  1
  Hf  Hf33  1  0.63791104  0.84499122  0.38658703  1
  Hf  Hf34  1  0.82236431  0.57316565  0.40650290  1
  Hf  Hf35  1  0.26498676  0.60606274  0.41218589  1
  Hf  Hf36  1  0.46415130  0.33961907  0.43218629  1
  Hf  Hf37  1  0.86033529  0.29993887  0.43029549  1
  Hf  Hf38  1  0.05290276  0.03361622  0.45211283  1
  Hf  Hf39  1  0.48995318  0.06600320  0.45759531  1
  Hf  Hf40  1  0.68191204  0.78137772  0.47527976  1
  Hf  Hf41  1  0.08113689  0.74693959  0.47935783  1
  Hf  Hf42  1  0.27624063  0.47425131  0.49333255  1
  Hf  Hf43  1  0.68831345  0.46528909  0.53459770  1
  Hf  Hf44  1  0.92094744  0.24593515  0.52032017  1
  Hf  Hf45  1  0.32358787  0.22066633  0.53226513  1
  Hf  Hf46  1  0.52292734  0.96021826  0.53890622  1
  Hf  Hf47  1  0.95905804  0.97969138  0.55172804  1
  Hf  Hf48  1  0.09215327  0.71608179  0.56895148  1
  Hf  Hf49  1  0.53697014  0.67446932  0.57025370  1
  O  O50  1  0.94972051  0.06224744  0.00675460  1
  O  O51  1  0.43191051  0.57875478  0.02786484  1
  O  O52  1  0.77346773  0.80639079  0.01991252  1
  O  O53  1  0.25187445  0.32434426  0.01123044  1
  O  O54  1  0.17359330  0.82548190  0.03905746  1
  O  O55  1  0.65870599  0.24917509  0.00210351  1
  O  O56  1  0.76668902  0.56161384  0.05389295  1
  O  O57  1  0.29037371  0.05887977  0.03008449  1
  O  O58  1  0.09253391  0.52522915  0.04939249  1
  O  O59  1  0.69067070  0.08635849  0.05925839  1
  O  O60  1  0.00590135  0.27678906  0.06671147  1
  O  O61  1  0.51731736  0.82243593  0.07401815  1
  O  O62  1  0.43749084  0.28237758  0.07600773  1
  O  O63  1  0.90767330  0.79516448  0.08580360  1
  O  O64  1  0.01381878  0.03439480  0.09002926  1
  O  O65  1  0.48635559  0.52704362  0.09706623  1
  O  O66  1  0.38160552  0.98577373  0.10360056  1
  O  O67  1  0.91401960  0.55456417  0.11692925  1
  O  O68  1  0.22300518  0.72153811  0.11443051  1
  O  O69  1  0.75111002  0.29055721  0.11855697  1
  O  O70  1  0.63633169  0.74022721  0.13263585  1
  O  O71  1  0.13596018  0.23749786  0.13334258  1
  O  O72  1  0.21836381  0.48337850  0.14454624  1
  O  O73  1  0.73110607  0.98927637  0.13792569  1
  O  O74  1  0.60553481  0.43386605  0.15251645  1
  O  O75  1  0.14529235  0.00506406  0.15678403  1
  O  O76  1  0.44890003  0.17915962  0.15929616  1
  O  O77  1  -0.01154167  0.75127356  0.16697670  1
  O  O78  1  0.86207916  0.19575670  0.17482483  1
  O  O79  1  0.37186075  0.70536860  0.17784048  1
  O  O80  1  0.45360266  0.93764187  0.18512687  1
  O  O81  1  0.94758554  0.44043836  0.18805039  1
  O  O82  1  0.83414850  0.89100892  0.19612700  1
  O  O83  1  0.37141842  0.45694113  0.20505614  1
  O  O84  1  0.67479596  0.63070421  0.20475622  1
  O  O85  1  0.21058327  0.20099925  0.21163440  1
  O  O86  1  0.09295958  0.64995632  0.22226493  1
  O  O87  1  0.59511503  0.15616137  0.22194749  1
  O  O88  1  0.67560964  0.38797716  0.23228009  1
  O  O89  1  0.18097023  0.89674391  0.23242294  1
  O  O90  1  0.05901101  0.34219489  0.24214491  1
  O  O91  1  0.59736295  0.91675176  0.24905655  1
  O  O92  1  0.90316682  0.08540390  0.24998462  1
  O  O93  1  0.44001383  0.65828614  0.25756289  1
  O  O94  1  0.31994699  0.10365778  0.26716658  1
  O  O95  1  0.82395115  0.61088774  0.26803529  1
  O  O96  1  0.90445356  0.84401981  0.27744893  1
  O  O97  1  0.40732085  0.35003651  0.27826868  1
  O  O98  1  0.28851624  0.79842161  0.28816308  1
  O  O99  1  0.82280362  0.36954466  0.29529426  1
  O  O100  1  0.13174238  0.53954634  0.29561574  1
  O  O101  1  0.66602876  0.11066939  0.30274592  1
  O  O102  1  0.54722415  0.55905449  0.31264032  1
  O  O103  1  0.05009144  0.06507119  0.31346007  1
  O  O104  1  0.13059385  0.29820226  0.32287371  1
  O  O105  1  0.63459901  0.80543322  0.32374242  1
  O  O106  1  0.51453217  0.25080486  0.33334611  1
  O  O107  1  0.05137818  0.82368610  0.34092438  1
  O  O108  1  0.35718305  0.99233924  0.34185245  1
  O  O109  1  0.89553399  0.56689611  0.34876409  1
  O  O110  1  0.77357477  0.01234609  0.35848606  1
  O  O111  1  0.27893636  0.52111384  0.35862891  1
  O  O112  1  0.35942997  0.75292963  0.36896151  1
  O  O113  1  0.86158542  0.25913468  0.36864407  1
  O  O114  1  0.74396173  0.70809175  0.37927460  1
  O  O115  1  0.27974904  0.27838679  0.38615278  1
  O  O116  1  0.58312658  0.45214987  0.38585286  1
  O  O117  1  0.12039750  0.01808208  0.39478200  1
  O  O118  1  0.00695946  0.46865264  0.40285861  1
  O  O119  1  0.50094234  0.97144913  0.40578213  1
  O  O120  1  0.58268525  0.20372240  0.41306852  1
  O  O121  1  0.09246584  0.71333430  0.41608417  1
  O  O122  1  0.96608667  0.15781644  0.42393230  1
  O  O123  1  0.50564597  0.72993138  0.43161284  1
  O  O124  1  0.80925265  0.90402694  0.43412497  1
  O  O125  1  0.34901119  0.47522495  0.43839255  1
  O  O126  1  0.22343993  0.91981463  0.45298331  1
  O  O127  1  0.73618119  0.42571250  0.44636276  1
  O  O128  1  0.81858482  0.67159314  0.45756642  1
  O  O129  1  0.31821431  0.16886379  0.45827315  1
  O  O130  1  0.20343598  0.61853379  0.47235203  1
  O  O131  1  0.73153982  0.18755289  0.47647849  1
  O  O132  1  0.04052640  0.35452683  0.47397975  1
  O  O133  1  0.57293948  0.92331727  0.48730844  1
  O  O134  1  0.46818941  0.38204738  0.49384277  1
  O  O135  1  0.94072722  0.87469620  0.50087974  1
  O  O136  1  0.04687170  0.11392652  0.50510540  1
  O  O137  1  0.51705516  0.62671342  0.51490127  1
  O  O138  1  0.43722864  0.08665507  0.51689085  1
  O  O139  1  0.94864365  0.63230194  0.52419753  1
  O  O140  1  0.26387530  0.82273251  0.53165061  1
  O  O141  1  0.86201109  0.38386185  0.54151651  1
  O  O142  1  0.66417129  0.85021123  0.56082451  1
  O  O143  1  0.18785698  0.34747716  0.53701605  1
  O  O144  1  0.29584001  0.65991591  0.58880549  1
  O  O145  1  0.78095170  0.08360910  0.55185154  1
  O  O146  1  0.70267055  0.58474674  0.57967856  1
  O  O147  1  0.18107827  0.10270021  0.57099648  1
  O  O148  1  0.52263449  0.33033622  0.56304416  1
  O  O149  1  0.00482549  0.84684356  0.58415440  1
