# Supplementary material for: Band Alignment of Oxides by Learnable Structural-Descriptor-Aided Neural Network and Transfer Learning
Source: J Am Chem Soc. 2024 Mar 28;146(14):9697–708. doi: 10.1021/jacs.3c13574 (PMC11009958; doi:10.1021/jacs.3c13574)
Supplement: Supplementary file 3 — ja3c13574_si_003.zip [file ja3c13574_si_003.zip › Data_S2/after_optimization/binary/1135.cif]

# generated using pymatgen
data_HfO2
_symmetry_space_group_name_H-M   'P 1'
_cell_length_a   8.02422818
_cell_length_b   11.63619699
_cell_length_c   37.38988152
_cell_angle_alpha   83.23940019
_cell_angle_beta   91.45460589
_cell_angle_gamma   109.67224612
_symmetry_Int_Tables_number   1
_chemical_formula_structural   HfO2
_chemical_formula_sum   'Hf52 O104'
_cell_volume   3264.14693829
_cell_formula_units_Z   52
loop_
 _symmetry_equiv_pos_site_id
 _symmetry_equiv_pos_as_xyz
  1  'x, y, z'
loop_
 _atom_site_type_symbol
 _atom_site_label
 _atom_site_symmetry_multiplicity
 _atom_site_fract_x
 _atom_site_fract_y
 _atom_site_fract_z
 _atom_site_occupancy
  Hf  Hf0  1  0.87300852  0.24840717  0.02886656  1
  Hf  Hf1  1  0.01186756  0.91141533  0.04689517  1
  Hf  Hf2  1  0.43825722  0.95119043  0.05040567  1
  Hf  Hf3  1  0.65572202  0.68704219  0.06545436  1
  Hf  Hf4  1  0.04846520  0.63504507  0.06548485  1
  Hf  Hf5  1  0.22685045  0.38396516  0.06987889  1
  Hf  Hf6  1  0.66084618  0.39069316  0.08469415  1
  Hf  Hf7  1  0.84192521  0.10709139  0.11427607  1
  Hf  Hf8  1  0.26239059  0.08905345  0.10684053  1
  Hf  Hf9  1  0.43906681  0.79218995  0.12761580  1
  Hf  Hf10  1  0.88600109  0.82131805  0.13696129  1
  Hf  Hf11  1  0.06123825  0.53911531  0.15077943  1
  Hf  Hf12  1  0.46925148  0.50344658  0.14962044  1
  Hf  Hf13  1  0.64633973  0.23350529  0.16861835  1
  Hf  Hf14  1  0.09813048  0.25509206  0.17697707  1
  Hf  Hf15  1  0.27380782  0.97723386  0.19493778  1
  Hf  Hf16  1  0.68283517  0.93895216  0.19726875  1
  Hf  Hf17  1  0.86650175  0.65743148  0.21442556  1
  Hf  Hf18  1  0.30884343  0.68716307  0.22043510  1
  Hf  Hf19  1  0.49303111  0.41200304  0.23815972  1
  Hf  Hf20  1  0.90327845  0.37204494  0.23884736  1
  Hf  Hf21  1  0.08334835  0.09495186  0.25767339  1
  Hf  Hf22  1  0.52643847  0.12229769  0.26399581  1
  Hf  Hf23  1  0.70716459  0.84419051  0.28324154  1
  Hf  Hf24  1  0.11891538  0.80710382  0.28270262  1
  Hf  Hf25  1  0.30001720  0.52954465  0.30087004  1
  Hf  Hf26  1  0.74346080  0.55741235  0.30782596  1
  Hf  Hf27  1  0.92456362  0.27985218  0.32599338  1
  Hf  Hf28  1  0.33631341  0.24276649  0.32545446  1
  Hf  Hf29  1  0.51703953  0.96465831  0.34469919  1
  Hf  Hf30  1  0.96012965  0.99200514  0.35102261  1
  Hf  Hf31  1  0.14019955  0.71491206  0.36984764  1
  Hf  Hf32  1  0.55044689  0.67495296  0.37053628  1
  Hf  Hf33  1  0.73463457  0.39979393  0.38825990  1
  Hf  Hf34  1  0.17697625  0.42952452  0.39426944  1
  Hf  Hf35  1  0.36064283  0.14800484  0.41142725  1
  Hf  Hf36  1  0.76967118  0.10972214  0.41375722  1
  Hf  Hf37  1  0.94534852  0.83186394  0.43171893  1
  Hf  Hf38  1  0.39713827  0.85345171  0.44007665  1
  Hf  Hf39  1  0.57422752  0.58350942  0.45907556  1
  Hf  Hf40  1  0.98223975  0.54784169  0.45791657  1
  Hf  Hf41  1  0.15747691  0.26563895  0.47173471  1
  Hf  Hf42  1  0.60441219  0.29476605  0.48108020  1
  Hf  Hf43  1  0.78108741  -0.00209645  0.50185447  1
  Hf  Hf44  1  0.20155279  0.97986461  0.49441993  1
  Hf  Hf45  1  0.38263182  0.69626384  0.52400085  1
  Hf  Hf46  1  0.81662755  0.70299184  0.53881711  1
  Hf  Hf47  1  -0.00498720  0.45191093  0.54321015  1
  Hf  Hf48  1  0.38775598  0.39991481  0.54324164  1
  Hf  Hf49  1  0.60522178  0.13576557  0.55829033  1
  Hf  Hf50  1  0.03161044  0.17554167  0.56179983  1
  Hf  Hf51  1  0.17046948  0.83854983  0.57982944  1
  O  O52  1  0.78439053  0.82612543  0.02505525  1
  O  O53  1  0.13316265  0.33015299  0.01957782  1
  O  O54  1  0.18289508  0.81778609  0.03725548  1
  O  O55  1  0.72771714  0.34394439  0.03728014  1
  O  O56  1  0.78320433  0.57503344  0.04920545  1
  O  O57  1  0.26203771  0.04875171  0.04926206  1
  O  O58  1  0.19612001  0.54493115  0.05055251  1
  O  O59  1  0.69134060  0.07250551  0.03928283  1
  O  O60  1  0.97356978  0.25346183  0.07769870  1
  O  O61  1  0.50467662  0.80232432  0.07107700  1
  O  O62  1  0.38446261  0.26955137  0.08216261  1
  O  O63  1  0.91625144  0.76303127  0.08617693  1
  O  O64  1  0.97293764  0.99497411  0.09070623  1
  O  O65  1  0.48880570  0.50547892  0.08571847  1
  O  O66  1  0.41299662  0.96231292  0.10274969  1
  O  O67  1  0.91329714  0.49170523  0.10546003  1
  O  O68  1  0.19723989  0.68679799  0.11081253  1
  O  O69  1  0.69695259  0.22531229  0.11354039  1
  O  O70  1  0.61904899  0.68923972  0.12433528  1
  O  O71  1  0.10019064  0.16759504  0.13172865  1
  O  O72  1  0.20267171  0.41937263  0.13167828  1
  O  O73  1  0.70332677  0.92461945  0.13740964  1
  O  O74  1  0.59886796  0.38541681  0.14186997  1
  O  O75  1  0.13095430  0.93260572  0.14812244  1
  O  O76  1  0.40541736  0.11958254  0.15404192  1
  O  O77  1  0.94083256  0.66814196  0.15957525  1
  O  O78  1  0.81980321  0.12316662  0.16995471  1
  O  O79  1  0.33513820  0.62486711  0.16851512  1
  O  O80  1  0.41353138  0.85418929  0.17845454  1
  O  O81  1  0.91832107  0.36096017  0.17807129  1
  O  O82  1  0.80785173  0.81068586  0.19038823  1
  O  O83  1  0.33645765  0.36920867  0.19305721  1
  O  O84  1  0.62823852  0.54676691  0.19576474  1
  O  O85  1  0.15405908  0.10343952  0.20328990  1
  O  O86  1  0.04742761  0.55273076  0.21197595  1
  O  O87  1  0.54343618  0.05895814  0.21258284  1
  O  O88  1  0.62997004  0.29056853  0.22122399  1
  O  O89  1  0.13182198  0.79462584  0.22221954  1
  O  O90  1  0.01983119  0.24311260  0.23190159  1
  O  O91  1  0.54470470  0.80360118  0.23882706  1
  O  O92  1  0.84337143  0.98087901  0.24090505  1
  O  O93  1  0.37803076  0.54190065  0.24597581  1
  O  O94  1  0.26125394  0.98796524  0.25591995  1
  O  O95  1  0.76550928  0.49398140  0.25601782  1
  O  O96  1  0.84445494  0.72302931  0.26567289  1
  O  O97  1  0.34917637  0.23012638  0.26551416  1
  O  O98  1  0.22933911  0.67420440  0.27530299  1
  O  O99  1  0.76287707  0.23924115  0.28155854  1
  O  O100  1  0.06378316  0.41317386  0.28322118  1
  O  O101  1  0.59522857  0.97686349  0.28997176  1
  O  O102  1  0.47980136  0.42354132  0.29880676  1
  O  O103  1  0.98112587  0.92795902  0.29985032  1
  O  O104  1  0.06235313  0.15899698  0.30884568  1
  O  O105  1  0.56367664  0.66341568  0.30988924  1
  O  O106  1  0.44824943  0.11009351  0.31872424  1
  O  O107  1  0.97969584  0.67378214  0.32547482  1
  O  O108  1  0.28060093  0.84771585  0.32713746  1
  O  O109  1  0.81413889  0.41275160  0.33339301  1
  O  O110  1  0.69430163  0.85682962  0.34318184  1
  O  O111  1  0.19902306  0.36392769  0.34302211  1
  O  O112  1  0.27796872  0.59297560  0.35267818  1
  O  O113  1  0.78222506  0.09899076  0.35277505  1
  O  O114  1  0.66544824  0.54505535  0.36271919  1
  O  O115  1  0.20010657  0.10607799  0.36778995  1
  O  O116  1  0.49877330  0.28335482  0.36986894  1
  O  O117  1  0.02364681  0.84384440  0.37679441  1
  O  O118  1  0.91165602  0.29233116  0.38647646  1
  O  O119  1  0.41350796  0.79638747  0.38747101  1
  O  O120  1  0.50004182  0.02799886  0.39611216  1
  O  O121  1  0.99605039  0.53422524  0.39672005  1
  O  O122  1  0.88941892  0.98351648  0.40540610  1
  O  O123  1  0.41523948  0.54019009  0.41293126  1
  O  O124  1  0.70702135  0.71774733  0.41563779  1
  O  O125  1  0.23562727  0.27627014  0.41830677  1
  O  O126  1  0.12515793  0.72599583  0.43062371  1
  O  O127  1  0.62994662  0.23276771  0.43024146  1
  O  O128  1  0.70834080  0.46208889  0.44018088  1
  O  O129  1  0.22367479  0.96379038  0.43874129  1
  O  O130  1  0.10264544  0.41881504  0.44912075  1
  O  O131  1  0.63806164  0.96737346  0.45465408  1
  O  O132  1  0.91252370  0.15435128  0.46057356  1
  O  O133  1  0.44461004  0.70153919  0.46682603  1
  O  O134  1  0.34015123  0.16233655  0.47128636  1
  O  O135  1  0.84080629  0.66758437  0.47701772  1
  O  O136  1  0.94328736  0.91936196  0.47696735  1
  O  O137  1  0.42443001  0.39771628  0.48436072  1
  O  O138  1  0.34652641  0.86164371  0.49515561  1
  O  O139  1  0.84623811  0.40015901  0.49788247  1
  O  O140  1  0.13018086  0.59525077  0.50323597  1
  O  O141  1  0.63048138  0.12464408  0.50594631  1
  O  O142  1  0.55467230  0.58147808  0.52297753  1
  O  O143  1  0.07054036  0.09198189  0.51798877  1
  O  O144  1  0.12722656  0.32392473  0.52251907  1
  O  O145  1  0.65901539  0.81740563  0.52653239  1
  O  O146  1  0.53880138  0.28463268  0.53761800  1
  O  O147  1  0.06990822  0.83349417  0.53099630  1
  O  O148  1  0.35213740  0.01445149  0.56941317  1
  O  O149  1  0.84735899  0.54202485  0.55814349  1
  O  O150  1  0.78144129  0.03820429  0.55943394  1
  O  O151  1  0.26027367  0.51192356  0.55948955  1
  O  O152  1  0.31576186  0.74301161  0.57141486  1
  O  O153  1  0.86058292  0.26917091  0.57144052  1
  O  O154  1  0.91031535  0.75680401  0.58911818  1
  O  O155  1  0.25908747  0.26083157  0.58364075  1
