# Supplementary material for: Band Alignment of Oxides by Learnable Structural-Descriptor-Aided Neural Network and Transfer Learning
Source: J Am Chem Soc. 2024 Mar 28;146(14):9697–708. doi: 10.1021/jacs.3c13574 (PMC11009958; doi:10.1021/jacs.3c13574)
Supplement: Supplementary file 3 — ja3c13574_si_003.zip [file ja3c13574_si_003.zip › Data_S2/after_optimization/binary/1136.cif]

# generated using pymatgen
data_HfO2
_symmetry_space_group_name_H-M   'P 1'
_cell_length_a   8.02422818
_cell_length_b   11.63619699
_cell_length_c   37.38988152
_cell_angle_alpha   83.23940019
_cell_angle_beta   91.45460589
_cell_angle_gamma   109.67224612
_symmetry_Int_Tables_number   1
_chemical_formula_structural   HfO2
_chemical_formula_sum   'Hf52 O104'
_cell_volume   3264.14693829
_cell_formula_units_Z   52
loop_
 _symmetry_equiv_pos_site_id
 _symmetry_equiv_pos_as_xyz
  1  'x, y, z'
loop_
 _atom_site_type_symbol
 _atom_site_label
 _atom_site_symmetry_multiplicity
 _atom_site_fract_x
 _atom_site_fract_y
 _atom_site_fract_z
 _atom_site_occupancy
  Hf  Hf0  1  0.24170848  0.52311245  0.00946730  1
  Hf  Hf1  1  0.41373227  0.22859979  0.02773215  1
  Hf  Hf2  1  0.79458839  0.17176346  0.02784217  1
  Hf  Hf3  1  0.98324680  0.92769793  0.04131472  1
  Hf  Hf4  1  0.41650467  0.94213311  0.04844303  1
  Hf  Hf5  1  0.63043931  0.67917779  0.05791473  1
  Hf  Hf6  1  0.03089621  0.63918271  0.05935635  1
  Hf  Hf7  1  0.21448061  0.35354647  0.08684558  1
  Hf  Hf8  1  0.66880399  0.39410534  0.08803151  1
  Hf  Hf9  1  0.83797782  0.10564079  0.11152215  1
  Hf  Hf10  1  0.24397281  0.06616381  0.11068048  1
  Hf  Hf11  1  0.42795409  0.78619705  0.12613242  1
  Hf  Hf12  1  0.86902692  0.81508341  0.13320539  1
  Hf  Hf13  1  0.05636354  0.54320905  0.15009084  1
  Hf  Hf14  1  0.47118725  0.50544266  0.15128730  1
  Hf  Hf15  1  0.64905528  0.22873838  0.16986851  1
  Hf  Hf16  1  0.09257909  0.25419062  0.17872337  1
  Hf  Hf17  1  0.27353263  0.97472038  0.19611455  1
  Hf  Hf18  1  0.68037408  0.93574100  0.19581240  1
  Hf  Hf19  1  0.86545268  0.65995955  0.21382907  1
  Hf  Hf20  1  0.30662663  0.68665193  0.22040004  1
  Hf  Hf21  1  0.49113195  0.41055658  0.23894140  1
  Hf  Hf22  1  0.90105139  0.37357127  0.23912414  1
  Hf  Hf23  1  0.08271275  0.09367065  0.25783544  1
  Hf  Hf24  1  0.52636232  0.12281842  0.26420070  1
  Hf  Hf25  1  0.70791855  0.84571365  0.28242138  1
  Hf  Hf26  1  0.11816845  0.80646035  0.28279662  1
  Hf  Hf27  1  0.29972468  0.52935558  0.30101630  1
  Hf  Hf28  1  0.74337325  0.55850335  0.30738256  1
  Hf  Hf29  1  0.92503561  0.27860273  0.32609286  1
  Hf  Hf30  1  0.33495505  0.24161742  0.32627660  1
  Hf  Hf31  1  0.51946037  0.96552207  0.34481696  1
  Hf  Hf32  1  0.96063432  0.99221445  0.35138793  1
  Hf  Hf33  1  0.14571292  0.71643300  0.36940460  1
  Hf  Hf34  1  0.55255437  0.67745262  0.36910245  1
  Hf  Hf35  1  0.73350791  0.39798338  0.38649363  1
  Hf  Hf36  1  0.17703172  0.42343562  0.39534849  1
  Hf  Hf37  1  0.35489975  0.14673134  0.41393070  1
  Hf  Hf38  1  0.76972346  0.10896495  0.41512616  1
  Hf  Hf39  1  0.95706008  0.83709059  0.43201261  1
  Hf  Hf40  1  0.39813291  0.86597695  0.43908458  1
  Hf  Hf41  1  0.58211419  0.58601019  0.45453652  1
  Hf  Hf42  1  0.98810918  0.54653321  0.45369585  1
  Hf  Hf43  1  0.15728301  0.25806866  0.47718549  1
  Hf  Hf44  1  0.61160639  0.29862753  0.47837242  1
  Hf  Hf45  1  0.79519079  0.01299129  0.50586065  1
  Hf  Hf46  1  0.19564769  0.97299621  0.50730327  1
  Hf  Hf47  1  0.40958233  0.71004089  0.51677397  1
  Hf  Hf48  1  0.84284020  0.72447607  0.52390228  1
  Hf  Hf49  1  0.03149861  0.48041054  0.53737483  1
  Hf  Hf50  1  0.41235473  0.42357421  0.53748485  1
  Hf  Hf51  1  0.58437852  0.12906155  0.55575070  1
  O  O52  1  0.52787050  0.10364694  0.00794152  1
  O  O53  1  0.07829205  0.61574891  0.00610505  1
  O  O54  1  0.94204762  0.08009545  0.01202115  1
  O  O55  1  0.47282325  0.63178514  0.01485166  1
  O  O56  1  0.77040914  0.81863329  0.02159570  1
  O  O57  1  0.28294763  0.35113139  0.01655272  1
  O  O58  1  0.16645801  0.83360524  0.03581726  1
  O  O59  1  0.67384131  0.30942931  0.03827199  1
  O  O60  1  0.76262600  0.55562714  0.05027107  1
  O  O61  1  0.25454883  0.06071279  0.05086766  1
  O  O62  1  0.16360034  0.50024343  0.06062548  1
  O  O63  1  0.67325608  0.04834484  0.06772180  1
  O  O64  1  0.97578786  0.24083765  0.06672378  1
  O  O65  1  0.49286274  0.79864022  0.06976165  1
  O  O66  1  0.39134511  0.25214654  0.08168711  1
  O  O67  1  0.89934241  0.75996755  0.08227090  1
  O  O68  1  0.97169474  0.98679668  0.09293843  1
  O  O69  1  0.47533512  0.48811425  0.09064397  1
  O  O70  1  0.35886401  0.93693779  0.10204197  1
  O  O71  1  0.90846948  0.49479252  0.10576929  1
  O  O72  1  0.19198854  0.67639167  0.10770750  1
  O  O73  1  0.72237287  0.23695767  0.11511679  1
  O  O74  1  0.60801616  0.68511473  0.12402973  1
  O  O75  1  0.11291212  0.18962816  0.12705596  1
  O  O76  1  0.19489715  0.41732891  0.13572516  1
  O  O77  1  0.69191000  0.92436926  0.13616498  1
  O  O78  1  0.58595263  0.37564967  0.14379203  1
  O  O79  1  0.10633131  0.93417726  0.15226177  1
  O  O80  1  0.41061128  0.11031907  0.15323027  1
  O  O81  1  0.94185778  0.67195403  0.15887832  1
  O  O82  1  0.82651328  0.11916006  0.16931348  1
  O  O83  1  0.32914745  0.62411468  0.16843400  1
  O  O84  1  0.40644249  0.85229574  0.17814770  1
  O  O85  1  0.91413235  0.36058636  0.17894651  1
  O  O86  1  0.78932325  0.80199514  0.18854703  1
  O  O87  1  0.32982148  0.37094161  0.19482821  1
  O  O88  1  0.63053100  0.54264039  0.19595756  1
  O  O89  1  0.16359838  0.10871585  0.20321270  1
  O  O90  1  0.04470113  0.55379081  0.21188421  1
  O  O91  1  0.54680035  0.05939376  0.21267920  1
  O  O92  1  0.62730434  0.28912110  0.22177070  1
  O  O93  1  0.12881722  0.79448029  0.22268869  1
  O  O94  1  0.01002237  0.23862100  0.23261649  1
  O  O95  1  0.53998261  0.80627922  0.23893173  1
  O  O96  1  0.84809897  0.97642840  0.23938928  1
  O  O97  1  0.38240146  0.54455701  0.24616790  1
  O  O98  1  0.26223860  0.98746293  0.25585568  1
  O  O99  1  0.76517066  0.49458207  0.25609721  1
  O  O100  1  0.84346021  0.72326428  0.26546534  1
  O  O101  1  0.34688353  0.22924246  0.26606895  1
  O  O102  1  0.22413855  0.67143809  0.27526540  1
  O  O103  1  0.75978018  0.24148856  0.28219486  1
  O  O104  1  0.06630682  0.41068544  0.28302314  1
  O  O105  1  0.60194845  0.98073591  0.28995260  1
  O  O106  1  0.47920347  0.42293154  0.29914905  1
  O  O107  1  0.98262679  0.92890972  0.29975166  1
  O  O108  1  0.06091634  0.15759193  0.30912079  1
  O  O109  1  0.56384840  0.66471107  0.30936132  1
  O  O110  1  0.44368554  0.10761699  0.31904910  1
  O  O111  1  0.97798803  0.67574560  0.32582772  1
  O  O112  1  0.28610439  0.84589478  0.32628627  1
  O  O113  1  0.81606463  0.41355300  0.33260151  1
  O  O114  1  0.69726978  0.85769371  0.34252931  1
  O  O115  1  0.19878266  0.36305290  0.34344630  1
  O  O116  1  0.27928665  0.59278024  0.35253780  1
  O  O117  1  0.78138587  0.09838219  0.35333279  1
  O  O118  1  0.66248862  0.54345715  0.36200430  1
  O  O119  1  0.19555600  0.10953361  0.36925944  1
  O  O120  1  0.49626552  0.28123139  0.37038879  1
  O  O121  1  0.03676375  0.85017886  0.37666997  1
  O  O122  1  0.91195465  0.29158764  0.38627049  1
  O  O123  1  0.41964451  0.79987826  0.38706930  1
  O  O124  1  0.49693955  0.02805932  0.39678300  1
  O  O125  1  0.99957372  0.53301394  0.39590452  1
  O  O126  1  0.88422922  0.98021997  0.40633968  1
  O  O127  1  0.41547572  0.54185493  0.41198773  1
  O  O128  1  0.71975569  0.71799674  0.41295523  1
  O  O129  1  0.24013437  0.27652333  0.42142497  1
  O  O130  1  0.13417700  0.72780374  0.42905202  1
  O  O131  1  0.63118885  0.23484509  0.42949284  1
  O  O132  1  0.71317488  0.46254584  0.43816204  1
  O  O133  1  0.21807084  0.96705927  0.44118827  1
  O  O134  1  0.10371413  0.41521633  0.45010121  1
  O  O135  1  0.63409846  0.97578233  0.45750950  1
  O  O136  1  0.91761752  0.15738148  0.45944871  1
  O  O137  1  0.46722299  0.71523621  0.46317603  1
  O  O138  1  0.35075188  0.16405975  0.47457403  1
  O  O139  1  0.85439226  0.66537732  0.47227857  1
  O  O140  1  0.92674459  0.89220645  0.48294710  1
  O  O141  1  0.43474189  0.40002746  0.48352989  1
  O  O142  1  0.33322426  0.85353378  0.49545535  1
  O  O143  1  0.85029914  0.41133635  0.49849322  1
  O  O144  1  0.15283092  0.60382916  0.49749620  1
  O  O145  1  0.66248666  0.15193057  0.50459252  1
  O  O146  1  0.57153817  0.59146121  0.51435034  1
  O  O147  1  0.06346100  0.09654686  0.51494593  1
  O  O148  1  0.15224569  0.34274369  0.52694501  1
  O  O149  1  0.65962899  0.81856876  0.52939974  1
  O  O150  1  0.54313937  0.30104261  0.54866428  1
  O  O151  1  0.05567786  0.83354071  0.54362130  1
  O  O152  1  0.35326375  0.02038886  0.55036534  1
  O  O153  1  0.88403938  0.57207855  0.55319585  1
  O  O154  1  0.74779495  0.03642509  0.55911195  1
  O  O155  1  0.29821650  0.54852706  0.55727548  1
