# Supplementary material for: Band Alignment of Oxides by Learnable Structural-Descriptor-Aided Neural Network and Transfer Learning
Source: J Am Chem Soc. 2024 Mar 28;146(14):9697–708. doi: 10.1021/jacs.3c13574 (PMC11009958; doi:10.1021/jacs.3c13574)
Supplement: Supplementary file 3 — ja3c13574_si_003.zip [file ja3c13574_si_003.zip › Data_S2/after_optimization/binary/1137.cif]

# generated using pymatgen
data_HfO2
_symmetry_space_group_name_H-M   'P 1'
_cell_length_a   7.34884178
_cell_length_b   11.05555857
_cell_length_c   37.73755092
_cell_angle_alpha   95.02510714
_cell_angle_beta   89.32489932
_cell_angle_gamma   102.62359829
_symmetry_Int_Tables_number   1
_chemical_formula_structural   HfO2
_chemical_formula_sum   'Hf48 O96'
_cell_volume   2980.30793364
_cell_formula_units_Z   48
loop_
 _symmetry_equiv_pos_site_id
 _symmetry_equiv_pos_as_xyz
  1  'x, y, z'
loop_
 _atom_site_type_symbol
 _atom_site_label
 _atom_site_symmetry_multiplicity
 _atom_site_fract_x
 _atom_site_fract_y
 _atom_site_fract_z
 _atom_site_occupancy
  Hf  Hf0  1  0.18854370  0.60387872  0.04055088  1
  Hf  Hf1  1  0.66373821  0.61474090  0.04508531  1
  Hf  Hf2  1  0.79274925  0.30746419  0.05366947  1
  Hf  Hf3  1  0.33744996  0.35874348  0.06044492  1
  Hf  Hf4  1  0.36493703  0.03509521  0.06718268  1
  Hf  Hf5  1  0.91407288  0.09279636  0.08884414  1
  Hf  Hf6  1  0.03437874  0.81791774  0.10381452  1
  Hf  Hf7  1  0.56198240  0.84027489  0.10663807  1
  Hf  Hf8  1  0.61642843  0.53900150  0.13021453  1
  Hf  Hf9  1  0.16017642  0.57853474  0.13977947  1
  Hf  Hf10  1  0.27062004  0.26903307  0.14424369  1
  Hf  Hf11  1  0.81686686  0.31937539  0.15621910  1
  Hf  Hf12  1  0.84587051  0.01414113  0.17768275  1
  Hf  Hf13  1  0.39293821  0.05568701  0.18445836  1
  Hf  Hf14  1  0.50959959  0.75701481  0.19449637  1
  Hf  Hf15  1  0.05366096  0.79783926  0.20475496  1
  Hf  Hf16  1  0.09003032  0.48909460  0.22501485  1
  Hf  Hf17  1  0.63557432  0.53121035  0.23449545  1
  Hf  Hf18  1  0.74595830  0.23050776  0.24191384  1
  Hf  Hf19  1  0.29346853  0.27148830  0.25033513  1
  Hf  Hf20  1  0.32725284  0.96667156  0.27242702  1
  Hf  Hf21  1  0.87196562  0.00728392  0.28237454  1
  Hf  Hf22  1  0.98510659  0.70803465  0.28978379  1
  Hf  Hf23  1  0.53079195  0.74878698  0.29878629  1
  Hf  Hf24  1  0.56444705  0.44168902  0.32026171  1
  Hf  Hf25  1  0.11013141  0.48244135  0.32926321  1
  Hf  Hf26  1  0.22327238  0.18319208  0.33667346  1
  Hf  Hf27  1  0.76798516  0.22380544  0.34662098  1
  Hf  Hf28  1  0.80176947  0.91898870  0.36871287  1
  Hf  Hf29  1  0.34927970  0.95996824  0.37713316  1
  Hf  Hf30  1  0.45966368  0.65926565  0.38455255  1
  Hf  Hf31  1  0.00520768  0.70138140  0.39403315  1
  Hf  Hf32  1  0.04157704  0.39263674  0.41429304  1
  Hf  Hf33  1  0.58563841  0.43346119  0.42455063  1
  Hf  Hf34  1  0.70229979  0.13478899  0.43458964  1
  Hf  Hf35  1  0.24936749  0.17633487  0.44136525  1
  Hf  Hf36  1  0.27837114  0.87110161  0.46282890  1
  Hf  Hf37  1  0.82461796  0.92144293  0.47480331  1
  Hf  Hf38  1  0.93506158  0.61194226  0.47926853  1
  Hf  Hf39  1  0.47880957  0.65147450  0.48883347  1
  Hf  Hf40  1  0.53325660  0.35020111  0.51240993  1
  Hf  Hf41  1  0.06085926  0.37255826  0.51523248  1
  Hf  Hf42  1  0.18116612  0.09767964  0.53020386  1
  Hf  Hf43  1  0.73030097  0.15538079  0.55186432  1
  Hf  Hf44  1  0.75778804  0.83173352  0.55860308  1
  Hf  Hf45  1  0.30248875  0.88301181  0.56537753  1
  Hf  Hf46  1  0.43149979  0.57573610  0.57396269  1
  Hf  Hf47  1  0.90669430  0.58659728  0.57849612  1
  O  O48  1  0.35149369  0.92866379  0.02725813  1
  O  O49  1  0.88296890  0.15940045  0.04058579  1
  O  O50  1  0.92758148  0.62505849  0.02529053  1
  O  O51  1  0.40822154  0.50288062  0.02448048  1
  O  O52  1  0.07684244  0.41626429  0.04751966  1
  O  O53  1  0.50131678  0.22942838  0.04707647  1
  O  O54  1  0.46704786  0.71810605  0.05808998  1
  O  O55  1  0.06137634  0.96330872  0.07112232  1
  O  O56  1  0.63585905  0.45927609  0.07253737  1
  O  O57  1  0.11894766  0.64403694  0.08978362  1
  O  O58  1  0.19581367  0.21485510  0.08802165  1
  O  O59  1  0.63370198  0.00659998  0.08369493  1
  O  O60  1  0.31191392  0.88389913  0.10334167  1
  O  O61  1  0.75272727  0.69950063  0.09544943  1
  O  O62  1  0.81677901  0.26631167  0.10230943  1
  O  O63  1  0.32615635  0.45589142  0.11103847  1
  O  O64  1  0.85105710  0.92698916  0.12517868  1
  O  O65  1  0.36226230  0.10967261  0.13536100  1
  O  O66  1  0.45104498  0.68635081  0.13827362  1
  O  O67  1  0.87621503  0.50342195  0.13749634  1
  O  O68  1  0.55479133  0.35779945  0.14487582  1
  O  O69  1  0.97798294  0.16686948  0.14671459  1
  O  O70  1  0.06532207  0.74629188  0.15114608  1
  O  O71  1  0.55375269  0.92435786  0.16316716  1
  O  O72  1  0.11103638  0.40768574  0.16833043  1
  O  O73  1  0.60078730  0.58478628  0.18391171  1
  O  O74  1  0.68513246  0.16628842  0.18562651  1
  O  O75  1  0.10887623  0.98039234  0.18693271  1
  O  O76  1  0.79227826  0.83025223  0.19484906  1
  O  O77  1  0.22142147  0.64282240  0.19517711  1
  O  O78  1  0.30934060  0.22796646  0.19605690  1
  O  O79  1  0.79863558  0.40393537  0.21017585  1
  O  O80  1  0.34366708  0.88208644  0.21808967  1
  O  O81  1  0.83002535  0.05910880  0.23217375  1
  O  O82  1  0.92479359  0.64163430  0.23351563  1
  O  O83  1  0.35097079  0.45787582  0.23514755  1
  O  O84  1  0.03148872  0.30385255  0.23997075  1
  O  O85  1  0.45690899  0.12105076  0.24241101  1
  O  O86  1  0.54948572  0.70266571  0.24460786  1
  O  O87  1  0.03442694  0.87968779  0.25909140  1
  O  O88  1  0.58547280  0.35977229  0.26505089  1
  O  O89  1  0.06813199  0.53428016  0.27915610  1
  O  O90  1  0.16147215  0.11794394  0.28063858  1
  O  O91  1  0.58751534  0.93444207  0.28346507  1
  O  O92  1  0.26966258  0.78012467  0.28812978  1
  O  O93  1  0.69612187  0.59664818  0.29063024  1
  O  O94  1  0.78934169  0.18045011  0.29226540  1
  O  O95  1  0.27362529  0.35522635  0.30555722  1
  O  O96  1  0.82161271  0.83524965  0.31349078  1
  O  O97  1  0.30589631  0.01002589  0.32678260  1
  O  O98  1  0.39911713  0.59382782  0.32841776  1
  O  O99  1  0.82557542  0.41035133  0.33091722  1
  O  O100  1  0.50772266  0.25603393  0.33558193  1
  O  O101  1  0.93376585  0.07253306  0.33840942  1
  O  O102  1  0.02710601  0.65619684  0.33989190  1
  O  O103  1  0.50976520  0.83070371  0.35399711  1
  O  O104  1  0.06081106  0.31078821  0.35995560  1
  O  O105  1  0.54575228  0.48781129  0.37444014  1
  O  O106  1  0.63832901  0.06942624  0.37663699  1
  O  O107  1  0.06374928  0.88662345  0.37907625  1
  O  O108  1  0.74426721  0.73260018  0.38389945  1
  O  O109  1  0.17044441  0.54884170  0.38553237  1
  O  O110  1  0.26521365  0.13136720  0.38687425  1
  O  O111  1  0.75157092  0.30838956  0.40095833  1
  O  O112  1  0.29660242  0.78654063  0.40887115  1
  O  O113  1  0.78589840  0.96250954  0.42299110  1
  O  O114  1  0.87381653  0.54765360  0.42387089  1
  O  O115  1  0.30295974  0.36022377  0.42419794  1
  O  O116  1  0.98636177  0.21008366  0.43211429  1
  O  O117  1  0.41010554  0.02418758  0.43342149  1
  O  O118  1  0.49445070  0.60569072  0.43513629  1
  O  O119  1  0.98420162  0.78279126  0.45071757  1
  O  O120  1  0.54148531  0.26611814  0.45587984  1
  O  O121  1  0.02991593  0.44418512  0.46790192  1
  O  O122  1  0.11725506  0.02360752  0.47233341  1
  O  O123  1  0.54044667  0.83267655  0.47417218  1
  O  O124  1  0.21902297  0.68705405  0.48155066  1
  O  O125  1  0.64419302  0.50412519  0.48077438  1
  O  O126  1  0.73297570  0.08080339  0.48368700  1
  O  O127  1  0.24418190  0.26348684  0.49386932  1
  O  O128  1  0.76908165  0.73458458  0.50800853  1
  O  O129  1  0.27845899  0.92416433  0.51673857  1
  O  O130  1  0.34251173  0.49097537  0.52359857  1
  O  O131  1  0.78332408  0.30657687  0.51570633  1
  O  O132  1  0.46153602  0.18387602  0.53535207  1
  O  O133  1  0.89942433  0.97562090  0.53102535  1
  O  O134  1  0.97629034  0.54643906  0.52926438  1
  O  O135  1  0.45937895  0.73120091  0.54651063  1
  O  O136  1  0.03386166  0.22716728  0.54792468  1
  O  O137  1  0.62819014  0.47236995  0.56095802  1
  O  O138  1  0.59392122  0.96104862  0.57197153  1
  O  O139  1  0.01839556  0.77421171  0.57152834  1
  O  O140  1  0.68701646  0.68759538  0.59456752  1
  O  O141  1  0.16765652  0.56541751  0.59375647  1
  O  O142  1  0.21226910  0.03107555  0.57846221  1
  O  O143  1  0.74374431  0.26181221  0.59178987  1
