# Supplementary material for: Band Alignment of Oxides by Learnable Structural-Descriptor-Aided Neural Network and Transfer Learning
Source: J Am Chem Soc. 2024 Mar 28;146(14):9697–708. doi: 10.1021/jacs.3c13574 (PMC11009958; doi:10.1021/jacs.3c13574)
Supplement: Supplementary file 3 — ja3c13574_si_003.zip [file ja3c13574_si_003.zip › Data_S2/after_optimization/binary/1138.cif]

# generated using pymatgen
data_HfO2
_symmetry_space_group_name_H-M   'P 1'
_cell_length_a   7.34884178
_cell_length_b   11.05555857
_cell_length_c   37.73755092
_cell_angle_alpha   95.02510714
_cell_angle_beta   89.32489932
_cell_angle_gamma   102.62359829
_symmetry_Int_Tables_number   1
_chemical_formula_structural   HfO2
_chemical_formula_sum   'Hf48 O96'
_cell_volume   2980.30793364
_cell_formula_units_Z   48
loop_
 _symmetry_equiv_pos_site_id
 _symmetry_equiv_pos_as_xyz
  1  'x, y, z'
loop_
 _atom_site_type_symbol
 _atom_site_label
 _atom_site_symmetry_multiplicity
 _atom_site_fract_x
 _atom_site_fract_y
 _atom_site_fract_z
 _atom_site_occupancy
  Hf  Hf0  1  0.66362779  0.95844185  0.02718933  1
  Hf  Hf1  1  0.10719641  0.86672521  0.01608411  1
  Hf  Hf2  1  0.13087531  0.57977238  0.03566082  1
  Hf  Hf3  1  0.68729031  0.61647118  0.04838184  1
  Hf  Hf4  1  0.76796195  0.32489149  0.04698849  1
  Hf  Hf5  1  0.35931276  0.36270106  0.05685589  1
  Hf  Hf6  1  0.36241116  0.06336994  0.08091666  1
  Hf  Hf7  1  0.92075941  0.11348144  0.09077612  1
  Hf  Hf8  1  0.03204711  0.80465833  0.10129153  1
  Hf  Hf9  1  0.57528022  0.83895200  0.10812089  1
  Hf  Hf10  1  0.60902978  0.53539116  0.13190192  1
  Hf  Hf11  1  0.15877801  0.57461024  0.13950941  1
  Hf  Hf12  1  0.27171229  0.27837073  0.14494167  1
  Hf  Hf13  1  0.81846801  0.32114730  0.15515148  1
  Hf  Hf14  1  0.84905442  0.01383031  0.17723511  1
  Hf  Hf15  1  0.39492804  0.05529575  0.18629107  1
  Hf  Hf16  1  0.50734516  0.75503942  0.19468627  1
  Hf  Hf17  1  0.05370487  0.79578886  0.20380674  1
  Hf  Hf18  1  0.08764884  0.48896934  0.22531272  1
  Hf  Hf19  1  0.63466711  0.53014433  0.23511614  1
  Hf  Hf20  1  0.74660455  0.23144500  0.24148958  1
  Hf  Hf21  1  0.29331890  0.27233722  0.25051569  1
  Hf  Hf22  1  0.32652420  0.96591691  0.27252593  1
  Hf  Hf23  1  0.87207714  0.00711852  0.28183160  1
  Hf  Hf24  1  0.98506486  0.70716748  0.28959640  1
  Hf  Hf25  1  0.53061880  0.74836909  0.29890307  1
  Hf  Hf26  1  0.56382410  0.44194878  0.32091331  1
  Hf  Hf27  1  0.11053845  0.48284000  0.32993842  1
  Hf  Hf28  1  0.22247589  0.18414067  0.33631286  1
  Hf  Hf29  1  0.76949416  0.22531666  0.34611628  1
  Hf  Hf30  1  0.80343813  0.91849714  0.36762226  1
  Hf  Hf31  1  0.34979784  0.95924658  0.37674173  1
  Hf  Hf32  1  0.46221496  0.65899025  0.38513793  1
  Hf  Hf33  1  0.00808858  0.70045569  0.39419389  1
  Hf  Hf34  1  0.03867499  0.39313870  0.41627752  1
  Hf  Hf35  1  0.58543071  0.43591427  0.42648633  1
  Hf  Hf36  1  0.69836499  0.13967576  0.43191959  1
  Hf  Hf37  1  0.24811322  0.17889384  0.43952708  1
  Hf  Hf38  1  0.28186278  0.87533400  0.46330811  1
  Hf  Hf39  1  0.82509489  0.90962767  0.47013647  1
  Hf  Hf40  1  0.93638359  0.60080456  0.48065288  1
  Hf  Hf41  1  0.49473084  0.65091606  0.49051134  1
  Hf  Hf42  1  0.49783024  0.35158494  0.51457311  1
  Hf  Hf43  1  0.08918105  0.38939351  0.52443951  1
  Hf  Hf44  1  0.16985269  0.09781482  0.52304716  1
  Hf  Hf45  1  0.72626769  0.13451262  0.53576718  1
  Hf  Hf46  1  0.74994659  0.84756079  0.55534489  1
  Hf  Hf47  1  0.19351521  0.75584415  0.54423867  1
  O  O48  1  0.86930850  0.90289184  -0.00248438  1
  O  O49  1  0.19983701  0.71453022  -0.00001962  1
  O  O50  1  0.53541295  0.33577264  0.01716823  1
  O  O51  1  0.85158445  0.50683249  0.02339873  1
  O  O52  1  0.38741830  -0.02352379  0.02493914  1
  O  O53  1  0.82730004  0.13713363  0.03800411  1
  O  O54  1  0.96311957  0.73736107  0.04787172  1
  O  O55  1  0.40519436  0.55348507  0.04173992  1
  O  O56  1  0.08977472  0.38441999  0.04116128  1
  O  O57  1  0.51888600  0.22565216  0.06999157  1
  O  O58  1  0.61532410  0.79632034  0.05200609  1
  O  O59  1  0.07399139  0.97479128  0.06622371  1
  O  O60  1  0.64226401  0.46308474  0.07893349  1
  O  O61  1  0.11561944  0.62653993  0.08959507  1
  O  O62  1  0.19548061  0.21096908  0.08849623  1
  O  O63  1  0.63394644  0.01303602  0.08385273  1
  O  O64  1  0.31547567  0.87261820  0.09644650  1
  O  O65  1  0.74069586  0.69378804  0.10280997  1
  O  O66  1  0.84891903  0.28379255  0.10032469  1
  O  O67  1  0.32166107  0.44762545  0.11492263  1
  O  O68  1  0.86509962  0.93487379  0.12181725  1
  O  O69  1  0.35204050  0.10313973  0.13550708  1
  O  O70  1  0.44400617  0.68784884  0.13856162  1
  O  O71  1  0.87346824  0.50890105  0.14292253  1
  O  O72  1  0.55560640  0.35166507  0.14724530  1
  O  O73  1  0.97895242  0.16835955  0.14703625  1
  O  O74  1  0.07899871  0.75057689  0.15002766  1
  O  O75  1  0.55719629  0.92704559  0.16186313  1
  O  O76  1  0.11088506  0.40547190  0.17015477  1
  O  O77  1  0.58706376  0.58225562  0.18554061  1
  O  O78  1  0.68521227  0.16511265  0.18511198  1
  O  O79  1  0.10994431  0.98140122  0.18768232  1
  O  O80  1  0.79235084  0.82715509  0.19210677  1
  O  O81  1  0.21948140  0.64379372  0.19604026  1
  O  O82  1  0.31032628  0.22689671  0.19603681  1
  O  O83  1  0.79721290  0.40247991  0.21100907  1
  O  O84  1  0.34650871  0.88394979  0.21747160  1
  O  O85  1  0.82705759  0.05695118  0.23148299  1
  O  O86  1  0.92244252  0.64154626  0.23351138  1
  O  O87  1  0.34925362  0.45860384  0.23628241  1
  O  O88  1  0.03165191  0.30267662  0.24022121  1
  O  O89  1  0.45751216  0.12067173  0.24251317  1
  O  O90  1  0.55395380  0.70535413  0.24492092  1
  O  O91  1  0.03459360  0.87898055  0.25837977  1
  O  O92  1  0.58461916  0.35897753  0.26556418  1
  O  O93  1  0.06604732  0.53355857  0.27955924  1
  O  O94  1  0.16161735  0.11762461  0.28028459  1
  O  O95  1  0.58736250  0.93494064  0.28375093  1
  O  O96  1  0.26978050  0.77934436  0.28767707  1
  O  O97  1  0.69552565  0.59666139  0.29114441  1
  O  O98  1  0.79109568  0.18072743  0.29186976  1
  O  O99  1  0.27252384  0.35530747  0.30586482  1
  O  O100  1  0.82254840  0.83530545  0.31304823  1
  O  O101  1  0.30318920  0.00893187  0.32650808  1
  O  O102  1  0.39963084  0.59361427  0.32891583  1
  O  O103  1  0.82549109  0.41160938  0.33120679  1
  O  O104  1  0.50788838  0.25568216  0.33514559  1
  O  O105  1  0.93470048  0.07273974  0.33791762  1
  O  O106  1  0.03008541  0.65733482  0.33994601  1
  O  O107  1  0.51063429  0.83033621  0.35395740  1
  O  O108  1  0.05993010  0.31180509  0.36041893  1
  O  O109  1  0.54681672  0.48738929  0.37539219  1
  O  O110  1  0.63766160  0.07049228  0.37538874  1
  O  O111  1  0.06479216  0.88712991  0.37932123  1
  O  O112  1  0.74719869  0.73288378  0.38374568  1
  O  O113  1  0.17193073  0.54917335  0.38631702  1
  O  O114  1  0.27007924  0.13203038  0.38588839  1
  O  O115  1  0.74625794  0.30881410  0.40127423  1
  O  O116  1  0.29994671  0.78724041  0.40956487  1
  O  O117  1  0.77814429  0.96370911  0.42140134  1
  O  O118  1  0.87819058  0.54592645  0.42439275  1
  O  O119  1  0.30153560  0.36262093  0.42418270  1
  O  O120  1  0.98367476  0.20538495  0.42850547  1
  O  O121  1  0.41313683  0.02643616  0.43286738  1
  O  O122  1  0.50510250  0.61114627  0.43592192  1
  O  O123  1  -0.00795662  0.77941221  0.44961175  1
  O  O124  1  0.53548193  0.26665955  0.45650537  1
  O  O125  1  0.00822397  0.43049345  0.47110431  1
  O  O126  1  0.11644714  0.02049796  0.46861903  1
  O  O127  1  0.54166733  0.84166680  0.47498250  1
  O  O128  1  0.22319656  0.70124898  0.48757527  1
  O  O129  1  0.66166139  0.50331692  0.48293177  1
  O  O130  1  0.74152356  0.08774607  0.48183393  1
  O  O131  1  0.21487899  0.25120126  0.49249551  1
  O  O132  1  0.78315061  0.73949472  0.50520429  1
  O  O133  1  0.24181890  0.91796566  0.51942291  1
  O  O134  1  0.33825700  0.48863384  0.50143743  1
  O  O135  1  0.76736828  0.32986601  0.53026772  1
  O  O136  1  0.45194764  0.16080093  0.52968808  1
  O  O137  1  0.89402343  0.97692393  0.52355628  1
  O  O138  1  0.02984296  0.57715137  0.53342489  1
  O  O139  1  0.46972470  0.73780979  0.54648986  1
  O  O140  1  0.00555855  0.20745251  0.54802927  1
  O  O141  1  0.32173005  0.37851236  0.55426077  1
  O  O142  1  0.65730599  0.99975578  0.57144862  1
  O  O143  1  -0.01216550  0.81139416  0.57391338  1
