# Supplementary material for: Band Alignment of Oxides by Learnable Structural-Descriptor-Aided Neural Network and Transfer Learning
Source: J Am Chem Soc. 2024 Mar 28;146(14):9697–708. doi: 10.1021/jacs.3c13574 (PMC11009958; doi:10.1021/jacs.3c13574)
Supplement: Supplementary file 3 — ja3c13574_si_003.zip [file ja3c13574_si_003.zip › Data_S2/after_optimization/binary/1139.cif]

# generated using pymatgen
data_HfO2
_symmetry_space_group_name_H-M   'P 1'
_cell_length_a   7.34884178
_cell_length_b   12.59748096
_cell_length_c   38.32677492
_cell_angle_alpha   90.48663038
_cell_angle_beta   93.04627562
_cell_angle_gamma   67.12182677
_symmetry_Int_Tables_number   1
_chemical_formula_structural   HfO2
_chemical_formula_sum   'Hf52 O104'
_cell_volume   3264.14680141
_cell_formula_units_Z   52
loop_
 _symmetry_equiv_pos_site_id
 _symmetry_equiv_pos_as_xyz
  1  'x, y, z'
loop_
 _atom_site_type_symbol
 _atom_site_label
 _atom_site_symmetry_multiplicity
 _atom_site_fract_x
 _atom_site_fract_y
 _atom_site_fract_z
 _atom_site_occupancy
  Hf  Hf0  1  0.60537127  0.97406575  0.03647502  1
  Hf  Hf1  1  0.16690530  0.91002400  0.03278042  1
  Hf  Hf2  1  0.20579848  0.18745416  0.05459775  1
  Hf  Hf3  1  0.71968297  0.26158995  0.05874308  1
  Hf  Hf4  1  0.89712994  0.46540047  0.07229143  1
  Hf  Hf5  1  0.32496118  0.56764033  0.05511950  1
  Hf  Hf6  1  0.47847379  0.75001643  0.09547370  1
  Hf  Hf7  1  0.97614405  0.79998723  0.10723709  1
  Hf  Hf8  1  0.10654959  0.03091475  0.11567964  1
  Hf  Hf9  1  0.60791101  0.07186737  0.11867460  1
  Hf  Hf10  1  0.68179695  0.31956150  0.14433341  1
  Hf  Hf11  1  0.18897394  0.36543178  0.14317507  1
  Hf  Hf12  1  0.34466696  0.58596416  0.15787398  1
  Hf  Hf13  1  0.83528997  0.63531301  0.15962234  1
  Hf  Hf14  1  0.89985283  0.88368481  0.18981647  1
  Hf  Hf15  1  0.40102417  0.92744145  0.18666026  1
  Hf  Hf16  1  0.54979504  0.15725773  0.20367395  1
  Hf  Hf17  1  0.05459510  0.20347467  0.20317738  1
  Hf  Hf18  1  0.11923348  0.44902641  0.23077889  1
  Hf  Hf19  1  0.62187030  0.49595703  0.23183155  1
  Hf  Hf20  1  0.77000945  0.72108138  0.24667943  1
  Hf  Hf21  1  0.27608325  0.76590893  0.24670146  1
  Hf  Hf22  1  0.33660951  0.01362465  0.27442122  1
  Hf  Hf23  1  0.83918938  0.06130695  0.27591301  1
  Hf  Hf24  1  0.98859143  0.28724562  0.28987775  1
  Hf  Hf25  1  0.48945676  0.33431617  0.29035921  1
  Hf  Hf26  1  0.55402124  0.57872783  0.31833579  1
  Hf  Hf27  1  0.05488657  0.62579838  0.31881725  1
  Hf  Hf28  1  0.20428862  0.85173605  0.33278199  1
  Hf  Hf29  1  0.70686849  0.89941835  0.33427378  1
  Hf  Hf30  1  0.76739475  0.14713407  0.36199454  1
  Hf  Hf31  1  0.27346855  0.19196162  0.36201657  1
  Hf  Hf32  1  0.42160870  0.41708697  0.37686445  1
  Hf  Hf33  1  0.92424552  0.46401759  0.37791711  1
  Hf  Hf34  1  0.98888290  0.70956833  0.40551862  1
  Hf  Hf35  1  0.49368296  0.75578527  0.40502205  1
  Hf  Hf36  1  0.64245383  0.98560155  0.42203574  1
  Hf  Hf37  1  0.14362517  0.02935819  0.41887953  1
  Hf  Hf38  1  0.20818803  0.27773099  0.44907266  1
  Hf  Hf39  1  0.69881104  0.32707984  0.45082102  1
  Hf  Hf40  1  0.85450406  0.54761122  0.46551993  1
  Hf  Hf41  1  0.36168105  0.59348150  0.46436159  1
  Hf  Hf42  1  0.43556699  0.84117563  0.49002040  1
  Hf  Hf43  1  0.93692841  0.88212825  0.49301536  1
  Hf  Hf44  1  0.06733495  0.11305677  0.50145891  1
  Hf  Hf45  1  0.56500521  0.16302757  0.51322230  1
  Hf  Hf46  1  0.71851782  0.34540367  0.55357650  1
  Hf  Hf47  1  0.14634906  0.44764353  0.53640457  1
  Hf  Hf48  1  0.32379503  0.65145305  0.54995292  1
  Hf  Hf49  1  0.83767952  0.72558884  0.55409825  1
  Hf  Hf50  1  0.87657270  0.00301900  0.57591558  1
  Hf  Hf51  1  0.43810673  -0.06102275  0.57222098  1
  O  O52  1  0.30538546  0.04600442  0.01828453  1
  O  O53  1  0.24199509  0.73291707  0.03266265  1
  O  O54  1  0.49069443  0.40179433  0.03993668  1
  O  O55  1  0.92980241  0.31624632  0.03722212  1
  O  O56  1  0.48172581  0.85288124  0.05114319  1
  O  O57  1  0.87299792  0.94460550  0.01702398  1
  O  O58  1  0.06366709  0.54801950  0.05425339  1
  O  O59  1  0.01380173  0.10216375  0.06130169  1
  O  O60  1  0.60218037  0.59149896  0.06875314  1
  O  O61  1  0.53277308  0.14868941  0.05455084  1
  O  O62  1  0.73339439  0.93713734  0.08450024  1
  O  O63  1  0.14545896  0.88336404  0.08377775  1
  O  O64  1  0.74837825  0.36644649  0.09633439  1
  O  O65  1  0.16179676  0.31950197  0.09085271  1
  O  O66  1  0.32806534  0.08413771  0.09956328  1
  O  O67  1  0.25539672  0.66571360  0.10251656  1
  O  O68  1  0.78969924  0.16148763  0.11164721  1
  O  O69  1  0.76135293  0.73793429  0.11171424  1
  O  O70  1  0.94329938  0.50777782  0.12304561  1
  O  O71  1  0.38736287  0.44057210  0.12648347  1
  O  O72  1  0.92507882  0.94755277  0.13890647  1
  O  O73  1  0.36511891  0.88430910  0.13480657  1
  O  O74  1  0.55378469  0.64875882  0.14410304  1
  O  O75  1  0.47471677  0.22532710  0.14771399  1
  O  O76  1  0.04269778  0.72642589  0.15769789  1
  O  O77  1  0.96987705  0.30863351  0.15795672  1
  O  O78  1  0.15937774  0.07515682  0.16576757  1
  O  O79  1  0.59628280  0.00874636  0.16837465  1
  O  O80  1  0.14037105  0.51174845  0.17941316  1
  O  O81  1  0.59033551  0.44831941  0.18124678  1
  O  O82  1  0.77381514  0.20678972  0.18932116  1
  O  O83  1  0.69820206  0.79380226  0.19038406  1
  O  O84  1  0.25950966  0.29234643  0.20061310  1
  O  O85  1  0.18072387  0.87769458  0.20180155  1
  O  O86  1  0.38029731  0.64012579  0.20937112  1
  O  O87  1  0.81481933  0.57594035  0.21141026  1
  O  O88  1  0.35738818  0.07482229  0.22246820  1
  O  O89  1  0.79179483  0.01102784  0.22557758  1
  O  O90  1  -0.00575449  0.77156781  0.23331892  1
  O  O91  1  0.91596798  0.35955059  0.23442915  1
  O  O92  1  0.47644853  0.85646533  0.24324178  1
  O  O93  1  0.39880376  0.44435028  0.24522319  1
  O  O94  1  0.59671948  0.20621644  0.25370957  1
  O  O95  1  0.03224786  0.14039917  0.25503088  1
  O  O96  1  0.57690858  0.64176506  0.26682541  1
  O  O97  1  0.01098238  0.57525979  0.26843532  1
  O  O98  1  0.21159357  0.33787575  0.27602434  1
  O  O99  1  0.13273369  0.92448269  0.27777658  1
  O  O100  1  0.69391359  0.42267539  0.28725644  1
  O  O101  1  0.61479531  0.01035455  0.28923639  1
  O  O102  1  0.81368803  0.77195396  0.29699420  1
  O  O103  1  0.25010203  0.70503404  0.29824938  1
  O  O104  1  0.79337597  0.20800896  0.31044562  1
  O  O105  1  0.22978997  0.14108904  0.31170180  1
  O  O106  1  0.42868369  0.90268945  0.31945961  1
  O  O107  1  0.34956441  0.49036761  0.32143956  1
  O  O108  1  0.91074531  0.98856131  0.33091942  1
  O  O109  1  0.83188443  0.57516725  0.33267166  1
  O  O110  1  0.03249562  0.33778421  0.34026068  1
  O  O111  1  0.46656942  0.27127894  0.34186959  1
  O  O112  1  0.01123114  0.77264483  0.35366512  1
  O  O113  1  0.44675952  0.70682756  0.35498643  1
  O  O114  1  0.64467424  0.46869272  0.36347181  1
  O  O115  1  0.56702947  0.05657767  0.36545322  1
  O  O116  1  0.12751002  0.55349241  0.37426585  1
  O  O117  1  0.04923249  0.14147519  0.37537608  1
  O  O118  1  0.25168417  0.90201616  0.38311742  1
  O  O119  1  0.68608982  0.83822071  0.38622780  1
  O  O120  1  0.22865867  0.33710265  0.39728574  1
  O  O121  1  0.66318069  0.27291721  0.39932388  1
  O  O122  1  0.86275413  0.03534942  0.40689345  1
  O  O123  1  0.78396934  0.62069757  0.40808290  1
  O  O124  1  0.34527594  0.11924174  0.41831094  1
  O  O125  1  0.26966386  0.70625428  0.41937484  1
  O  O126  1  0.45314249  0.46472359  0.42744922  1
  O  O127  1  0.90310695  0.40129455  0.42928284  1
  O  O128  1  0.44719520  0.90429664  0.44032035  1
  O  O129  1  0.88410026  0.83788618  0.44292843  1
  O  O130  1  0.07360095  0.60440949  0.45073928  1
  O  O131  1  0.00078022  0.18661711  0.45099811  1
  O  O132  1  0.56876123  0.68771590  0.46098201  1
  O  O133  1  0.48969331  0.26428418  0.46459296  1
  O  O134  1  0.67835909  0.02873490  0.47388943  1
  O  O135  1  0.11839918  0.96549123  0.46978853  1
  O  O136  1  0.65611613  0.47247190  0.48221253  1
  O  O137  1  0.10017962  0.40526618  0.48565039  1
  O  O138  1  0.28212507  0.17510871  0.49698176  1
  O  O139  1  0.25377876  0.75155637  0.49704879  1
  O  O140  1  0.78808128  0.24732940  0.50617944  1
  O  O141  1  0.71541266  0.82890629  0.50913272  1
  O  O142  1  0.88168124  0.59354103  0.51784329  1
  O  O143  1  0.29509975  0.54659651  0.51236061  1
  O  O144  1  0.89801904  0.02967896  0.52491825  1
  O  O145  1  0.31008361  0.97590566  0.52419476  1
  O  O146  1  0.51070492  0.76435459  0.55414416  1
  O  O147  1  0.44129863  0.32154504  0.53994186  1
  O  O148  1  0.02967627  0.81088025  0.54739331  1
  O  O149  1  0.97981191  0.36502450  0.55444161  1
  O  O150  1  0.17048108  -0.03156150  0.59167102  1
  O  O151  1  0.56175319  0.06016276  0.55755281  1
  O  O152  1  0.11367559  0.59679768  0.57147388  1
  O  O153  1  0.55278357  0.51124967  0.56875832  1
  O  O154  1  0.80148291  0.18012593  0.57603235  1
  O  O155  1  0.73809254  0.86703858  0.59041147  1
