# Supplementary material for: Band Alignment of Oxides by Learnable Structural-Descriptor-Aided Neural Network and Transfer Learning
Source: J Am Chem Soc. 2024 Mar 28;146(14):9697–708. doi: 10.1021/jacs.3c13574 (PMC11009958; doi:10.1021/jacs.3c13574)
Supplement: Supplementary file 3 — ja3c13574_si_003.zip [file ja3c13574_si_003.zip › Data_S2/after_optimization/binary/114.cif]

# generated using pymatgen
data_BeO
_symmetry_space_group_name_H-M   'P 1'
_cell_length_a   4.61300600
_cell_length_b   9.61034288
_cell_length_c   36.17425470
_cell_angle_alpha   88.51772749
_cell_angle_beta   90.00000000
_cell_angle_gamma   90.00000000
_symmetry_Int_Tables_number   1
_chemical_formula_structural   BeO
_chemical_formula_sum   'Be64 O64'
_cell_volume   1603.16102157
_cell_formula_units_Z   64
loop_
 _symmetry_equiv_pos_site_id
 _symmetry_equiv_pos_as_xyz
  1  'x, y, z'
loop_
 _atom_site_type_symbol
 _atom_site_label
 _atom_site_symmetry_multiplicity
 _atom_site_fract_x
 _atom_site_fract_y
 _atom_site_fract_z
 _atom_site_occupancy
  Be  Be0  1  0.13743433  0.30122828  0.01645618  1
  Be  Be1  1  0.64793221  0.85784966  0.01655731  1
  Be  Be2  1  0.34781097  0.71605350  0.02740715  1
  Be  Be3  1  0.83159392  0.14902001  0.03200574  1
  Be  Be4  1  0.17266916  0.97181056  0.03833259  1
  Be  Be5  1  0.67239410  0.37210364  0.04523857  1
  Be  Be6  1  0.33860538  0.21840808  0.06507327  1
  Be  Be7  1  0.82369545  0.65449600  0.06215647  1
  Be  Be8  1  0.17267697  0.49158816  0.07488888  1
  Be  Be9  1  0.67242602  0.92917130  0.08202441  1
  Be  Be10  1  0.32696563  0.76428722  0.09441435  1
  Be  Be11  1  0.82705120  0.18731312  0.10505943  1
  Be  Be12  1  0.17373832  0.02609984  0.11392436  1
  Be  Be13  1  0.67466306  0.45786942  0.11684850  1
  Be  Be14  1  0.32729274  0.29926898  0.13254757  1
  Be  Be15  1  0.82624774  0.72659204  0.13532371  1
  Be  Be16  1  0.17399444  0.56466663  0.14765091  1
  Be  Be17  1  0.67432473  0.99031459  0.15515200  1
  Be  Be18  1  0.32688299  0.83043119  0.16667401  1
  Be  Be19  1  0.82714440  0.26196446  0.17352056  1
  Be  Be20  1  0.17433907  0.09917629  0.18497999  1
  Be  Be21  1  0.67439980  0.52898839  0.18927512  1
  Be  Be22  1  0.32723675  0.36871432  0.20298688  1
  Be  Be23  1  0.82673695  0.79484294  0.20794743  1
  Be  Be24  1  0.17412451  0.63438279  0.22002285  1
  Be  Be25  1  0.67384650  0.06297520  0.22608793  1
  Be  Be26  1  0.32650969  0.90182568  0.23831997  1
  Be  Be27  1  0.82675322  0.33182279  0.24409510  1
  Be  Be28  1  0.17370417  0.16995853  0.25613832  1
  Be  Be29  1  0.67385815  0.59865218  0.26142112  1
  Be  Be30  1  0.32661700  0.43798639  0.27414954  1
  Be  Be31  1  0.82644958  0.86622143  0.27961116  1
  Be  Be32  1  0.17355042  0.70520757  0.29181784  1
  Be  Be33  1  0.67338300  0.13344161  0.29727846  1
  Be  Be34  1  0.32614185  0.97277682  0.31000788  1
  Be  Be35  1  0.82629583  0.40146947  0.31528968  1
  Be  Be36  1  0.17324678  0.23960621  0.32733390  1
  Be  Be37  1  0.67349031  0.66960232  0.33310803  1
  Be  Be38  1  0.32615350  0.50845380  0.34534107  1
  Be  Be39  1  0.82587549  0.93704621  0.35140615  1
  Be  Be40  1  0.17326305  0.77658506  0.36348057  1
  Be  Be41  1  0.67276325  0.20271468  0.36844212  1
  Be  Be42  1  0.32560020  0.04243961  0.38215288  1
  Be  Be43  1  0.82566093  0.47225271  0.38644901  1
  Be  Be44  1  0.17285560  0.30946354  0.39790744  1
  Be  Be45  1  0.67311701  0.74099781  0.40475499  1
  Be  Be46  1  0.32567527  0.58111441  0.41627700  1
  Be  Be47  1  0.82600556  0.00676137  0.42377709  1
  Be  Be48  1  0.17375226  0.84483696  0.43610529  1
  Be  Be49  1  0.67270726  0.27215902  0.43888043  1
  Be  Be50  1  0.32533694  0.11355958  0.45458050  1
  Be  Be51  1  0.82626168  0.54532816  0.45750364  1
  Be  Be52  1  0.17294880  0.38411588  0.46636957  1
  Be  Be53  1  0.67303437  0.80714178  0.47701465  1
  Be  Be54  1  0.32757398  0.64225670  0.48940359  1
  Be  Be55  1  0.82732303  0.07984084  0.49654012  1
  Be  Be56  1  0.17630455  0.91693200  0.50927153  1
  Be  Be57  1  0.66139462  0.35302092  0.50635573  1
  Be  Be58  1  0.32760590  0.19932436  0.52618943  1
  Be  Be59  1  0.82733084  0.59961844  0.53309641  1
  Be  Be60  1  0.16840608  0.42240899  0.53942326  1
  Be  Be61  1  0.65218903  0.85537450  0.54402085  1
  Be  Be62  1  0.35206779  0.71357934  0.55487169  1
  Be  Be63  1  0.86256567  0.27019972  0.55497182  1
  O  O64  1  0.81765765  0.30723437  0.00891219  1
  O  O65  1  0.31246745  0.86671345  0.01091956  1
  O  O66  1  0.68334869  0.69769922  0.02385565  1
  O  O67  1  0.19608707  0.14245587  0.03047901  1
  O  O68  1  0.80702652  0.97110146  0.03909103  1
  O  O69  1  0.31483390  0.38763860  0.04491191  1
  O  O70  1  0.67722767  0.21179298  0.06705652  1
  O  O71  1  0.18775576  0.66112891  0.06294141  1
  O  O72  1  0.81020493  0.48343109  0.07486055  1
  O  O73  1  0.30906220  0.93416535  0.08131385  1
  O  O74  1  0.69039112  0.75744263  0.09442688  1
  O  O75  1  0.18378570  0.19643694  0.10343591  1
  O  O76  1  0.81392435  0.01774662  0.11488231  1
  O  O77  1  0.31070465  0.46478479  0.11650344  1
  O  O78  1  0.68738111  0.29236853  0.13355970  1
  O  O79  1  0.18980137  0.73351142  0.13497333  1
  O  O80  1  0.81115050  0.55790734  0.14808483  1
  O  O81  1  0.31308437  0.99856918  0.15435760  1
  O  O82  1  0.68893639  0.82251851  0.16729017  1
  O  O83  1  0.18836592  0.26867625  0.17275508  1
  O  O84  1  0.81227781  0.09201489  0.18556654  1
  O  O85  1  0.31140566  0.53598862  0.18870875  1
  O  O86  1  0.68863203  0.36187323  0.20371454  1
  O  O87  1  0.18894404  0.80239507  0.20732120  1
  O  O88  1  0.81172269  0.62700594  0.22063903  1
  O  O89  1  0.31190920  0.07010471  0.22549742  1
  O  O90  1  0.68898944  0.89461739  0.23887733  1
  O  O91  1  0.18863608  0.33880389  0.24343960  1
  O  O92  1  0.81169851  0.16289004  0.25674479  1
  O  O93  1  0.31141871  0.60586469  0.26082256  1
  O  O94  1  0.68843976  0.43088789  0.27478417  1
  O  O95  1  0.18877168  0.87335656  0.27903171  1
  O  O96  1  0.81122832  0.69807144  0.29239729  1
  O  O97  1  0.31156024  0.14054011  0.29664483  1
  O  O98  1  0.68858129  0.96556331  0.31060644  1
  O  O99  1  0.18830149  0.40853896  0.31468421  1
  O  O100  1  0.81136392  0.23262511  0.32798840  1
  O  O101  1  0.31101056  0.67681161  0.33255067  1
  O  O102  1  0.68809080  0.50132429  0.34593058  1
  O  O103  1  0.18827731  0.94442306  0.35078897  1
  O  O104  1  0.81105596  0.76903393  0.36410680  1
  O  O105  1  0.31136797  0.20955577  0.36771346  1
  O  O106  1  0.68859434  0.03544038  0.38272025  1
  O  O107  1  0.18772219  0.47941311  0.38586246  1
  O  O108  1  0.81163408  0.30275175  0.39867392  1
  O  O109  1  0.31106361  0.74890949  0.40413883  1
  O  O110  1  0.68691563  0.57285882  0.41707140  1
  O  O111  1  0.18884950  0.01352066  0.42334417  1
  O  O112  1  0.81019863  0.83791658  0.43645567  1
  O  O113  1  0.31261889  0.27906047  0.43786930  1
  O  O114  1  0.68929535  0.10664421  0.45492456  1
  O  O115  1  0.18607565  0.55368238  0.45654569  1
  O  O116  1  0.81621430  0.37499206  0.46799209  1
  O  O117  1  0.30960888  0.81398637  0.47700112  1
  O  O118  1  0.69093780  0.63726365  0.49011415  1
  O  O119  1  0.18979507  0.08799791  0.49656745  1
  O  O120  1  0.81224424  0.91030009  0.50848759  1
  O  O121  1  0.32277233  0.35963502  0.50437248  1
  O  O122  1  0.68516610  0.18378940  0.52651709  1
  O  O123  1  0.19297348  0.60032654  0.53233797  1
  O  O124  1  0.80391293  0.42897213  0.54094999  1
  O  O125  1  0.31665131  0.87372878  0.54757335  1
  O  O126  1  0.68753255  0.70471455  0.56050944  1
  O  O127  1  0.18234235  0.26419463  0.56251681  1
