# Supplementary material for: Band Alignment of Oxides by Learnable Structural-Descriptor-Aided Neural Network and Transfer Learning
Source: J Am Chem Soc. 2024 Mar 28;146(14):9697–708. doi: 10.1021/jacs.3c13574 (PMC11009958; doi:10.1021/jacs.3c13574)
Supplement: Supplementary file 3 — ja3c13574_si_003.zip [file ja3c13574_si_003.zip › Data_S2/after_optimization/binary/1140.cif]

# generated using pymatgen
data_HfO2
_symmetry_space_group_name_H-M   'P 1'
_cell_length_a   7.34884178
_cell_length_b   12.59748096
_cell_length_c   38.32677492
_cell_angle_alpha   90.48663038
_cell_angle_beta   93.04627562
_cell_angle_gamma   67.12182677
_symmetry_Int_Tables_number   1
_chemical_formula_structural   HfO2
_chemical_formula_sum   'Hf52 O104'
_cell_volume   3264.14680141
_cell_formula_units_Z   52
loop_
 _symmetry_equiv_pos_site_id
 _symmetry_equiv_pos_as_xyz
  1  'x, y, z'
loop_
 _atom_site_type_symbol
 _atom_site_label
 _atom_site_symmetry_multiplicity
 _atom_site_fract_x
 _atom_site_fract_y
 _atom_site_fract_z
 _atom_site_occupancy
  Hf  Hf0  1  -0.00594280  0.64682381  0.01641542  1
  Hf  Hf1  1  0.52796843  0.63109554  0.01828525  1
  Hf  Hf2  1  0.68949016  0.02094445  0.02986754  1
  Hf  Hf3  1  0.19538209  0.95879020  0.03477952  1
  Hf  Hf4  1  0.25957651  0.20687178  0.05771684  1
  Hf  Hf5  1  0.71577340  0.26581455  0.04270622  1
  Hf  Hf6  1  0.88451671  0.44901411  0.07374141  1
  Hf  Hf7  1  0.38837295  0.48671530  0.07212584  1
  Hf  Hf8  1  0.45472984  0.75635083  0.09865660  1
  Hf  Hf9  1  0.95880507  0.80173356  0.09850069  1
  Hf  Hf10  1  0.11455947  0.03663677  0.11644974  1
  Hf  Hf11  1  0.63074331  0.07118657  0.11807822  1
  Hf  Hf12  1  0.68156260  0.31542280  0.14474940  1
  Hf  Hf13  1  0.17963955  0.36675538  0.14687640  1
  Hf  Hf14  1  0.32929581  0.59331887  0.15876468  1
  Hf  Hf15  1  0.82829838  0.63998904  0.15857086  1
  Hf  Hf16  1  0.90251567  0.88264890  0.18723204  1
  Hf  Hf17  1  0.40370691  0.93007039  0.18776786  1
  Hf  Hf18  1  0.55063954  0.15640340  0.20365230  1
  Hf  Hf19  1  0.05200623  0.20376938  0.20429148  1
  Hf  Hf20  1  0.11559135  0.45085526  0.23154966  1
  Hf  Hf21  1  0.61800351  0.49630600  0.23118369  1
  Hf  Hf22  1  0.76969595  0.72178028  0.24610796  1
  Hf  Hf23  1  0.27240547  0.76827234  0.24685522  1
  Hf  Hf24  1  0.33738264  0.01379029  0.27477892  1
  Hf  Hf25  1  0.83967137  0.05965386  0.27511313  1
  Hf  Hf26  1  0.98641563  0.28817214  0.29010387  1
  Hf  Hf27  1  0.48870436  0.33403571  0.29043808  1
  Hf  Hf28  1  0.55368153  0.57955366  0.31836178  1
  Hf  Hf29  1  0.05639105  0.62604572  0.31910904  1
  Hf  Hf30  1  0.20808349  0.85152000  0.33403331  1
  Hf  Hf31  1  0.71049565  0.89697074  0.33366734  1
  Hf  Hf32  1  0.77407977  0.14405662  0.36092652  1
  Hf  Hf33  1  0.27544646  0.19142260  0.36156570  1
  Hf  Hf34  1  0.42238009  0.41775561  0.37745014  1
  Hf  Hf35  1  0.92357133  0.46517710  0.37798596  1
  Hf  Hf36  1  -0.00221138  0.70783696  0.40664614  1
  Hf  Hf37  1  0.49679119  0.75450713  0.40645232  1
  Hf  Hf38  1  0.64644745  0.98107062  0.41834060  1
  Hf  Hf39  1  0.14452440  0.03240320  0.42046760  1
  Hf  Hf40  1  0.19534369  0.27663943  0.44713878  1
  Hf  Hf41  1  0.71152753  0.31118923  0.44876726  1
  Hf  Hf42  1  0.86728193  0.54609244  0.46671631  1
  Hf  Hf43  1  0.37135716  0.59147517  0.46656040  1
  Hf  Hf44  1  0.43771405  0.86111070  0.49309116  1
  Hf  Hf45  1  0.94157029  0.89881189  0.49147559  1
  Hf  Hf46  1  0.11031360  0.08201145  0.52251178  1
  Hf  Hf47  1  0.56651049  0.14095422  0.50750116  1
  Hf  Hf48  1  0.63070491  0.38903580  0.53043848  1
  Hf  Hf49  1  0.13659684  0.32688155  0.53535046  1
  Hf  Hf50  1  0.29811857  0.71673046  0.54693275  1
  Hf  Hf51  1  0.83202980  0.70100219  0.54880258  1
  O  O52  1  0.39097675  0.34350487  0.04814477  1
  O  O53  1  0.68921443  0.16345879  0.00552528  1
  O  O54  1  -0.03117382  0.94538822  0.00969972  1
  O  O55  1  0.75586997  0.63110125  -0.00746008  1
  O  O56  1  0.38394564  0.05050511  0.02384362  1
  O  O57  1  0.26248042  0.63102807  0.00338138  1
  O  O58  1  0.60926430  0.45346840  0.03030463  1
  O  O59  1  0.97448252  0.31311742  0.03732360  1
  O  O60  1  0.43052709  0.79588397  0.03972311  1
  O  O61  1  0.90351187  0.77753240  0.04579386  1
  O  O62  1  0.07013177  0.53202608  0.05579015  1
  O  O63  1  0.03225698  0.11064451  0.06062283  1
  O  O64  1  0.60316870  0.59804278  0.07164067  1
  O  O65  1  0.58768445  0.15310146  0.06727393  1
  O  O66  1  0.72609649  0.94843914  0.07965171  1
  O  O67  1  0.15887158  0.89089122  0.08211306  1
  O  O68  1  0.69347986  0.37153245  0.09212044  1
  O  O69  1  0.13899325  0.31902216  0.09674908  1
  O  O70  1  0.33984650  0.08869434  0.10059892  1
  O  O71  1  0.25247306  0.66367425  0.09859388  1
  O  O72  1  0.82604154  0.15637421  0.12049670  1
  O  O73  1  0.74000170  0.74747422  0.11192144  1
  O  O74  1  0.92905170  0.50724310  0.12368941  1
  O  O75  1  0.36903964  0.44658420  0.12432631  1
  O  O76  1  0.92797600  0.94103366  0.13588700  1
  O  O77  1  0.36399934  0.88698987  0.13641883  1
  O  O78  1  0.54115158  0.65147359  0.14446574  1
  O  O79  1  0.47382112  0.23089919  0.14796530  1
  O  O80  1  0.03566773  0.72526108  0.15463334  1
  O  O81  1  0.95871930  0.31390907  0.15949915  1
  O  O82  1  0.16508890  0.07804727  0.16723642  1
  O  O83  1  0.59958330  0.01008708  0.16852837  1
  O  O84  1  0.13628863  0.51395359  0.17978507  1
  O  O85  1  0.57219535  0.44926636  0.18035511  1
  O  O86  1  0.76902030  0.21239037  0.19151090  1
  O  O87  1  0.69745658  0.79470065  0.19030874  1
  O  O88  1  0.25565544  0.29312589  0.20115067  1
  O  O89  1  0.18230136  0.87741632  0.20127696  1
  O  O90  1  0.37544382  0.64153605  0.20937286  1
  O  O91  1  0.81072212  0.57681088  0.21080967  1
  O  O92  1  0.35930229  0.07597082  0.22361366  1
  O  O93  1  0.79718817  0.01043831  0.22459818  1
  O  O94  1  0.99371605  0.77181570  0.23225910  1
  O  O95  1  0.91265598  0.36164648  0.23485165  1
  O  O96  1  0.47655130  0.85671484  0.24344455  1
  O  O97  1  0.39684312  0.44446656  0.24524604  1
  O  O98  1  0.59298681  0.20461895  0.25413937  1
  O  O99  1  0.03155193  0.14080237  0.25530959  1
  O  O100  1  0.57519361  0.64179886  0.26644562  1
  O  O101  1  0.00988079  0.57696723  0.26846970  1
  O  O102  1  0.20780863  0.34076659  0.27646466  1
  O  O103  1  0.13460133  0.92449453  0.27782972  1
  O  O104  1  0.69148567  0.42333147  0.28738828  1
  O  O105  1  0.61827837  0.00705941  0.28875334  1
  O  O106  1  0.81620621  0.77085877  0.29674830  1
  O  O107  1  0.25089339  0.70602714  0.29877138  1
  O  O108  1  0.79453507  0.20702363  0.30990741  1
  O  O109  1  0.23310019  0.14320705  0.31107863  1
  O  O110  1  0.42924388  0.90335944  0.31997096  1
  O  O111  1  0.34953570  0.49111116  0.32177245  1
  O  O112  1  0.91343102  0.98617952  0.33036535  1
  O  O113  1  0.83237095  0.57601030  0.33295790  1
  O  O114  1  0.02889883  0.33738869  0.34061882  1
  O  O115  1  0.46678471  0.27185518  0.34160334  1
  O  O116  1  0.01536488  0.77101512  0.35440833  1
  O  O117  1  0.45064318  0.70628995  0.35584414  1
  O  O118  1  0.64378564  0.47040968  0.36394004  1
  O  O119  1  0.57043156  0.05470011  0.36406633  1
  O  O120  1  0.12863042  0.55312535  0.37490826  1
  O  O121  1  0.05706670  0.13543563  0.37370610  1
  O  O122  1  0.25389165  0.89855964  0.38486189  1
  O  O123  1  0.68979737  0.83387241  0.38543293  1
  O  O124  1  0.22650370  0.33773892  0.39668863  1
  O  O125  1  0.66099810  0.26977873  0.39798058  1
  O  O126  1  0.86736770  0.03391693  0.40571785  1
  O  O127  1  0.79041927  0.62256492  0.41058466  1
  O  O128  1  0.35226588  0.11692681  0.41725170  1
  O  O129  1  0.28493542  0.69635241  0.42075226  1
  O  O130  1  0.46208766  0.46083613  0.42879917  1
  O  O131  1  0.89811100  0.40679234  0.42933000  1
  O  O132  1  0.45704736  0.90124180  0.44089069  1
  O  O133  1  0.89703530  0.84058290  0.44152859  1
  O  O134  1  0.08608430  0.60035178  0.45329656  1
  O  O135  1  0.00004546  0.19145179  0.44472130  1
  O  O136  1  0.57361294  0.68415175  0.46662412  1
  O  O137  1  0.48624050  0.25913166  0.46461908  1
  O  O138  1  0.68709375  0.02880384  0.46846892  1
  O  O139  1  0.13260714  0.97629355  0.47309656  1
  O  O140  1  0.66721542  0.45693478  0.48310494  1
  O  O141  1  0.09999051  0.39938686  0.48556529  1
  O  O142  1  0.23840255  0.19472454  0.49794307  1
  O  O143  1  0.22291830  0.74978422  0.49357633  1
  O  O144  1  0.79383002  0.23718149  0.50459417  1
  O  O145  1  0.75595523  0.81580092  0.50942685  1
  O  O146  1  0.92257513  0.57029360  0.51942314  1
  O  O147  1  0.39555991  0.55194203  0.52549389  1
  O  O148  1  0.85160448  0.03470858  0.52789440  1
  O  O149  1  0.21682270  0.89435760  0.53491237  1
  O  O150  1  0.56360658  0.71679793  0.56183562  1
  O  O151  1  0.44214136  0.29732089  0.54137338  1
  O  O152  1  0.07021703  0.71672475  0.57267708  1
  O  O153  1  0.85726082  0.40243778  0.55551728  1
  O  O154  1  0.13687257  0.18436821  0.55969172  1
  O  O155  1  0.43511025  0.00432113  0.51707323  1
