# Supplementary material for: Band Alignment of Oxides by Learnable Structural-Descriptor-Aided Neural Network and Transfer Learning
Source: J Am Chem Soc. 2024 Mar 28;146(14):9697–708. doi: 10.1021/jacs.3c13574 (PMC11009958; doi:10.1021/jacs.3c13574)
Supplement: Supplementary file 3 — ja3c13574_si_003.zip [file ja3c13574_si_003.zip › Data_S2/after_optimization/binary/1141.cif]

# generated using pymatgen
data_TiO2
_symmetry_space_group_name_H-M   'P 1'
_cell_length_a   4.87189800
_cell_length_b   4.93723900
_cell_length_c   39.79611172
_cell_angle_alpha   90.00000000
_cell_angle_beta   93.10475884
_cell_angle_gamma   90.00000000
_symmetry_Int_Tables_number   1
_chemical_formula_structural   TiO2
_chemical_formula_sum   'Ti18 O36'
_cell_volume   955.83965226
_cell_formula_units_Z   18
loop_
 _symmetry_equiv_pos_site_id
 _symmetry_equiv_pos_as_xyz
  1  'x, y, z'
loop_
 _atom_site_type_symbol
 _atom_site_label
 _atom_site_symmetry_multiplicity
 _atom_site_fract_x
 _atom_site_fract_y
 _atom_site_fract_z
 _atom_site_occupancy
  Ti  Ti0  1  0.62484462  0.01473756  0.10975709  1
  Ti  Ti1  1  0.13858365  0.95090134  0.14892148  1
  Ti  Ti2  1  0.55213170  0.45421295  0.16320016  1
  Ti  Ti3  1  0.06168460  0.54621995  0.21260854  1
  Ti  Ti4  1  0.49487839  0.04529175  0.22491968  1
  Ti  Ti5  1  0.00215985  0.95510272  0.27544319  1
  Ti  Ti6  1  0.43307595  0.45487422  0.28702067  1
  Ti  Ti7  1  0.93974620  0.54560971  0.33793233  1
  Ti  Ti8  1  0.37154863  0.04571063  0.34954530  1
  Ti  Ti9  1  0.87845137  0.95428937  0.40045470  1
  Ti  Ti10  1  0.31025380  0.45439029  0.41206767  1
  Ti  Ti11  1  0.81692405  0.54512578  0.46297933  1
  Ti  Ti12  1  0.24784015  0.04489728  0.47455681  1
  Ti  Ti13  1  0.75512161  0.95470825  0.52508032  1
  Ti  Ti14  1  0.18831540  0.45378005  0.53739146  1
  Ti  Ti15  1  0.69786830  0.54578705  0.58679984  1
  Ti  Ti16  1  0.11141635  0.04909866  0.60107852  1
  Ti  Ti17  1  0.62515538  0.98526244  0.64024291  1
  O  O18  1  0.96177574  0.88760204  0.10103574  1
  O  O19  1  0.33710096  0.24849313  0.12439089  1
  O  O20  1  0.44255790  0.72930556  0.12765476  1
  O  O21  1  0.79922613  0.16227107  0.14863559  1
  O  O22  1  0.90635496  0.65729442  0.16658667  1
  O  O23  1  0.25586329  0.23454614  0.18611247  1
  O  O24  1  0.36869826  0.75763101  0.18927158  1
  O  O25  1  0.71690723  0.34411409  0.20857241  1
  O  O26  1  0.84167381  0.84192605  0.22967011  1
  O  O27  1  0.19229684  0.26134433  0.24819267  1
  O  O28  1  0.30468644  0.74123671  0.25185477  1
  O  O29  1  0.65651474  0.16063985  0.27025753  1
  O  O30  1  0.77837064  0.66152603  0.29234905  1
  O  O31  1  0.13064250  0.24041388  0.31055404  1
  O  O32  1  0.24266156  0.75955703  0.31446212  1
  O  O33  1  0.59564833  0.33759069  0.33244684  1
  O  O34  1  0.71579684  0.83733826  0.35502870  1
  O  O35  1  0.06910305  0.25952135  0.37300966  1
  O  O36  1  0.18089695  0.74047865  0.37699034  1
  O  O37  1  0.53420316  0.16266174  0.39497130  1
  O  O38  1  0.65435167  0.66240931  0.41755316  1
  O  O39  1  0.00733844  0.24044297  0.43553788  1
  O  O40  1  0.11935750  0.75958612  0.43944596  1
  O  O41  1  0.47162936  0.33847397  0.45765095  1
  O  O42  1  0.59348526  0.83936015  0.47974247  1
  O  O43  1  0.94531356  0.25876329  0.49814523  1
  O  O44  1  0.05770316  0.73865567  0.50180733  1
  O  O45  1  0.40832619  0.15807395  0.52032989  1
  O  O46  1  0.53309277  0.65588591  0.54142759  1
  O  O47  1  0.88130174  0.24236899  0.56072842  1
  O  O48  1  0.99413671  0.76545386  0.56388753  1
  O  O49  1  0.34364504  0.34270558  0.58341333  1
  O  O50  1  0.45077387  0.83772893  0.60136441  1
  O  O51  1  0.80744210  0.27069444  0.62234524  1
  O  O52  1  0.91289904  0.75150687  0.62560911  1
  O  O53  1  0.28822426  0.11239796  0.64896426  1
