# Supplementary material for: Band Alignment of Oxides by Learnable Structural-Descriptor-Aided Neural Network and Transfer Learning
Source: J Am Chem Soc. 2024 Mar 28;146(14):9697–708. doi: 10.1021/jacs.3c13574 (PMC11009958; doi:10.1021/jacs.3c13574)
Supplement: Supplementary file 3 — ja3c13574_si_003.zip [file ja3c13574_si_003.zip › Data_S2/after_optimization/binary/1142.cif]

# generated using pymatgen
data_TiO2
_symmetry_space_group_name_H-M   'P 1'
_cell_length_a   4.87189800
_cell_length_b   4.93723900
_cell_length_c   39.79611172
_cell_angle_alpha   90.00000000
_cell_angle_beta   93.10475884
_cell_angle_gamma   90.00000000
_symmetry_Int_Tables_number   1
_chemical_formula_structural   TiO2
_chemical_formula_sum   'Ti18 O36'
_cell_volume   955.83965226
_cell_formula_units_Z   18
loop_
 _symmetry_equiv_pos_site_id
 _symmetry_equiv_pos_as_xyz
  1  'x, y, z'
loop_
 _atom_site_type_symbol
 _atom_site_label
 _atom_site_symmetry_multiplicity
 _atom_site_fract_x
 _atom_site_fract_y
 _atom_site_fract_z
 _atom_site_occupancy
  Ti  Ti0  1  0.24243644  0.94509844  0.02696300  1
  Ti  Ti1  1  0.70116596  0.45394767  0.03281394  1
  Ti  Ti2  1  0.19309272  0.54413936  0.08754816  1
  Ti  Ti3  1  0.63303949  0.04798846  0.09844347  1
  Ti  Ti4  1  0.13287659  0.94983661  0.15044456  1
  Ti  Ti5  1  0.56442847  0.45240169  0.16150592  1
  Ti  Ti6  1  0.06806570  0.54564261  0.21310903  1
  Ti  Ti7  1  0.49960632  0.04536809  0.22425773  1
  Ti  Ti8  1  0.00304392  0.95290196  0.27562697  1
  Ti  Ti9  1  0.43445608  0.45290196  0.28687303  1
  Ti  Ti10  1  0.93789368  0.54536809  0.33824227  1
  Ti  Ti11  1  0.36943430  0.04564261  0.34939097  1
  Ti  Ti12  1  0.87307153  0.95240169  0.40099408  1
  Ti  Ti13  1  0.30462341  0.44983661  0.41205544  1
  Ti  Ti14  1  0.80446051  0.54798846  0.46405653  1
  Ti  Ti15  1  0.24440728  0.04413936  0.47495184  1
  Ti  Ti16  1  0.73633404  0.95394767  0.52968606  1
  Ti  Ti17  1  0.19506356  0.44509844  0.53553700  1
  O  O18  1  0.46574394  0.70669213  0.00450089  1
  O  O19  1  0.91397112  0.19312643  0.01291591  1
  O  O20  1  -0.00045409  0.69760594  0.04401157  1
  O  O21  1  0.38767024  0.25894624  0.05379956  1
  O  O22  1  0.47611529  0.77198550  0.06666373  1
  O  O23  1  0.85808694  0.32035467  0.07918906  1
  O  O24  1  0.96100280  0.81889046  0.10644311  1
  O  O25  1  0.32529076  0.25146478  0.12033657  1
  O  O26  1  0.43076080  0.73625340  0.12789701  1
  O  O27  1  0.79350255  0.17135756  0.14351166  1
  O  O28  1  0.90238105  0.67004612  0.16850563  1
  O  O29  1  0.26156904  0.24175575  0.18438583  1
  O  O30  1  0.37020474  0.75768657  0.18998181  1
  O  O31  1  0.72762632  0.33017425  0.20666202  1
  O  O32  1  0.83976605  0.83073963  0.23069238  1
  O  O33  1  0.19633579  0.25696945  0.24744700  1
  O  O34  1  0.30614326  0.74066777  0.25239572  1
  O  O35  1  0.66233643  0.16709345  0.26933860  1
  O  O36  1  0.77516357  0.66709345  0.29316140  1
  O  O37  1  0.13135674  0.24066777  0.31010428  1
  O  O38  1  0.24116421  0.75696945  0.31505300  1
  O  O39  1  0.59773395  0.33073963  0.33180762  1
  O  O40  1  0.70987368  0.83017425  0.35583798  1
  O  O41  1  0.06729526  0.25768657  0.37251819  1
  O  O42  1  0.17593096  0.74175575  0.37811417  1
  O  O43  1  0.53511895  0.17004612  0.39399437  1
  O  O44  1  0.64399745  0.67135756  0.41898834  1
  O  O45  1  0.00673920  0.23625340  0.43460299  1
  O  O46  1  0.11220924  0.75146478  0.44216343  1
  O  O47  1  0.47649720  0.31889046  0.45605689  1
  O  O48  1  0.57941306  0.82035467  0.48331094  1
  O  O49  1  0.96138471  0.27198550  0.49583627  1
  O  O50  1  0.04982976  0.75894624  0.50870044  1
  O  O51  1  0.43795409  0.19760594  0.51848843  1
  O  O52  1  0.52352888  0.69312643  0.54958409  1
  O  O53  1  0.97175606  0.20669213  0.55799911  1
