# Supplementary material for: Band Alignment of Oxides by Learnable Structural-Descriptor-Aided Neural Network and Transfer Learning
Source: J Am Chem Soc. 2024 Mar 28;146(14):9697–708. doi: 10.1021/jacs.3c13574 (PMC11009958; doi:10.1021/jacs.3c13574)
Supplement: Supplementary file 3 — ja3c13574_si_003.zip [file ja3c13574_si_003.zip › Data_S2/after_optimization/binary/1143.cif]

# generated using pymatgen
data_TiO2
_symmetry_space_group_name_H-M   'P 1'
_cell_length_a   4.87189800
_cell_length_b   7.05840907
_cell_length_c   38.66016031
_cell_angle_alpha   94.90104760
_cell_angle_beta   90.71112915
_cell_angle_gamma   82.85102953
_symmetry_Int_Tables_number   1
_chemical_formula_structural   TiO2
_chemical_formula_sum   'Ti26 O52'
_cell_volume   1314.27947976
_cell_formula_units_Z   26
loop_
 _symmetry_equiv_pos_site_id
 _symmetry_equiv_pos_as_xyz
  1  'x, y, z'
loop_
 _atom_site_type_symbol
 _atom_site_label
 _atom_site_symmetry_multiplicity
 _atom_site_fract_x
 _atom_site_fract_y
 _atom_site_fract_z
 _atom_site_occupancy
  Ti  Ti0  1  0.38520449  0.91871229  0.08239543  1
  Ti  Ti1  1  0.80920651  0.20604224  0.10384957  1
  Ti  Ti2  1  0.94333292  0.59871024  0.10441587  1
  Ti  Ti3  1  0.43875047  -0.01424152  0.16055993  1
  Ti  Ti4  1  0.46180503  0.45355530  0.16577766  1
  Ti  Ti5  1  0.91698297  0.71793816  0.19638387  1
  Ti  Ti6  1  0.93162045  0.18069351  0.20417351  1
  Ti  Ti7  1  0.52266791  0.54299536  0.24925127  1
  Ti  Ti8  1  0.53574636  0.00429361  0.25825128  1
  Ti  Ti9  1  0.00589118  0.26935087  0.28718502  1
  Ti  Ti10  1  0.01601105  0.72639158  0.29547944  1
  Ti  Ti11  1  0.61857246  0.09090629  0.34077797  1
  Ti  Ti12  1  0.62775510  0.54939646  0.34912739  1
  Ti  Ti13  1  0.09951690  0.81424054  0.37814461  1
  Ti  Ti14  1  0.10869954  0.27273071  0.38649403  1
  Ti  Ti15  1  0.71126195  0.63724442  0.43179356  1
  Ti  Ti16  1  0.72138082  0.09428513  0.44008698  1
  Ti  Ti17  1  0.19152664  0.35934239  0.46902172  1
  Ti  Ti18  1  0.20460409  0.82064064  0.47802073  1
  Ti  Ti19  1  0.79565255  0.18294349  0.52309949  1
  Ti  Ti20  1  0.81028903  0.64569884  0.53088813  1
  Ti  Ti21  1  0.26546797  0.91008170  0.56149534  1
  Ti  Ti22  1  0.28852153  0.37787852  0.56671207  1
  Ti  Ti23  1  0.78394008  0.76492576  0.62285713  1
  Ti  Ti24  1  0.91806649  0.15759376  0.62342343  1
  Ti  Ti25  1  0.34206851  0.44492371  0.64487757  1
  O  O26  1  0.60221359  0.10339661  0.06758807  1
  O  O27  1  0.15320448  0.72719941  0.07390726  1
  O  O28  1  0.03810995  0.35394064  0.08206291  1
  O  O29  1  0.66252531  0.83956805  0.11253547  1
  O  O30  1  0.61608146  0.45625361  0.11745078  1
  O  O31  1  0.18295170  0.05197469  0.11864106  1
  O  O32  1  0.10678687  0.58427514  0.14824711  1
  O  O33  1  0.70597109  0.18142218  0.15402305  1
  O  O34  1  0.58889034  0.71886163  0.16823332  1
  O  O35  1  0.24847156  0.24550788  0.17872372  1
  O  O36  1  0.11070958  0.92545095  0.18291171  1
  O  O37  1  0.76641430  0.45376429  0.20253223  1
  O  O38  1  0.65179166  0.99236151  0.20754179  1
  O  O39  1  0.27294153  0.58155323  0.21062385  1
  O  O40  1  0.17478538  0.12910299  0.24315764  1
  O  O41  1  0.80052676  0.74152075  0.24682055  1
  O  O42  1  0.69398100  0.26540419  0.25127282  1
  O  O43  1  0.33666029  0.79608326  0.27073997  1
  O  O44  1  0.20351648  0.47504113  0.27414488  1
  O  O45  1  0.85126665  0.00768910  0.29434454  1
  O  O46  1  0.73885296  0.52972687  0.29789210  1
  O  O47  1  0.37004203  0.14408324  0.30201824  1
  O  O48  1  0.26455175  0.67332535  0.33422341  1
  O  O49  1  0.89537450  0.28919362  0.33843209  1
  O  O50  1  0.78403253  0.80957115  0.34181661  1
  O  O51  1  0.43176735  0.34265474  0.36255594  1
  O  O52  1  0.29550465  0.02098126  0.36471606  1
  O  O53  1  0.94323947  0.55406485  0.38545539  1
  O  O54  1  0.83189850  0.07444238  0.38884091  1
  O  O55  1  0.46272125  0.69031065  0.39304959  1
  O  O56  1  0.35723097  0.21955276  0.42525476  1
  O  O57  1  0.98842004  0.83390913  0.42938090  1
  O  O58  1  0.87600535  0.35594790  0.43292746  1
  O  O59  1  0.52375552  0.88859587  0.45312712  1
  O  O60  1  0.39061171  0.56755374  0.45653203  1
  O  O61  1  0.03329100  0.09823281  0.47599918  1
  O  O62  1  0.92674624  0.62211625  0.48045245  1
  O  O63  1  0.55248762  0.23453401  0.48411536  1
  O  O64  1  0.45433147  0.78208277  0.51664915  1
  O  O65  1  0.07548134  0.37127449  0.51973121  1
  O  O66  1  0.96085870  0.90987171  0.52474077  1
  O  O67  1  0.61656342  0.43818505  0.54436129  1
  O  O68  1  0.47880144  0.11812812  0.54854928  1
  O  O69  1  0.13838266  0.64477437  0.55903968  1
  O  O70  1  0.02130191  0.18221382  0.57324995  1
  O  O71  1  0.62048613  0.77936086  0.57902589  1
  O  O72  1  0.54432130  0.31166131  0.60863194  1
  O  O73  1  0.11119154  0.90738239  0.60982222  1
  O  O74  1  0.06474769  0.52406895  0.61473753  1
  O  O75  1  0.68916305  0.00969636  0.64521009  1
  O  O76  1  0.57406852  0.63643759  0.65336574  1
  O  O77  1  0.12505941  0.26024039  0.65968493  1
