# Supplementary material for: Band Alignment of Oxides by Learnable Structural-Descriptor-Aided Neural Network and Transfer Learning
Source: J Am Chem Soc. 2024 Mar 28;146(14):9697–708. doi: 10.1021/jacs.3c13574 (PMC11009958; doi:10.1021/jacs.3c13574)
Supplement: Supplementary file 3 — ja3c13574_si_003.zip [file ja3c13574_si_003.zip › Data_S2/after_optimization/binary/1144.cif]

# generated using pymatgen
data_TiO2
_symmetry_space_group_name_H-M   'P 1'
_cell_length_a   4.87189800
_cell_length_b   7.05840907
_cell_length_c   38.66016031
_cell_angle_alpha   94.90104760
_cell_angle_beta   90.71112915
_cell_angle_gamma   82.85102953
_symmetry_Int_Tables_number   1
_chemical_formula_structural   TiO2
_chemical_formula_sum   'Ti26 O52'
_cell_volume   1314.27947976
_cell_formula_units_Z   26
loop_
 _symmetry_equiv_pos_site_id
 _symmetry_equiv_pos_as_xyz
  1  'x, y, z'
loop_
 _atom_site_type_symbol
 _atom_site_label
 _atom_site_symmetry_multiplicity
 _atom_site_fract_x
 _atom_site_fract_y
 _atom_site_fract_z
 _atom_site_occupancy
  Ti  Ti0  1  0.65772845  0.11350398  0.03160294  1
  Ti  Ti1  1  0.35337212  0.45317978  0.07096947  1
  Ti  Ti2  1  0.34649299  0.89524240  0.07453440  1
  Ti  Ti3  1  0.83844517  0.16881853  0.10665031  1
  Ti  Ti4  1  0.82167278  0.63451819  0.11278705  1
  Ti  Ti5  1  0.43799289  -0.00481483  0.15900648  1
  Ti  Ti6  1  0.44057368  0.45734145  0.16794937  1
  Ti  Ti7  1  0.91716813  0.72130854  0.19585998  1
  Ti  Ti8  1  0.92471155  0.17937403  0.20474123  1
  Ti  Ti9  1  0.52886317  0.54501988  0.25006523  1
  Ti  Ti10  1  0.53673486  0.00336069  0.25840458  1
  Ti  Ti11  1  0.00905885  0.26864286  0.28716996  1
  Ti  Ti12  1  0.01631738  0.72685959  0.29542934  1
  Ti  Ti13  1  0.62004562  0.09132241  0.34093366  1
  Ti  Ti14  1  0.62730415  0.54953914  0.34919304  1
  Ti  Ti15  1  0.09962814  0.81482131  0.37795842  1
  Ti  Ti16  1  0.10749983  0.27316212  0.38629777  1
  Ti  Ti17  1  0.71165245  0.63880797  0.43162277  1
  Ti  Ti18  1  0.71919487  0.09687346  0.44050302  1
  Ti  Ti19  1  0.19579032  0.36084055  0.46841463  1
  Ti  Ti20  1  0.19837011  0.82299683  0.47735652  1
  Ti  Ti21  1  0.81469122  0.18366381  0.52357695  1
  Ti  Ti22  1  0.79791783  0.64936347  0.52971269  1
  Ti  Ti23  1  0.28987101  0.92293960  0.56182960  1
  Ti  Ti24  1  0.28299088  0.36500222  0.56539353  1
  Ti  Ti25  1  0.97863555  0.70467702  0.60476106  1
  O  O26  1  0.46583086  0.91283289  0.02578859  1
  O  O27  1  0.45378235  0.35087196  0.02454554  1
  O  O28  1  -0.01515404  0.04569097  0.05806847  1
  O  O29  1  0.59975347  0.64766960  0.06883775  1
  O  O30  1  0.49501265  0.16863795  0.07632393  1
  O  O31  1  0.11473078  0.69701415  0.08138877  1
  O  O32  1  0.01352660  0.37969535  0.09121026  1
  O  O33  1  0.66731448  0.91393756  0.11301406  1
  O  O34  1  0.55721069  0.43471332  0.11749740  1
  O  O35  1  0.17971591  0.02659064  0.11989088  1
  O  O36  1  0.08586789  0.58647060  0.15145593  1
  O  O37  1  0.71379695  0.19402975  0.15708188  1
  O  O38  1  0.59997650  0.71609174  0.16034821  1
  O  O39  1  0.24336951  0.24863840  0.17934592  1
  O  O40  1  0.11550849  0.92808358  0.18383399  1
  O  O41  1  0.75987611  0.46208921  0.20374886  1
  O  O42  1  0.64797324  0.98176325  0.20698827  1
  O  O43  1  0.27629537  0.59546782  0.21140435  1
  O  O44  1  0.17505702  0.12827401  0.24340377  1
  O  O45  1  0.80434890  0.74389113  0.24759009  1
  O  O46  1  0.69288535  0.26266304  0.25086236  1
  O  O47  1  0.34037954  0.79689208  0.27167478  1
  O  O48  1  0.20428025  0.47530664  0.27384497  1
  O  O49  1  0.85277456  0.00912016  0.29468636  1
  O  O50  1  0.73952721  0.52790793  0.29780381  1
  O  O51  1  0.37178181  0.14546107  0.30213465  1
  O  O52  1  0.26458219  0.67271993  0.33422935  1
  O  O53  1  0.89683679  0.29027307  0.33856019  1
  O  O54  1  0.78358844  0.80906184  0.34167664  1
  O  O55  1  0.43208275  0.34287536  0.36251803  1
  O  O56  1  0.29598346  0.02128992  0.36468822  1
  O  O57  1  0.94347765  0.55551896  0.38550064  1
  O  O58  1  0.83201510  0.07429087  0.38877391  1
  O  O59  1  0.46130698  0.68990799  0.39296023  1
  O  O60  1  0.36006863  0.22271418  0.42495965  1
  O  O61  1  0.98839076  0.83641875  0.42937573  1
  O  O62  1  0.87648689  0.35609279  0.43261414  1
  O  O63  1  0.52085451  0.89009842  0.45252901  1
  O  O64  1  0.39299349  0.56954360  0.45701708  1
  O  O65  1  0.03638650  0.10209026  0.47601479  1
  O  O66  1  0.92256705  0.62415225  0.47928212  1
  O  O67  1  0.55049611  0.23171140  0.48490807  1
  O  O68  1  0.45664809  0.79159036  0.51647312  1
  O  O69  1  0.07915331  0.38346768  0.51886660  1
  O  O70  1  0.96904952  0.90424444  0.52334994  1
  O  O71  1  0.62283740  0.43848665  0.54515374  1
  O  O72  1  0.52163322  0.12116785  0.55497523  1
  O  O73  1  0.14135135  0.64954405  0.56004007  1
  O  O74  1  0.03660953  0.17051240  0.56752525  1
  O  O75  1  0.65151704  0.77249103  0.57829453  1
  O  O76  1  0.18258165  0.46731004  0.61181846  1
  O  O77  1  0.17053314  0.90534911  0.61057541  1
