# Supplementary material for: Band Alignment of Oxides by Learnable Structural-Descriptor-Aided Neural Network and Transfer Learning
Source: J Am Chem Soc. 2024 Mar 28;146(14):9697–708. doi: 10.1021/jacs.3c13574 (PMC11009958; doi:10.1021/jacs.3c13574)
Supplement: Supplementary file 3 — ja3c13574_si_003.zip [file ja3c13574_si_003.zip › Data_S2/after_optimization/binary/1145.cif]

# generated using pymatgen
data_TiO2
_symmetry_space_group_name_H-M   'P 1'
_cell_length_a   4.87189800
_cell_length_b   7.05840907
_cell_length_c   38.66016031
_cell_angle_alpha   94.90104760
_cell_angle_beta   90.71112915
_cell_angle_gamma   82.85102953
_symmetry_Int_Tables_number   1
_chemical_formula_structural   TiO2
_chemical_formula_sum   'Ti24 O48'
_cell_volume   1314.27947976
_cell_formula_units_Z   24
loop_
 _symmetry_equiv_pos_site_id
 _symmetry_equiv_pos_as_xyz
  1  'x, y, z'
loop_
 _atom_site_type_symbol
 _atom_site_label
 _atom_site_symmetry_multiplicity
 _atom_site_fract_x
 _atom_site_fract_y
 _atom_site_fract_z
 _atom_site_occupancy
  Ti  Ti0  1  0.36565859  0.45482307  0.07598299  1
  Ti  Ti1  1  0.35176346  0.91996370  0.07815911  1
  Ti  Ti2  1  0.83896801  0.16172418  0.09966906  1
  Ti  Ti3  1  0.82785713  0.64076867  0.11262160  1
  Ti  Ti4  1  0.44545844  0.00260657  0.15979638  1
  Ti  Ti5  1  0.44373027  0.45830917  0.16878587  1
  Ti  Ti6  1  0.91894005  0.72290664  0.19569940  1
  Ti  Ti7  1  0.92284125  0.18111116  0.20416091  1
  Ti  Ti8  1  0.53038391  0.54630894  0.25041444  1
  Ti  Ti9  1  0.53563804  0.00470306  0.25848950  1
  Ti  Ti10  1  0.00923944  0.26798649  0.28693856  1
  Ti  Ti11  1  0.01623901  0.72704375  0.29536349  1
  Ti  Ti12  1  0.62012399  0.09113825  0.34099951  1
  Ti  Ti13  1  0.62712356  0.55019551  0.34942444  1
  Ti  Ti14  1  0.10072496  0.81347894  0.37787350  1
  Ti  Ti15  1  0.10597909  0.27187306  0.38594856  1
  Ti  Ti16  1  0.71352275  0.63707084  0.43220309  1
  Ti  Ti17  1  0.71742295  0.09527536  0.44066360  1
  Ti  Ti18  1  0.19263373  0.35987283  0.46757813  1
  Ti  Ti19  1  0.19090456  0.81557543  0.47656662  1
  Ti  Ti20  1  0.80850687  0.17741333  0.52374240  1
  Ti  Ti21  1  0.79739499  0.65645782  0.53669394  1
  Ti  Ti22  1  0.28460054  0.89821830  0.55820489  1
  Ti  Ti23  1  0.27070441  0.36335893  0.56038001  1
  O  O24  1  0.02264072  0.02558378  0.05975917  1
  O  O25  1  0.59252227  0.65247911  0.06550526  1
  O  O26  1  0.50774308  0.18029777  0.06773080  1
  O  O27  1  0.14342217  0.70514539  0.08932925  1
  O  O28  1  0.00720924  0.38791970  0.08775763  1
  O  O29  1  0.67834750  0.92089533  0.11284435  1
  O  O30  1  0.56106114  0.43575737  0.11774438  1
  O  O31  1  0.19238661  0.05553224  0.12059161  1
  O  O32  1  0.08133437  0.57739482  0.15186114  1
  O  O33  1  0.71386243  0.20036430  0.15692130  1
  O  O34  1  0.60093293  0.71966534  0.15953234  1
  O  O35  1  0.25105261  0.25150000  0.18168565  1
  O  O36  1  0.11329855  0.93000290  0.18240063  1
  O  O37  1  0.76165287  0.46542881  0.20421147  1
  O  O38  1  0.64884678  0.98127363  0.20696869  1
  O  O39  1  0.28015711  0.60282949  0.21140408  1
  O  O40  1  0.17226207  0.12429587  0.24342912  1
  O  O41  1  0.80562995  0.74589865  0.24764878  1
  O  O42  1  0.69205826  0.26300790  0.25059700  1
  O  O43  1  0.34297324  0.79733403  0.27236785  1
  O  O44  1  0.20296273  0.47558070  0.27329454  1
  O  O45  1  0.85254266  0.00983717  0.29487391  1
  O  O46  1  0.73994728  0.52727924  0.29777935  1
  O  O47  1  0.37250333  0.14836645  0.30208091  1
  O  O48  1  0.26386067  0.66981455  0.33428309  1
  O  O49  1  0.89641672  0.29090176  0.33858465  1
  O  O50  1  0.78382034  0.80834483  0.34148909  1
  O  O51  1  0.43340027  0.34260130  0.36306846  1
  O  O52  1  0.29338976  0.02084797  0.36399515  1
  O  O53  1  0.94430474  0.55517410  0.38576600  1
  O  O54  1  0.83073405  0.07228335  0.38871522  1
  O  O55  1  0.46410193  0.69388613  0.39293488  1
  O  O56  1  0.35620689  0.21535251  0.42495992  1
  O  O57  1  0.98751722  0.83690837  0.42939531  1
  O  O58  1  0.87471013  0.35275319  0.43215153  1
  O  O59  1  0.52306445  0.88817910  0.45396237  1
  O  O60  1  0.38531039  0.56668200  0.45467735  1
  O  O61  1  0.03543007  0.09851666  0.47683066  1
  O  O62  1  0.92250157  0.61781770  0.47944270  1
  O  O63  1  0.55502963  0.24078718  0.48450286  1
  O  O64  1  0.44397739  0.76264876  0.51577239  1
  O  O65  1  0.07530286  0.38242363  0.51861962  1
  O  O66  1  0.95801650  0.89728667  0.52351965  1
  O  O67  1  0.62915476  0.43026230  0.54860637  1
  O  O68  1  0.49294183  0.11303661  0.54703475  1
  O  O69  1  0.12862092  0.63788423  0.56863320  1
  O  O70  1  0.04384073  0.16570289  0.57085774  1
  O  O71  1  0.61372228  0.79259822  0.57660383  1
