# Supplementary material for: Band Alignment of Oxides by Learnable Structural-Descriptor-Aided Neural Network and Transfer Learning
Source: J Am Chem Soc. 2024 Mar 28;146(14):9697–708. doi: 10.1021/jacs.3c13574 (PMC11009958; doi:10.1021/jacs.3c13574)
Supplement: Supplementary file 3 — ja3c13574_si_003.zip [file ja3c13574_si_003.zip › Data_S2/after_optimization/binary/1146.cif]

# generated using pymatgen
data_TiO2
_symmetry_space_group_name_H-M   'P 1'
_cell_length_a   4.87189800
_cell_length_b   7.05840907
_cell_length_c   38.66016031
_cell_angle_alpha   94.90104760
_cell_angle_beta   90.71112915
_cell_angle_gamma   82.85102953
_symmetry_Int_Tables_number   1
_chemical_formula_structural   TiO2
_chemical_formula_sum   'Ti24 O48'
_cell_volume   1314.27947976
_cell_formula_units_Z   24
loop_
 _symmetry_equiv_pos_site_id
 _symmetry_equiv_pos_as_xyz
  1  'x, y, z'
loop_
 _atom_site_type_symbol
 _atom_site_label
 _atom_site_symmetry_multiplicity
 _atom_site_fract_x
 _atom_site_fract_y
 _atom_site_fract_z
 _atom_site_occupancy
  Ti  Ti0  1  0.77760219  0.61278454  0.01851189  1
  Ti  Ti1  1  0.73637266  0.06776647  0.02206154  1
  Ti  Ti2  1  0.33668935  0.45769396  0.06917055  1
  Ti  Ti3  1  0.35246293  0.91429448  0.07545868  1
  Ti  Ti4  1  0.82082147  0.18062806  0.10469737  1
  Ti  Ti5  1  0.83322224  0.63900048  0.11443375  1
  Ti  Ti6  1  0.43147700  0.00374127  0.15833625  1
  Ti  Ti7  1  0.44445832  0.45989695  0.16769022  1
  Ti  Ti8  1  0.91550750  0.72584373  0.19634346  1
  Ti  Ti9  1  0.92327897  0.18210391  0.20450418  1
  Ti  Ti10  1  0.52771457  0.54645848  0.25001227  1
  Ti  Ti11  1  0.53619274  0.00480930  0.25828681  1
  Ti  Ti12  1  0.00926126  0.26791770  0.28716719  1
  Ti  Ti13  1  0.01773943  0.72626852  0.29544173  1
  Ti  Ti14  1  0.62217503  0.09062409  0.34094982  1
  Ti  Ti15  1  0.62994650  0.54688427  0.34911054  1
  Ti  Ti16  1  0.10099568  0.81283105  0.37776378  1
  Ti  Ti17  1  0.11397700  0.26898673  0.38711775  1
  Ti  Ti18  1  0.71223276  0.63372652  0.43102125  1
  Ti  Ti19  1  0.72463253  0.09209894  0.44075663  1
  Ti  Ti20  1  0.19299207  0.35843252  0.46999632  1
  Ti  Ti21  1  0.20876465  0.81503304  0.47628345  1
  Ti  Ti22  1  0.80908234  0.20496053  0.52339346  1
  Ti  Ti23  1  0.76785181  0.65994346  0.52694211  1
  O  O24  1  0.88782000  0.84085593  -0.00321010  1
  O  O25  1  0.69633346  0.34769147  0.01066092  1
  O  O26  1  0.47184970  0.88333349  0.02811842  1
  O  O27  1  0.14227234  0.52589193  0.02901662  1
  O  O28  1  0.99190315  0.04165229  0.05966366  1
  O  O29  1  0.63516200  0.63445652  0.06622408  1
  O  O30  1  0.50783789  0.18432970  0.06714973  1
  O  O31  1  0.16210583  0.71185426  0.09163580  1
  O  O32  1  0.01886312  0.38795662  0.09212833  1
  O  O33  1  0.66719243  0.92089666  0.11142045  1
  O  O34  1  0.55699493  0.43784640  0.11694263  1
  O  O35  1  0.18615009  0.06486901  0.11959350  1
  O  O36  1  0.07964455  0.58015831  0.15292208  1
  O  O37  1  0.71196761  0.19881443  0.15653336  1
  O  O38  1  0.60010446  0.72243289  0.15957223  1
  O  O39  1  0.24997531  0.25357307  0.18148149  1
  O  O40  1  0.10871444  0.93199315  0.18186260  1
  O  O41  1  0.75961687  0.46527012  0.20375191  1
  O  O42  1  0.64687914  0.98338538  0.20688101  1
  O  O43  1  0.28072190  0.60638251  0.21124030  1
  O  O44  1  0.17150365  0.12367181  0.24337173  1
  O  O45  1  0.80484284  0.74569426  0.24767273  1
  O  O46  1  0.69247709  0.26377767  0.25065298  1
  O  O47  1  0.34328824  0.79758008  0.27247922  1
  O  O48  1  0.20216576  0.47514792  0.27297478  1
  O  O49  1  0.85297691  0.00895033  0.29480102  1
  O  O50  1  0.74061216  0.52703274  0.29778227  1
  O  O51  1  0.37395135  0.14905519  0.30208327  1
  O  O52  1  0.26473310  0.66634449  0.33421470  1
  O  O53  1  0.89857586  0.28934162  0.33857399  1
  O  O54  1  0.78583713  0.80745688  0.34170209  1
  O  O55  1  0.43673956  0.34073385  0.36359140  1
  O  O56  1  0.29547869  0.01915393  0.36397251  1
  O  O57  1  0.94534954  0.55029411  0.38588177  1
  O  O58  1  0.83348739  0.07391257  0.38892164  1
  O  O59  1  0.46581045  0.69256869  0.39253292  1
  O  O60  1  0.35930491  0.20785799  0.42586150  1
  O  O61  1  0.98846007  0.83488060  0.42851237  1
  O  O62  1  0.87826157  0.35183134  0.43403355  1
  O  O63  1  0.52659088  0.88477138  0.45332567  1
  O  O64  1  0.38334817  0.56087374  0.45381820  1
  O  O65  1  0.03761611  0.08839830  0.47830427  1
  O  O66  1  0.91029200  0.63827148  0.47922992  1
  O  O67  1  0.55355085  0.23107571  0.48579034  1
  O  O68  1  0.40318266  0.74683507  0.51643838  1
  O  O69  1  0.07360530  0.38939351  0.51733658  1
  O  O70  1  0.84912154  0.92503553  0.53479408  1
  O  O71  1  0.65763500  0.43187107  0.54866510  1
