# Supplementary material for: Band Alignment of Oxides by Learnable Structural-Descriptor-Aided Neural Network and Transfer Learning
Source: J Am Chem Soc. 2024 Mar 28;146(14):9697–708. doi: 10.1021/jacs.3c13574 (PMC11009958; doi:10.1021/jacs.3c13574)
Supplement: Supplementary file 3 — ja3c13574_si_003.zip [file ja3c13574_si_003.zip › Data_S2/after_optimization/binary/1147.cif]

# generated using pymatgen
data_TiO2
_symmetry_space_group_name_H-M   'P 1'
_cell_length_a   4.87189800
_cell_length_b   11.08828776
_cell_length_c   37.81539828
_cell_angle_alpha   86.22917331
_cell_angle_beta   88.06477480
_cell_angle_gamma   85.45625771
_symmetry_Int_Tables_number   1
_chemical_formula_structural   TiO2
_chemical_formula_sum   'Ti38 O76'
_cell_volume   2031.15920693
_cell_formula_units_Z   38
loop_
 _symmetry_equiv_pos_site_id
 _symmetry_equiv_pos_as_xyz
  1  'x, y, z'
loop_
 _atom_site_type_symbol
 _atom_site_label
 _atom_site_symmetry_multiplicity
 _atom_site_fract_x
 _atom_site_fract_y
 _atom_site_fract_z
 _atom_site_occupancy
  Ti  Ti0  1  0.95066077  0.32668477  0.06970459  1
  Ti  Ti1  1  0.37668707  0.81553545  0.06654624  1
  Ti  Ti2  1  0.95992975  0.59122664  0.07292017  1
  Ti  Ti3  1  0.35922754  0.12660406  0.09051804  1
  Ti  Ti4  1  0.87538480  0.90761125  0.10009486  1
  Ti  Ti5  1  0.44410724  0.41784793  0.12131125  1
  Ti  Ti6  1  0.84776439  0.18041479  0.14331318  1
  Ti  Ti7  1  0.43886791  0.73163855  0.15295119  1
  Ti  Ti8  1  0.90575173  0.51700699  0.16764601  1
  Ti  Ti9  1  0.45337745  0.00031123  0.18361110  1
  Ti  Ti10  1  0.92314191  0.78026672  0.20289238  1
  Ti  Ti11  1  0.48445742  0.33292628  0.20693749  1
  Ti  Ti12  1  0.94662596  0.11392726  0.22691455  1
  Ti  Ti13  1  0.51831742  0.59000020  0.24357912  1
  Ti  Ti14  1  0.98349340  0.36867178  0.26171643  1
  Ti  Ti15  1  0.54280742  0.92348124  0.26683887  1
  Ti  Ti16  1  0.00667225  0.70294493  0.28615038  1
  Ti  Ti17  1  0.57991788  0.17975197  0.30194184  1
  Ti  Ti18  1  0.04148609  0.95892496  0.32100191  1
  Ti  Ti19  1  0.60557291  0.51166404  0.32605709  1
  Ti  Ti20  1  0.06714012  0.29083703  0.34511616  1
  Ti  Ti21  1  0.64038675  0.76764307  0.36090862  1
  Ti  Ti22  1  0.10425158  0.54710676  0.38022013  1
  Ti  Ti23  1  0.66356560  0.10191622  0.38534257  1
  Ti  Ti24  1  0.12874158  0.88058780  0.40347988  1
  Ti  Ti25  1  0.70043204  0.35666074  0.42014345  1
  Ti  Ti26  1  0.16260158  0.13766172  0.44012151  1
  Ti  Ti27  1  0.72391709  0.69032128  0.44416662  1
  Ti  Ti28  1  0.19368155  0.47027677  0.46344790  1
  Ti  Ti29  1  0.74130727  0.95358101  0.47941299  1
  Ti  Ti30  1  0.20819109  0.73894945  0.49410781  1
  Ti  Ti31  1  0.79929361  0.29017421  0.50374482  1
  Ti  Ti32  1  0.20295176  0.05274107  0.52574775  1
  Ti  Ti33  1  0.77167320  0.56297775  0.54696314  1
  Ti  Ti34  1  0.28783146  0.34398394  0.55654096  1
  Ti  Ti35  1  0.68712925  0.87936136  0.57413883  1
  Ti  Ti36  1  0.27037193  0.65505255  0.58051276  1
  Ti  Ti37  1  0.69639823  0.14390323  0.57735441  1
  O  O38  1  0.09637709  0.45817196  0.04594149  1
  O  O39  1  0.16907906  0.19758873  0.05118386  1
  O  O40  1  0.06429307  0.91977186  0.05675699  1
  O  O41  1  0.24028495  0.67998549  0.05019556  1
  O  O42  1  0.54830976  -0.02234422  0.07573959  1
  O  O43  1  0.66038941  0.46913612  0.08077888  1
  O  O44  1  0.64851973  0.24650159  0.09642793  1
  O  O45  1  0.73721573  0.74642741  0.08308486  1
  O  O46  1  0.04233924  0.05502004  0.11303047  1
  O  O47  1  0.22270970  0.80116996  0.11329849  1
  O  O48  1  0.10881026  0.52781045  0.11598745  1
  O  O49  1  0.15281080  0.28316584  0.11314808  1
  O  O50  1  0.59354455  0.57379801  0.13838976  1
  O  O51  1  0.55306411  0.07413814  0.13771341  1
  O  O52  1  0.72522025  0.84858756  0.15343891  1
  O  O53  1  0.73084220  0.35298298  0.15616047  1
  O  O54  1  0.11306245  0.65478326  0.17214990  1
  O  O55  1  0.24735219  0.40956012  0.17115590  1
  O  O56  1  0.10912868  0.10707263  0.17759298  1
  O  O57  1  0.24908984  0.85917171  0.18246991  1
  O  O58  1  0.63410836  0.16712938  0.19326663  1
  O  O59  1  0.64440824  0.66046580  0.19618336  1
  O  O60  1  0.77507723  0.45025377  0.21605749  1
  O  O61  1  0.77054150  0.94696320  0.21652296  1
  O  O62  1  0.16207031  0.25335188  0.22779569  1
  O  O63  1  0.29553485  0.01213591  0.23334807  1
  O  O64  1  0.17158352  0.69376644  0.23718026  1
  O  O65  1  0.30621947  0.45049247  0.24103651  1
  O  O66  1  0.69590881  0.75757778  0.25230235  1
  O  O67  1  0.69565078  0.24958123  0.25276060  1
  O  O68  1  0.83136556  0.04226158  0.27604623  1
  O  O69  1  0.83380041  0.53611276  0.27686805  1
  O  O70  1  0.21960746  0.84344000  0.28676756  1
  O  O71  1  0.35827591  0.60116412  0.29264201  1
  O  O72  1  0.22941513  0.28040674  0.29547105  1
  O  O73  1  0.36723362  0.03911522  0.30149266  1
  O  O74  1  0.75412656  0.34475149  0.31081627  1
  O  O75  1  0.75448064  0.83906088  0.31185419  1
  O  O76  1  0.89257836  0.63152712  0.33520481  1
  O  O77  1  0.89293244  0.12583651  0.33624273  1
  O  O78  1  0.27982538  0.43147378  0.34556634  1
  O  O79  1  0.41764387  0.19018126  0.35158795  1
  O  O80  1  0.28878309  0.86942388  0.35441699  1
  O  O81  1  0.42745154  0.62714800  0.36029144  1
  O  O82  1  0.81325859  0.93447524  0.37019095  1
  O  O83  1  0.81569244  0.42832742  0.37101177  1
  O  O84  1  0.95140722  0.22100677  0.39429740  1
  O  O85  1  0.95115019  0.71301022  0.39475665  1
  O  O86  1  0.34083953  0.02009553  0.40602249  1
  O  O87  1  0.47547448  0.77682256  0.40987774  1
  O  O88  1  0.35152415  0.45845309  0.41371093  1
  O  O89  1  0.48498869  0.21723612  0.41926331  1
  O  O90  1  0.87651750  0.52362580  0.43053604  1
  O  O91  1  0.87198177  0.02033423  0.43100151  1
  O  O92  1  0.00265076  0.81012220  0.45087564  1
  O  O93  1  0.01295064  0.30345862  0.45379237  1
  O  O94  1  0.39796916  0.61141629  0.46458909  1
  O  O95  1  0.53793032  0.36351537  0.46946602  1
  O  O96  1  0.39970681  0.06102788  0.47590310  1
  O  O97  1  0.53399655  0.81580474  0.47490910  1
  O  O98  1  0.91621680  0.11760502  0.49089853  1
  O  O99  1  0.92183875  0.62200044  0.49362009  1
  O  O100  1  0.09399389  0.39645086  0.50934459  1
  O  O101  1  0.05351445  0.89678999  0.50866924  1
  O  O102  1  0.49424720  0.18742316  0.53390992  1
  O  O103  1  0.53824774  0.94277755  0.53107055  1
  O  O104  1  0.42434930  0.66941804  0.53376051  1
  O  O105  1  0.60471976  0.41556796  0.53402853  1
  O  O106  1  -0.09015673  0.72416059  0.56397414  1
  O  O107  1  -0.00146073  0.22408741  0.55063107  1
  O  O108  1  -0.01333041  0.00145188  0.56628012  1
  O  O109  1  0.09874924  0.49293222  0.57131941  1
  O  O110  1  0.40677405  0.79060251  0.59686344  1
  O  O111  1  0.58276593  0.55081614  0.59030201  1
  O  O112  1  0.47797994  0.27299927  0.59587514  1
  O  O113  1  0.55068191  0.01241604  0.60111751  1
