# Supplementary material for: Band Alignment of Oxides by Learnable Structural-Descriptor-Aided Neural Network and Transfer Learning
Source: J Am Chem Soc. 2024 Mar 28;146(14):9697–708. doi: 10.1021/jacs.3c13574 (PMC11009958; doi:10.1021/jacs.3c13574)
Supplement: Supplementary file 3 — ja3c13574_si_003.zip [file ja3c13574_si_003.zip › Data_S2/after_optimization/binary/1148.cif]

# generated using pymatgen
data_TiO2
_symmetry_space_group_name_H-M   'P 1'
_cell_length_a   4.87189800
_cell_length_b   11.08828776
_cell_length_c   37.81539828
_cell_angle_alpha   86.22917331
_cell_angle_beta   88.06477480
_cell_angle_gamma   85.45625771
_symmetry_Int_Tables_number   1
_chemical_formula_structural   TiO2
_chemical_formula_sum   'Ti38 O76'
_cell_volume   2031.15920693
_cell_formula_units_Z   38
loop_
 _symmetry_equiv_pos_site_id
 _symmetry_equiv_pos_as_xyz
  1  'x, y, z'
loop_
 _atom_site_type_symbol
 _atom_site_label
 _atom_site_symmetry_multiplicity
 _atom_site_fract_x
 _atom_site_fract_y
 _atom_site_fract_z
 _atom_site_occupancy
  Ti  Ti0  1  0.70225140  0.01562488  0.03486636  1
  Ti  Ti1  1  0.34531158  0.54646991  0.03789517  1
  Ti  Ti2  1  0.76941398  0.33933101  0.05154492  1
  Ti  Ti3  1  0.35339814  0.82042998  0.06249803  1
  Ti  Ti4  1  0.81256718  0.60860207  0.08267719  1
  Ti  Ti5  1  0.34522123  0.16640829  0.08839372  1
  Ti  Ti6  1  0.83916267  0.93445993  0.11013417  1
  Ti  Ti7  1  0.39426120  0.41373610  0.12738788  1
  Ti  Ti8  1  0.85637008  0.19131702  0.14474770  1
  Ti  Ti9  1  0.42618869  0.74693626  0.14820680  1
  Ti  Ti10  1  0.88517829  0.52792641  0.16762068  1
  Ti  Ti11  1  0.46142388  0.00379648  0.18414282  1
  Ti  Ti12  1  0.92544781  0.78160640  0.20286794  1
  Ti  Ti13  1  0.48711755  0.33627967  0.20897100  1
  Ti  Ti14  1  0.94850074  0.11403841  0.22724129  1
  Ti  Ti15  1  0.52271805  0.59271222  0.24315132  1
  Ti  Ti16  1  0.98330710  0.37039558  0.26214393  1
  Ti  Ti17  1  0.54556142  0.92413667  0.26718119  1
  Ti  Ti18  1  0.00825177  0.70228557  0.28596320  1
  Ti  Ti19  1  0.57998323  0.18006743  0.30227180  1
  Ti  Ti20  1  0.04267358  0.95821633  0.32105381  1
  Ti  Ti21  1  0.60492890  0.51195742  0.32609207  1
  Ti  Ti22  1  0.06551695  0.28964078  0.34508368  1
  Ti  Ti23  1  0.63973426  0.76831459  0.36099371  1
  Ti  Ti24  1  0.10111845  0.54607333  0.37926500  1
  Ti  Ti25  1  0.66278719  0.10074660  0.38536706  1
  Ti  Ti26  1  0.12681112  0.87855652  0.40409218  1
  Ti  Ti27  1  0.70305671  0.35442659  0.42061432  1
  Ti  Ti28  1  0.16204631  0.13541674  0.44002820  1
  Ti  Ti29  1  0.73186492  0.69103598  0.44348730  1
  Ti  Ti30  1  0.19397480  0.46861690  0.46084812  1
  Ti  Ti31  1  0.74907233  0.94789307  0.47810083  1
  Ti  Ti32  1  0.24301477  0.71594371  0.49984228  1
  Ti  Ti33  1  0.77566782  0.27375093  0.50555781  1
  Ti  Ti34  1  0.23483686  0.06192302  0.52573697  1
  Ti  Ti35  1  0.81882102  0.54302199  0.53669008  1
  Ti  Ti36  1  0.24292342  0.33588309  0.55033983  1
  Ti  Ti37  1  0.88598360  0.86672812  0.55336864  1
  O  O38  1  0.54873761  0.42669386  0.01456325  1
  O  O39  1  0.48598825  0.90617622  0.01833646  1
  O  O40  1  0.59015045  0.67565137  0.04128197  1
  O  O41  1  0.62293491  0.18250542  0.03952278  1
  O  O42  1  0.99488071  0.48358606  0.04891437  1
  O  O43  1  0.11649917  0.24767962  0.05518649  1
  O  O44  1  0.00413116  0.93387785  0.05658071  1
  O  O45  1  0.11572996  0.68956257  0.05984563  1
  O  O46  1  0.50668397  0.99142104  0.07857625  1
  O  O47  1  0.53066995  0.47650537  0.07872440  1
  O  O48  1  0.64711409  0.27497092  0.10030651  1
  O  O49  1  0.66189217  0.77423119  0.09857075  1
  O  O50  1  0.03809291  0.07748148  0.10977462  1
  O  O51  1  0.18239187  0.83187714  0.11348998  1
  O  O52  1  0.05491556  0.51720570  0.11807920  1
  O  O53  1  0.18184479  0.27429971  0.12525520  1
  O  O54  1  0.57737572  0.58252909  0.13330929  1
  O  O55  1  0.57812973  0.07144886  0.13608165  1
  O  O56  1  0.71810333  0.86472431  0.15817745  1
  O  O57  1  0.71359037  0.36122883  0.16016277  1
  O  O58  1  0.10010591  0.66812359  0.16794276  1
  O  O59  1  0.23816877  0.42907348  0.17562107  1
  O  O60  1  0.10689325  0.10168324  0.17781884  1
  O  O61  1  0.25113613  0.86217767  0.18321337  1
  O  O62  1  0.63256698  0.16926014  0.19316981  1
  O  O63  1  0.63541815  0.66209499  0.19342507  1
  O  O64  1  0.77406832  0.45752733  0.21784531  1
  O  O65  1  0.77557700  0.94903404  0.21845362  1
  O  O66  1  0.15687402  0.25712286  0.22695673  1
  O  O67  1  0.30188744  0.01697550  0.23395570  1
  O  O68  1  0.16839867  0.68945763  0.23630167  1
  O  O69  1  0.31302966  0.44960268  0.24409307  1
  O  O70  1  0.69472108  0.75692723  0.25141452  1
  O  O71  1  0.69432793  0.25002006  0.25269459  1
  O  O72  1  0.83370027  0.04459316  0.27674194  1
  O  O73  1  0.83573146  0.53757554  0.27779362  1
  O  O74  1  0.21629441  0.84523260  0.28557612  1
  O  O75  1  0.36317589  0.60658788  0.29276571  1
  O  O76  1  0.22505911  0.27576512  0.29546929  1
  O  O77  1  0.37194059  0.03712040  0.30265888  1
  O  O78  1  0.75250454  0.34477746  0.31044238  1
  O  O79  1  0.75453473  0.83775984  0.31149306  1
  O  O80  1  0.89390707  0.63233294  0.33554041  1
  O  O81  1  0.89351392  0.12542577  0.33682048  1
  O  O82  1  0.27520634  0.43275032  0.34414293  1
  O  O83  1  0.41983633  0.19289537  0.35193333  1
  O  O84  1  0.28634856  0.86537750  0.35428030  1
  O  O85  1  0.43136198  0.62523014  0.36127927  1
  O  O86  1  0.81265800  0.93331896  0.36978138  1
  O  O87  1  0.81416668  0.42482567  0.37038969  1
  O  O88  1  0.95281685  0.22025801  0.39480993  1
  O  O89  1  0.95566902  0.71309186  0.39506619  1
  O  O90  1  0.33709887  0.02017533  0.40502163  1
  O  O91  1  0.48134175  0.78066976  0.41041616  1
  O  O92  1  0.35006623  0.45327952  0.41261393  1
  O  O93  1  0.48812909  0.21422941  0.42029224  1
  O  O94  1  0.87464563  0.52112417  0.42807323  1
  O  O95  1  0.87013167  0.01762869  0.43005755  1
  O  O96  1  0.01010527  0.81090414  0.45215335  1
  O  O97  1  0.01085928  0.29982391  0.45492571  1
  O  O98  1  0.40639021  0.60805329  0.46297980  1
  O  O99  1  0.53331944  0.36514730  0.47015580  1
  O  O100  1  0.40584413  0.05047586  0.47474602  1
  O  O101  1  0.55014309  0.80487052  0.47846138  1
  O  O102  1  0.92634283  0.10812181  0.48966425  1
  O  O103  1  0.94112191  0.60738208  0.48792949  1
  O  O104  1  0.05756505  0.40584763  0.50951060  1
  O  O105  1  0.08155203  0.89093196  0.50965975  1
  O  O106  1  0.47250504  0.19279043  0.52838937  1
  O  O107  1  0.58410384  0.94847515  0.53165429  1
  O  O108  1  0.47173583  0.63467338  0.53304851  1
  O  O109  1  0.59335429  0.39876694  0.53932063  1
  O  O110  1  0.96530009  0.69984758  0.54871222  1
  O  O111  1  -0.00191545  0.20670163  0.54695303  1
  O  O112  1  0.10224675  0.97617678  0.56989854  1
  O  O113  1  0.03949739  0.45565914  0.57367175  1
