# Supplementary material for: Band Alignment of Oxides by Learnable Structural-Descriptor-Aided Neural Network and Transfer Learning
Source: J Am Chem Soc. 2024 Mar 28;146(14):9697–708. doi: 10.1021/jacs.3c13574 (PMC11009958; doi:10.1021/jacs.3c13574)
Supplement: Supplementary file 3 — ja3c13574_si_003.zip [file ja3c13574_si_003.zip › Data_S2/after_optimization/binary/1149.cif]

# generated using pymatgen
data_TiO2
_symmetry_space_group_name_H-M   'P 1'
_cell_length_a   4.87189800
_cell_length_b   11.08828776
_cell_length_c   37.81539828
_cell_angle_alpha   86.22917331
_cell_angle_beta   88.06477480
_cell_angle_gamma   85.45625771
_symmetry_Int_Tables_number   1
_chemical_formula_structural   TiO2
_chemical_formula_sum   'Ti40 O80'
_cell_volume   2031.15920693
_cell_formula_units_Z   40
loop_
 _symmetry_equiv_pos_site_id
 _symmetry_equiv_pos_as_xyz
  1  'x, y, z'
loop_
 _atom_site_type_symbol
 _atom_site_label
 _atom_site_symmetry_multiplicity
 _atom_site_fract_x
 _atom_site_fract_y
 _atom_site_fract_z
 _atom_site_occupancy
  Ti  Ti0  1  0.28576375  0.58363171  0.04341449  1
  Ti  Ti1  1  0.80791877  0.33807903  0.05728061  1
  Ti  Ti2  1  0.34317502  0.84355155  0.07016380  1
  Ti  Ti3  1  0.77289623  0.61168994  0.08629136  1
  Ti  Ti4  1  0.39231431  0.16276980  0.08690463  1
  Ti  Ti5  1  0.83996225  0.94473748  0.10610060  1
  Ti  Ti6  1  0.38763401  0.41157412  0.12755660  1
  Ti  Ti7  1  0.87290545  0.18960267  0.14479599  1
  Ti  Ti8  1  0.42741484  0.74857323  0.15069976  1
  Ti  Ti9  1  0.88080687  0.52421989  0.16795492  1
  Ti  Ti10  1  0.47104506  0.00271643  0.18387396  1
  Ti  Ti11  1  0.92288197  0.78132838  0.20261093  1
  Ti  Ti12  1  0.48834761  0.33376298  0.20915455  1
  Ti  Ti13  1  0.95261578  0.11101370  0.22721922  1
  Ti  Ti14  1  0.51992175  0.59184465  0.24351447  1
  Ti  Ti15  1  0.98287393  0.36982487  0.26200093  1
  Ti  Ti16  1  0.54619854  0.92315343  0.26731690  1
  Ti  Ti17  1  0.00681776  0.70138762  0.28584427  1
  Ti  Ti18  1  0.58058313  0.18007693  0.30225411  1
  Ti  Ti19  1  0.04229165  0.95817482  0.32069618  1
  Ti  Ti20  1  0.60476735  0.51241418  0.32636282  1
  Ti  Ti21  1  0.06647487  0.29051207  0.34480389  1
  Ti  Ti22  1  0.64024124  0.76920038  0.36121473  1
  Ti  Ti23  1  0.10086046  0.54743457  0.37974210  1
  Ti  Ti24  1  0.66418507  0.10076313  0.38505807  1
  Ti  Ti25  1  0.12713725  0.87874335  0.40354453  1
  Ti  Ti26  1  0.69444222  0.35957430  0.41983878  1
  Ti  Ti27  1  0.15871139  0.13682502  0.43790445  1
  Ti  Ti28  1  0.72417703  0.68925962  0.44444807  1
  Ti  Ti29  1  0.17601394  0.46787157  0.46318504  1
  Ti  Ti30  1  0.76625213  0.94636811  0.47910408  1
  Ti  Ti31  1  0.21964416  0.72201477  0.49635924  1
  Ti  Ti32  1  0.77415255  0.28098633  0.50226201  1
  Ti  Ti33  1  0.25942499  0.05901488  0.51950240  1
  Ti  Ti34  1  0.80709575  0.52585152  0.54095740  1
  Ti  Ti35  1  0.25474469  0.30781820  0.56015437  1
  Ti  Ti36  1  0.87416277  0.85889806  0.56076764  1
  Ti  Ti37  1  0.30388398  0.62703645  0.57689520  1
  Ti  Ti38  1  0.83914023  0.13250897  0.58977839  1
  Ti  Ti39  1  0.36129525  0.88695629  0.60364451  1
  O  O40  1  0.54799554  0.70332808  0.04112090  1
  O  O41  1  0.62672516  0.22037414  0.04166378  1
  O  O42  1  0.95901845  0.50651622  0.03975592  1
  O  O43  1  0.15111015  0.26455111  0.05880146  1
  O  O44  1  0.01361193  0.91942582  0.05881997  1
  O  O45  1  0.11149460  0.68660303  0.07372499  1
  O  O46  1  0.51684400  0.99403597  0.07409465  1
  O  O47  1  0.50467058  0.48130409  0.07462204  1
  O  O48  1  0.66605803  0.28413853  0.10363789  1
  O  O49  1  0.66286022  0.77186459  0.10305289  1
  O  O50  1  0.04182247  0.08684945  0.10656244  1
  O  O51  1  0.18977683  0.84964961  0.11840981  1
  O  O52  1  0.02456205  0.50239528  0.11651683  1
  O  O53  1  0.20573490  0.26784795  0.12769379  1
  O  O54  1  0.55934285  0.57907118  0.13307926  1
  O  O55  1  0.58594799  0.07314256  0.13421750  1
  O  O56  1  0.71669227  0.86944557  0.15926945  1
  O  O57  1  0.71089770  0.36034190  0.16177458  1
  O  O58  1  0.09037250  0.66819317  0.16642070  1
  O  O59  1  0.23623475  0.43141625  0.17552465  1
  O  O60  1  0.11114272  0.09361232  0.17753349  1
  O  O61  1  0.25894268  0.85740704  0.18662667  1
  O  O62  1  0.63836618  0.16593826  0.19285346  1
  O  O63  1  0.63183406  0.65879602  0.19326704  1
  O  O64  1  0.77495601  0.45716221  0.21828182  1
  O  O65  1  0.78065438  0.94754946  0.21934965  1
  O  O66  1  0.15540883  0.25651118  0.22607029  1
  O  O67  1  0.30886588  0.01854817  0.23406089  1
  O  O68  1  0.16319898  0.68438771  0.23624508  1
  O  O69  1  0.31472897  0.44712936  0.24432505  1
  O  O70  1  0.69196260  0.75555536  0.25113456  1
  O  O71  1  0.69497702  0.24866242  0.25245105  1
  O  O72  1  0.83557615  0.04458676  0.27690556  1
  O  O73  1  0.83519915  0.53680494  0.27818515  1
  O  O74  1  0.21438554  0.84509552  0.28505164  1
  O  O75  1  0.36277744  0.60705859  0.29299312  1
  O  O76  1  0.22459591  0.27472556  0.29523149  1
  O  O77  1  0.37390188  0.03641750  0.30302756  1
  O  O78  1  0.75220276  0.34474044  0.31027649  1
  O  O79  1  0.75336579  0.83704412  0.31123195  1
  O  O80  1  0.89369321  0.63354388  0.33582705  1
  O  O81  1  0.89485624  0.12584756  0.33678251  1
  O  O82  1  0.27315712  0.43417150  0.34403144  1
  O  O83  1  0.42246309  0.19586244  0.35182751  1
  O  O84  1  0.28428156  0.86352941  0.35406588  1
  O  O85  1  0.43267346  0.62549248  0.36200736  1
  O  O86  1  0.81185985  0.93378306  0.36887385  1
  O  O87  1  0.81148185  0.42600224  0.37015244  1
  O  O88  1  0.95208098  0.22192558  0.39460695  1
  O  O89  1  0.95509640  0.71503264  0.39592444  1
  O  O90  1  0.33233003  0.02345864  0.40273395  1
  O  O91  1  0.48385902  0.78620129  0.41081292  1
  O  O92  1  0.33819312  0.45204083  0.41299811  1
  O  O93  1  0.49165017  0.21407682  0.42098871  1
  O  O94  1  0.86640462  0.52303954  0.42770935  1
  O  O95  1  0.87210299  0.01342579  0.42877718  1
  O  O96  1  0.01522494  0.81179198  0.45379196  1
  O  O97  1  0.00869282  0.30464974  0.45420554  1
  O  O98  1  0.38811632  0.61318096  0.46043233  1
  O  O99  1  0.53591628  0.37697568  0.46952551  1
  O  O100  1  0.41082425  0.03917175  0.47153435  1
  O  O101  1  0.55668650  0.80239483  0.48063830  1
  O  O102  1  0.93616130  0.11024610  0.48528442  1
  O  O103  1  0.93036673  0.60114243  0.48778955  1
  O  O104  1  0.06111001  0.39744644  0.51284050  1
  O  O105  1  0.08771615  0.89151682  0.51397974  1
  O  O106  1  0.44132310  0.20274105  0.51936421  1
  O  O107  1  0.62249595  0.96819272  0.53054117  1
  O  O108  1  0.45728217  0.62093839  0.52864919  1
  O  O109  1  0.60523653  0.38373855  0.54049656  1
  O  O110  1  0.98419878  0.69872341  0.54400611  1
  O  O111  1  0.98100097  0.18645047  0.54342111  1
  O  O112  1  0.14238842  0.98928391  0.57243696  1
  O  O113  1  0.13021500  0.47655203  0.57296435  1
  O  O114  1  0.53556440  0.78398497  0.57333401  1
  O  O115  1  0.63344707  0.55116218  0.58823903  1
  O  O116  1  0.49594885  0.20603689  0.58825754  1
  O  O117  1  0.68804055  0.96407178  0.60730308  1
  O  O118  1  0.02033284  0.25021486  0.60539422  1
  O  O119  1  0.09906346  0.76725992  0.60593810  1
