# Supplementary material for: Band Alignment of Oxides by Learnable Structural-Descriptor-Aided Neural Network and Transfer Learning
Source: J Am Chem Soc. 2024 Mar 28;146(14):9697–708. doi: 10.1021/jacs.3c13574 (PMC11009958; doi:10.1021/jacs.3c13574)
Supplement: Supplementary file 3 — ja3c13574_si_003.zip [file ja3c13574_si_003.zip › Data_S2/after_optimization/binary/115.cif]

# generated using pymatgen
data_BeO
_symmetry_space_group_name_H-M   'P 1'
_cell_length_a   4.61300600
_cell_length_b   9.61034288
_cell_length_c   36.17425470
_cell_angle_alpha   88.51772749
_cell_angle_beta   90.00000000
_cell_angle_gamma   90.00000000
_symmetry_Int_Tables_number   1
_chemical_formula_structural   BeO
_chemical_formula_sum   'Be62 O62'
_cell_volume   1603.16102157
_cell_formula_units_Z   62
loop_
 _symmetry_equiv_pos_site_id
 _symmetry_equiv_pos_as_xyz
  1  'x, y, z'
loop_
 _atom_site_type_symbol
 _atom_site_label
 _atom_site_symmetry_multiplicity
 _atom_site_fract_x
 _atom_site_fract_y
 _atom_site_fract_z
 _atom_site_occupancy
  Be  Be0  1  0.85080540  0.10679670  0.03488681  1
  Be  Be1  1  0.15176702  0.96674847  0.04615886  1
  Be  Be2  1  0.63822437  0.37962299  0.05394987  1
  Be  Be3  1  0.31184847  0.22416367  0.05624603  1
  Be  Be4  1  0.86020054  0.64969416  0.07242406  1
  Be  Be5  1  0.18728399  0.49337291  0.07468056  1
  Be  Be6  1  0.67322493  0.91810892  0.08193660  1
  Be  Be7  1  0.32506658  0.75596344  0.09465143  1
  Be  Be8  1  0.82988257  0.18657914  0.10076339  1
  Be  Be9  1  0.17495081  0.02680139  0.11335181  1
  Be  Be10  1  0.66944322  0.45645884  0.11908309  1
  Be  Be11  1  0.32385385  0.29483571  0.13012772  1
  Be  Be12  1  0.82827531  0.72531261  0.13741891  1
  Be  Be13  1  0.17497552  0.56280833  0.14861109  1
  Be  Be14  1  0.67325538  0.99196477  0.15430478  1
  Be  Be15  1  0.32662451  0.83079933  0.16695764  1
  Be  Be16  1  0.82673164  0.25963581  0.17187529  1
  Be  Be17  1  0.17343887  0.09878085  0.18451013  1
  Be  Be18  1  0.67317849  0.52739883  0.19011247  1
  Be  Be19  1  0.32613340  0.36610118  0.20217526  1
  Be  Be20  1  0.82691620  0.79547390  0.20829112  1
  Be  Be21  1  0.17371076  0.63397541  0.22039094  1
  Be  Be22  1  0.67336298  0.06324089  0.22579972  1
  Be  Be23  1  0.32651286  0.90208856  0.23836375  1
  Be  Be24  1  0.82645187  0.33075214  0.24356615  1
  Be  Be25  1  0.17336969  0.16968747  0.25603307  1
  Be  Be26  1  0.67343260  0.59852030  0.26168145  1
  Be  Be27  1  0.32644448  0.43725793  0.27389268  1
  Be  Be28  1  0.82654647  0.86647854  0.27964938  1
  Be  Be29  1  0.17348272  0.70523977  0.29196892  1
  Be  Be30  1  0.67343772  0.13413966  0.29732301  1
  Be  Be31  1  0.32656228  0.97300334  0.30981999  1
  Be  Be32  1  0.82651728  0.40190323  0.31517408  1
  Be  Be33  1  0.17345353  0.24066446  0.32749362  1
  Be  Be34  1  0.67355552  0.66988407  0.33324932  1
  Be  Be35  1  0.32656740  0.50862270  0.34546155  1
  Be  Be36  1  0.82663031  0.93745553  0.35110993  1
  Be  Be37  1  0.17354813  0.77639086  0.36357685  1
  Be  Be38  1  0.67348714  0.20505444  0.36877925  1
  Be  Be39  1  0.32663702  0.04390211  0.38134328  1
  Be  Be40  1  0.82628924  0.47316759  0.38675206  1
  Be  Be41  1  0.17308380  0.31166810  0.39885088  1
  Be  Be42  1  0.67386660  0.74104182  0.40496774  1
  Be  Be43  1  0.32682151  0.57974417  0.41703053  1
  Be  Be44  1  0.82656113  0.00836215  0.42263287  1
  Be  Be45  1  0.17326836  0.84750719  0.43526771  1
  Be  Be46  1  0.67337549  0.27634367  0.44018536  1
  Be  Be47  1  0.32674462  0.11517823  0.45283822  1
  Be  Be48  1  0.82502448  0.54433367  0.45853091  1
  Be  Be49  1  0.17172469  0.38183039  0.46972409  1
  Be  Be50  1  0.67614615  0.81230729  0.47701528  1
  Be  Be51  1  0.33055678  0.65068416  0.48805991  1
  Be  Be52  1  0.82504919  0.08034161  0.49379119  1
  Be  Be53  1  0.17011743  0.92056386  0.50637961  1
  Be  Be54  1  0.67493342  0.35117956  0.51249157  1
  Be  Be55  1  0.32677507  0.18903308  0.52520540  1
  Be  Be56  1  0.81271601  0.61377009  0.53246244  1
  Be  Be57  1  0.13979946  0.45744884  0.53471894  1
  Be  Be58  1  0.68815153  0.88297933  0.55089697  1
  Be  Be59  1  0.36177563  0.72752001  0.55319313  1
  Be  Be60  1  0.84823298  0.14039453  0.56098414  1
  Be  Be61  1  0.14919460  0.00034630  0.57225619  1
  O  O62  1  0.18398665  0.11600934  0.02876649  1
  O  O63  1  0.81527809  0.94780007  0.04302917  1
  O  O64  1  0.31603824  0.38840630  0.04701362  1
  O  O65  1  0.69422986  0.21722416  0.05858597  1
  O  O66  1  0.18350810  0.65895646  0.06575034  1
  O  O67  1  0.80655250  0.48618471  0.07700918  1
  O  O68  1  0.31359172  0.92452937  0.08252632  1
  O  O69  1  0.68728397  0.75144650  0.09634899  1
  O  O70  1  0.18976674  0.19324238  0.09962779  1
  O  O71  1  0.81049795  0.01946349  0.11368904  1
  O  O72  1  0.31040814  0.46287415  0.11788386  1
  O  O73  1  0.68972125  0.28816321  0.13086137  1
  O  O74  1  0.18899931  0.73143039  0.13641629  1
  O  O75  1  0.81103735  0.55599082  0.14932516  1
  O  O76  1  0.31142844  0.99868102  0.15387591  1
  O  O77  1  0.68887854  0.82420971  0.16770020  1
  O  O78  1  0.18891242  0.26651820  0.17123182  1
  O  O79  1  0.81089151  0.09185384  0.18508087  1
  O  O80  1  0.31124232  0.53439900  0.18949531  1
  O  O81  1  0.68894753  0.35909420  0.20278162  1
  O  O82  1  0.18884707  0.80236237  0.20763802  1
  O  O83  1  0.81114910  0.62695497  0.22096750  1
  O  O84  1  0.31108559  0.07018649  0.22520151  1
  O  O85  1  0.68878067  0.89516812  0.23899711  1
  O  O86  1  0.18883228  0.33777182  0.24295577  1
  O  O87  1  0.81111513  0.16271163  0.25664334  1
  O  O88  1  0.31110053  0.60554405  0.26109964  1
  O  O89  1  0.68880057  0.43023637  0.27447384  1
  O  O90  1  0.18876467  0.87345057  0.27901733  1
  O  O91  1  0.81115341  0.69821149  0.29254934  1
  O  O92  1  0.31122947  0.14109798  0.29669099  1
  O  O93  1  0.68877053  0.96604402  0.31045201  1
  O  O94  1  0.18884659  0.40893151  0.31459366  1
  O  O95  1  0.81123533  0.23369243  0.32812567  1
  O  O96  1  0.31119943  0.67690663  0.33266916  1
  O  O97  1  0.68889947  0.50159895  0.34604336  1
  O  O98  1  0.18888487  0.94443137  0.35049966  1
  O  O99  1  0.81116772  0.76937118  0.36418623  1
  O  O100  1  0.31121933  0.21197488  0.36814489  1
  O  O101  1  0.68891441  0.03695651  0.38194149  1
  O  O102  1  0.18885090  0.48018803  0.38617550  1
  O  O103  1  0.81115293  0.30478063  0.39950498  1
  O  O104  1  0.31105247  0.74804880  0.40436138  1
  O  O105  1  0.68875768  0.57274400  0.41764769  1
  O  O106  1  0.18910849  0.01528816  0.42206213  1
  O  O107  1  0.81108758  0.84062380  0.43591118  1
  O  O108  1  0.31112146  0.28293329  0.43944280  1
  O  O109  1  0.68857156  0.10846198  0.45326709  1
  O  O110  1  0.18896265  0.55115218  0.45781784  1
  O  O111  1  0.81100069  0.37571261  0.47072671  1
  O  O112  1  0.31027875  0.81897979  0.47628163  1
  O  O113  1  0.68959186  0.64426885  0.48925814  1
  O  O114  1  0.18950205  0.08767951  0.49345296  1
  O  O115  1  0.81023326  0.91390062  0.50751521  1
  O  O116  1  0.31271603  0.35569650  0.51079401  1
  O  O117  1  0.68640828  0.18261363  0.52461668  1
  O  O118  1  0.19344750  0.62095829  0.53013382  1
  O  O119  1  0.81649190  0.44818654  0.54139266  1
  O  O120  1  0.30577014  0.88991784  0.54855703  1
  O  O121  1  0.68396176  0.71873570  0.56012938  1
  O  O122  1  0.18472191  0.15934293  0.56411383  1
  O  O123  1  0.81601335  0.99113366  0.57837651  1
