# Supplementary material for: Band Alignment of Oxides by Learnable Structural-Descriptor-Aided Neural Network and Transfer Learning
Source: J Am Chem Soc. 2024 Mar 28;146(14):9697–708. doi: 10.1021/jacs.3c13574 (PMC11009958; doi:10.1021/jacs.3c13574)
Supplement: Supplementary file 3 — ja3c13574_si_003.zip [file ja3c13574_si_003.zip › Data_S2/after_optimization/binary/1150.cif]

# generated using pymatgen
data_TiO2
_symmetry_space_group_name_H-M   'P 1'
_cell_length_a   4.87189800
_cell_length_b   11.08828776
_cell_length_c   37.81539828
_cell_angle_alpha   86.22917331
_cell_angle_beta   88.06477480
_cell_angle_gamma   85.45625771
_symmetry_Int_Tables_number   1
_chemical_formula_structural   TiO2
_chemical_formula_sum   'Ti40 O80'
_cell_volume   2031.15920693
_cell_formula_units_Z   40
loop_
 _symmetry_equiv_pos_site_id
 _symmetry_equiv_pos_as_xyz
  1  'x, y, z'
loop_
 _atom_site_type_symbol
 _atom_site_label
 _atom_site_symmetry_multiplicity
 _atom_site_fract_x
 _atom_site_fract_y
 _atom_site_fract_z
 _atom_site_occupancy
  Ti  Ti0  1  0.21797252  0.23471752  0.01087507  1
  Ti  Ti1  1  0.77351810  0.01992795  0.02992183  1
  Ti  Ti2  1  0.31592132  0.55329786  0.03890140  1
  Ti  Ti3  1  0.74560931  0.34628261  0.04553988  1
  Ti  Ti4  1  0.38028938  0.82630277  0.06147211  1
  Ti  Ti5  1  0.80469410  0.60841982  0.08343978  1
  Ti  Ti6  1  0.37056181  0.15510581  0.09137830  1
  Ti  Ti7  1  0.85200416  0.93131959  0.10964291  1
  Ti  Ti8  1  0.39579283  0.41240995  0.12658410  1
  Ti  Ti9  1  0.86029385  0.19258463  0.14435277  1
  Ti  Ti10  1  0.43025042  0.74704717  0.14845322  1
  Ti  Ti11  1  0.88804523  0.52742896  0.16741787  1
  Ti  Ti12  1  0.46181965  0.00389879  0.18438411  1
  Ti  Ti13  1  0.92663029  0.78156575  0.20281022  1
  Ti  Ti14  1  0.48741078  0.33604595  0.20869222  1
  Ti  Ti15  1  0.94866952  0.11428488  0.22728163  1
  Ti  Ti16  1  0.52376297  0.59227514  0.24302370  1
  Ti  Ti17  1  0.98362332  0.37030826  0.26209832  1
  Ti  Ti18  1  0.54631973  0.92388547  0.26726699  1
  Ti  Ti19  1  0.00893162  0.70203421  0.28589444  1
  Ti  Ti20  1  0.57930338  0.18031879  0.30234056  1
  Ti  Ti21  1  0.04191527  0.95846753  0.32096801  1
  Ti  Ti22  1  0.60461268  0.51204474  0.32613768  1
  Ti  Ti23  1  0.06447203  0.29007786  0.34521130  1
  Ti  Ti24  1  0.63956548  0.76806812  0.36095337  1
  Ti  Ti25  1  0.10082522  0.54630705  0.37954378  1
  Ti  Ti26  1  0.66160471  0.10078725  0.38542478  1
  Ti  Ti27  1  0.12641535  0.87845421  0.40385089  1
  Ti  Ti28  1  0.70018977  0.35492404  0.42081713  1
  Ti  Ti29  1  0.15798458  0.13530583  0.43978178  1
  Ti  Ti30  1  0.72794115  0.68976837  0.44388223  1
  Ti  Ti31  1  0.19244317  0.46994305  0.46165190  1
  Ti  Ti32  1  0.73623084  0.95103341  0.47859209  1
  Ti  Ti33  1  0.21767419  0.72724619  0.49685770  1
  Ti  Ti34  1  0.78354090  0.27393318  0.50479522  1
  Ti  Ti35  1  0.20794562  0.05605023  0.52676289  1
  Ti  Ti36  1  0.84262569  0.53607039  0.54269512  1
  Ti  Ti37  1  0.27231368  0.32905514  0.54933360  1
  Ti  Ti38  1  0.81471690  0.86242505  0.55831317  1
  Ti  Ti39  1  0.37026348  0.64763548  0.57736093  1
  O  O40  1  0.92335709  0.33912304  -0.00035938  1
  O  O41  1  0.05278249  0.09472081  0.00031394  1
  O  O42  1  0.42841535  0.40787572  0.01575264  1
  O  O43  1  0.54562043  0.90501442  0.01833973  1
  O  O44  1  0.58164539  0.67482851  0.04066980  1
  O  O45  1  0.57214025  0.18179345  0.03746817  1
  O  O46  1  0.96516192  0.48778555  0.04975954  1
  O  O47  1  0.08637953  0.23541568  0.05793902  1
  O  O48  1  0.03224022  0.92937727  0.05869941  1
  O  O49  1  0.11288038  0.69054459  0.06087046  1
  O  O50  1  0.54540657  0.99358511  0.07710981  1
  O  O51  1  0.51266598  0.47768380  0.07765255  1
  O  O52  1  0.64828123  0.27369956  0.09878473  1
  O  O53  1  0.67327157  0.77374817  0.09866755  1
  O  O54  1  0.05109911  0.07393826  0.11139845  1
  O  O55  1  0.19959046  0.83194841  0.11373667  1
  O  O56  1  0.05320480  0.51577847  0.11805863  1
  O  O57  1  0.18618134  0.27244517  0.12496394  1
  O  O58  1  0.57689485  0.58185949  0.13298597  1
  O  O59  1  0.57846087  0.07342681  0.13568767  1
  O  O60  1  0.72153611  0.86598501  0.15823500  1
  O  O61  1  0.71457267  0.36084299  0.15949508  1
  O  O62  1  0.10173596  0.66810237  0.16784513  1
  O  O63  1  0.23975051  0.42797629  0.17516700  1
  O  O64  1  0.10861882  0.10256603  0.17803273  1
  O  O65  1  0.25414794  0.86201255  0.18360694  1
  O  O66  1  0.63500991  0.16930898  0.19299817  1
  O  O67  1  0.63810347  0.66145345  0.19340862  1
  O  O68  1  0.77493780  0.45651298  0.21756146  1
  O  O69  1  0.77648856  0.94910234  0.21858814  1
  O  O70  1  0.15801745  0.25693338  0.22704368  1
  O  O71  1  0.30297771  0.01705943  0.23396764  1
  O  O72  1  0.16940848  0.68917280  0.23627585  1
  O  O73  1  0.31337428  0.44950391  0.24380142  1
  O  O74  1  0.69549825  0.75677416  0.25135111  1
  O  O75  1  0.69462205  0.25000036  0.25271893  1
  O  O76  1  0.83376335  0.04467079  0.27682754  1
  O  O77  1  0.83620534  0.53737376  0.27765894  1
  O  O78  1  0.21653830  0.84505493  0.28558069  1
  O  O79  1  0.36340511  0.60603248  0.29267959  1
  O  O80  1  0.22482989  0.27632052  0.29555541  1
  O  O81  1  0.37169670  0.03729807  0.30265431  1
  O  O82  1  0.75203066  0.34497924  0.31057706  1
  O  O83  1  0.75447165  0.83768221  0.31140746  1
  O  O84  1  0.89361295  0.63235264  0.33551607  1
  O  O85  1  0.89273675  0.12557884  0.33688389  1
  O  O86  1  0.27486172  0.43284909  0.34443458  1
  O  O87  1  0.41882652  0.19318020  0.35195915  1
  O  O88  1  0.28525829  0.86529357  0.35426836  1
  O  O89  1  0.43021855  0.62541962  0.36119232  1
  O  O90  1  0.81174644  0.93325066  0.36964686  1
  O  O91  1  0.81329720  0.42584002  0.37067354  1
  O  O92  1  0.95013153  0.22089955  0.39482638  1
  O  O93  1  0.95322609  0.71304302  0.39523783  1
  O  O94  1  0.33408706  0.02034045  0.40462806  1
  O  O95  1  0.47961618  0.77978697  0.41020227  1
  O  O96  1  0.34848449  0.45437671  0.41306800  1
  O  O97  1  0.48649904  0.21425063  0.42038987  1
  O  O98  1  0.87366333  0.52151001  0.42874092  1
  O  O99  1  0.86669889  0.01636799  0.43000000  1
  O  O100  1  0.00977413  0.80892619  0.45254733  1
  O  O101  1  0.01134015  0.30049351  0.45524903  1
  O  O102  1  0.40205366  0.60990783  0.46327106  1
  O  O103  1  0.53503020  0.36657453  0.47017637  1
  O  O104  1  0.38864554  0.05040459  0.47449933  1
  O  O105  1  0.53713689  0.80841374  0.47683755  1
  O  O106  1  0.91496343  0.10860483  0.48956745  1
  O  O107  1  0.93995477  0.60865344  0.48945127  1
  O  O108  1  0.07556902  0.40466920  0.51058245  1
  O  O109  1  0.04282943  0.88876789  0.51112619  1
  O  O110  1  0.47535462  0.19180841  0.52736454  1
  O  O111  1  0.55599478  0.95297573  0.52953559  1
  O  O112  1  0.50185547  0.64693732  0.53029598  1
  O  O113  1  0.62307308  0.39456745  0.53847546  1
  O  O114  1  0.01609475  0.70055955  0.55076683  1
  O  O115  1  0.00658961  0.20752449  0.54756520  1
  O  O116  1  0.04261457  0.97733858  0.56989527  1
  O  O117  1  0.15981965  0.47447728  0.57248236  1
  O  O118  1  0.53545251  0.78763219  0.58792106  1
  O  O119  1  0.66487791  0.54322996  0.58859438  1
