# Supplementary material for: Band Alignment of Oxides by Learnable Structural-Descriptor-Aided Neural Network and Transfer Learning
Source: J Am Chem Soc. 2024 Mar 28;146(14):9697–708. doi: 10.1021/jacs.3c13574 (PMC11009958; doi:10.1021/jacs.3c13574)
Supplement: Supplementary file 3 — ja3c13574_si_003.zip [file ja3c13574_si_003.zip › Data_S2/after_optimization/binary/1151.cif]

# generated using pymatgen
data_TiO2
_symmetry_space_group_name_H-M   'P 1'
_cell_length_a   4.87189800
_cell_length_b   5.04428486
_cell_length_c   39.49791200
_cell_angle_alpha   90.00000000
_cell_angle_beta   90.00000000
_cell_angle_gamma   79.97133583
_symmetry_Int_Tables_number   1
_chemical_formula_structural   TiO2
_chemical_formula_sum   'Ti18 O36'
_cell_volume   955.83960415
_cell_formula_units_Z   18
loop_
 _symmetry_equiv_pos_site_id
 _symmetry_equiv_pos_as_xyz
  1  'x, y, z'
loop_
 _atom_site_type_symbol
 _atom_site_label
 _atom_site_symmetry_multiplicity
 _atom_site_fract_x
 _atom_site_fract_y
 _atom_site_fract_z
 _atom_site_occupancy
  Ti  Ti0  1  0.71961380  0.20790306  0.12271632  1
  Ti  Ti1  1  0.24475460  0.77658375  0.12697421  1
  Ti  Ti2  1  0.27552536  0.29384271  0.18177688  1
  Ti  Ti3  1  0.71495225  0.70275874  0.19277891  1
  Ti  Ti4  1  0.72247253  0.20487139  0.24422099  1
  Ti  Ti5  1  0.27530227  0.79488979  0.25584777  1
  Ti  Ti6  1  0.27919726  0.29537547  0.30677634  1
  Ti  Ti7  1  0.71991590  0.70390063  0.31818449  1
  Ti  Ti8  1  0.72221471  0.20425013  0.36924164  1
  Ti  Ti9  1  0.27778529  0.79574987  0.38075836  1
  Ti  Ti10  1  0.28008410  0.29609937  0.43181551  1
  Ti  Ti11  1  0.72080274  0.70462453  0.44322366  1
  Ti  Ti12  1  0.72469773  0.20511021  0.49415223  1
  Ti  Ti13  1  0.27752747  0.79512861  0.50577901  1
  Ti  Ti14  1  0.28504775  0.29724126  0.55722109  1
  Ti  Ti15  1  0.72447464  0.70615729  0.56822312  1
  Ti  Ti16  1  0.75524540  0.22341625  0.62302579  1
  Ti  Ti17  1  0.28038620  0.79209694  0.62728368  1
  O  O18  1  0.47119065  0.48933120  0.10086079  1
  O  O19  1  0.93120224  0.89430803  0.10003667  1
  O  O20  1  0.08114066  0.18563510  0.14221978  1
  O  O21  1  0.57059683  0.45604920  0.16111701  1
  O  O22  1  0.54467855  0.96391830  0.15213063  1
  O  O23  1  0.06337689  0.66587336  0.16575922  1
  O  O24  1  0.93510698  0.34809026  0.20894620  1
  O  O25  1  0.44595694  0.01632418  0.21572344  1
  O  O26  1  0.43943034  0.51799246  0.22115450  1
  O  O27  1  0.92969635  0.84516946  0.22899474  1
  O  O28  1  0.07050038  0.15868694  0.27052566  1
  O  O29  1  0.55826508  0.48209551  0.28065926  1
  O  O30  1  0.55692722  0.98253662  0.28190000  1
  O  O31  1  0.06942774  0.65796700  0.29189987  1
  O  O32  1  0.92974380  0.34252398  0.33309408  1
  O  O33  1  0.44248654  0.01654343  0.34245895  1
  O  O34  1  0.44151305  0.51670322  0.34497328  1
  O  O35  1  0.92928077  0.84197136  0.35443861  1
  O  O36  1  0.07071923  0.15802864  0.39556139  1
  O  O37  1  0.55848695  0.48329678  0.40502672  1
  O  O38  1  0.55751346  0.98345657  0.40754105  1
  O  O39  1  0.07025620  0.65747602  0.41690592  1
  O  O40  1  0.93057226  0.34203300  0.45810013  1
  O  O41  1  0.44307278  0.01746338  0.46810000  1
  O  O42  1  0.44173492  0.51790449  0.46934074  1
  O  O43  1  0.92949962  0.84131306  0.47947434  1
  O  O44  1  0.07030365  0.15483054  0.52100526  1
  O  O45  1  0.56056966  0.48200754  0.52884550  1
  O  O46  1  0.55404306  0.98367582  0.53427656  1
  O  O47  1  0.06489302  0.65190974  0.54105380  1
  O  O48  1  0.93662311  0.33412664  0.58424078  1
  O  O49  1  0.45532145  0.03608170  0.59786937  1
  O  O50  1  0.42940317  0.54395080  0.58888299  1
  O  O51  1  0.91885934  0.81436490  0.60778022  1
  O  O52  1  0.06879776  0.10569197  0.64996333  1
  O  O53  1  0.52880935  0.51066880  0.64913921  1
