# Supplementary material for: Band Alignment of Oxides by Learnable Structural-Descriptor-Aided Neural Network and Transfer Learning
Source: J Am Chem Soc. 2024 Mar 28;146(14):9697–708. doi: 10.1021/jacs.3c13574 (PMC11009958; doi:10.1021/jacs.3c13574)
Supplement: Supplementary file 3 — ja3c13574_si_003.zip [file ja3c13574_si_003.zip › Data_S2/after_optimization/binary/1152.cif]

# generated using pymatgen
data_TiO2
_symmetry_space_group_name_H-M   'P 1'
_cell_length_a   4.87189800
_cell_length_b   5.04428486
_cell_length_c   39.49791200
_cell_angle_alpha   90.00000000
_cell_angle_beta   90.00000000
_cell_angle_gamma   79.97133583
_symmetry_Int_Tables_number   1
_chemical_formula_structural   TiO2
_chemical_formula_sum   'Ti18 O36'
_cell_volume   955.83960415
_cell_formula_units_Z   18
loop_
 _symmetry_equiv_pos_site_id
 _symmetry_equiv_pos_as_xyz
  1  'x, y, z'
loop_
 _atom_site_type_symbol
 _atom_site_label
 _atom_site_symmetry_multiplicity
 _atom_site_fract_x
 _atom_site_fract_y
 _atom_site_fract_z
 _atom_site_occupancy
  Ti  Ti0  1  0.29228310  0.81696215  0.01409501  1
  Ti  Ti1  1  0.28234544  0.30025085  0.05428167  1
  Ti  Ti2  1  0.71078146  0.69554982  0.06979707  1
  Ti  Ti3  1  0.72262748  0.19843027  0.11876426  1
  Ti  Ti4  1  0.27810652  0.79497018  0.13096706  1
  Ti  Ti5  1  0.27844531  0.29495490  0.18170429  1
  Ti  Ti6  1  0.72108668  0.70260100  0.19324657  1
  Ti  Ti7  1  0.72116053  0.20298584  0.24427737  1
  Ti  Ti8  1  0.27809410  0.79521383  0.25571306  1
  Ti  Ti9  1  0.27809410  0.29521383  0.30678694  1
  Ti  Ti10  1  0.72116053  0.70298584  0.31822263  1
  Ti  Ti11  1  0.72108668  0.20260100  0.36925343  1
  Ti  Ti12  1  0.27844531  0.79495490  0.38079571  1
  Ti  Ti13  1  0.27810652  0.29497018  0.43153294  1
  Ti  Ti14  1  0.72262748  0.69843027  0.44373574  1
  Ti  Ti15  1  0.71078146  0.19554982  0.49270293  1
  Ti  Ti16  1  0.28234544  0.80025085  0.50821833  1
  Ti  Ti17  1  0.29228310  0.31696215  0.54840499  1
  O  O18  1  0.11321819  0.16818004  0.01275700  1
  O  O19  1  0.54474222  0.49965163  0.02947886  1
  O  O20  1  0.56078444  0.98186382  0.03622335  1
  O  O21  1  0.04959493  0.67052702  0.04083127  1
  O  O22  1  0.92865851  0.32774094  0.08079367  1
  O  O23  1  0.43646189  0.01403995  0.09356007  1
  O  O24  1  0.43634734  0.51001541  0.09471644  1
  O  O25  1  0.92752416  0.83147571  0.10503412  1
  O  O26  1  0.06867443  0.15823982  0.14528120  1
  O  O27  1  0.55827359  0.48194857  0.15467826  1
  O  O28  1  0.55755197  0.98263798  0.15761648  1
  O  O29  1  0.07137463  0.65823217  0.16739727  1
  O  O30  1  0.92918317  0.33964479  0.20791395  1
  O  O31  1  0.44153495  0.01554050  0.21765905  1
  O  O32  1  0.44203829  0.51517643  0.21980979  1
  O  O33  1  0.92848165  0.83998196  0.22962845  1
  O  O34  1  0.07030907  0.15766553  0.27046068  1
  O  O35  1  0.55729995  0.48290688  0.28003402  1
  O  O36  1  0.55729995  0.98290688  0.28246598  1
  O  O37  1  0.07030907  0.65766553  0.29203932  1
  O  O38  1  0.92848165  0.33998196  0.33287155  1
  O  O39  1  0.44203829  0.01517643  0.34269021  1
  O  O40  1  0.44153495  0.51554050  0.34484095  1
  O  O41  1  0.92918317  0.83964479  0.35458605  1
  O  O42  1  0.07137463  0.15823217  0.39510273  1
  O  O43  1  0.55755197  0.48263798  0.40488352  1
  O  O44  1  0.55827359  0.98194857  0.40782174  1
  O  O45  1  0.06867443  0.65823982  0.41721880  1
  O  O46  1  0.92752416  0.33147571  0.45746588  1
  O  O47  1  0.43634734  0.01001541  0.46778356  1
  O  O48  1  0.43646189  0.51403995  0.46893993  1
  O  O49  1  0.92865851  0.82774094  0.48170633  1
  O  O50  1  0.04959493  0.17052702  0.52166873  1
  O  O51  1  0.56078444  0.48186382  0.52627665  1
  O  O52  1  0.54474222  0.99965163  0.53302114  1
  O  O53  1  0.11321819  0.66818004  0.54974300  1
