# Supplementary material for: Band Alignment of Oxides by Learnable Structural-Descriptor-Aided Neural Network and Transfer Learning
Source: J Am Chem Soc. 2024 Mar 28;146(14):9697–708. doi: 10.1021/jacs.3c13574 (PMC11009958; doi:10.1021/jacs.3c13574)
Supplement: Supplementary file 3 — ja3c13574_si_003.zip [file ja3c13574_si_003.zip › Data_S2/after_optimization/binary/1153.cif]

# generated using pymatgen
data_TiO2
_symmetry_space_group_name_H-M   'P 1'
_cell_length_a   4.87189800
_cell_length_b   7.05840907
_cell_length_c   38.66016031
_cell_angle_alpha   85.09895240
_cell_angle_beta   89.28887085
_cell_angle_gamma   82.85102953
_symmetry_Int_Tables_number   1
_chemical_formula_structural   TiO2
_chemical_formula_sum   'Ti26 O52'
_cell_volume   1314.27947976
_cell_formula_units_Z   26
loop_
 _symmetry_equiv_pos_site_id
 _symmetry_equiv_pos_as_xyz
  1  'x, y, z'
loop_
 _atom_site_type_symbol
 _atom_site_label
 _atom_site_symmetry_multiplicity
 _atom_site_fract_x
 _atom_site_fract_y
 _atom_site_fract_z
 _atom_site_occupancy
  Ti  Ti0  1  0.61413151  0.58180480  0.08248186  1
  Ti  Ti1  1  0.19000092  0.29448467  0.10383565  1
  Ti  Ti2  1  0.05640106  0.90164574  0.10455052  1
  Ti  Ti3  1  0.55953211  0.51499329  0.16056399  1
  Ti  Ti4  1  0.53687102  0.04711408  0.16581122  1
  Ti  Ti5  1  0.08173009  0.78268266  0.19646393  1
  Ti  Ti6  1  0.06681102  0.32006319  0.20416113  1
  Ti  Ti7  1  0.47711540  0.95805131  0.24931175  1
  Ti  Ti8  1  0.46417972  0.49656514  0.25825522  1
  Ti  Ti9  1  0.99425407  0.23129596  0.28723105  1
  Ti  Ti10  1  0.98393631  0.77412411  0.29549167  1
  Ti  Ti11  1  0.38165031  0.40939831  0.34078668  1
  Ti  Ti12  1  0.37227653  0.95067392  0.34911091  1
  Ti  Ti13  1  0.90045147  0.68568908  0.37816109  1
  Ti  Ti14  1  0.89107769  0.22696469  0.38648532  1
  Ti  Ti15  1  0.28879069  0.86223989  0.43178133  1
  Ti  Ti16  1  0.27847393  0.40506804  0.44004095  1
  Ti  Ti17  1  0.80854728  0.13979886  0.46901778  1
  Ti  Ti18  1  0.79561260  0.67831269  0.47796025  1
  Ti  Ti19  1  0.20591598  0.31629981  0.52311187  1
  Ti  Ti20  1  0.19099791  0.85368034  0.53080807  1
  Ti  Ti21  1  0.73585598  0.58924892  0.56146178  1
  Ti  Ti22  1  0.71319589  0.12136971  0.56670801  1
  Ti  Ti23  1  0.21632594  0.73471826  0.62272248  1
  Ti  Ti24  1  0.08272608  0.34187933  0.62343735  1
  Ti  Ti25  1  0.65859549  0.05455920  0.64479114  1
  O  O26  1  0.39683761  0.39744887  0.06759453  1
  O  O27  1  0.84609044  0.77330198  0.07406091  1
  O  O28  1  -0.03817546  0.14622242  0.08206721  1
  O  O29  1  0.33704435  0.66049959  0.11274102  1
  O  O30  1  0.38335793  0.04426617  0.11746492  1
  O  O31  1  0.81659783  0.44850108  0.11866814  1
  O  O32  1  0.89211413  0.91627933  0.14829760  1
  O  O33  1  0.29255554  0.31922233  0.15400689  1
  O  O34  1  0.40959071  0.78198357  0.16833356  1
  O  O35  1  0.74978997  0.25543786  0.17870206  1
  O  O36  1  0.88713004  0.57540998  0.18298992  1
  O  O37  1  0.23244585  0.04722590  0.20257009  1
  O  O38  1  0.34638334  0.50834007  0.20754149  1
  O  O39  1  0.72657310  0.91995192  0.21067486  1
  O  O40  1  0.82466886  0.37102548  0.24317055  1
  O  O41  1  0.19954840  0.75932428  0.24687701  1
  O  O42  1  0.30601570  0.23545079  0.25136518  1
  O  O43  1  0.66391472  0.70470984  0.27057304  1
  O  O44  1  0.79607728  0.02574307  0.27433414  1
  O  O45  1  0.14924163  0.49285385  0.29437323  1
  O  O46  1  0.26132112  0.97046115  0.29793131  1
  O  O47  1  0.63092074  0.35799872  0.30206131  1
  O  O48  1  0.73481267  0.82563333  0.33420469  1
  O  O49  1  0.10477954  0.21104342  0.33843263  1
  O  O50  1  0.21595128  0.69067497  0.34187551  1
  O  O51  1  0.56912713  0.15733092  0.36229785  1
  O  O52  1  0.70360087  0.47903308  0.36497415  1
  O  O53  1  0.05677672  0.94568903  0.38539649  1
  O  O54  1  0.16794746  0.42532058  0.38884037  1
  O  O55  1  0.53791433  0.81073067  0.39306831  1
  O  O56  1  0.64180626  0.27836528  0.42521169  1
  O  O57  1  0.01140588  0.66590285  0.42934169  1
  O  O58  1  0.12348637  0.14350915  0.43289877  1
  O  O59  1  0.47665072  0.61061993  0.45293786  1
  O  O60  1  0.60881328  0.93165316  0.45669896  1
  O  O61  1  0.96671230  0.40091221  0.47590682  1
  O  O62  1  0.07317860  0.87703872  0.48039599  1
  O  O63  1  0.44805814  0.26533752  0.48410245  1
  O  O64  1  0.54615390  0.71641208  0.51659814  1
  O  O65  1  0.92634366  0.12802393  0.51973151  1
  O  O66  1  0.04028115  0.58913810  0.52470291  1
  O  O67  1  0.38559696  0.06095402  0.54428308  1
  O  O68  1  0.52293703  0.38092614  0.54857094  1
  O  O69  1  0.86313629  0.85438043  0.55893944  1
  O  O70  1  0.98017146  0.31714167  0.57326611  1
  O  O71  1  0.38061287  0.72008467  0.57897540  1
  O  O72  1  0.45612917  0.18786292  0.60860486  1
  O  O73  1  0.88936907  0.59209783  0.60980808  1
  O  O74  1  0.93568265  -0.02413659  0.61453198  1
  O  O75  1  0.31090246  0.49014058  0.64520579  1
  O  O76  1  0.42663656  0.86306102  0.65321209  1
  O  O77  1  0.87588939  0.23891413  0.65967847  1
