# Supplementary material for: Band Alignment of Oxides by Learnable Structural-Descriptor-Aided Neural Network and Transfer Learning
Source: J Am Chem Soc. 2024 Mar 28;146(14):9697–708. doi: 10.1021/jacs.3c13574 (PMC11009958; doi:10.1021/jacs.3c13574)
Supplement: Supplementary file 3 — ja3c13574_si_003.zip [file ja3c13574_si_003.zip › Data_S2/after_optimization/binary/1154.cif]

# generated using pymatgen
data_TiO2
_symmetry_space_group_name_H-M   'P 1'
_cell_length_a   4.87189800
_cell_length_b   7.05840907
_cell_length_c   38.66016031
_cell_angle_alpha   85.09895240
_cell_angle_beta   89.28887085
_cell_angle_gamma   82.85102953
_symmetry_Int_Tables_number   1
_chemical_formula_structural   TiO2
_chemical_formula_sum   'Ti26 O52'
_cell_volume   1314.27947976
_cell_formula_units_Z   26
loop_
 _symmetry_equiv_pos_site_id
 _symmetry_equiv_pos_as_xyz
  1  'x, y, z'
loop_
 _atom_site_type_symbol
 _atom_site_label
 _atom_site_symmetry_multiplicity
 _atom_site_fract_x
 _atom_site_fract_y
 _atom_site_fract_z
 _atom_site_occupancy
  Ti  Ti0  1  0.34371724  0.38259610  0.03145049  1
  Ti  Ti1  1  0.64862617  0.04331378  0.07085214  1
  Ti  Ti2  1  0.65539879  0.60092298  0.07435484  1
  Ti  Ti3  1  0.16330071  0.32766599  0.10655335  1
  Ti  Ti4  1  0.18024923  0.86199136  0.11263638  1
  Ti  Ti5  1  0.56300535  0.50212999  0.15886987  1
  Ti  Ti6  1  0.56046561  0.03994830  0.16787884  1
  Ti  Ti7  1  0.08355013  0.77652551  0.19574695  1
  Ti  Ti8  1  0.07594082  0.31870185  0.20466572  1
  Ti  Ti9  1  0.47130679  0.95371766  0.25001306  1
  Ti  Ti10  1  0.46333672  0.49567483  0.25833049  1
  Ti  Ti11  1  0.99085132  0.23090509  0.28713656  1
  Ti  Ti12  1  0.98360399  0.77282377  0.29543153  1
  Ti  Ti13  1  0.38003301  0.40899423  0.34093147  1
  Ti  Ti14  1  0.37278568  0.95091291  0.34922644  1
  Ti  Ti15  1  0.90030028  0.68614317  0.37803251  1
  Ti  Ti16  1  0.89233021  0.22810034  0.38634994  1
  Ti  Ti17  1  0.28769518  0.86311615  0.43169828  1
  Ti  Ti18  1  0.28008687  0.40529249  0.44061605  1
  Ti  Ti19  1  0.80317039  0.14186970  0.46848516  1
  Ti  Ti20  1  0.80063165  0.67968801  0.47749313  1
  Ti  Ti21  1  0.18338677  0.31982664  0.52372762  1
  Ti  Ti22  1  0.20033629  0.85415201  0.52980965  1
  Ti  Ti23  1  0.70823721  0.58089502  0.56200916  1
  Ti  Ti24  1  0.71501083  0.13850422  0.56551086  1
  Ti  Ti25  1  0.01991876  0.79922290  0.60491351  1
  O  O26  1  0.53531085  0.58339605  0.02559805  1
  O  O27  1  0.54802829  0.14511389  0.02443600  1
  O  O28  1  0.01651573  0.45040478  0.05790764  1
  O  O29  1  0.40237462  0.84857058  0.06872652  1
  O  O30  1  0.50645461  0.32785628  0.07617363  1
  O  O31  1  0.88735326  0.79914923  0.08127398  1
  O  O32  1  -0.01074634  0.11662385  0.09090272  1
  O  O33  1  0.33423788  0.58258114  0.11287945  1
  O  O34  1  0.44463216  0.06200474  0.11737739  1
  O  O35  1  0.82153199  0.46922762  0.11976988  1
  O  O36  1  0.91578205  0.91157281  0.15135744  1
  O  O37  1  0.28700323  0.30300754  0.15699172  1
  O  O38  1  0.40100360  0.78106668  0.16019451  1
  O  O39  1  0.75664791  0.24893825  0.17946371  1
  O  O40  1  0.88583853  0.56954722  0.18355976  1
  O  O41  1  0.24069950  0.03582569  0.20367987  1
  O  O42  1  0.35264912  0.51661771  0.20687060  1
  O  O43  1  0.72370457  0.90118585  0.21131168  1
  O  O44  1  0.82531159  0.37124704  0.24334395  1
  O  O45  1  0.19569252  0.75477671  0.24754424  1
  O  O46  1  0.30694950  0.23622613  0.25077767  1
  O  O47  1  0.65898251  0.70219488  0.27185768  1
  O  O48  1  0.79615433  0.02390172  0.27363636  1
  O  O49  1  0.14730674  0.49042769  0.29469483  1
  O  O50  1  0.26016869  0.97198466  0.29778873  1
  O  O51  1  0.62788789  0.35322790  0.30208299  1
  O  O52  1  0.73574811  0.82859110  0.33428101  1
  O  O53  1  0.10346731  0.20983434  0.33857527  1
  O  O54  1  0.21633026  0.69139031  0.34166817  1
  O  O55  1  0.56748267  0.15791628  0.36272664  1
  O  O56  1  0.70465449  0.47962312  0.36450532  1
  O  O57  1  0.05668750  0.94559187  0.38558533  1
  O  O58  1  0.16794348  0.42704129  0.38881976  1
  O  O59  1  0.53832441  0.81057096  0.39302005  1
  O  O60  1  0.63993143  0.28063215  0.42505232  1
  O  O61  1  0.01098688  0.66520029  0.42949340  1
  O  O62  1  0.12293750  0.14599231  0.43268313  1
  O  O63  1  0.47779847  0.61227078  0.45280324  1
  O  O64  1  0.60698909  0.93287975  0.45689929  1
  O  O65  1  0.96263340  0.40075132  0.47616849  1
  O  O66  1  0.07663277  0.87881046  0.47937228  1
  O  O67  1  0.44785395  0.27024519  0.48500656  1
  O  O68  1  0.54210401  0.71259138  0.51659412  1
  O  O69  1  0.91900384  0.11981426  0.51898661  1
  O  O70  1  0.02939812  0.59923686  0.52348455  1
  O  O71  1  0.37438234  0.06519415  0.54546128  1
  O  O72  1  0.47628274  0.38266877  0.55509002  1
  O  O73  1  0.85718139  0.85396172  0.56019037  1
  O  O74  1  0.96126238  0.33324742  0.56763648  1
  O  O75  1  0.34712127  0.73141322  0.57845536  1
  O  O76  1  0.81560771  0.03670411  0.61192800  1
  O  O77  1  0.82832515  0.59842195  0.61076595  1
