# Supplementary material for: Band Alignment of Oxides by Learnable Structural-Descriptor-Aided Neural Network and Transfer Learning
Source: J Am Chem Soc. 2024 Mar 28;146(14):9697–708. doi: 10.1021/jacs.3c13574 (PMC11009958; doi:10.1021/jacs.3c13574)
Supplement: Supplementary file 3 — ja3c13574_si_003.zip [file ja3c13574_si_003.zip › Data_S2/after_optimization/binary/1155.cif]

# generated using pymatgen
data_TiO2
_symmetry_space_group_name_H-M   'P 1'
_cell_length_a   4.87189800
_cell_length_b   7.05840907
_cell_length_c   38.66016031
_cell_angle_alpha   85.09895240
_cell_angle_beta   89.28887085
_cell_angle_gamma   82.85102953
_symmetry_Int_Tables_number   1
_chemical_formula_structural   TiO2
_chemical_formula_sum   'Ti24 O48'
_cell_volume   1314.27947976
_cell_formula_units_Z   24
loop_
 _symmetry_equiv_pos_site_id
 _symmetry_equiv_pos_as_xyz
  1  'x, y, z'
loop_
 _atom_site_type_symbol
 _atom_site_label
 _atom_site_symmetry_multiplicity
 _atom_site_fract_x
 _atom_site_fract_y
 _atom_site_fract_z
 _atom_site_occupancy
  Ti  Ti0  1  0.63434257  0.04517768  0.07598307  1
  Ti  Ti1  1  0.64823208  0.58003858  0.07815950  1
  Ti  Ti2  1  0.16102950  0.33827878  0.09966827  1
  Ti  Ti3  1  0.17214219  0.85923268  0.11262233  1
  Ti  Ti4  1  0.55454175  0.49739196  0.15979711  1
  Ti  Ti5  1  0.55626808  0.04169123  0.16878641  1
  Ti  Ti6  1  0.08105782  0.77709368  0.19570025  1
  Ti  Ti7  1  0.07715861  0.31888872  0.20416167  1
  Ti  Ti8  1  0.46961663  0.95369049  0.25041514  1
  Ti  Ti9  1  0.46436134  0.49529676  0.25849017  1
  Ti  Ti10  1  0.99076001  0.23201317  0.28693903  1
  Ti  Ti11  1  0.98376092  0.77295587  0.29536382  1
  Ti  Ti12  1  0.37987608  0.40886213  0.34099918  1
  Ti  Ti13  1  0.37287699  0.94980483  0.34942397  1
  Ti  Ti14  1  0.89927566  0.68652124  0.37787283  1
  Ti  Ti15  1  0.89402037  0.22812751  0.38594786  1
  Ti  Ti16  1  0.28647739  0.86292928  0.43220233  1
  Ti  Ti17  1  0.28257918  0.40472432  0.44066275  1
  Ti  Ti18  1  0.80736792  0.14012677  0.46757759  1
  Ti  Ti19  1  0.80909525  0.68442604  0.47656589  1
  Ti  Ti20  1  0.19149381  0.32258532  0.52374167  1
  Ti  Ti21  1  0.20260750  0.84353922  0.53669473  1
  Ti  Ti22  1  0.71540392  0.60177942  0.55820450  1
  Ti  Ti23  1  0.72929443  0.13664032  0.56037993  1
  O  O24  1  -0.02264321  0.47441935  0.05975906  1
  O  O25  1  0.40747936  0.84752032  0.06550524  1
  O  O26  1  0.49225481  0.31970354  0.06773063  1
  O  O27  1  0.85657459  0.79485536  0.08932993  1
  O  O28  1  0.99279225  0.11207992  0.08775685  1
  O  O29  1  0.32164988  0.57910573  0.11284416  1
  O  O30  1  0.43894254  0.06424264  0.11774424  1
  O  O31  1  0.80761014  0.44446841  0.12059102  1
  O  O32  1  0.91866771  0.92260740  0.15186148  1
  O  O33  1  0.28613709  0.29963512  0.15692178  1
  O  O34  1  0.39906640  0.78033497  0.15953248  1
  O  O35  1  0.74894512  0.24849996  0.18168589  1
  O  O36  1  0.88669888  0.56999772  0.18240051  1
  O  O37  1  0.23834595  0.03457086  0.20421189  1
  O  O38  1  0.35115257  0.51872681  0.20696882  1
  O  O39  1  0.71984223  0.89716925  0.21140429  1
  O  O40  1  0.82773879  0.37570528  0.24342904  1
  O  O41  1  0.19436899  0.75410038  0.24764891  1
  O  O42  1  0.30794280  0.23699250  0.25059715  1
  O  O43  1  0.65702537  0.70266531  0.27236836  1
  O  O44  1  0.79703712  0.02441899  0.27329468  1
  O  O45  1  0.14745686  0.49016228  0.29487411  1
  O  O46  1  0.26005279  0.97272102  0.29777946  1
  O  O47  1  0.62749639  0.35163212  0.30208094  1
  O  O48  1  0.73613961  0.83018688  0.33428306  1
  O  O49  1  0.10358321  0.20909798  0.33858454  1
  O  O50  1  0.21618014  0.69165572  0.34148889  1
  O  O51  1  0.56659988  0.15739901  0.36306832  1
  O  O52  1  0.70661163  0.47915269  0.36399464  1
  O  O53  1  0.05569420  0.94482550  0.38576585  1
  O  O54  1  0.16926701  0.42771762  0.38871509  1
  O  O55  1  0.53589721  0.80611272  0.39293496  1
  O  O56  1  0.64379377  0.28464875  0.42495971  1
  O  O57  1  0.01248343  0.66309119  0.42939518  1
  O  O58  1  0.12529105  0.14724714  0.43215111  1
  O  O59  1  0.47693812  0.61182028  0.45396249  1
  O  O60  1  0.61469188  0.93331804  0.45467711  1
  O  O61  1  0.96457060  0.40148303  0.47683052  1
  O  O62  1  0.07749891  0.88218288  0.47944222  1
  O  O63  1  0.44496829  0.25921060  0.48450252  1
  O  O64  1  0.55602586  0.73735059  0.51577298  1
  O  O65  1  0.92469346  0.11757636  0.51861976  1
  O  O66  1  0.04198612  0.60271227  0.52351984  1
  O  O67  1  0.37084375  0.06973808  0.54860715  1
  O  O68  1  0.50706141  0.38696264  0.54703407  1
  O  O69  1  0.87138119  0.86211446  0.56863337  1
  O  O70  1  0.95615764  0.33429768  0.57085776  1
  O  O71  1  0.38628021  0.70739865  0.57660394  1
