# Supplementary material for: Band Alignment of Oxides by Learnable Structural-Descriptor-Aided Neural Network and Transfer Learning
Source: J Am Chem Soc. 2024 Mar 28;146(14):9697–708. doi: 10.1021/jacs.3c13574 (PMC11009958; doi:10.1021/jacs.3c13574)
Supplement: Supplementary file 3 — ja3c13574_si_003.zip [file ja3c13574_si_003.zip › Data_S2/after_optimization/binary/1156.cif]

# generated using pymatgen
data_TiO2
_symmetry_space_group_name_H-M   'P 1'
_cell_length_a   4.87189800
_cell_length_b   7.05840907
_cell_length_c   38.66016031
_cell_angle_alpha   85.09895240
_cell_angle_beta   89.28887085
_cell_angle_gamma   82.85102953
_symmetry_Int_Tables_number   1
_chemical_formula_structural   TiO2
_chemical_formula_sum   'Ti24 O48'
_cell_volume   1314.27947976
_cell_formula_units_Z   24
loop_
 _symmetry_equiv_pos_site_id
 _symmetry_equiv_pos_as_xyz
  1  'x, y, z'
loop_
 _atom_site_type_symbol
 _atom_site_label
 _atom_site_symmetry_multiplicity
 _atom_site_fract_x
 _atom_site_fract_y
 _atom_site_fract_z
 _atom_site_occupancy
  Ti  Ti0  1  0.22285203  0.88680504  0.01853054  1
  Ti  Ti1  1  0.26411832  0.43201425  0.02205966  1
  Ti  Ti2  1  0.66392985  0.04216475  0.06920061  1
  Ti  Ti3  1  0.64807267  0.58573762  0.07547935  1
  Ti  Ti4  1  0.17977989  0.31937957  0.10469369  1
  Ti  Ti5  1  0.16729654  0.86101476  0.11444548  1
  Ti  Ti6  1  0.56905064  0.49627987  0.15834884  1
  Ti  Ti7  1  0.55609112  0.04016176  0.16769088  1
  Ti  Ti8  1  0.08489275  0.77426452  0.19634754  1
  Ti  Ti9  1  0.07721202  0.31797256  0.20450686  1
  Ti  Ti10  1  0.47235596  0.95356963  0.25001027  1
  Ti  Ti11  1  0.46385735  0.49515758  0.25829210  1
  Ti  Ti12  1  0.99068865  0.23211542  0.28716190  1
  Ti  Ti13  1  0.98219004  0.77370337  0.29544373  1
  Ti  Ti14  1  0.37733398  0.40929944  0.34094714  1
  Ti  Ti15  1  0.36965325  0.95300748  0.34910646  1
  Ti  Ti16  1  0.89845488  0.68711024  0.37776312  1
  Ti  Ti17  1  0.88549536  0.23099213  0.38710516  1
  Ti  Ti18  1  0.28724846  0.86625824  0.43100952  1
  Ti  Ti19  1  0.27476611  0.40789343  0.44076031  1
  Ti  Ti20  1  0.80647233  0.14153538  0.46997565  1
  Ti  Ti21  1  0.79061615  0.68510825  0.47625339  1
  Ti  Ti22  1  0.19042668  0.29525875  0.52339534  1
  Ti  Ti23  1  0.23169397  0.84046696  0.52692346  1
  O  O24  1  0.11278321  0.65875514  -0.00324119  1
  O  O25  1  0.30380758  0.15206306  0.01067796  1
  O  O26  1  0.52833196  0.61666057  0.02814277  1
  O  O27  1  0.85814633  0.97342150  0.02905473  1
  O  O28  1  0.00866860  0.45848439  0.05966167  1
  O  O29  1  0.36530585  0.86543767  0.06626149  1
  O  O30  1  0.49261490  0.31558636  0.06715757  1
  O  O31  1  0.83829352  0.78808294  0.09169648  1
  O  O32  1  0.98181549  0.11200689  0.09211630  1
  O  O33  1  0.33346036  0.57900218  0.11144099  1
  O  O34  1  0.44358018  0.06219649  0.11695530  1
  O  O35  1  0.81435434  0.43500974  0.11960751  1
  O  O36  1  0.92081190  0.92000202  0.15294619  1
  O  O37  1  0.28854854  0.30123009  0.15655095  1
  O  O38  1  0.40035580  0.77756887  0.15958068  1
  O  O39  1  0.75043425  0.24651149  0.18149359  1
  O  O40  1  0.89166047  0.56809327  0.18187002  1
  O  O41  1  0.24077355  0.03480307  0.20376464  1
  O  O42  1  0.35349003  0.51668096  0.20689002  1
  O  O43  1  0.71964332  0.89370333  0.21125399  1
  O  O44  1  0.82857535  0.37639128  0.24336705  1
  O  O45  1  0.19522265  0.75432092  0.24768630  1
  O  O46  1  0.30761055  0.23627106  0.25066162  1
  O  O47  1  0.65677014  0.70239460  0.27247607  1
  O  O48  1  0.79777586  0.02487740  0.27297793  1
  O  O49  1  0.14693545  0.49100094  0.29479238  1
  O  O50  1  0.25932235  0.97295208  0.29776870  1
  O  O51  1  0.62596965  0.35088172  0.30208795  1
  O  O52  1  0.73490168  0.83356967  0.33420101  1
  O  O53  1  0.10105497  0.21059204  0.33856498  1
  O  O54  1  0.21377245  0.69246993  0.34168936  1
  O  O55  1  0.56288553  0.15917973  0.36358398  1
  O  O56  1  0.70411175  0.48076151  0.36396041  1
  O  O57  1  0.05419020  0.94970413  0.38587332  1
  O  O58  1  0.16599646  0.42604291  0.38890405  1
  O  O59  1  0.53373310  0.80727098  0.39250881  1
  O  O60  1  0.64019066  0.29226326  0.42584749  1
  O  O61  1  0.01096482  0.66507651  0.42849970  1
  O  O62  1  0.12108564  0.14826982  0.43401301  1
  O  O63  1  0.47273051  0.61526511  0.45333770  1
  O  O64  1  0.61625248  0.93918906  0.45375752  1
  O  O65  1  0.96193110  0.41168564  0.47829643  1
  O  O66  1  0.08924015  0.86183433  0.47919251  1
  O  O67  1  0.44587740  0.26878761  0.48579233  1
  O  O68  1  0.59639867  0.75385150  0.51640027  1
  O  O69  1  0.92621304  0.11061243  0.51731223  1
  O  O70  1  0.15073742  0.57520994  0.53477704  1
  O  O71  1  0.34176179  0.06851786  0.54869619  1
