# Supplementary material for: Band Alignment of Oxides by Learnable Structural-Descriptor-Aided Neural Network and Transfer Learning
Source: J Am Chem Soc. 2024 Mar 28;146(14):9697–708. doi: 10.1021/jacs.3c13574 (PMC11009958; doi:10.1021/jacs.3c13574)
Supplement: Supplementary file 3 — ja3c13574_si_003.zip [file ja3c13574_si_003.zip › Data_S2/after_optimization/binary/1157.cif]

# generated using pymatgen
data_TiO2
_symmetry_space_group_name_H-M   'P 1'
_cell_length_a   4.87189800
_cell_length_b   11.08828776
_cell_length_c   37.81539828
_cell_angle_alpha   93.77082669
_cell_angle_beta   91.93522520
_cell_angle_gamma   85.45625771
_symmetry_Int_Tables_number   1
_chemical_formula_structural   TiO2
_chemical_formula_sum   'Ti38 O76'
_cell_volume   2031.15920693
_cell_formula_units_Z   38
loop_
 _symmetry_equiv_pos_site_id
 _symmetry_equiv_pos_as_xyz
  1  'x, y, z'
loop_
 _atom_site_type_symbol
 _atom_site_label
 _atom_site_symmetry_multiplicity
 _atom_site_fract_x
 _atom_site_fract_y
 _atom_site_fract_z
 _atom_site_occupancy
  Ti  Ti0  1  0.26802813  0.69069856  0.06420756  1
  Ti  Ti1  1  0.62506223  0.15972272  0.06722192  1
  Ti  Ti2  1  0.20099958  0.36692266  0.08086770  1
  Ti  Ti3  1  0.61664699  0.88586982  0.09182051  1
  Ti  Ti4  1  0.15773433  0.09761095  0.11201639  1
  Ti  Ti5  1  0.62504629  0.53980417  0.11770517  1
  Ti  Ti6  1  0.13108510  0.77172663  0.13946319  1
  Ti  Ti7  1  0.57606714  0.29241819  0.15672564  1
  Ti  Ti8  1  0.11387429  0.51476255  0.17407596  1
  Ti  Ti9  1  0.54420856  0.95916880  0.17756135  1
  Ti  Ti10  1  0.08518342  0.17812618  0.19698992  1
  Ti  Ti11  1  0.50894961  0.70218601  0.21347986  1
  Ti  Ti12  1  0.04498398  0.92438201  0.23223814  1
  Ti  Ti13  1  0.48337123  0.36976408  0.23833334  1
  Ti  Ti14  1  0.02181692  0.59196815  0.25662716  1
  Ti  Ti15  1  0.44772766  0.11321860  0.27253960  1
  Ti  Ti16  1  0.98727659  0.33555103  0.29155289  1
  Ti  Ti17  1  0.42500880  0.78176160  0.29657673  1
  Ti  Ti18  1  0.96222237  0.00359324  0.31537196  1
  Ti  Ti19  1  0.39071863  0.52581876  0.33168704  1
  Ti  Ti20  1  0.92793220  0.74765040  0.35048227  1
  Ti  Ti21  1  0.36566441  0.19386097  0.35550611  1
  Ti  Ti22  1  0.90521334  0.41619340  0.37451940  1
  Ti  Ti23  1  0.33112408  0.93744385  0.39043184  1
  Ti  Ti24  1  0.86957077  0.15964692  0.40872466  1
  Ti  Ti25  1  0.30795702  0.60502899  0.41482086  1
  Ti  Ti26  1  0.84399139  0.82722499  0.43357914  1
  Ti  Ti27  1  0.26775758  0.35128582  0.45006908  1
  Ti  Ti28  1  0.80873244  0.57024320  0.46949765  1
  Ti  Ti29  1  0.23906671  0.01464945  0.47298304  1
  Ti  Ti30  1  0.77687386  0.23699381  0.49033336  1
  Ti  Ti31  1  0.22185590  0.75768537  0.50759581  1
  Ti  Ti32  1  0.72789571  0.98960783  0.52935283  1
  Ti  Ti33  1  0.19520667  0.43180105  0.53504261  1
  Ti  Ti34  1  0.73629401  0.64354218  0.55523849  1
  Ti  Ti35  1  0.15194142  0.16248934  0.56619130  1
  Ti  Ti36  1  0.72787877  0.36968928  0.57983708  1
  Ti  Ti37  1  0.08491287  0.83871344  0.58285144  1
  O  O38  1  0.42164769  0.27961288  0.04390290  1
  O  O39  1  0.48384203  0.80031350  0.04765579  1
  O  O40  1  0.38009866  0.03063228  0.07058390  1
  O  O41  1  0.34771787  0.52382898  0.06888544  1
  O  O42  1  0.97512550  0.22283620  0.07830266  1
  O  O43  1  0.85432073  0.45896229  0.08448303  1
  O  O44  1  0.96594052  0.77229586  0.08589089  1
  O  O45  1  0.85465146  0.01666679  0.08909294  1
  O  O46  1  0.46369729  0.71496000  0.10790818  1
  O  O47  1  0.43967840  0.22951095  0.10806668  1
  O  O48  1  0.32325832  0.43111753  0.12962712  1
  O  O49  1  0.30844890  0.93207864  0.12789602  1
  O  O50  1  0.93214985  0.62878483  0.13916258  1
  O  O51  1  0.78802665  0.87450774  0.14280961  1
  O  O52  1  0.91520731  0.18872006  0.14743173  1
  O  O53  1  0.78874483  0.43171997  0.15449672  1
  O  O54  1  0.39299095  0.12363122  0.16269340  1
  O  O55  1  0.39220767  0.63449889  0.16540903  1
  O  O56  1  0.25239045  0.84132344  0.18750217  1
  O  O57  1  0.25675205  0.34482198  0.18950055  1
  O  O58  1  0.87012137  0.03801818  0.19736077  1
  O  O59  1  0.73244979  0.27728106  0.20495012  1
  O  O60  1  0.86335393  0.60409163  0.20718605  1
  O  O61  1  0.71939119  0.84376531  0.21250023  1
  O  O62  1  0.33758479  0.53677162  0.22253793  1
  O  O63  1  0.33492141  0.04388468  0.22280263  1
  O  O64  1  0.19634096  0.24852149  0.24721291  1
  O  O65  1  0.19481353  0.75696217  0.24780607  1
  O  O66  1  0.81337773  0.44893896  0.25640198  1
  O  O67  1  0.66858282  0.68920861  0.26331318  1
  O  O68  1  0.80185789  0.01621796  0.26570857  1
  O  O69  1  0.65769274  0.25624784  0.27341827  1
  O  O70  1  0.27566574  0.94899528  0.28082258  1
  O  O71  1  0.27616626  0.45587335  0.28209394  1
  O  O72  1  0.13688346  0.66131953  0.30613939  1
  O  O73  1  0.13474070  0.16832787  0.30718382  1
  O  O74  1  0.75412152  0.86077174  0.31504903  1
  O  O75  1  0.60743957  0.09941635  0.32215234  1
  O  O76  1  0.74550143  0.42999465  0.32490666  1
  O  O77  1  0.59881948  0.66864026  0.33200997  1
  O  O78  1  0.21820130  0.36108313  0.33987418  1
  O  O79  1  0.21605754  0.86809247  0.34091961  1
  O  O80  1  0.07677474  0.07353865  0.36496506  1
  O  O81  1  0.07727526  0.58041672  0.36623642  1
  O  O82  1  0.69524826  0.27316416  0.37364073  1
  O  O83  1  0.55108311  0.51319404  0.38135043  1
  O  O84  1  0.68435818  0.84020339  0.38374582  1
  O  O85  1  0.53956427  0.08047204  0.39065602  1
  O  O86  1  0.15812747  0.77244983  0.39925293  1
  O  O87  1  0.15660004  0.28089051  0.39984609  1
  O  O88  1  0.01801959  0.48552732  0.42425637  1
  O  O89  1  0.01535721  0.99264038  0.42452007  1
  O  O90  1  0.63354981  0.68564569  0.43455877  1
  O  O91  1  0.48958707  0.92532037  0.43987295  1
  O  O92  1  0.62049121  0.25213094  0.44210888  1
  O  O93  1  0.48281963  0.49139382  0.44969823  1
  O  O94  1  0.09618895  0.18459002  0.45755845  1
  O  O95  1  0.10055055  0.68808756  0.45955683  1
  O  O96  1  0.96073333  0.89491311  0.48164997  1
  O  O97  1  0.95995005  0.40578078  0.48436560  1
  O  O98  1  0.56419617  0.09769203  0.49256228  1
  O  O99  1  0.43773369  0.34069194  0.49962727  1
  O  O100  1  0.56491535  0.65490326  0.50424839  1
  O  O101  1  0.42079215  0.90062717  0.50789542  1
  O  O102  1  0.04449210  0.59733236  0.51916298  1
  O  O103  1  0.02968268  0.09829447  0.51743188  1
  O  O104  1  0.91326260  0.29990105  0.53899232  1
  O  O105  1  0.88924471  0.81445100  0.53914982  1
  O  O106  1  0.49828954  0.51274521  0.55796606  1
  O  O107  1  0.38700048  0.75711614  0.56116811  1
  O  O108  1  0.49862027  0.07044971  0.56257597  1
  O  O109  1  0.37781550  0.30657580  0.56875634  1
  O  O110  1  0.00522313  0.00558302  0.57817356  1
  O  O111  1  0.97284234  0.49877972  0.57647510  1
  O  O112  1  0.86909897  0.72909750  0.59940321  1
  O  O113  1  0.93129331  0.24979912  0.60315610  1
