# Supplementary material for: Band Alignment of Oxides by Learnable Structural-Descriptor-Aided Neural Network and Transfer Learning
Source: J Am Chem Soc. 2024 Mar 28;146(14):9697–708. doi: 10.1021/jacs.3c13574 (PMC11009958; doi:10.1021/jacs.3c13574)
Supplement: Supplementary file 3 — ja3c13574_si_003.zip [file ja3c13574_si_003.zip › Data_S2/after_optimization/binary/1158.cif]

# generated using pymatgen
data_TiO2
_symmetry_space_group_name_H-M   'P 1'
_cell_length_a   4.87189800
_cell_length_b   11.08828776
_cell_length_c   37.81539828
_cell_angle_alpha   93.77082669
_cell_angle_beta   91.93522520
_cell_angle_gamma   85.45625771
_symmetry_Int_Tables_number   1
_chemical_formula_structural   TiO2
_chemical_formula_sum   'Ti38 O76'
_cell_volume   2031.15920693
_cell_formula_units_Z   38
loop_
 _symmetry_equiv_pos_site_id
 _symmetry_equiv_pos_as_xyz
  1  'x, y, z'
loop_
 _atom_site_type_symbol
 _atom_site_label
 _atom_site_symmetry_multiplicity
 _atom_site_fract_x
 _atom_site_fract_y
 _atom_site_fract_z
 _atom_site_occupancy
  Ti  Ti0  1  0.07562692  0.97024267  0.04009446  1
  Ti  Ti1  1  0.64823212  0.48123945  0.03687684  1
  Ti  Ti2  1  0.06500298  0.70543211  0.04322560  1
  Ti  Ti3  1  0.66735483  0.17014750  0.06107507  1
  Ti  Ti4  1  0.14914132  0.38932291  0.07047590  1
  Ti  Ti5  1  0.58220943  0.87820301  0.09176598  1
  Ti  Ti6  1  0.17933664  0.11556128  0.11379000  1
  Ti  Ti7  1  0.58755528  0.56429121  0.12350115  1
  Ti  Ti8  1  0.12032432  0.77884745  0.13809908  1
  Ti  Ti9  1  0.57487706  0.29495703  0.15423145  1
  Ti  Ti10  1  0.10390266  0.51503788  0.17335997  1
  Ti  Ti11  1  0.54287870  0.96246719  0.17748947  1
  Ti  Ti12  1  0.08111746  0.18106362  0.19750007  1
  Ti  Ti13  1  0.50959678  0.70491834  0.21410050  1
  Ti  Ti14  1  0.04449126  0.92593553  0.23225899  1
  Ti  Ti15  1  0.48546880  0.37141341  0.23742249  1
  Ti  Ti16  1  0.02189432  0.59159805  0.25673404  1
  Ti  Ti17  1  0.44912107  0.11459810  0.27250806  1
  Ti  Ti18  1  0.98780365  0.33509880  0.29156660  1
  Ti  Ti19  1  0.42396135  0.78254820  0.29666840  1
  Ti  Ti20  1  0.96264293  0.00304890  0.31572794  1
  Ti  Ti21  1  0.38987068  0.52604895  0.33150096  1
  Ti  Ti22  1  0.92629620  0.74623359  0.35081251  1
  Ti  Ti23  1  0.36727274  0.19171147  0.35597701  1
  Ti  Ti24  1  0.90216822  0.41272866  0.37413450  1
  Ti  Ti25  1  0.33064654  0.93658438  0.39073593  1
  Ti  Ti26  1  0.86888630  0.15517981  0.41074553  1
  Ti  Ti27  1  0.30786234  0.60260912  0.41487503  1
  Ti  Ti28  1  0.83688694  0.82268997  0.43400455  1
  Ti  Ti29  1  0.29144068  0.33879955  0.45013592  1
  Ti  Ti30  1  0.82420972  0.55335579  0.46473385  1
  Ti  Ti31  1  0.23242736  0.00208572  0.47444600  1
  Ti  Ti32  1  0.82955557  0.23944399  0.49646902  1
  Ti  Ti33  1  0.26262268  0.72832409  0.51776010  1
  Ti  Ti34  1  0.74441017  0.94749950  0.52715993  1
  Ti  Ti35  1  0.34676202  0.41221489  0.54500940  1
  Ti  Ti36  1  0.76353288  0.63640755  0.55135816  1
  Ti  Ti37  1  0.33613808  0.14740433  0.54814054  1
  O  O38  1  -0.07043336  0.83882182  0.01631233  1
  O  O39  1  0.85724569  0.09958408  0.02166357  1
  O  O40  1  -0.03973070  0.37666245  0.02712078  1
  O  O41  1  0.78445188  0.61677473  0.02049568  1
  O  O42  1  0.47690550  0.31899430  0.04641730  1
  O  O43  1  0.36490330  0.82745068  0.05131667  1
  O  O44  1  0.37778988  0.05034498  0.06680503  1
  O  O45  1  0.28727569  0.55021537  0.05315719  1
  O  O46  1  -0.01548080  0.24167211  0.08364696  1
  O  O47  1  0.80211117  0.49587053  0.08362596  1
  O  O48  1  0.91670452  0.76793669  0.08641585  1
  O  O49  1  0.87372554  0.01313344  0.08355032  1
  O  O50  1  0.43249136  0.72213953  0.10890254  1
  O  O51  1  0.47477286  0.22137281  0.10840036  1
  O  O52  1  0.30060554  0.44793890  0.12369166  1
  O  O53  1  0.29571495  0.94302367  0.12657085  1
  O  O54  1  0.91318855  0.64126462  0.14279929  1
  O  O55  1  0.77963197  0.88663532  0.14158112  1
  O  O56  1  0.91845633  0.18811464  0.14820605  1
  O  O57  1  0.77819071  0.43619150  0.15275130  1
  O  O58  1  0.39335870  0.12830120  0.16392650  1
  O  O59  1  0.38275576  0.63473666  0.16676642  1
  O  O60  1  0.25225118  0.84510037  0.18647113  1
  O  O61  1  0.25718481  0.34848696  0.18698498  1
  O  O62  1  0.86499967  0.04198200  0.19852058  1
  O  O63  1  0.73303867  0.28366487  0.20389392  1
  O  O64  1  0.85589062  0.60063767  0.20775943  1
  O  O65  1  0.72166532  0.84429062  0.21141992  1
  O  O66  1  0.33206765  0.53733837  0.22292681  1
  O  O67  1  0.33198431  0.04504601  0.22336140  1
  O  O68  1  0.19724686  0.25247825  0.24656013  1
  O  O69  1  0.19449752  0.75857181  0.24737401  1
  O  O70  1  0.80848300  0.45132496  0.25752702  1
  O  O71  1  0.67074732  0.69394517  0.26313324  1
  O  O72  1  0.79921066  0.01342852  0.26610956  1
  O  O73  1  0.66200280  0.25504799  0.27190833  1
  O  O74  1  0.27510361  0.94941952  0.28144606  1
  O  O75  1  0.27431914  0.45502838  0.28248662  1
  O  O76  1  0.13744586  0.66261862  0.30574838  1
  O  O77  1  0.13666139  0.16822748  0.30678894  1
  O  O78  1  0.74976220  0.86259901  0.31632667  1
  O  O79  1  0.61255434  0.10421848  0.32212544  1
  O  O80  1  0.74101668  0.42370183  0.32510276  1
  O  O81  1  0.60328200  0.66632204  0.33070798  1
  O  O82  1  0.21726748  0.35907519  0.34086099  1
  O  O83  1  0.21451714  0.86516875  0.34167587  1
  O  O84  1  0.07977969  0.07260199  0.36487460  1
  O  O85  1  0.07969735  0.58030863  0.36530819  1
  O  O86  1  0.69009868  0.27335638  0.37681608  1
  O  O87  1  0.55587338  0.51700933  0.38047657  1
  O  O88  1  0.67872633  0.83398213  0.38434108  1
  O  O89  1  0.54676533  0.07566500  0.38971442  1
  O  O90  1  0.15458019  0.76916004  0.40125002  1
  O  O91  1  0.15951382  0.27254663  0.40176387  1
  O  O92  1  0.02900924  0.48291034  0.42146858  1
  O  O93  1  0.01840630  0.98934580  0.42430850  1
  O  O94  1  0.63357429  0.68145550  0.43548370  1
  O  O95  1  0.49330867  0.92953236  0.44002895  1
  O  O96  1  0.63213303  0.23101168  0.44665388  1
  O  O97  1  0.49857645  0.47638238  0.44543571  1
  O  O98  1  0.11604905  0.17462333  0.46166515  1
  O  O99  1  0.11115846  0.66970810  0.46454434  1
  O  O100  1  0.93699114  0.89627419  0.47983564  1
  O  O101  1  0.97927364  0.39550747  0.47933246  1
  O  O102  1  0.53803846  0.10451356  0.50468568  1
  O  O103  1  0.49505948  0.34971131  0.50182015  1
  O  O104  1  0.60965383  0.62177647  0.50460904  1
  O  O105  1  0.42724580  0.87597489  0.50458804  1
  O  O106  1  0.12448931  0.56743163  0.53507781  1
  O  O107  1  0.03397512  0.06730202  0.52142997  1
  O  O108  1  0.04686170  0.29019632  0.53691833  1
  O  O109  1  0.93485950  0.79865270  0.54181770  1
  O  O110  1  0.62731312  0.50087227  0.56773932  1
  O  O111  1  0.45149570  0.74098455  0.56111422  1
  O  O112  1  0.55451931  0.01806292  0.56657143  1
  O  O113  1  0.48219836  0.27882518  0.57192267  1
