# Supplementary material for: Band Alignment of Oxides by Learnable Structural-Descriptor-Aided Neural Network and Transfer Learning
Source: J Am Chem Soc. 2024 Mar 28;146(14):9697–708. doi: 10.1021/jacs.3c13574 (PMC11009958; doi:10.1021/jacs.3c13574)
Supplement: Supplementary file 3 — ja3c13574_si_003.zip [file ja3c13574_si_003.zip › Data_S2/after_optimization/binary/1159.cif]

# generated using pymatgen
data_TiO2
_symmetry_space_group_name_H-M   'P 1'
_cell_length_a   4.87189800
_cell_length_b   11.08828776
_cell_length_c   37.81539828
_cell_angle_alpha   93.77082669
_cell_angle_beta   91.93522520
_cell_angle_gamma   85.45625771
_symmetry_Int_Tables_number   1
_chemical_formula_structural   TiO2
_chemical_formula_sum   'Ti40 O80'
_cell_volume   2031.15920693
_cell_formula_units_Z   40
loop_
 _symmetry_equiv_pos_site_id
 _symmetry_equiv_pos_as_xyz
  1  'x, y, z'
loop_
 _atom_site_type_symbol
 _atom_site_label
 _atom_site_symmetry_multiplicity
 _atom_site_fract_x
 _atom_site_fract_y
 _atom_site_fract_z
 _atom_site_occupancy
  Ti  Ti0  1  0.75232752  0.47058352  0.04036942  1
  Ti  Ti1  1  0.19706621  0.68551426  0.05942828  1
  Ti  Ti2  1  0.65451603  0.15204951  0.06839279  1
  Ti  Ti3  1  0.22483496  0.35911925  0.07504793  1
  Ti  Ti4  1  0.59009095  0.87907727  0.09099685  1
  Ti  Ti5  1  0.16582803  0.09704473  0.11295441  1
  Ti  Ti6  1  0.59979738  0.55041177  0.12088564  1
  Ti  Ti7  1  0.11832752  0.77425250  0.13911485  1
  Ti  Ti8  1  0.57453466  0.29316362  0.15607947  1
  Ti  Ti9  1  0.11017430  0.51302711  0.17383594  1
  Ti  Ti10  1  0.54008427  0.95855619  0.17794806  1
  Ti  Ti11  1  0.08225178  0.17819601  0.19690315  1
  Ti  Ti12  1  0.50867720  0.70181442  0.21386309  1
  Ti  Ti13  1  0.04407598  0.92411279  0.23228055  1
  Ti  Ti14  1  0.48291157  0.36958227  0.23817170  1
  Ti  Ti15  1  0.02171248  0.59141415  0.25672676  1
  Ti  Ti16  1  0.44690537  0.11342027  0.27247633  1
  Ti  Ti17  1  0.98688302  0.33545258  0.29151783  1
  Ti  Ti18  1  0.42428336  0.78190193  0.29667612  1
  Ti  Ti19  1  0.96173723  0.00378530  0.31532319  1
  Ti  Ti20  1  0.39120377  0.52562670  0.33173581  1
  Ti  Ti21  1  0.92865764  0.74751007  0.35038288  1
  Ti  Ti22  1  0.36605798  0.19395942  0.35554117  1
  Ti  Ti23  1  0.90603563  0.41599173  0.37458267  1
  Ti  Ti24  1  0.33122852  0.93799785  0.39033224  1
  Ti  Ti25  1  0.87003043  0.15982873  0.40888630  1
  Ti  Ti26  1  0.30886502  0.60529821  0.41477845  1
  Ti  Ti27  1  0.84426380  0.82759658  0.43319591  1
  Ti  Ti28  1  0.27068922  0.35121599  0.45015585  1
  Ti  Ti29  1  0.81285673  0.57085581  0.46911094  1
  Ti  Ti30  1  0.24276670  0.01638489  0.47322306  1
  Ti  Ti31  1  0.77840634  0.23624838  0.49097953  1
  Ti  Ti32  1  0.23461348  0.75515950  0.50794415  1
  Ti  Ti33  1  0.75314462  0.97900023  0.52617236  1
  Ti  Ti34  1  0.18711297  0.43236727  0.53410459  1
  Ti  Ti35  1  0.76285005  0.65033473  0.55606215  1
  Ti  Ti36  1  0.12810604  0.17029275  0.57201107  1
  Ti  Ti37  1  0.69842497  0.37736249  0.57866621  1
  Ti  Ti38  1  0.15587479  0.84389774  0.58763072  1
  Ti  Ti39  1  0.60061448  0.05882748  0.60668858  1
  O  O40  1  0.04708947  0.36639470  0.02914235  1
  O  O41  1  0.91739980  0.61073179  0.02989566  1
  O  O42  1  0.54197374  0.29752539  0.04525337  1
  O  O43  1  0.42487665  0.80050031  0.04782997  1
  O  O44  1  0.38866932  0.03054853  0.07016722  1
  O  O45  1  0.39835740  0.52355958  0.06701412  1
  O  O46  1  0.00542490  0.21751518  0.07918573  1
  O  O47  1  0.88395820  0.46990927  0.08747003  1
  O  O48  1  0.93848165  0.77627304  0.08822472  1
  O  O49  1  0.85745429  0.01498035  0.09045304  1
  O  O50  1  0.42515081  0.71193948  0.10660622  1
  O  O51  1  0.45784577  0.22783020  0.10713686  1
  O  O52  1  0.32217632  0.43176399  0.12831290  1
  O  O53  1  0.29704452  0.93177356  0.12814766  1
  O  O54  1  0.91957917  0.63146162  0.14081511  1
  O  O55  1  0.77064221  0.87359579  0.14322325  1
  O  O56  1  0.91714083  0.18990127  0.14753664  1
  O  O57  1  0.78393684  0.43327108  0.15454570  1
  O  O58  1  0.39338186  0.12371546  0.16247297  1
  O  O59  1  0.39190318  0.63225561  0.16516958  1
  O  O60  1  0.24885261  0.83968815  0.18771593  1
  O  O61  1  0.25562667  0.34479703  0.18898897  1
  O  O62  1  0.86891106  0.03748085  0.19728256  1
  O  O63  1  0.73037088  0.27738857  0.20465695  1
  O  O64  1  0.86215743  0.60336122  0.20747346  1
  O  O65  1  0.71619648  0.84370684  0.21311777  1
  O  O66  1  0.33564065  0.53634929  0.22245460  1
  O  O67  1  0.33258994  0.04424112  0.22287773  1
  O  O68  1  0.19542308  0.24908242  0.24703562  1
  O  O69  1  0.19409814  0.75662429  0.24804370  1
  O  O70  1  0.81264361  0.44862883  0.25641177  1
  O  O71  1  0.66745530  0.68852112  0.26342620  1
  O  O72  1  0.80136851  0.01678664  0.26571253  1
  O  O73  1  0.65687222  0.25631739  0.27332120  1
  O  O74  1  0.27513961  0.94898725  0.28078036  1
  O  O75  1  0.27582899  0.45576390  0.28212882  1
  O  O76  1  0.13683181  0.66114025  0.30624561  1
  O  O77  1  0.13440084  0.16844903  0.30711762  1
  O  O78  1  0.75406670  0.86068971  0.31495161  1
  O  O79  1  0.60699745  0.09959014  0.32213793  1
  O  O80  1  0.74594355  0.42982086  0.32492107  1
  O  O81  1  0.59887430  0.66872229  0.33210739  1
  O  O82  1  0.21854116  0.36096197  0.33994038  1
  O  O83  1  0.21610919  0.86827175  0.34081339  1
  O  O84  1  0.07711201  0.07364810  0.36493018  1
  O  O85  1  0.07780139  0.58042475  0.36627864  1
  O  O86  1  0.69606878  0.27309461  0.37373780  1
  O  O87  1  0.55157249  0.51262536  0.38134647  1
  O  O88  1  0.68548570  0.84089088  0.38363280  1
  O  O89  1  0.54029839  0.08078217  0.39064623  1
  O  O90  1  0.15884286  0.77278771  0.39901530  1
  O  O91  1  0.15751792  0.28032958  0.40002338  1
  O  O92  1  0.02035106  0.48517088  0.42418127  1
  O  O93  1  0.01730135  0.99306271  0.42460340  1
  O  O94  1  0.63674452  0.68570416  0.43394123  1
  O  O95  1  0.49078357  0.92605078  0.43958554  1
  O  O96  1  0.62257012  0.25202343  0.44240205  1
  O  O97  1  0.48402994  0.49193115  0.44977644  1
  O  O98  1  0.09731433  0.18461497  0.45807003  1
  O  O99  1  0.10408839  0.68972285  0.45934307  1
  O  O100  1  0.96103782  0.89715639  0.48188942  1
  O  O101  1  0.95955914  0.40569654  0.48458603  1
  O  O102  1  0.56900416  0.09614092  0.49251330  1
  O  O103  1  0.43580017  0.33951073  0.49952236  1
  O  O104  1  0.58229979  0.65581521  0.50383475  1
  O  O105  1  0.43336283  0.89795038  0.50624289  1
  O  O106  1  0.05589648  0.59763744  0.51891134  1
  O  O107  1  0.03076468  0.09764801  0.51874610  1
  O  O108  1  0.89509523  0.30158180  0.53992214  1
  O  O109  1  0.92779119  0.81747152  0.54045178  1
  O  O110  1  0.49548671  0.51443165  0.55660596  1
  O  O111  1  0.41445935  0.75313896  0.55883428  1
  O  O112  1  0.46898280  0.05950273  0.55958897  1
  O  O113  1  0.34751610  0.31189682  0.56787327  1
  O  O114  1  0.95458360  0.00585242  0.58004488  1
  O  O115  1  0.96427168  0.49886347  0.57689178  1
  O  O116  1  0.92806435  0.72891069  0.59922903  1
  O  O117  1  0.81096726  0.23188661  0.60180563  1
  O  O118  1  0.43554120  0.91868021  0.61716334  1
  O  O119  1  0.30585153  0.16301730  0.61791665  1
