# Supplementary material for: Band Alignment of Oxides by Learnable Structural-Descriptor-Aided Neural Network and Transfer Learning
Source: J Am Chem Soc. 2024 Mar 28;146(14):9697–708. doi: 10.1021/jacs.3c13574 (PMC11009958; doi:10.1021/jacs.3c13574)
Supplement: Supplementary file 3 — ja3c13574_si_003.zip [file ja3c13574_si_003.zip › Data_S2/after_optimization/binary/116.cif]

# generated using pymatgen
data_BeO
_symmetry_space_group_name_H-M   'P 1'
_cell_length_a   2.69061200
_cell_length_b   6.52377565
_cell_length_c   39.14265389
_cell_angle_alpha   90.00000000
_cell_angle_beta   90.00000000
_cell_angle_gamma   90.00000000
_symmetry_Int_Tables_number   1
_chemical_formula_structural   BeO
_chemical_formula_sum   'Be26 O26'
_cell_volume   687.06900924
_cell_formula_units_Z   26
loop_
 _symmetry_equiv_pos_site_id
 _symmetry_equiv_pos_as_xyz
  1  'x, y, z'
loop_
 _atom_site_type_symbol
 _atom_site_label
 _atom_site_symmetry_multiplicity
 _atom_site_fract_x
 _atom_site_fract_y
 _atom_site_fract_z
 _atom_site_occupancy
  Be  Be0  1  -0.00000000  0.79731520  0.09205887  1
  Be  Be1  1  0.00000000  0.20268480  0.09205887  1
  Be  Be2  1  0.50000000  0.50000000  0.10899946  1
  Be  Be3  1  0.50000000  -0.00000000  0.13837974  1
  Be  Be4  1  0.00000000  0.32878457  0.16608188  1
  Be  Be5  1  -0.00000000  0.67121543  0.16608188  1
  Be  Be6  1  0.50000000  0.00000000  0.19562659  1
  Be  Be7  1  0.50000000  0.50000000  0.22082764  1
  Be  Be8  1  0.00000000  0.82645249  0.24992935  1
  Be  Be9  1  -0.00000000  0.17354751  0.24992935  1
  Be  Be10  1  0.50000000  0.50000000  0.27881352  1
  Be  Be11  1  0.50000000  0.00000000  0.30439542  1
  Be  Be12  1  0.00000000  0.67338089  0.33333300  1
  Be  Be13  1  -0.00000000  0.32661911  0.33333300  1
  Be  Be14  1  0.50000000  0.00000000  0.36227058  1
  Be  Be15  1  0.50000000  0.50000000  0.38785348  1
  Be  Be16  1  -0.00000000  0.17354751  0.41673765  1
  Be  Be17  1  0.00000000  0.82645249  0.41673765  1
  Be  Be18  1  0.50000000  0.50000000  0.44583936  1
  Be  Be19  1  0.50000000  -0.00000000  0.47104041  1
  Be  Be20  1  -0.00000000  0.67121543  0.50058512  1
  Be  Be21  1  0.00000000  0.32878457  0.50058512  1
  Be  Be22  1  0.50000000  0.00000000  0.52828726  1
  Be  Be23  1  0.50000000  0.50000000  0.55766654  1
  Be  Be24  1  -0.00000000  0.79731520  0.57460713  1
  Be  Be25  1  -0.00000000  0.20268480  0.57460713  1
  O  O26  1  0.50000000  0.29669601  0.08600852  1
  O  O27  1  0.50000000  0.70330399  0.08600852  1
  O  O28  1  -0.00000000  0.00000000  0.11511142  1
  O  O29  1  -0.00000000  0.50000000  0.13449888  1
  O  O30  1  0.50000000  0.81127112  0.16657741  1
  O  O31  1  0.50000000  0.18872888  0.16657741  1
  O  O32  1  -0.00000000  0.50000000  0.19779646  1
  O  O33  1  -0.00000000  -0.00000000  0.21850261  1
  O  O34  1  0.50000000  0.68856881  0.24987476  1
  O  O35  1  0.50000000  0.31143119  0.24987476  1
  O  O36  1  -0.00000000  0.00000000  0.28140279  1
  O  O37  1  -0.00000000  0.50000000  0.30184001  1
  O  O38  1  0.50000000  0.18867315  0.33333300  1
  O  O39  1  0.50000000  0.81132685  0.33333300  1
  O  O40  1  -0.00000000  0.50000000  0.36482699  1
  O  O41  1  -0.00000000  -0.00000000  0.38526321  1
  O  O42  1  0.50000000  0.68856881  0.41679224  1
  O  O43  1  0.50000000  0.31143119  0.41679224  1
  O  O44  1  -0.00000000  -0.00000000  0.44816339  1
  O  O45  1  -0.00000000  0.50000000  0.46886954  1
  O  O46  1  0.50000000  0.81127112  0.50008959  1
  O  O47  1  0.50000000  0.18872888  0.50008959  1
  O  O48  1  -0.00000000  0.50000000  0.53216712  1
  O  O49  1  -0.00000000  0.00000000  0.55155558  1
  O  O50  1  0.50000000  0.70330399  0.58065748  1
  O  O51  1  0.50000000  0.29669601  0.58065748  1
