# Supplementary material for: Band Alignment of Oxides by Learnable Structural-Descriptor-Aided Neural Network and Transfer Learning
Source: J Am Chem Soc. 2024 Mar 28;146(14):9697–708. doi: 10.1021/jacs.3c13574 (PMC11009958; doi:10.1021/jacs.3c13574)
Supplement: Supplementary file 3 — ja3c13574_si_003.zip [file ja3c13574_si_003.zip › Data_S2/after_optimization/binary/1160.cif]

# generated using pymatgen
data_TiO2
_symmetry_space_group_name_H-M   'P 1'
_cell_length_a   4.87189800
_cell_length_b   11.08828776
_cell_length_c   37.81539828
_cell_angle_alpha   93.77082669
_cell_angle_beta   91.93522520
_cell_angle_gamma   85.45625771
_symmetry_Int_Tables_number   1
_chemical_formula_structural   TiO2
_chemical_formula_sum   'Ti40 O80'
_cell_volume   2031.15920693
_cell_formula_units_Z   40
loop_
 _symmetry_equiv_pos_site_id
 _symmetry_equiv_pos_as_xyz
  1  'x, y, z'
loop_
 _atom_site_type_symbol
 _atom_site_label
 _atom_site_symmetry_multiplicity
 _atom_site_fract_x
 _atom_site_fract_y
 _atom_site_fract_z
 _atom_site_occupancy
  Ti  Ti0  1  0.74414709  0.71016987  0.01405909  1
  Ti  Ti1  1  0.22146699  0.95567252  0.02799127  1
  Ti  Ti2  1  0.68605960  0.45025224  0.04074762  1
  Ti  Ti3  1  0.25676621  0.68219482  0.05691331  1
  Ti  Ti4  1  0.63679329  0.13095131  0.05758441  1
  Ti  Ti5  1  0.18925446  0.34914837  0.07668691  1
  Ti  Ti6  1  0.64204056  0.88224091  0.09821892  1
  Ti  Ti7  1  0.15633179  0.10429178  0.11544590  1
  Ti  Ti8  1  0.60216715  0.54521135  0.12131583  1
  Ti  Ti9  1  0.14873952  0.76968220  0.13858275  1
  Ti  Ti10  1  0.55854507  0.29117587  0.15446283  1
  Ti  Ti11  1  0.10665962  0.51260468  0.17321196  1
  Ti  Ti12  1  0.54093805  0.96015938  0.17980520  1
  Ti  Ti13  1  0.07694401  0.18288799  0.19786051  1
  Ti  Ti14  1  0.50960660  0.70208827  0.21411426  1
  Ti  Ti15  1  0.04658155  0.92418769  0.23259896  1
  Ti  Ti16  1  0.48332459  0.37079247  0.23789887  1
  Ti  Ti17  1  0.02282299  0.59261342  0.25643892  1
  Ti  Ti18  1  0.44873438  0.11401828  0.27287827  1
  Ti  Ti19  1  0.98693661  0.33600378  0.29126635  1
  Ti  Ti20  1  0.42482839  0.78164322  0.29696865  1
  Ti  Ti21  1  0.96302962  0.00362872  0.31535773  1
  Ti  Ti22  1  0.38894201  0.52503358  0.33179608  1
  Ti  Ti23  1  0.92844041  0.74685453  0.35033613  1
  Ti  Ti24  1  0.36518245  0.19345931  0.35563704  1
  Ti  Ti25  1  0.90215840  0.41555873  0.37412074  1
  Ti  Ti26  1  0.33481999  0.93476001  0.39037549  1
  Ti  Ti27  1  0.87082695  0.15748762  0.40842980  1
  Ti  Ti28  1  0.30510538  0.60504232  0.41502304  1
  Ti  Ti29  1  0.85321893  0.82647113  0.43377317  1
  Ti  Ti30  1  0.26302548  0.34796480  0.44965225  1
  Ti  Ti31  1  0.80959785  0.57243565  0.46691917  1
  Ti  Ti32  1  0.25543221  0.01335522  0.47279010  1
  Ti  Ti33  1  0.76972444  0.23540609  0.49001608  1
  Ti  Ti34  1  0.22250954  0.76849863  0.51154909  1
  Ti  Ti35  1  0.77497171  0.98669569  0.53065059  1
  Ti  Ti36  1  0.15499879  0.43545218  0.53132169  1
  Ti  Ti37  1  0.72570540  0.66739476  0.54748738  1
  Ti  Ti38  1  0.19029801  0.16197448  0.56024373  1
  Ti  Ti39  1  0.66761791  0.40747713  0.57417591  1
  O  O40  1  0.48172708  0.59059249  0.01170325  1
  O  O41  1  0.40147640  0.07407085  0.01246987  1
  O  O42  1  0.07058019  0.78730762  0.01037771  1
  O  O43  1  0.87744363  0.02834755  0.02960291  1
  O  O44  1  0.01598067  0.37447362  0.02942841  1
  O  O45  1  0.91814363  0.60723427  0.04440358  1
  O  O46  1  0.51290434  0.29975769  0.04473727  1
  O  O47  1  0.52500876  0.81251946  0.04524147  1
  O  O48  1  0.36348161  0.00941765  0.07433716  1
  O  O49  1  0.36676165  0.52191336  0.07360744  1
  O  O50  1  0.98725873  0.20700133  0.07718925  1
  O  O51  1  0.83964940  0.44429265  0.08899559  1
  O  O52  1  0.00524533  0.79182212  0.08714585  1
  O  O53  1  0.82354499  0.02614553  0.09845216  1
  O  O54  1  0.47026775  0.71467436  0.10369932  1
  O  O55  1  0.44333839  0.22070458  0.10482428  1
  O  O56  1  0.31287734  0.42451816  0.12985814  1
  O  O57  1  0.31867368  0.93358309  0.13246214  1
  O  O58  1  0.93922672  0.62561452  0.13699812  1
  O  O59  1  0.79302337  0.86214628  0.14619311  1
  O  O60  1  0.91850279  0.20046710  0.14817028  1
  O  O61  1  0.77058195  0.43646083  0.15723927  1
  O  O62  1  0.39107253  0.12799861  0.16350228  1
  O  O63  1  0.39771581  0.63522657  0.16387926  1
  O  O64  1  0.25439919  0.83678868  0.18891933  1
  O  O65  1  0.24904049  0.34633440  0.18993326  1
  O  O66  1  0.87418224  0.03739270  0.19663790  1
  O  O67  1  0.72065399  0.27538318  0.20467300  1
  O  O68  1  0.86663190  0.60978303  0.20683173  1
  O  O69  1  0.71474061  0.84685888  0.21497402  1
  O  O70  1  0.33771595  0.53835303  0.22170283  1
  O  O71  1  0.33446173  0.04537320  0.22307524  1
  O  O72  1  0.19371089  0.24945560  0.24751389  1
  O  O73  1  0.19445483  0.75716563  0.24880668  1
  O  O74  1  0.81514928  0.44887853  0.25557232  1
  O  O75  1  0.66690631  0.68687475  0.26360702  1
  O  O76  1  0.80492819  0.01954221  0.26579877  1
  O  O77  1  0.65531711  0.25770477  0.27365188  1
  O  O78  1  0.27725083  0.94932608  0.28084632  1
  O  O79  1  0.27595476  0.45711518  0.28180473  1
  O  O80  1  0.13581024  0.66053182  0.30643027  1
  O  O81  1  0.13451417  0.16832092  0.30738868  1
  O  O82  1  0.75644789  0.85994223  0.31458312  1
  O  O83  1  0.60683681  0.09810479  0.32243623  1
  O  O84  1  0.74485769  0.43077225  0.32462898  1
  O  O85  1  0.59661572  0.66876847  0.33266268  1
  O  O86  1  0.21731017  0.36048137  0.33942832  1
  O  O87  1  0.21805311  0.86819140  0.34072211  1
  O  O88  1  0.07730227  0.07227480  0.36516076  1
  O  O89  1  0.07404905  0.57929397  0.36653217  1
  O  O90  1  0.69702339  0.27078812  0.37326198  1
  O  O91  1  0.54513210  0.50786397  0.38140427  1
  O  O92  1  0.69111101  0.84226382  0.38356200  1
  O  O93  1  0.53758276  0.08025430  0.39159710  1
  O  O94  1  0.16272451  0.77131260  0.39830174  1
  O  O95  1  0.15736581  0.28085832  0.39931567  1
  O  O96  1  0.01404919  0.48242043  0.42435574  1
  O  O97  1  0.02069247  0.98964839  0.42473272  1
  O  O98  1  0.64118305  0.68118617  0.43099573  1
  O  O99  1  0.49326221  0.91717990  0.44006472  1
  O  O100  1  0.61874163  0.25550072  0.44204189  1
  O  O101  1  0.47253828  0.49203248  0.45123688  1
  O  O102  1  0.09309032  0.18406391  0.45577386  1
  O  O103  1  0.09888666  0.69312884  0.45837786  1
  O  O104  1  0.96842561  0.89694242  0.48341172  1
  O  O105  1  0.94149725  0.40297264  0.48453568  1
  O  O106  1  0.58821901  0.09150147  0.48978384  1
  O  O107  1  0.40651867  0.32582588  0.50109015  1
  O  O108  1  0.57211560  0.67335435  0.49923941  1
  O  O109  1  0.42450627  0.91064567  0.51104575  1
  O  O110  1  0.04500335  0.59573364  0.51462756  1
  O  O111  1  0.04828339  0.10822935  0.51389784  1
  O  O112  1  0.88675624  0.30512754  0.54299353  1
  O  O113  1  0.89886066  0.81788931  0.54349773  1
  O  O114  1  0.49362137  0.51041273  0.54383142  1
  O  O115  1  0.39578433  0.74317338  0.55880659  1
  O  O116  1  0.53432137  0.08929945  0.55863209  1
  O  O117  1  0.34118481  0.33033938  0.57785729  1
  O  O118  1  0.01028760  0.04357615  0.57576613  1
  O  O119  1  0.93003792  0.52705451  0.57653175  1
