# Supplementary material for: Band Alignment of Oxides by Learnable Structural-Descriptor-Aided Neural Network and Transfer Learning
Source: J Am Chem Soc. 2024 Mar 28;146(14):9697–708. doi: 10.1021/jacs.3c13574 (PMC11009958; doi:10.1021/jacs.3c13574)
Supplement: Supplementary file 3 — ja3c13574_si_003.zip [file ja3c13574_si_003.zip › Data_S2/after_optimization/binary/1161.cif]

# generated using pymatgen
data_TiO2
_symmetry_space_group_name_H-M   'P 1'
_cell_length_a   4.87189800
_cell_length_b   11.23189941
_cell_length_c   37.70280508
_cell_angle_alpha   93.59110422
_cell_angle_beta   93.40096571
_cell_angle_gamma   81.00116297
_symmetry_Int_Tables_number   1
_chemical_formula_structural   TiO2
_chemical_formula_sum   'Ti40 O80'
_cell_volume   2031.15918288
_cell_formula_units_Z   40
loop_
 _symmetry_equiv_pos_site_id
 _symmetry_equiv_pos_as_xyz
  1  'x, y, z'
loop_
 _atom_site_type_symbol
 _atom_site_label
 _atom_site_symmetry_multiplicity
 _atom_site_fract_x
 _atom_site_fract_y
 _atom_site_fract_z
 _atom_site_occupancy
  Ti  Ti0  1  0.75681796  0.78717508  0.04507870  1
  Ti  Ti1  1  0.26178191  0.31822902  0.05311451  1
  Ti  Ti2  1  0.79803296  0.49349610  0.07607423  1
  Ti  Ti3  1  0.37933488  0.01200042  0.07566669  1
  Ti  Ti4  1  0.84724773  0.17008058  0.09326539  1
  Ti  Ti5  1  0.35760153  0.74239515  0.09879414  1
  Ti  Ti6  1  0.86839826  0.89628538  0.13706847  1
  Ti  Ti7  1  0.41369494  0.43848024  0.13936800  1
  Ti  Ti8  1  0.86764033  0.62335244  0.15451879  1
  Ti  Ti9  1  0.44005769  0.15801085  0.15776612  1
  Ti  Ti10  1  0.91444452  0.31113926  0.19279359  1
  Ti  Ti11  1  0.48400472  0.84890169  0.20015634  1
  Ti  Ti12  1  0.93629173  0.03584027  0.21265927  1
  Ti  Ti13  1  0.49319969  0.57014360  0.21800614  1
  Ti  Ti14  1  0.97454685  0.72304905  0.25310693  1
  Ti  Ti15  1  0.53504798  0.26166377  0.25754697  1
  Ti  Ti16  1  0.99118732  0.44515449  0.27125837  1
  Ti  Ti17  1  0.55614307  0.98381631  0.27680664  1
  Ti  Ti18  1  0.03406633  0.13567579  0.31161265  1
  Ti  Ti19  1  0.59583190  0.67196551  0.31703855  1
  Ti  Ti20  1  0.05122710  0.85744649  0.33002045  1
  Ti  Ti21  1  0.61299267  0.39373621  0.33544635  1
  Ti  Ti22  1  0.09091593  0.54559569  0.37025236  1
  Ti  Ti23  1  0.65587168  0.08425751  0.37580063  1
  Ti  Ti24  1  0.11201102  0.26774823  0.38951203  1
  Ti  Ti25  1  0.67251215  0.80636295  0.39395207  1
  Ti  Ti26  1  0.15385931  0.95926840  0.42905286  1
  Ti  Ti27  1  0.71076727  0.49357173  0.43439973  1
  Ti  Ti28  1  0.16305428  0.68051031  0.44690266  1
  Ti  Ti29  1  0.73261448  0.21827174  0.45426541  1
  Ti  Ti30  1  0.20700131  0.37140115  0.48929288  1
  Ti  Ti31  1  0.77941867  0.90605956  0.49254021  1
  Ti  Ti32  1  0.23336406  0.09093076  0.50769100  1
  Ti  Ti33  1  0.77866074  0.63312662  0.50999053  1
  Ti  Ti34  1  0.28945747  0.78701685  0.54826486  1
  Ti  Ti35  1  0.79981127  0.35933042  0.55379361  1
  Ti  Ti36  1  0.26772412  0.51741158  0.57139231  1
  Ti  Ti37  1  0.84902604  0.03591590  0.57098477  1
  Ti  Ti38  1  0.38527709  0.21118198  0.59394449  1
  Ti  Ti39  1  0.89024104  0.74223692  0.60198030  1
  O  O40  1  0.53128900  0.92835695  0.03211349  1
  O  O41  1  0.01357290  0.44766265  0.03444375  1
  O  O42  1  0.13059594  0.75091301  0.05455154  1
  O  O43  1  0.50310269  0.17004624  0.06063716  1
  O  O44  1  0.62605527  0.64333143  0.05586707  1
  O  O45  1  0.02776880  0.07526563  0.05575315  1
  O  O46  1  -0.00796449  0.31699973  0.08413758  1
  O  O47  1  0.65124257  0.84600987  0.09079530  1
  O  O48  1  0.48788438  0.40487550  0.08217079  1
  O  O49  1  0.17863181  0.90970076  0.10622781  1
  O  O50  1  0.20039290  0.12983508  0.11802213  1
  O  O51  1  0.56286789  0.58564805  0.11877484  1
  O  O52  1  0.68633048  0.05112209  0.11676070  1
  O  O53  1  0.05676225  0.51129905  0.11546973  1
  O  O54  1  0.06484926  0.72889114  0.13001146  1
  O  O55  1  0.68343372  0.27304999  0.14010540  1
  O  O56  1  0.59669566  0.78434411  0.15143873  1
  O  O57  1  0.22326252  0.32801263  0.16289108  1
  O  O58  1  0.24134855  0.55858427  0.17604674  1
  O  O59  1  0.62493893  0.99535671  0.17714455  1
  O  O60  1  0.72984768  0.47429361  0.17515965  1
  O  O61  1  0.11612592  0.90780472  0.17815301  1
  O  O62  1  0.11663157  0.14348802  0.18657995  1
  O  O63  1  0.76373090  0.68240531  0.20502081  1
  O  O64  1  0.64904941  0.20008694  0.20700454  1
  O  O65  1  0.29407385  0.74003203  0.22488475  1
  O  O66  1  0.30684928  0.97837548  0.23505236  1
  O  O67  1  0.67794817  0.40659132  0.23490527  1
  O  O68  1  0.79728751  0.88866214  0.23574019  1
  O  O69  1  0.16530308  0.31961493  0.23490247  1
  O  O70  1  0.17670666  0.55345485  0.24614921  1
  O  O71  1  0.81882924  0.09941786  0.26227676  1
  O  O72  1  0.70892036  0.60785161  0.26718445  1
  O  O73  1  0.35333987  0.15432187  0.28387644  1
  O  O74  1  0.36273583  0.38826029  0.29312310  1
  O  O75  1  0.73566286  0.81766021  0.29420390  1
  O  O76  1  0.85063440  0.30035944  0.29395919  1
  O  O77  1  0.22567959  0.72965543  0.29488696  1
  O  O78  1  0.23444161  0.96592656  0.30438821  1
  O  O79  1  0.87922032  0.50814291  0.32165527  1
  O  O80  1  0.76783868  0.02126909  0.32540373  1
  O  O81  1  0.41261739  0.56348544  0.34267079  1
  O  O82  1  0.42137941  0.79975657  0.35217204  1
  O  O83  1  0.79642460  0.22905256  0.35309981  1
  O  O84  1  0.91139614  0.71175079  0.35285510  1
  O  O85  1  0.28432317  0.14115171  0.35393590  1
  O  O86  1  0.29371813  0.37508913  0.36318156  1
  O  O87  1  0.93813864  0.92155939  0.37987455  1
  O  O88  1  0.82822976  0.42999414  0.38478224  1
  O  O89  1  0.47035134  0.97595715  0.40090879  1
  O  O90  1  0.48175592  0.20979707  0.41215653  1
  O  O91  1  0.84977149  0.64074986  0.41131881  1
  O  O92  1  0.96911083  0.12282068  0.41215373  1
  O  O93  1  0.34020972  0.55103552  0.41200664  1
  O  O94  1  0.35298515  0.78937997  0.42217425  1
  O  O95  1  0.99800959  0.32932506  0.44005446  1
  O  O96  1  0.88332710  0.84700569  0.44203719  1
  O  O97  1  0.53042743  0.38592398  0.46047905  1
  O  O98  1  0.53093308  0.62160728  0.46890599  1
  O  O99  1  0.91721132  0.05511839  0.47189935  1
  O  O100  1  0.02212007  0.53405529  0.46991445  1
  O  O101  1  0.40571045  0.97082773  0.47101226  1
  O  O102  1  0.42379648  0.20139937  0.48416792  1
  O  O103  1  0.05036334  0.74506789  0.49562027  1
  O  O104  1  0.96362528  0.25636201  0.50695360  1
  O  O105  1  0.58220874  0.80051986  0.51704654  1
  O  O106  1  0.59029675  0.01811295  0.53158927  1
  O  O107  1  0.96072852  0.47828991  0.53029830  1
  O  O108  1  0.08419011  0.94376295  0.52828316  1
  O  O109  1  0.44666610  0.39957692  0.52903687  1
  O  O110  1  0.46842719  0.61971024  0.54083119  1
  O  O111  1  0.15917462  0.12453650  0.56488821  1
  O  O112  1  -0.00418457  0.68340213  0.55626270  1
  O  O113  1  0.65502349  0.21241227  0.56292142  1
  O  O114  1  0.61929020  0.45414637  0.59130585  1
  O  O115  1  0.02100373  0.88608057  0.59119193  1
  O  O116  1  0.14395631  0.35936576  0.58642184  1
  O  O117  1  0.51646206  0.77849799  0.59250646  1
  O  O118  1  0.63348610  0.08174935  0.61261525  1
  O  O119  1  0.11577000  0.60105505  0.61494551  1
