# Supplementary material for: Band Alignment of Oxides by Learnable Structural-Descriptor-Aided Neural Network and Transfer Learning
Source: J Am Chem Soc. 2024 Mar 28;146(14):9697–708. doi: 10.1021/jacs.3c13574 (PMC11009958; doi:10.1021/jacs.3c13574)
Supplement: Supplementary file 3 — ja3c13574_si_003.zip [file ja3c13574_si_003.zip › Data_S2/after_optimization/binary/1162.cif]

# generated using pymatgen
data_TiO2
_symmetry_space_group_name_H-M   'P 1'
_cell_length_a   4.87189800
_cell_length_b   11.23189941
_cell_length_c   37.70280508
_cell_angle_alpha   93.59110422
_cell_angle_beta   93.40096571
_cell_angle_gamma   81.00116297
_symmetry_Int_Tables_number   1
_chemical_formula_structural   TiO2
_chemical_formula_sum   'Ti40 O80'
_cell_volume   2031.15918288
_cell_formula_units_Z   40
loop_
 _symmetry_equiv_pos_site_id
 _symmetry_equiv_pos_as_xyz
  1  'x, y, z'
loop_
 _atom_site_type_symbol
 _atom_site_label
 _atom_site_symmetry_multiplicity
 _atom_site_fract_x
 _atom_site_fract_y
 _atom_site_fract_z
 _atom_site_occupancy
  Ti  Ti0  1  0.68314704  0.07601231  0.02292213  1
  Ti  Ti1  1  0.26470806  0.61161510  0.02673793  1
  Ti  Ti2  1  0.79615019  0.81217157  0.03290650  1
  Ti  Ti3  1  0.34089595  0.32880966  0.04198547  1
  Ti  Ti4  1  0.77636297  0.48763268  0.07247727  1
  Ti  Ti5  1  0.36003299  0.02233446  0.08334769  1
  Ti  Ti6  1  0.82741113  0.20987884  0.09562061  1
  Ti  Ti7  1  0.39593874  0.75032532  0.10050077  1
  Ti  Ti8  1  0.85787788  0.89841696  0.13585586  1
  Ti  Ti9  1  0.41234802  0.43774242  0.13972094  1
  Ti  Ti10  1  0.88090015  0.61978143  0.15209677  1
  Ti  Ti11  1  0.44227626  0.15898397  0.15975933  1
  Ti  Ti12  1  0.91482998  0.31236241  0.19361134  1
  Ti  Ti13  1  0.48099871  0.84830435  0.19971246  1
  Ti  Ti14  1  0.93736730  0.03312385  0.21279920  1
  Ti  Ti15  1  0.49925517  0.57116768  0.21735557  1
  Ti  Ti16  1  0.97486637  0.72199767  0.25255503  1
  Ti  Ti17  1  0.53587249  0.26131920  0.25807793  1
  Ti  Ti18  1  0.99349108  0.44552699  0.27116099  1
  Ti  Ti19  1  0.55647728  0.98237006  0.27700006  1
  Ti  Ti20  1  0.03175772  0.13527694  0.31123494  1
  Ti  Ti21  1  0.59474492  0.67212101  0.31707501  1
  Ti  Ti22  1  0.05236251  0.85632780  0.33015707  1
  Ti  Ti23  1  0.61336963  0.39564933  0.33568097  1
  Ti  Ti24  1  0.08898083  0.54648032  0.37088043  1
  Ti  Ti25  1  0.65086770  0.08452315  0.37543580  1
  Ti  Ti26  1  0.10723729  0.26934265  0.38852354  1
  Ti  Ti27  1  0.67340502  0.80528459  0.39462366  1
  Ti  Ti28  1  0.14595874  0.95866303  0.42847567  1
  Ti  Ti29  1  0.70733585  0.49786557  0.43613923  1
  Ti  Ti30  1  0.17588698  0.67990458  0.44851406  1
  Ti  Ti31  1  0.73035812  0.21923004  0.45238014  1
  Ti  Ti32  1  0.19229726  0.36732168  0.48773523  1
  Ti  Ti33  1  0.76082387  0.90776816  0.49261439  1
  Ti  Ti34  1  0.22820301  0.09531254  0.50488831  1
  Ti  Ti35  1  0.81187203  0.63001432  0.51575773  1
  Ti  Ti36  1  0.24733905  0.78883734  0.54624953  1
  Ti  Ti37  1  0.79208581  0.30547543  0.55532950  1
  Ti  Ti38  1  0.32352694  0.50603190  0.56149707  1
  Ti  Ti39  1  0.90508796  0.04163469  0.56531287  1
  O  O40  1  0.47349902  0.21950471  0.00354195  1
  O  O41  1  0.96857526  0.68863502  -0.00091249  1
  O  O42  1  0.90034108  0.93024964  0.00567265  1
  O  O43  1  0.54724413  0.45631254  0.02750752  1
  O  O44  1  0.46138102  0.95761623  0.03445443  1
  O  O45  1  0.07534979  0.49260537  0.04144658  1
  O  O46  1  0.12031894  0.74218513  0.06007620  1
  O  O47  1  0.49466433  0.17023121  0.06484552  1
  O  O48  1  0.60339500  0.66369446  0.05393630  1
  O  O49  1  0.98469537  0.08255689  0.05934765  1
  O  O50  1  -0.01399914  0.31378796  0.06439891  1
  O  O51  1  0.65448422  0.86302673  0.08750433  1
  O  O52  1  0.53344012  0.37284502  0.08965567  1
  O  O53  1  0.17939194  0.91654768  0.10827968  1
  O  O54  1  0.18551938  0.15318017  0.11822388  1
  O  O55  1  0.56121415  0.58373055  0.11473118  1
  O  O56  1  0.67974756  0.06405913  0.11957496  1
  O  O57  1  0.04883655  0.49305541  0.11561944  1
  O  O58  1  0.06676703  0.72944566  0.12835629  1
  O  O59  1  0.70115575  0.27539332  0.14495069  1
  O  O60  1  0.59468669  0.78289770  0.14924808  1
  O  O61  1  0.23597699  0.33010903  0.16606353  1
  O  O62  1  0.24637709  0.56432123  0.17483653  1
  O  O63  1  0.62016284  0.99247349  0.17737475  1
  O  O64  1  0.73337270  0.47765718  0.17535869  1
  O  O65  1  0.11129133  0.90567886  0.17773285  1
  O  O66  1  0.11824246  0.14213426  0.18716988  1
  O  O67  1  0.76458873  0.68508486  0.20350880  1
  O  O68  1  0.65136316  0.19716891  0.20797109  1
  O  O69  1  0.29721357  0.73999344  0.22508827  1
  O  O70  1  0.30651323  0.97587442  0.23502519  1
  O  O71  1  0.67850965  0.40631426  0.23463475  1
  O  O72  1  0.79587632  0.88774422  0.23582370  1
  O  O73  1  0.16634889  0.31787686  0.23590460  1
  O  O74  1  0.17677333  0.55257799  0.24491767  1
  O  O75  1  0.82032368  0.09771445  0.26265740  1
  O  O76  1  0.70990591  0.60772994  0.26663223  1
  O  O77  1  0.35436208  0.15297395  0.28386170  1
  O  O78  1  0.36367523  0.38965232  0.29332628  1
  O  O79  1  0.73651828  0.81650459  0.29433413  1
  O  O80  1  0.85171672  0.30114241  0.29390087  1
  O  O81  1  0.22456077  0.72799468  0.29490972  1
  O  O82  1  0.23387292  0.96467305  0.30437330  1
  O  O83  1  0.87833009  0.50991706  0.32160377  1
  O  O84  1  0.76791132  0.01993255  0.32557760  1
  O  O85  1  0.41146167  0.56506901  0.34331733  1
  O  O86  1  0.42188611  0.79977014  0.35233040  1
  O  O87  1  0.79235968  0.22990278  0.35241230  1
  O  O88  1  0.90972635  0.71133274  0.35360125  1
  O  O89  1  0.28172177  0.14177258  0.35320981  1
  O  O90  1  0.29102143  0.37765356  0.36314673  1
  O  O91  1  0.93687184  0.92047809  0.38026391  1
  O  O92  1  0.82364627  0.43256214  0.38472620  1
  O  O93  1  0.46999254  0.97551274  0.40106512  1
  O  O94  1  0.47694467  0.21196914  0.41050315  1
  O  O95  1  0.85486230  0.63998982  0.41287631  1
  O  O96  1  0.96807216  0.12517351  0.41086025  1
  O  O97  1  0.34185891  0.55332577  0.41339947  1
  O  O98  1  0.35225801  0.78753797  0.42217147  1
  O  O99  1  0.99354931  0.33474930  0.43898792  1
  O  O100  1  0.88707925  0.84225368  0.44328431  1
  O  O101  1  0.52146797  0.38820134  0.45987871  1
  O  O102  1  0.53939845  0.62459159  0.47261556  1
  O  O103  1  0.90848844  0.05358887  0.46866104  1
  O  O104  1  0.02702085  0.53391645  0.47350382  1
  O  O105  1  0.40271562  0.96446683  0.47001112  1
  O  O106  1  0.40884406  0.20109932  0.47995632  1
  O  O107  1  0.05479488  0.74480198  0.49857933  1
  O  O108  1  0.93375078  0.25462027  0.50073067  1
  O  O109  1  0.60223414  0.80385904  0.52383609  1
  O  O110  1  0.60354063  0.03509011  0.52888835  1
  O  O111  1  0.98484000  0.45395254  0.53429870  1
  O  O112  1  0.09357067  0.94741579  0.52338948  1
  O  O113  1  0.46791606  0.37546187  0.52815880  1
  O  O114  1  0.51288521  0.62504163  0.54678842  1
  O  O115  1  0.12685498  0.16003177  0.55378157  1
  O  O116  1  0.04099087  0.66133446  0.56072748  1
  O  O117  1  0.68789392  0.18739736  0.58256235  1
  O  O118  1  0.61965974  0.42901198  0.58914749  1
  O  O119  1  0.11473698  0.89814229  0.58469405  1
