# Supplementary material for: Band Alignment of Oxides by Learnable Structural-Descriptor-Aided Neural Network and Transfer Learning
Source: J Am Chem Soc. 2024 Mar 28;146(14):9697–708. doi: 10.1021/jacs.3c13574 (PMC11009958; doi:10.1021/jacs.3c13574)
Supplement: Supplementary file 3 — ja3c13574_si_003.zip [file ja3c13574_si_003.zip › Data_S2/after_optimization/binary/1163.cif]

# generated using pymatgen
data_TiO2
_symmetry_space_group_name_H-M   'P 1'
_cell_length_a   4.87189800
_cell_length_b   11.23189941
_cell_length_c   37.70280508
_cell_angle_alpha   86.40889578
_cell_angle_beta   86.59903429
_cell_angle_gamma   81.00116297
_symmetry_Int_Tables_number   1
_chemical_formula_structural   TiO2
_chemical_formula_sum   'Ti40 O80'
_cell_volume   2031.15918288
_cell_formula_units_Z   40
loop_
 _symmetry_equiv_pos_site_id
 _symmetry_equiv_pos_as_xyz
  1  'x, y, z'
loop_
 _atom_site_type_symbol
 _atom_site_label
 _atom_site_symmetry_multiplicity
 _atom_site_fract_x
 _atom_site_fract_y
 _atom_site_fract_z
 _atom_site_occupancy
  Ti  Ti0  1  0.28732008  0.21802168  0.05233163  1
  Ti  Ti1  1  0.70571662  0.68250319  0.05616251  1
  Ti  Ti2  1  0.17416301  0.48186454  0.06231136  1
  Ti  Ti3  1  0.62939861  0.96530325  0.07141533  1
  Ti  Ti4  1  0.19411543  0.80644981  0.10190864  1
  Ti  Ti5  1  0.61033884  0.27178271  0.11278011  1
  Ti  Ti6  1  0.14280381  0.08425157  0.12502465  1
  Ti  Ti7  1  0.57434728  0.54387292  0.12992232  1
  Ti  Ti8  1  0.11248013  0.39576242  0.16526339  1
  Ti  Ti9  1  0.55795048  0.85646184  0.16912307  1
  Ti  Ti10  1  0.08951686  0.67441461  0.18152778  1
  Ti  Ti11  1  0.52808238  0.13517680  0.18917035  1
  Ti  Ti12  1  0.05547524  0.98175303  0.22301033  1
  Ti  Ti13  1  0.48945566  0.44584040  0.22911103  1
  Ti  Ti14  1  0.03317599  0.26097476  0.24219385  1
  Ti  Ti15  1  0.47108517  0.72298542  0.24676560  1
  Ti  Ti16  1  0.99558896  0.57211823  0.28194843  1
  Ti  Ti17  1  0.43459263  0.03279043  0.28749130  1
  Ti  Ti18  1  0.97704180  0.84856761  0.30057957  1
  Ti  Ti19  1  0.41410432  0.31172031  0.30639635  1
  Ti  Ti20  1  0.93883668  0.15886769  0.34066265  1
  Ti  Ti21  1  0.37590020  0.62202039  0.34647843  1
  Ti  Ti22  1  0.91834837  0.43779757  0.35956770  1
  Ti  Ti23  1  0.35735304  0.89847077  0.36510957  1
  Ti  Ti24  1  0.88185683  0.74760258  0.40029240  1
  Ti  Ti25  1  0.31976501  0.20961324  0.40486515  1
  Ti  Ti26  1  0.86348634  0.02474860  0.41794697  1
  Ti  Ti27  1  0.29746576  0.48883497  0.42404867  1
  Ti  Ti28  1  0.82485862  0.33541120  0.45788865  1
  Ti  Ti29  1  0.26342514  0.79617439  0.46553022  1
  Ti  Ti30  1  0.79499052  0.61412616  0.47793593  1
  Ti  Ti31  1  0.24046087  0.07482558  0.48179561  1
  Ti  Ti32  1  0.77859472  0.92671608  0.51713568  1
  Ti  Ti33  1  0.21013719  0.38633643  0.52203435  1
  Ti  Ti34  1  0.74260216  0.19880529  0.53427889  1
  Ti  Ti35  1  0.15882557  0.66413919  0.54515036  1
  Ti  Ti36  1  0.72354239  0.50528475  0.57564367  1
  Ti  Ti37  1  0.17877799  0.98872346  0.58474764  1
  Ti  Ti38  1  0.64722438  0.78808581  0.59089649  1
  Ti  Ti39  1  0.06562092  0.25256632  0.59472737  1
  O  O40  1  0.49699067  0.07460480  0.03296041  1
  O  O41  1  0.00199170  0.60542833  0.02850780  1
  O  O42  1  0.07025776  0.36380333  0.03504142  1
  O  O43  1  0.42302364  0.83771421  0.05691654  1
  O  O44  1  0.50912844  0.33645955  0.06388073  1
  O  O45  1  0.89492484  0.80145190  0.07090082  1
  O  O46  1  0.84993846  0.55176103  0.08947356  1
  O  O47  1  0.47568235  0.12383670  0.09427805  1
  O  O48  1  0.36685846  0.63038971  0.08335505  1
  O  O49  1  0.98572079  0.21160819  0.08877009  1
  O  O50  1  0.98443746  0.98031185  0.09377657  1
  O  O51  1  0.31583795  0.43107994  0.11693371  1
  O  O52  1  0.43692434  0.92126161  0.11907473  1
  O  O53  1  0.79093145  0.37759325  0.13769464  1
  O  O54  1  0.78478674  0.14089960  0.14763491  1
  O  O55  1  0.40899422  0.71043189  0.14414246  1
  O  O56  1  0.29046610  0.23006739  0.14899247  1
  O  O57  1  0.92147626  0.80114434  0.14504308  1
  O  O58  1  0.90360636  0.56477932  0.15774678  1
  O  O59  1  0.26923117  0.01875424  0.17436616  1
  O  O60  1  0.37569039  0.51129449  0.17867509  1
  O  O61  1  0.73442747  0.96405824  0.19548218  1
  O  O62  1  0.72384143  0.72979273  0.20423368  1
  O  O63  1  0.35022129  0.30168964  0.20678262  1
  O  O64  1  0.23704562  0.81652097  0.20477758  1
  O  O65  1  0.85911601  0.38850876  0.20713936  1
  O  O66  1  0.85226805  0.15204138  0.21656624  1
  O  O67  1  0.20583718  0.60899604  0.23293310  1
  O  O68  1  0.31902883  0.09703660  0.23737895  1
  O  O69  1  0.67314063  0.55418178  0.25450086  1
  O  O70  1  0.66392384  0.31824317  0.26443019  1
  O  O71  1  0.29203696  0.88779126  0.26405357  1
  O  O72  1  0.17466295  0.40641182  0.26522741  1
  O  O73  1  0.80411293  0.97627143  0.26532511  1
  O  O74  1  0.79366066  0.74158370  0.27432515  1
  O  O75  1  0.15029196  0.19641547  0.29206071  1
  O  O76  1  0.26051716  0.68634016  0.29602890  1
  O  O77  1  0.61620335  0.14113227  0.31328750  1
  O  O78  1  0.60703267  0.90445852  0.32275149  1
  O  O79  1  0.23410407  0.47759378  0.32373404  1
  O  O80  1  0.11883693  0.99299422  0.32332496  1
  O  O81  1  0.74590933  0.56613048  0.32430651  1
  O  O82  1  0.73673765  0.32945573  0.33377150  1
  O  O83  1  0.09242384  0.78424784  0.35103010  1
  O  O84  1  0.20264904  0.27417353  0.35499829  1
  O  O85  1  0.55928034  0.72900430  0.37273385  1
  O  O86  1  0.54882807  0.49431657  0.38173389  1
  O  O87  1  0.17827905  0.06417718  0.38183059  1
  O  O88  1  0.06090404  0.58279674  0.38300543  1
  O  O89  1  0.68901716  0.15234483  0.38262881  1
  O  O90  1  0.67980037  0.91640622  0.39255814  1
  O  O91  1  0.03391217  0.37355140  0.40968005  1
  O  O92  1  0.14710382  0.86159196  0.41412590  1
  O  O93  1  0.50067295  0.31854662  0.43049276  1
  O  O94  1  0.49382599  0.08207924  0.43991864  1
  O  O95  1  0.11589538  0.65406703  0.44228142  1
  O  O96  1  0.00271971  0.16889936  0.44027638  1
  O  O97  1  0.62909957  0.74079527  0.44282532  1
  O  O98  1  0.61851353  0.50653076  0.45157682  1
  O  O99  1  0.97725161  0.95929451  0.46838291  1
  O  O100  1  0.08370983  0.45183376  0.47269284  1
  O  O101  1  0.44933464  0.90580868  0.48931222  1
  O  O102  1  0.43146474  0.66944366  0.50201592  1
  O  O103  1  0.06247590  0.24052061  0.49806553  1
  O  O104  1  0.94394678  0.76015611  0.50291654  1
  O  O105  1  0.56815426  0.32968940  0.49942409  1
  O  O106  1  0.56200955  0.09299475  0.50936436  1
  O  O107  1  0.91601666  0.54932639  0.52798427  1
  O  O108  1  0.03710305  0.03950806  0.53012529  1
  O  O109  1  0.36850354  0.49027615  0.55328243  1
  O  O110  1  0.36722121  0.25898081  0.55828791  1
  O  O111  1  0.98608254  0.84019829  0.56370395  1
  O  O112  1  0.87725865  0.34675130  0.55278095  1
  O  O113  1  0.50300254  0.91882697  0.55758544  1
  O  O114  1  0.45801616  0.66913610  0.57615818  1
  O  O115  1  0.84381356  0.13412845  0.58317727  1
  O  O116  1  0.92991736  0.63287379  0.59014246  1
  O  O117  1  0.28268324  0.10678567  0.61201758  1
  O  O118  1  0.35094930  0.86515967  0.61855120  1
  O  O119  1  0.85595133  0.39598420  0.61409759  1
