# Supplementary material for: Band Alignment of Oxides by Learnable Structural-Descriptor-Aided Neural Network and Transfer Learning
Source: J Am Chem Soc. 2024 Mar 28;146(14):9697–708. doi: 10.1021/jacs.3c13574 (PMC11009958; doi:10.1021/jacs.3c13574)
Supplement: Supplementary file 3 — ja3c13574_si_003.zip [file ja3c13574_si_003.zip › Data_S2/after_optimization/binary/1164.cif]

# generated using pymatgen
data_TiO2
_symmetry_space_group_name_H-M   'P 1'
_cell_length_a   4.87189800
_cell_length_b   11.23189941
_cell_length_c   37.70280508
_cell_angle_alpha   86.40889578
_cell_angle_beta   86.59903429
_cell_angle_gamma   81.00116297
_symmetry_Int_Tables_number   1
_chemical_formula_structural   TiO2
_chemical_formula_sum   'Ti40 O80'
_cell_volume   2031.15918288
_cell_formula_units_Z   40
loop_
 _symmetry_equiv_pos_site_id
 _symmetry_equiv_pos_as_xyz
  1  'x, y, z'
loop_
 _atom_site_type_symbol
 _atom_site_label
 _atom_site_symmetry_multiplicity
 _atom_site_fract_x
 _atom_site_fract_y
 _atom_site_fract_z
 _atom_site_occupancy
  Ti  Ti0  1  0.27245972  0.91880770  0.01573199  1
  Ti  Ti1  1  0.76787585  0.38778879  0.02362639  1
  Ti  Ti2  1  0.23147561  0.21258122  0.04663307  1
  Ti  Ti3  1  0.64994017  0.69394299  0.04627338  1
  Ti  Ti4  1  0.18196311  0.53593178  0.06387774  1
  Ti  Ti5  1  0.67161621  0.96361627  0.06942508  1
  Ti  Ti6  1  0.16077193  0.80970845  0.10766701  1
  Ti  Ti7  1  0.61575584  0.26744981  0.10993781  1
  Ti  Ti8  1  0.16187595  0.08263371  0.12510574  1
  Ti  Ti9  1  0.58936757  0.54784345  0.12836823  1
  Ti  Ti10  1  0.11489788  0.39473629  0.16338159  1
  Ti  Ti11  1  0.54529037  0.85700858  0.17075149  1
  Ti  Ti12  1  0.09301998  0.67002211  0.18325157  1
  Ti  Ti13  1  0.53626002  0.13578368  0.18859177  1
  Ti  Ti14  1  0.05485334  0.98286526  0.22370005  1
  Ti  Ti15  1  0.49435864  0.44423373  0.22813241  1
  Ti  Ti16  1  0.03815997  0.26070667  0.24185606  1
  Ti  Ti17  1  0.47318799  0.72205940  0.24738910  1
  Ti  Ti18  1  0.99525637  0.57022792  0.28218568  1
  Ti  Ti19  1  0.43363458  0.03388656  0.28763844  1
  Ti  Ti20  1  0.97813042  0.84846644  0.30059656  1
  Ti  Ti21  1  0.41650863  0.31212508  0.30604932  1
  Ti  Ti22  1  0.93857701  0.16029360  0.34084590  1
  Ti  Ti23  1  0.37360503  0.62164633  0.34637894  1
  Ti  Ti24  1  0.91740636  0.43811927  0.36010259  1
  Ti  Ti25  1  0.35691166  0.89948774  0.36453495  1
  Ti  Ti26  1  0.87550498  0.74656932  0.39964323  1
  Ti  Ti27  1  0.31874502  0.21233089  0.40498343  1
  Ti  Ti28  1  0.86647463  0.02534442  0.41748351  1
  Ti  Ti29  1  0.29686712  0.48761671  0.42485341  1
  Ti  Ti30  1  0.82239743  0.33450955  0.45986677  1
  Ti  Ti31  1  0.24988905  0.79971929  0.46312926  1
  Ti  Ti32  1  0.79600916  0.61490319  0.47829719  1
  Ti  Ti33  1  0.25099207  0.07264455  0.48056899  1
  Ti  Ti34  1  0.74014879  0.91873673  0.51880992  1
  Ti  Ti35  1  0.22980189  0.34642122  0.52435726  1
  Ti  Ti36  1  0.76182383  0.18841001  0.54196262  1
  Ti  Ti37  1  0.18028939  0.66977178  0.54160193  1
  Ti  Ti38  1  0.64388915  0.49456421  0.56460861  1
  Ti  Ti39  1  0.13930428  0.96354530  0.57250401  1
  O  O40  1  0.49813145  0.77772818  0.00272436  1
  O  O41  1  0.01648264  0.25844057  0.00496101  1
  O  O42  1  0.89863804  0.95523749  0.02518301  1
  O  O43  1  0.52630587  0.53589659  0.03124138  1
  O  O44  1  0.40336901  0.06265766  0.02653531  1
  O  O45  1  0.00144582  0.63075000  0.02634970  1
  O  O46  1  0.03744033  0.38906200  0.05467965  1
  O  O47  1  0.37799288  0.85996633  0.06142844  1
  O  O48  1  0.54173601  0.30105822  0.05265699  1
  O  O49  1  0.85073300  0.79633481  0.07680417  1
  O  O50  1  0.82883838  0.57619672  0.08862880  1
  O  O51  1  0.46661820  0.12039878  0.08937895  1
  O  O52  1  0.34289926  0.65485045  0.08736993  1
  O  O53  1  0.97285988  0.19479295  0.08604810  1
  O  O54  1  0.96437706  0.97713102  0.10063469  1
  O  O55  1  0.34598215  0.43288221  0.11065953  1
  O  O56  1  0.43271915  0.92162693  0.12204053  1
  O  O57  1  0.80607760  0.37793222  0.13346649  1
  O  O58  1  0.78813482  0.14744922  0.14665552  1
  O  O59  1  0.40431467  0.71058836  0.14773993  1
  O  O60  1  0.29967741  0.23162937  0.14574838  1
  O  O61  1  0.91312312  0.79812443  0.14873377  1
  O  O62  1  0.91282763  0.56237623  0.15717369  1
  O  O63  1  0.26558815  0.02354181  0.17560703  1
  O  O64  1  0.38045360  0.50576105  0.17758202  1
  O  O65  1  0.73532018  0.96590232  0.19545140  1
  O  O66  1  0.72239768  0.72746770  0.20563913  1
  O  O67  1  0.35149074  0.29925294  0.20551912  1
  O  O68  1  0.23208712  0.81725761  0.20633796  1
  O  O69  1  0.86410696  0.38623604  0.20550884  1
  O  O70  1  0.85261508  0.15243489  0.21674827  1
  O  O71  1  0.21056731  0.60645413  0.23285507  1
  O  O72  1  0.32057887  0.09803894  0.23777760  1
  O  O73  1  0.67598091  0.55153606  0.25447117  1
  O  O74  1  0.66672184  0.31761821  0.26372557  1
  O  O75  1  0.29378235  0.88824514  0.26479343  1
  O  O76  1  0.17874707  0.40551266  0.26456227  1
  O  O77  1  0.80370922  0.97623880  0.26548078  1
  O  O78  1  0.79499715  0.73997658  0.27495623  1
  O  O79  1  0.15025800  0.19770982  0.29225977  1
  O  O80  1  0.26150600  0.68464318  0.29597623  1
  O  O81  1  0.61676785  0.14237642  0.31327877  1
  O  O82  1  0.60805578  0.90611420  0.32275422  1
  O  O83  1  0.23301793  0.47684034  0.32367273  1
  O  O84  1  0.11798265  0.99410786  0.32344157  1
  O  O85  1  0.74504316  0.56473479  0.32450943  1
  O  O86  1  0.73578309  0.33081694  0.33376483  1
  O  O87  1  0.09118613  0.78431406  0.35045740  1
  O  O88  1  0.20119769  0.27589887  0.35537993  1
  O  O89  1  0.55914892  0.72991711  0.37148773  1
  O  O90  1  0.54765804  0.49611696  0.38272616  1
  O  O91  1  0.17967788  0.06509539  0.38189704  1
  O  O92  1  0.06027326  0.58310006  0.38271688  1
  O  O93  1  0.68936732  0.15488530  0.38259587  1
  O  O94  1  0.67644482  0.91645068  0.39278360  1
  O  O95  1  0.03131140  0.37659195  0.41065298  1
  O  O96  1  0.14617585  0.85881119  0.41262897  1
  O  O97  1  0.49893737  0.31997677  0.43106131  1
  O  O98  1  0.49864188  0.08422857  0.43950123  1
  O  O99  1  0.11208759  0.65072363  0.44248662  1
  O  O100  1  0.00745033  0.17176464  0.44049507  1
  O  O101  1  0.62362918  0.73490378  0.44158048  1
  O  O102  1  0.60568640  0.50442078  0.45476951  1
  O  O103  1  0.97904585  0.96072607  0.46619447  1
  O  O104  1  0.06578285  0.44947079  0.47757547  1
  O  O105  1  0.44738694  0.90522198  0.48760131  1
  O  O106  1  0.43890512  0.68756005  0.50218690  1
  O  O107  1  0.06886574  0.22750255  0.50086507  1
  O  O108  1  0.94514580  0.76195422  0.49885705  1
  O  O109  1  0.58292662  0.30615628  0.49960620  1
  O  O110  1  0.56103200  0.08601819  0.51143083  1
  O  O111  1  0.87002899  0.58129478  0.53557801  1
  O  O112  1  0.03377112  0.02238567  0.52680756  1
  O  O113  1  0.37432467  0.49329100  0.53355535  1
  O  O114  1  0.41031918  0.25160300  0.56188530  1
  O  O115  1  0.00839599  0.81969534  0.56169969  1
  O  O116  1  0.88545913  0.34645641  0.55699362  1
  O  O117  1  0.51312596  0.92711551  0.56305299  1
  O  O118  1  0.39528236  0.62391243  0.58327399  1
  O  O119  1  0.91363355  0.10462482  0.58551064  1
