# Supplementary material for: Band Alignment of Oxides by Learnable Structural-Descriptor-Aided Neural Network and Transfer Learning
Source: J Am Chem Soc. 2024 Mar 28;146(14):9697–708. doi: 10.1021/jacs.3c13574 (PMC11009958; doi:10.1021/jacs.3c13574)
Supplement: Supplementary file 3 — ja3c13574_si_003.zip [file ja3c13574_si_003.zip › Data_S2/after_optimization/binary/1165.cif]

# generated using pymatgen
data_TiO2
_symmetry_space_group_name_H-M   'P 1'
_cell_length_a   4.93723900
_cell_length_b   6.37346794
_cell_length_c   37.99319059
_cell_angle_alpha   92.02279013
_cell_angle_beta   90.00000000
_cell_angle_gamma   90.00000000
_symmetry_Int_Tables_number   1
_chemical_formula_structural   TiO2
_chemical_formula_sum   'Ti22 O44'
_cell_volume   1194.79945133
_cell_formula_units_Z   22
loop_
 _symmetry_equiv_pos_site_id
 _symmetry_equiv_pos_as_xyz
  1  'x, y, z'
loop_
 _atom_site_type_symbol
 _atom_site_label
 _atom_site_symmetry_multiplicity
 _atom_site_fract_x
 _atom_site_fract_y
 _atom_site_fract_z
 _atom_site_occupancy
  Ti  Ti0  1  0.03822479  0.26120602  0.09794954  1
  Ti  Ti1  1  0.98509425  0.74309864  0.10758248  1
  Ti  Ti2  1  0.46995747  0.00731132  0.13856026  1
  Ti  Ti3  1  0.54914054  0.49542904  0.15973784  1
  Ti  Ti4  1  0.04915789  0.76674123  0.19257490  1
  Ti  Ti5  1  0.95947333  0.23839032  0.20670698  1
  Ti  Ti6  1  0.45628496  0.50917426  0.24294460  1
  Ti  Ti7  1  0.54617744  0.99274470  0.25766775  1
  Ti  Ti8  1  0.04560398  0.25924384  0.29242361  1
  Ti  Ti9  1  0.95508627  0.74167485  0.30756894  1
  Ti  Ti10  1  0.45440904  0.00914182  0.34259649  1
  Ti  Ti11  1  0.54559096  0.49085818  0.35740351  1
  Ti  Ti12  1  0.04491373  0.75832515  0.39243106  1
  Ti  Ti13  1  0.95439602  0.24075616  0.40757639  1
  Ti  Ti14  1  0.45382256  0.50725530  0.44233225  1
  Ti  Ti15  1  0.54371504  0.99082574  0.45705540  1
  Ti  Ti16  1  0.04052667  0.26160968  0.49329302  1
  Ti  Ti17  1  0.95084211  0.73325877  0.50742510  1
  Ti  Ti18  1  0.45085946  0.00457096  0.54026216  1
  Ti  Ti19  1  0.53004253  0.49268868  0.56143974  1
  Ti  Ti20  1  0.01490575  0.75690136  0.59241752  1
  Ti  Ti21  1  0.96177521  0.23879398  0.60205046  1
  O  O22  1  0.09282734  0.51872000  0.07414792  1
  O  O23  1  0.23658244  0.96992419  0.09545822  1
  O  O24  1  0.76142470  0.02079234  0.10224909  1
  O  O25  1  0.81091212  0.46169600  0.12254098  1
  O  O26  1  0.32897930  0.29968017  0.12874781  1
  O  O27  1  0.26636187  0.71217194  0.14416282  1
  O  O28  1  0.74814189  0.78777419  0.15439917  1
  O  O29  1  0.67463963  0.20762717  0.17155881  1
  O  O30  1  0.17510021  0.04262816  0.17690432  1
  O  O31  1  0.24270808  0.46612906  0.19601147  1
  O  O32  1  0.76325102  0.53816797  0.20474497  1
  O  O33  1  0.83941399  0.95659935  0.22296369  1
  O  O34  1  0.34029815  0.79480862  0.22725899  1
  O  O35  1  0.26150496  0.21360916  0.24591825  1
  O  O36  1  0.74299117  0.28629842  0.25400965  1
  O  O37  1  0.66454733  0.70696765  0.27318742  1
  O  O38  1  0.16432835  0.54463805  0.27715544  1
  O  O39  1  0.24133407  0.96332628  0.29581005  1
  O  O40  1  0.75994478  0.03785284  0.30427308  1
  O  O41  1  0.83648240  0.45619493  0.32292514  1
  O  O42  1  0.33639380  0.29406344  0.32705655  1
  O  O43  1  0.25937868  0.71291987  0.34584539  1
  O  O44  1  0.74062132  0.78707913  0.35415461  1
  O  O45  1  0.66360620  0.20593556  0.37294345  1
  O  O46  1  0.16351760  0.04380407  0.37707486  1
  O  O47  1  0.24005522  0.46214616  0.39572692  1
  O  O48  1  0.75866593  0.53667272  0.40418995  1
  O  O49  1  0.83567165  0.95536095  0.42284456  1
  O  O50  1  0.33545267  0.79303135  0.42681258  1
  O  O51  1  0.25700883  0.21370058  0.44599035  1
  O  O52  1  0.73849504  0.28638984  0.45408175  1
  O  O53  1  0.65970185  0.70519038  0.47274101  1
  O  O54  1  0.16058601  0.54339965  0.47703631  1
  O  O55  1  0.23674898  0.96183103  0.49525503  1
  O  O56  1  0.75729192  0.03387094  0.50398853  1
  O  O57  1  0.82489979  0.45737084  0.52309568  1
  O  O58  1  0.32536037  0.29237183  0.52844119  1
  O  O59  1  0.25185811  0.71222581  0.54560083  1
  O  O60  1  0.73363813  0.78782706  0.55583718  1
  O  O61  1  0.67102070  0.20031883  0.57125219  1
  O  O62  1  0.18908788  0.03830300  0.57745902  1
  O  O63  1  0.23857530  0.47920666  0.59775091  1
  O  O64  1  0.76341756  0.53007481  0.60454178  1
  O  O65  1  0.90717266  0.98127900  0.62585208  1
