# Supplementary material for: Band Alignment of Oxides by Learnable Structural-Descriptor-Aided Neural Network and Transfer Learning
Source: J Am Chem Soc. 2024 Mar 28;146(14):9697–708. doi: 10.1021/jacs.3c13574 (PMC11009958; doi:10.1021/jacs.3c13574)
Supplement: Supplementary file 3 — ja3c13574_si_003.zip [file ja3c13574_si_003.zip › Data_S2/after_optimization/binary/1166.cif]

# generated using pymatgen
data_TiO2
_symmetry_space_group_name_H-M   'P 1'
_cell_length_a   4.93723900
_cell_length_b   6.37346794
_cell_length_c   37.99319059
_cell_angle_alpha   92.02279013
_cell_angle_beta   90.00000000
_cell_angle_gamma   90.00000000
_symmetry_Int_Tables_number   1
_chemical_formula_structural   TiO2
_chemical_formula_sum   'Ti22 O44'
_cell_volume   1194.79945133
_cell_formula_units_Z   22
loop_
 _symmetry_equiv_pos_site_id
 _symmetry_equiv_pos_as_xyz
  1  'x, y, z'
loop_
 _atom_site_type_symbol
 _atom_site_label
 _atom_site_symmetry_multiplicity
 _atom_site_fract_x
 _atom_site_fract_y
 _atom_site_fract_z
 _atom_site_occupancy
  Ti  Ti0  1  0.89686784  0.24417787  0.01423240  1
  Ti  Ti1  1  0.46587718  0.51952695  0.04195958  1
  Ti  Ti2  1  0.51315426  0.96924208  0.05070192  1
  Ti  Ti3  1  0.05295319  0.25962679  0.09371737  1
  Ti  Ti4  1  0.96759249  0.74443162  0.10738751  1
  Ti  Ti5  1  0.47183124  0.01034654  0.14163401  1
  Ti  Ti6  1  0.55464905  0.49250553  0.15806276  1
  Ti  Ti7  1  0.05755193  0.76169745  0.19245969  1
  Ti  Ti8  1  0.96725320  0.24070392  0.20734339  1
  Ti  Ti9  1  0.46687100  0.50943569  0.24257692  1
  Ti  Ti10  1  0.55700581  0.99156893  0.25756870  1
  Ti  Ti11  1  0.05700581  0.25843107  0.29243130  1
  Ti  Ti12  1  0.96687100  0.74056431  0.30742308  1
  Ti  Ti13  1  0.46725320  0.00929608  0.34265661  1
  Ti  Ti14  1  0.55755193  0.48830255  0.35754031  1
  Ti  Ti15  1  0.05464905  0.75749447  0.39193724  1
  Ti  Ti16  1  0.97183124  0.23965346  0.40836599  1
  Ti  Ti17  1  0.46759249  0.50556838  0.44261249  1
  Ti  Ti18  1  0.55295319  0.99037321  0.45628263  1
  Ti  Ti19  1  0.01315426  0.28075792  0.49929808  1
  Ti  Ti20  1  0.96587718  0.73047305  0.50804042  1
  Ti  Ti21  1  0.39686784  0.00582213  0.53576760  1
  O  O22  1  0.66493735  0.44920977  -0.00060236  1
  O  O23  1  0.73992859  0.99283910  0.00895667  1
  O  O24  1  0.31109688  0.77009369  0.02582118  1
  O  O25  1  0.24547263  0.22529710  0.03854179  1
  O  O26  1  0.72992346  0.28123017  0.05888230  1
  O  O27  1  0.69811698  0.71627266  0.06746527  1
  O  O28  1  0.18005380  0.53747173  0.07868590  1
  O  O29  1  0.25490110  0.96794886  0.09331020  1
  O  O30  1  0.77874841  0.03059642  0.10621006  1
  O  O31  1  0.83881379  0.46047088  0.12240939  1
  O  O32  1  0.34241019  0.29297675  0.12797033  1
  O  O33  1  0.27004466  0.71689624  0.14495567  1
  O  O34  1  0.75069647  0.78449252  0.15464305  1
  O  O35  1  0.67566240  0.20708084  0.17290466  1
  O  O36  1  0.17635956  0.04425896  0.17703147  1
  O  O37  1  0.25173264  0.46528933  0.19569810  1
  O  O38  1  0.77118261  0.53700117  0.20434760  1
  O  O39  1  0.84858757  0.95639766  0.22300021  1
  O  O40  1  0.34905428  0.79461467  0.22705106  1
  O  O41  1  0.27160588  0.21362475  0.24571330  1
  O  O42  1  0.75272012  0.28685717  0.25426307  1
  O  O43  1  0.67547046  0.70603920  0.27298745  1
  O  O44  1  0.17547046  0.54395980  0.27701255  1
  O  O45  1  0.25272012  0.96314183  0.29573693  1
  O  O46  1  0.77160588  0.03637425  0.30428670  1
  O  O47  1  0.84905428  0.45538433  0.32294894  1
  O  O48  1  0.34858757  0.29360134  0.32699979  1
  O  O49  1  0.27118261  0.71299783  0.34565240  1
  O  O50  1  0.75173264  0.78470967  0.35430190  1
  O  O51  1  0.67635956  0.20574004  0.37296853  1
  O  O52  1  0.17566240  0.04291816  0.37709534  1
  O  O53  1  0.25069647  0.46550748  0.39535695  1
  O  O54  1  0.77004466  0.53310276  0.40504433  1
  O  O55  1  0.84241019  0.95702225  0.42202967  1
  O  O56  1  0.33881379  0.78952812  0.42759061  1
  O  O57  1  0.27874841  0.21940258  0.44378994  1
  O  O58  1  0.75490110  0.28205014  0.45668980  1
  O  O59  1  0.68005380  0.71252727  0.47131410  1
  O  O60  1  0.19811698  0.53372634  0.48253473  1
  O  O61  1  0.22992346  0.96876883  0.49111770  1
  O  O62  1  0.74547263  0.02470290  0.51145821  1
  O  O63  1  0.81109688  0.47990531  0.52417882  1
  O  O64  1  0.23992859  0.25715990  0.54104333  1
  O  O65  1  0.16493735  0.80078923  0.55060236  1
