# Supplementary material for: Band Alignment of Oxides by Learnable Structural-Descriptor-Aided Neural Network and Transfer Learning
Source: J Am Chem Soc. 2024 Mar 28;146(14):9697–708. doi: 10.1021/jacs.3c13574 (PMC11009958; doi:10.1021/jacs.3c13574)
Supplement: Supplementary file 3 — ja3c13574_si_003.zip [file ja3c13574_si_003.zip › Data_S2/after_optimization/binary/1167.cif]

# generated using pymatgen
data_TiO2
_symmetry_space_group_name_H-M   'P 1'
_cell_length_a   4.93723900
_cell_length_b   10.16209415
_cell_length_c   38.23041589
_cell_angle_alpha   94.69767702
_cell_angle_beta   90.00000000
_cell_angle_gamma   90.00000000
_symmetry_Int_Tables_number   1
_chemical_formula_structural   TiO2
_chemical_formula_sum   'Ti36 O72'
_cell_volume   1911.67917850
_cell_formula_units_Z   36
loop_
 _symmetry_equiv_pos_site_id
 _symmetry_equiv_pos_as_xyz
  1  'x, y, z'
loop_
 _atom_site_type_symbol
 _atom_site_label
 _atom_site_symmetry_multiplicity
 _atom_site_fract_x
 _atom_site_fract_y
 _atom_site_fract_z
 _atom_site_occupancy
  Ti  Ti0  1  0.93928808  0.55869516  0.05671458  1
  Ti  Ti1  1  0.56071192  0.05869516  0.05671458  1
  Ti  Ti2  1  -0.00164151  0.27855509  0.06626682  1
  Ti  Ti3  1  0.50164151  0.77855509  0.06626682  1
  Ti  Ti4  1  0.52324895  0.51802964  0.11695508  1
  Ti  Ti5  1  0.97675105  0.01802964  0.11695508  1
  Ti  Ti6  1  0.05568416  0.73128441  0.13107487  1
  Ti  Ti7  1  0.44431584  0.23128441  0.13107487  1
  Ti  Ti8  1  0.55133902  0.96064878  0.17942913  1
  Ti  Ti9  1  0.94866098  0.46064878  0.17942913  1
  Ti  Ti10  1  0.04283721  0.16643646  0.19505846  1
  Ti  Ti11  1  0.45716279  0.66643646  0.19505846  1
  Ti  Ti12  1  0.95760358  0.89788160  0.24200189  1
  Ti  Ti13  1  0.54239642  0.39788160  0.24200189  1
  Ti  Ti14  1  0.04551970  0.60343111  0.25785903  1
  Ti  Ti15  1  0.45448030  0.10343111  0.25785903  1
  Ti  Ti16  1  0.95425586  0.33482511  0.30444880  1
  Ti  Ti17  1  0.54574414  0.83482511  0.30444880  1
  Ti  Ti18  1  0.04574414  0.04017489  0.32055120  1
  Ti  Ti19  1  0.45425586  0.54017489  0.32055120  1
  Ti  Ti20  1  0.54551970  0.27156889  0.36714097  1
  Ti  Ti21  1  0.95448030  0.77156889  0.36714097  1
  Ti  Ti22  1  0.04239642  0.47711840  0.38299811  1
  Ti  Ti23  1  0.45760358  0.97711840  0.38299811  1
  Ti  Ti24  1  0.95716279  0.20856354  0.42994154  1
  Ti  Ti25  1  0.54283721  0.70856354  0.42994154  1
  Ti  Ti26  1  0.05133902  0.91435122  0.44557087  1
  Ti  Ti27  1  0.44866098  0.41435122  0.44557087  1
  Ti  Ti28  1  0.55568416  0.14371559  0.49392513  1
  Ti  Ti29  1  0.94431584  0.64371559  0.49392513  1
  Ti  Ti30  1  0.02324895  0.35697036  0.50804492  1
  Ti  Ti31  1  0.47675105  0.85697036  0.50804492  1
  Ti  Ti32  1  0.49835849  0.59644491  0.55873318  1
  Ti  Ti33  1  0.00164151  0.09644491  0.55873318  1
  Ti  Ti34  1  0.06071192  0.81630484  0.56828542  1
  Ti  Ti35  1  0.43928808  0.31630484  0.56828542  1
  O  O36  1  0.70113754  0.66286791  0.03319534  1
  O  O37  1  0.79886246  0.16286791  0.03319534  1
  O  O38  1  0.39704351  0.90439473  0.03529617  1
  O  O39  1  0.10295649  0.40439573  0.03529717  1
  O  O40  1  0.75828243  0.42765455  0.08087499  1
  O  O41  1  0.74171757  0.92765455  0.08087599  1
  O  O42  1  0.26075278  0.62332748  0.08490302  1
  O  O43  1  0.23924722  0.12332748  0.08490302  1
  O  O44  1  0.75033582  0.17209866  0.09835254  1
  O  O45  1  0.74966418  0.67209866  0.09835254  1
  O  O46  1  0.20938011  0.86148668  0.10170878  1
  O  O47  1  0.29061989  0.36148668  0.10170878  1
  O  O48  1  0.66186081  0.38324307  0.14718484  1
  O  O49  1  0.83813919  0.88324307  0.14718484  1
  O  O50  1  0.23320567  0.56888406  0.15263270  1
  O  O51  1  0.26679433  0.06888406  0.15263270  1
  O  O52  1  0.74741953  0.11627932  0.15855513  1
  O  O53  1  0.75258047  0.61627932  0.15855513  1
  O  O54  1  0.33780253  0.80272976  0.16400258  1
  O  O55  1  0.16219747  0.30272976  0.16400258  1
  O  O56  1  0.82836558  0.32391679  0.21098784  1
  O  O57  1  0.67163442  0.82391679  0.21098884  1
  O  O58  1  0.25704141  0.50467149  0.21611563  1
  O  O59  1  0.24295859  0.00467149  0.21611563  1
  O  O60  1  0.76098860  0.05903119  0.22087805  1
  O  O61  1  0.73901140  0.55903119  0.22087805  1
  O  O62  1  0.16799875  0.73991863  0.22613846  1
  O  O63  1  0.33200125  0.23991863  0.22613846  1
  O  O64  1  0.83535114  0.76137882  0.27399109  1
  O  O65  1  0.66464886  0.26137882  0.27399109  1
  O  O66  1  0.23995832  0.44196513  0.27937924  1
  O  O67  1  0.26004168  0.94196513  0.27937924  1
  O  O68  1  0.75906703  0.49606714  0.28303149  1
  O  O69  1  0.74093297  0.99606714  0.28303149  1
  O  O70  1  0.33524911  0.67656340  0.28840420  1
  O  O71  1  0.16475089  0.17656340  0.28840520  1
  O  O72  1  0.83524911  0.19843560  0.33659480  1
  O  O73  1  0.66475089  0.69843560  0.33659480  1
  O  O74  1  0.24093297  0.87893286  0.34196851  1
  O  O75  1  0.25906703  0.37893286  0.34196851  1
  O  O76  1  0.76004168  0.93303487  0.34562076  1
  O  O77  1  0.73995832  0.43303487  0.34562076  1
  O  O78  1  0.16464886  0.61362018  0.35100891  1
  O  O79  1  0.33535114  0.11362018  0.35100891  1
  O  O80  1  0.66799875  0.13508037  0.39886054  1
  O  O81  1  0.83200125  0.63508037  0.39886054  1
  O  O82  1  0.23901140  0.31596881  0.40412195  1
  O  O83  1  0.26098860  0.81596881  0.40412195  1
  O  O84  1  0.75704141  0.37032851  0.40888437  1
  O  O85  1  0.74295859  0.87032851  0.40888437  1
  O  O86  1  0.17163442  0.05108221  0.41401216  1
  O  O87  1  0.32836558  0.55108221  0.41401216  1
  O  O88  1  0.66219747  0.57226924  0.46099642  1
  O  O89  1  0.83780253  0.07226924  0.46099642  1
  O  O90  1  0.24741953  0.75872068  0.46644487  1
  O  O91  1  0.25258047  0.25872068  0.46644487  1
  O  O92  1  0.76679433  0.80611594  0.47236730  1
  O  O93  1  0.73320567  0.30611594  0.47236730  1
  O  O94  1  0.16186081  0.49175593  0.47781616  1
  O  O95  1  0.33813919  0.99175593  0.47781616  1
  O  O96  1  0.70938011  0.01351232  0.52329022  1
  O  O97  1  0.79061989  0.51351232  0.52329022  1
  O  O98  1  0.25033582  0.70290134  0.52664746  1
  O  O99  1  0.24966418  0.20290134  0.52664746  1
  O  O100  1  0.73924722  0.75167252  0.54009698  1
  O  O101  1  0.76075278  0.25167252  0.54009698  1
  O  O102  1  0.24171757  0.94734445  0.54412501  1
  O  O103  1  0.25828243  0.44734445  0.54412501  1
  O  O104  1  0.60295649  0.47060427  0.58970283  1
  O  O105  1  0.89704351  0.97060427  0.58970283  1
  O  O106  1  0.29886246  0.71213209  0.59180466  1
  O  O107  1  0.20113754  0.21213209  0.59180466  1
