# Supplementary material for: Band Alignment of Oxides by Learnable Structural-Descriptor-Aided Neural Network and Transfer Learning
Source: J Am Chem Soc. 2024 Mar 28;146(14):9697–708. doi: 10.1021/jacs.3c13574 (PMC11009958; doi:10.1021/jacs.3c13574)
Supplement: Supplementary file 3 — ja3c13574_si_003.zip [file ja3c13574_si_003.zip › Data_S2/after_optimization/binary/1168.cif]

# generated using pymatgen
data_TiO2
_symmetry_space_group_name_H-M   'P 1'
_cell_length_a   4.93723900
_cell_length_b   10.16209415
_cell_length_c   38.23041589
_cell_angle_alpha   94.69767702
_cell_angle_beta   90.00000000
_cell_angle_gamma   90.00000000
_symmetry_Int_Tables_number   1
_chemical_formula_structural   TiO2
_chemical_formula_sum   'Ti36 O72'
_cell_volume   1911.67917850
_cell_formula_units_Z   36
loop_
 _symmetry_equiv_pos_site_id
 _symmetry_equiv_pos_as_xyz
  1  'x, y, z'
loop_
 _atom_site_type_symbol
 _atom_site_label
 _atom_site_symmetry_multiplicity
 _atom_site_fract_x
 _atom_site_fract_y
 _atom_site_fract_z
 _atom_site_occupancy
  Ti  Ti0  1  -0.04597590  0.86968487  0.03048829  1
  Ti  Ti1  1  0.54597590  0.36968487  0.03048829  1
  Ti  Ti2  1  0.92858813  0.58222141  0.04763213  1
  Ti  Ti3  1  0.57141187  0.08222141  0.04763213  1
  Ti  Ti4  1  0.05460591  0.28124526  0.06821710  1
  Ti  Ti5  1  0.44539409  0.78124526  0.06821710  1
  Ti  Ti6  1  0.53578566  0.52507367  0.11628070  1
  Ti  Ti7  1  0.96421434  0.02507367  0.11628070  1
  Ti  Ti8  1  0.04677564  0.72864232  0.13171865  1
  Ti  Ti9  1  0.45322436  0.22864232  0.13171865  1
  Ti  Ti10  1  0.54630559  0.95978115  0.17841968  1
  Ti  Ti11  1  0.95369441  0.45978115  0.17841968  1
  Ti  Ti12  1  0.04669458  0.16653554  0.19550240  1
  Ti  Ti13  1  0.45330542  0.66653554  0.19550240  1
  Ti  Ti14  1  0.95467297  0.89833644  0.24158142  1
  Ti  Ti15  1  0.54532703  0.39833644  0.24158142  1
  Ti  Ti16  1  0.04579378  0.60297806  0.25813720  1
  Ti  Ti17  1  0.45420622  0.10297806  0.25813720  1
  Ti  Ti18  1  0.95420622  0.33452194  0.30436280  1
  Ti  Ti19  1  0.54579378  0.83452194  0.30436280  1
  Ti  Ti20  1  0.04532703  0.03916356  0.32091858  1
  Ti  Ti21  1  0.45467297  0.53916356  0.32091858  1
  Ti  Ti22  1  0.54669458  0.27096446  0.36699760  1
  Ti  Ti23  1  0.95330542  0.77096446  0.36699760  1
  Ti  Ti24  1  0.04630559  0.47771885  0.38408032  1
  Ti  Ti25  1  0.45369441  0.97771885  0.38408032  1
  Ti  Ti26  1  0.95322436  0.20885768  0.43078135  1
  Ti  Ti27  1  0.54677564  0.70885768  0.43078135  1
  Ti  Ti28  1  0.03578566  0.91242633  0.44621930  1
  Ti  Ti29  1  0.46421434  0.41242633  0.44621930  1
  Ti  Ti30  1  0.55460591  0.15625474  0.49428290  1
  Ti  Ti31  1  0.94539409  0.65625474  0.49428290  1
  Ti  Ti32  1  0.07141187  0.35527859  0.51486787  1
  Ti  Ti33  1  0.42858813  0.85527859  0.51486787  1
  Ti  Ti34  1  0.45402410  0.56781513  0.53201171  1
  Ti  Ti35  1  0.04597590  0.06781513  0.53201171  1
  O  O36  1  0.73393586  0.49164881  0.00870427  1
  O  O37  1  0.76606414  -0.00835119  0.00870427  1
  O  O38  1  0.18526699  0.70664571  0.03279428  1
  O  O39  1  0.31473301  0.20664571  0.03279428  1
  O  O40  1  0.69399680  0.72941303  0.03012653  1
  O  O41  1  0.80600320  0.22941303  0.03012653  1
  O  O42  1  0.30800950  0.93754295  0.04151138  1
  O  O43  1  0.19199050  0.43754395  0.04151238  1
  O  O44  1  0.74240966  0.43537267  0.07383214  1
  O  O45  1  0.75759034  0.93537267  0.07383314  1
  O  O46  1  0.25673309  0.62894345  0.09264197  1
  O  O47  1  0.24326691  0.12894345  0.09264197  1
  O  O48  1  0.75136373  0.17520573  0.09320338  1
  O  O49  1  0.74863627  0.67520573  0.09320338  1
  O  O50  1  0.20243756  0.86860830  0.10380458  1
  O  O51  1  0.29756244  0.36860830  0.10380458  1
  O  O52  1  0.69411250  0.38464670  0.14353910  1
  O  O53  1  0.80588750  0.88464670  0.14353910  1
  O  O54  1  0.24291303  0.56761141  0.15480497  1
  O  O55  1  0.25708697  0.06761141  0.15480497  1
  O  O56  1  0.74527520  0.12165342  0.15666549  1
  O  O57  1  0.75472480  0.62165342  0.15666549  1
  O  O58  1  0.31494611  0.80410864  0.16546843  1
  O  O59  1  0.18505389  0.30410864  0.16546843  1
  O  O60  1  0.82020630  0.32332414  0.20908036  1
  O  O61  1  0.67979370  0.82332414  0.20908136  1
  O  O62  1  0.25729087  0.50506620  0.21740317  1
  O  O63  1  0.24270913  0.00506620  0.21740317  1
  O  O64  1  0.75732101  0.05876199  0.21945793  1
  O  O65  1  0.74267899  0.55876199  0.21945793  1
  O  O66  1  0.17646337  0.74089780  0.22748507  1
  O  O67  1  0.32353663  0.24089780  0.22748507  1
  O  O68  1  0.82403289  0.76049791  0.27248605  1
  O  O69  1  0.67596711  0.26049791  0.27248605  1
  O  O70  1  0.24231128  0.44140402  0.28013914  1
  O  O71  1  0.25768872  0.94140402  0.28013914  1
  O  O72  1  0.75768872  0.49609598  0.28236086  1
  O  O73  1  0.74231128  0.99609598  0.28236086  1
  O  O74  1  0.32403289  0.67700109  0.29001295  1
  O  O75  1  0.17596711  0.17700109  0.29001395  1
  O  O76  1  0.82353663  0.19660120  0.33501393  1
  O  O77  1  0.67646337  0.69660120  0.33501393  1
  O  O78  1  0.24267899  0.87873801  0.34304207  1
  O  O79  1  0.25732101  0.37873801  0.34304207  1
  O  O80  1  0.75729087  0.93243380  0.34509683  1
  O  O81  1  0.74270913  0.43243380  0.34509683  1
  O  O82  1  0.17979370  0.61417486  0.35341964  1
  O  O83  1  0.32020630  0.11417486  0.35341964  1
  O  O84  1  0.68505389  0.13339036  0.39703057  1
  O  O85  1  0.81494611  0.63339036  0.39703057  1
  O  O86  1  0.24527520  0.31584658  0.40583451  1
  O  O87  1  0.25472480  0.81584658  0.40583451  1
  O  O88  1  0.75708697  0.36988859  0.40769503  1
  O  O89  1  0.74291303  0.86988859  0.40769503  1
  O  O90  1  0.19411250  0.05285230  0.41896190  1
  O  O91  1  0.30588750  0.55285230  0.41896190  1
  O  O92  1  0.70243756  0.56889070  0.45869442  1
  O  O93  1  0.79756244  0.06889070  0.45869442  1
  O  O94  1  0.24863627  0.76229427  0.46929662  1
  O  O95  1  0.25136373  0.26229427  0.46929662  1
  O  O96  1  0.75673309  0.80855655  0.46985803  1
  O  O97  1  0.74326691  0.30855655  0.46985803  1
  O  O98  1  0.25759034  0.50212633  0.48866786  1
  O  O99  1  0.24240966  0.00212633  0.48866786  1
  O  O100  1  0.69199050  -0.00004395  0.52098762  1
  O  O101  1  0.80800950  0.49995605  0.52098762  1
  O  O102  1  0.19399680  0.70808697  0.53237347  1
  O  O103  1  0.30600320  0.20808697  0.53237347  1
  O  O104  1  0.68526699  0.73085429  0.52970572  1
  O  O105  1  0.81473301  0.23085429  0.52970572  1
  O  O106  1  0.23393586  0.94585019  0.55379573  1
  O  O107  1  0.26606414  0.44585019  0.55379573  1
