# Supplementary material for: Band Alignment of Oxides by Learnable Structural-Descriptor-Aided Neural Network and Transfer Learning
Source: J Am Chem Soc. 2024 Mar 28;146(14):9697–708. doi: 10.1021/jacs.3c13574 (PMC11009958; doi:10.1021/jacs.3c13574)
Supplement: Supplementary file 3 — ja3c13574_si_003.zip [file ja3c13574_si_003.zip › Data_S2/after_optimization/binary/1169.cif]

# generated using pymatgen
data_TiO2
_symmetry_space_group_name_H-M   'P 1'
_cell_length_a   4.93723900
_cell_length_b   5.04428486
_cell_length_c   43.24675527
_cell_angle_alpha   86.74837694
_cell_angle_beta   90.00000000
_cell_angle_gamma   90.00000000
_symmetry_Int_Tables_number   1
_chemical_formula_structural   TiO2
_chemical_formula_sum   'Ti20 O40'
_cell_volume   1075.31953015
_cell_formula_units_Z   20
loop_
 _symmetry_equiv_pos_site_id
 _symmetry_equiv_pos_as_xyz
  1  'x, y, z'
loop_
 _atom_site_type_symbol
 _atom_site_label
 _atom_site_symmetry_multiplicity
 _atom_site_fract_x
 _atom_site_fract_y
 _atom_site_fract_z
 _atom_site_occupancy
  Ti  Ti0  1  -0.01891686  0.62613774  0.08205768  1
  Ti  Ti1  1  0.51891686  0.12613774  0.08205768  1
  Ti  Ti2  1  0.52393918  0.42008218  0.14111641  1
  Ti  Ti3  1  0.97606082  0.92008218  0.14111641  1
  Ti  Ti4  1  0.46228499  0.92060624  0.19133024  1
  Ti  Ti5  1  0.03771501  0.42060624  0.19133024  1
  Ti  Ti6  1  0.54339654  0.20342688  0.25303316  1
  Ti  Ti7  1  0.95660346  0.70342688  0.25303316  1
  Ti  Ti8  1  0.04484217  0.19385528  0.30238277  1
  Ti  Ti9  1  0.45515783  0.69385528  0.30238277  1
  Ti  Ti10  1  0.54484217  0.97281172  0.36428423  1
  Ti  Ti11  1  0.95515783  0.47281172  0.36428423  1
  Ti  Ti12  1  0.45660346  0.46324012  0.41363384  1
  Ti  Ti13  1  0.04339654  0.96324012  0.41363384  1
  Ti  Ti14  1  0.53771501  0.74605976  0.47533676  1
  Ti  Ti15  1  0.96228499  0.24605976  0.47533676  1
  Ti  Ti16  1  0.02393918  0.74658482  0.52554959  1
  Ti  Ti17  1  0.47606082  0.24658482  0.52554959  1
  Ti  Ti18  1  0.48108314  0.54052826  0.58460932  1
  Ti  Ti19  1  0.01891686  0.04052826  0.58460932  1
  O  O20  1  0.81245002  0.34122299  0.06535901  1
  O  O21  1  0.68754998  0.84122299  0.06535901  1
  O  O22  1  0.16229549  0.94511219  0.09989908  1
  O  O23  1  0.33770451  0.44511219  0.09989908  1
  O  O24  1  0.66071989  0.08797122  0.12170209  1
  O  O25  1  0.83928011  0.58797122  0.12170209  1
  O  O26  1  0.23929588  0.16651223  0.15995532  1
  O  O27  1  0.26070412  0.66651223  0.15995532  1
  O  O28  1  0.75696071  0.18099930  0.17312051  1
  O  O29  1  0.74303929  0.68099930  0.17312051  1
  O  O30  1  0.16437797  0.73719387  0.21415688  1
  O  O31  1  0.33562203  0.23719387  0.21415688  1
  O  O32  1  0.66422276  0.88768463  0.23010578  1
  O  O33  1  0.83577724  0.38768463  0.23010578  1
  O  O34  1  0.24140987  0.94566121  0.27133228  1
  O  O35  1  0.25859013  0.44566121  0.27133228  1
  O  O36  1  0.75896663  0.95219287  0.28410737  1
  O  O37  1  0.74103337  0.45219287  0.28410737  1
  O  O38  1  0.16441006  0.50797859  0.32554659  1
  O  O39  1  0.33558994  0.00797859  0.32554659  1
  O  O40  1  0.83558994  0.15868841  0.34111941  1
  O  O41  1  0.66441006  0.65868841  0.34111941  1
  O  O42  1  0.24103337  0.71447313  0.38255963  1
  O  O43  1  0.25896663  0.21447313  0.38255963  1
  O  O44  1  0.75859013  0.72100479  0.39533472  1
  O  O45  1  0.74140987  0.22100479  0.39533472  1
  O  O46  1  0.16422276  0.27898137  0.43656022  1
  O  O47  1  0.33577724  0.77898137  0.43656022  1
  O  O48  1  0.83562203  0.92947313  0.45251012  1
  O  O49  1  0.66437797  0.42947313  0.45251012  1
  O  O50  1  0.24303929  0.48566770  0.49354649  1
  O  O51  1  0.25696071  0.98566770  0.49354649  1
  O  O52  1  0.73929588  0.00015477  0.50671168  1
  O  O53  1  0.76070412  0.50015477  0.50671168  1
  O  O54  1  0.16071989  0.07869578  0.54496391  1
  O  O55  1  0.33928011  0.57869578  0.54496391  1
  O  O56  1  0.66229549  0.22155481  0.56676792  1
  O  O57  1  0.83770451  0.72155481  0.56676792  1
  O  O58  1  0.18754998  0.32544401  0.60130799  1
  O  O59  1  0.31245002  0.82544401  0.60130799  1
