# Supplementary material for: Band Alignment of Oxides by Learnable Structural-Descriptor-Aided Neural Network and Transfer Learning
Source: J Am Chem Soc. 2024 Mar 28;146(14):9697–708. doi: 10.1021/jacs.3c13574 (PMC11009958; doi:10.1021/jacs.3c13574)
Supplement: Supplementary file 3 — ja3c13574_si_003.zip [file ja3c13574_si_003.zip › Data_S2/after_optimization/binary/117.cif]

# generated using pymatgen
data_BeO
_symmetry_space_group_name_H-M   'P 1'
_cell_length_a   2.69061200
_cell_length_b   6.52377565
_cell_length_c   39.14265389
_cell_angle_alpha   90.00000000
_cell_angle_beta   90.00000000
_cell_angle_gamma   90.00000000
_symmetry_Int_Tables_number   1
_chemical_formula_structural   BeO
_chemical_formula_sum   'Be26 O26'
_cell_volume   687.06900924
_cell_formula_units_Z   26
loop_
 _symmetry_equiv_pos_site_id
 _symmetry_equiv_pos_as_xyz
  1  'x, y, z'
loop_
 _atom_site_type_symbol
 _atom_site_label
 _atom_site_symmetry_multiplicity
 _atom_site_fract_x
 _atom_site_fract_y
 _atom_site_fract_z
 _atom_site_occupancy
  Be  Be0  1  0.50000000  -0.00000000  0.03554829  1
  Be  Be1  1  0.50000000  0.50000000  0.04650858  1
  Be  Be2  1  0.00000000  0.81103808  0.08677584  1
  Be  Be3  1  -0.00000000  0.18896192  0.08677584  1
  Be  Be4  1  0.50000000  0.50000000  0.11100352  1
  Be  Be5  1  0.50000000  0.00000000  0.13786877  1
  Be  Be6  1  0.00000000  0.32763205  0.16629828  1
  Be  Be7  1  0.00000000  0.67236795  0.16629828  1
  Be  Be8  1  0.50000000  -0.00000000  0.19548133  1
  Be  Be9  1  0.50000000  0.50000000  0.22095919  1
  Be  Be10  1  -0.00000000  0.82646295  0.24991350  1
  Be  Be11  1  0.00000000  0.17353705  0.24991350  1
  Be  Be12  1  0.50000000  0.50000000  0.27890263  1
  Be  Be13  1  0.50000000  -0.00000000  0.30443037  1
  Be  Be14  1  0.00000000  0.67353705  0.33341950  1
  Be  Be15  1  -0.00000000  0.32646295  0.33341950  1
  Be  Be16  1  0.50000000  -0.00000000  0.36237381  1
  Be  Be17  1  0.50000000  0.50000000  0.38785267  1
  Be  Be18  1  0.00000000  0.17236795  0.41703572  1
  Be  Be19  1  -0.00000000  0.82763205  0.41703572  1
  Be  Be20  1  0.50000000  0.50000000  0.44546523  1
  Be  Be21  1  0.50000000  0.00000000  0.47232948  1
  Be  Be22  1  -0.00000000  0.68896192  0.49655716  1
  Be  Be23  1  0.00000000  0.31103808  0.49655716  1
  Be  Be24  1  0.50000000  -0.00000000  0.53682442  1
  Be  Be25  1  0.50000000  0.50000000  0.54778471  1
  O  O26  1  0.00000000  0.50000000  0.03090309  1
  O  O27  1  0.00000000  0.00000000  0.04860261  1
  O  O28  1  0.50000000  0.30512874  0.08472893  1
  O  O29  1  0.50000000  0.69487126  0.08472893  1
  O  O30  1  0.00000000  -0.00000000  0.11450399  1
  O  O31  1  0.00000000  0.50000000  0.13497977  1
  O  O32  1  0.50000000  0.81149838  0.16644019  1
  O  O33  1  0.50000000  0.18850162  0.16644019  1
  O  O34  1  0.00000000  0.50000000  0.19795111  1
  O  O35  1  0.00000000  0.00000000  0.21844283  1
  O  O36  1  0.50000000  0.68866264  0.24992705  1
  O  O37  1  0.50000000  0.31133736  0.24992705  1
  O  O38  1  0.00000000  0.00000000  0.28140922  1
  O  O39  1  0.00000000  0.50000000  0.30192378  1
  O  O40  1  0.50000000  0.18866264  0.33340595  1
  O  O41  1  0.50000000  0.81133736  0.33340595  1
  O  O42  1  0.00000000  0.50000000  0.36489017  1
  O  O43  1  0.00000000  -0.00000000  0.38538189  1
  O  O44  1  0.50000000  0.68850162  0.41689381  1
  O  O45  1  0.50000000  0.31149838  0.41689381  1
  O  O46  1  0.00000000  0.00000000  0.44835323  1
  O  O47  1  0.00000000  0.50000000  0.46882901  1
  O  O48  1  0.50000000  0.80512874  0.49860407  1
  O  O49  1  0.50000000  0.19487126  0.49860407  1
  O  O50  1  0.00000000  0.50000000  0.53473039  1
  O  O51  1  0.00000000  -0.00000000  0.55243091  1
