# Supplementary material for: Band Alignment of Oxides by Learnable Structural-Descriptor-Aided Neural Network and Transfer Learning
Source: J Am Chem Soc. 2024 Mar 28;146(14):9697–708. doi: 10.1021/jacs.3c13574 (PMC11009958; doi:10.1021/jacs.3c13574)
Supplement: Supplementary file 3 — ja3c13574_si_003.zip [file ja3c13574_si_003.zip › Data_S2/after_optimization/binary/1170.cif]

# generated using pymatgen
data_TiO2
_symmetry_space_group_name_H-M   'P 1'
_cell_length_a   4.93723900
_cell_length_b   5.04428486
_cell_length_c   43.24675527
_cell_angle_alpha   86.74837694
_cell_angle_beta   90.00000000
_cell_angle_gamma   90.00000000
_symmetry_Int_Tables_number   1
_chemical_formula_structural   TiO2
_chemical_formula_sum   'Ti20 O40'
_cell_volume   1075.31953015
_cell_formula_units_Z   20
loop_
 _symmetry_equiv_pos_site_id
 _symmetry_equiv_pos_as_xyz
  1  'x, y, z'
loop_
 _atom_site_type_symbol
 _atom_site_label
 _atom_site_symmetry_multiplicity
 _atom_site_fract_x
 _atom_site_fract_y
 _atom_site_fract_z
 _atom_site_occupancy
  Ti  Ti0  1  0.57429968  0.63696351  0.03249692  1
  Ti  Ti1  1  0.92570032  0.13696351  0.03249692  1
  Ti  Ti2  1  0.05437132  0.63030882  0.07987485  1
  Ti  Ti3  1  0.44562868  0.13030882  0.07987485  1
  Ti  Ti4  1  0.54851881  0.41847929  0.14204070  1
  Ti  Ti5  1  0.95148119  0.91847929  0.14204070  1
  Ti  Ti6  1  0.45340981  0.91339529  0.19121016  1
  Ti  Ti7  1  0.04659019  0.41339529  0.19121016  1
  Ti  Ti8  1  0.54615397  0.19800940  0.25315514  1
  Ti  Ti9  1  0.95384603  0.69800940  0.25315514  1
  Ti  Ti10  1  0.04615397  0.19087960  0.30240086  1
  Ti  Ti11  1  0.45384603  0.69087960  0.30240086  1
  Ti  Ti12  1  0.54659019  0.97549371  0.36434584  1
  Ti  Ti13  1  0.95340981  0.47549371  0.36434584  1
  Ti  Ti14  1  0.45148119  0.47040971  0.41351430  1
  Ti  Ti15  1  0.04851881  0.97040971  0.41351430  1
  Ti  Ti16  1  0.55437132  0.75857918  0.47568115  1
  Ti  Ti17  1  0.94562868  0.25857918  0.47568115  1
  Ti  Ti18  1  0.07429968  0.75192549  0.52305808  1
  Ti  Ti19  1  0.42570032  0.25192549  0.52305808  1
  O  O20  1  0.69857714  0.35761893  0.00832543  1
  O  O21  1  0.80142286  0.85761893  0.00832543  1
  O  O22  1  0.24123272  0.37824392  0.04737756  1
  O  O23  1  0.25876728  0.87824392  0.04737756  1
  O  O24  1  0.76015582  0.38730081  0.06417663  1
  O  O25  1  0.73984418  0.88730081  0.06417663  1
  O  O26  1  0.16414527  0.94771763  0.10292440  1
  O  O27  1  0.33585473  0.44771763  0.10292440  1
  O  O28  1  0.66088855  0.10038427  0.11916106  1
  O  O29  1  0.83911145  0.60038427  0.11916106  1
  O  O30  1  0.23954380  0.16228316  0.16012940  1
  O  O31  1  0.26045620  0.66228316  0.16012940  1
  O  O32  1  0.75861807  0.17064937  0.17312708  1
  O  O33  1  0.74138193  0.67064937  0.17312708  1
  O  O34  1  0.16449201  0.72938740  0.21435451  1
  O  O35  1  0.33550799  0.22938740  0.21435451  1
  O  O36  1  0.66450327  0.88241656  0.22999028  1
  O  O37  1  0.83549673  0.38241656  0.22999028  1
  O  O38  1  0.24096385  0.94042504  0.27136507  1
  O  O39  1  0.25903615  0.44042504  0.27136507  1
  O  O40  1  0.75903615  0.94846296  0.28419093  1
  O  O41  1  0.74096385  0.44846296  0.28419093  1
  O  O42  1  0.16450327  0.50647244  0.32556472  1
  O  O43  1  0.33549673  0.00647244  0.32556472  1
  O  O44  1  0.83550799  0.15950160  0.34120049  1
  O  O45  1  0.66449201  0.65950160  0.34120049  1
  O  O46  1  0.24138193  0.71823963  0.38242892  1
  O  O47  1  0.25861807  0.21823963  0.38242892  1
  O  O48  1  0.76045620  0.72660584  0.39542660  1
  O  O49  1  0.73954380  0.22660584  0.39542660  1
  O  O50  1  0.16088855  0.28850473  0.43639394  1
  O  O51  1  0.33911145  0.78850473  0.43639394  1
  O  O52  1  0.83585473  0.94117137  0.45263160  1
  O  O53  1  0.66414527  0.44117137  0.45263160  1
  O  O54  1  0.23984418  0.50158819  0.49137937  1
  O  O55  1  0.26015582  0.00158819  0.49137937  1
  O  O56  1  0.74123272  0.01064508  0.50817844  1
  O  O57  1  0.75876728  0.51064508  0.50817844  1
  O  O58  1  0.19857714  0.03127007  0.54722957  1
  O  O59  1  0.30142286  0.53127007  0.54722957  1
