# Supplementary material for: Band Alignment of Oxides by Learnable Structural-Descriptor-Aided Neural Network and Transfer Learning
Source: J Am Chem Soc. 2024 Mar 28;146(14):9697–708. doi: 10.1021/jacs.3c13574 (PMC11009958; doi:10.1021/jacs.3c13574)
Supplement: Supplementary file 3 — ja3c13574_si_003.zip [file ja3c13574_si_003.zip › Data_S2/after_optimization/binary/1171.cif]

# generated using pymatgen
data_TiO2
_symmetry_space_group_name_H-M   'P 1'
_cell_length_a   4.93723900
_cell_length_b   7.59863768
_cell_length_c   38.24080902
_cell_angle_alpha   87.97720927
_cell_angle_beta   90.00000000
_cell_angle_gamma   90.00000000
_symmetry_Int_Tables_number   1
_chemical_formula_structural   TiO2
_chemical_formula_sum   'Ti28 O56'
_cell_volume   1433.75931200
_cell_formula_units_Z   28
loop_
 _symmetry_equiv_pos_site_id
 _symmetry_equiv_pos_as_xyz
  1  'x, y, z'
loop_
 _atom_site_type_symbol
 _atom_site_label
 _atom_site_symmetry_multiplicity
 _atom_site_fract_x
 _atom_site_fract_y
 _atom_site_fract_z
 _atom_site_occupancy
  Ti  Ti0  1  0.58132574  0.17541570  0.08529857  1
  Ti  Ti1  1  0.47367233  0.79229737  0.08677513  1
  Ti  Ti2  1  0.99108036  0.46379188  0.10675983  1
  Ti  Ti3  1  0.03012617  0.03292512  0.12986558  1
  Ti  Ti4  1  0.54047872  0.69661476  0.16520565  1
  Ti  Ti5  1  0.44926638  0.29016276  0.16686794  1
  Ti  Ti6  1  0.94262653  0.96170398  0.20773005  1
  Ti  Ti7  1  0.03073187  0.53149466  0.20886505  1
  Ti  Ti8  1  0.53471199  0.21182452  0.24818603  1
  Ti  Ti9  1  0.44299054  0.78223605  0.25120665  1
  Ti  Ti10  1  0.94368465  0.46163805  0.29024336  1
  Ti  Ti11  1  0.03580736  0.03552626  0.29312563  1
  Ti  Ti12  1  0.53538147  0.71262198  0.33192997  1
  Ti  Ti13  1  0.44400141  0.28674895  0.33464122  1
  Ti  Ti14  1  0.94400141  0.96325105  0.37369178  1
  Ti  Ti15  1  0.03538147  0.53737802  0.37640303  1
  Ti  Ti16  1  0.53580736  0.21447374  0.41520837  1
  Ti  Ti17  1  0.44368465  0.78836195  0.41809064  1
  Ti  Ti18  1  0.94299054  0.46776395  0.45712635  1
  Ti  Ti19  1  0.03471199  0.03817548  0.46014697  1
  Ti  Ti20  1  0.53073187  0.71850534  0.49946895  1
  Ti  Ti21  1  0.44262653  0.28829602  0.50060295  1
  Ti  Ti22  1  0.94926638  0.95983724  0.54146506  1
  Ti  Ti23  1  0.04047872  0.55338524  0.54312735  1
  Ti  Ti24  1  0.53012617  0.21707488  0.57846742  1
  Ti  Ti25  1  0.49108036  0.78620812  0.60157317  1
  Ti  Ti26  1  0.97367233  0.45770263  0.62155887  1
  Ti  Ti27  1  0.08132574  0.07458430  0.62303443  1
  O  O28  1  0.79773866  0.35803544  0.06871066  1
  O  O29  1  0.36618510  -0.00040277  0.06257999  1
  O  O30  1  0.80987817  0.96555184  0.09111740  1
  O  O31  1  0.21950075  0.60760306  0.07999258  1
  O  O32  1  0.70779913  0.63136447  0.11576534  1
  O  O33  1  0.25924127  0.24736439  0.11324968  1
  O  O34  1  0.75050312  0.23093924  0.13146163  1
  O  O35  1  0.32855813  0.85884981  0.12979966  1
  O  O36  1  0.81747740  0.88388402  0.16058425  1
  O  O37  1  0.23163781  0.50985496  0.15565736  1
  O  O38  1  0.72991664  0.47836778  0.17625404  1
  O  O39  1  0.16990905  0.10836576  0.17451934  1
  O  O40  1  0.66317284  0.13882320  0.20107435  1
  O  O41  1  0.25180712  0.76009268  0.20069217  1
  O  O42  1  0.73424052  0.73043171  0.21507732  1
  O  O43  1  0.31537909  0.35872891  0.21468475  1
  O  O44  1  0.82007084  0.38609598  0.24311181  1
  O  O45  1  0.23240121  0.01499143  0.24351552  1
  O  O46  1  0.74807135  0.97943812  0.25637828  1
  O  O47  1  0.15460967  0.61057795  0.25671602  1
  O  O48  1  0.65543401  0.63553631  0.28448825  1
  O  O49  1  0.24729272  0.26854405  0.28507635  1
  O  O50  1  0.72980562  0.22870378  0.29800321  1
  O  O51  1  0.32355896  0.86131739  0.29878915  1
  O  O52  1  0.82414463  0.88612463  0.32613924  1
  O  O53  1  0.23106185  0.51948767  0.32695094  1
  O  O54  1  0.74883659  0.47960280  0.33964487  1
  O  O55  1  0.15588224  0.11295349  0.34051849  1
  O  O56  1  0.65588224  0.13704751  0.36781451  1
  O  O57  1  0.24883659  0.77039620  0.36868913  1
  O  O58  1  0.73106185  0.73051133  0.38138206  1
  O  O59  1  0.32414463  0.36387637  0.38219476  1
  O  O60  1  0.82355896  0.38868161  0.40954385  1
  O  O61  1  0.22980562  0.02129522  0.41032979  1
  O  O62  1  0.74729272  0.98145495  0.42325665  1
  O  O63  1  0.15543401  0.61446269  0.42384475  1
  O  O64  1  0.65460967  0.63942205  0.45161798  1
  O  O65  1  0.24807135  0.27056088  0.45195472  1
  O  O66  1  0.73240121  0.23500757  0.46481848  1
  O  O67  1  0.32007084  0.86390302  0.46522119  1
  O  O68  1  0.81537909  0.89127209  0.49364825  1
  O  O69  1  0.23424052  0.51956829  0.49325668  1
  O  O70  1  0.75180712  0.48990732  0.50764083  1
  O  O71  1  0.16317284  0.11117680  0.50725965  1
  O  O72  1  0.66990905  0.14163424  0.53381366  1
  O  O73  1  0.22991664  0.77163222  0.53207896  1
  O  O74  1  0.73163781  0.74014504  0.55267564  1
  O  O75  1  0.31747740  0.36611698  0.54774875  1
  O  O76  1  0.82855813  0.39114919  0.57853434  1
  O  O77  1  0.25050312  0.01905976  0.57687137  1
  O  O78  1  0.75924127  0.00263561  0.59508432  1
  O  O79  1  0.20779913  0.61863453  0.59256766  1
  O  O80  1  0.71950075  0.64239694  0.62834042  1
  O  O81  1  0.30987817  0.28444816  0.61721660  1
  O  O82  1  0.86618510  0.25040177  0.64575301  1
  O  O83  1  0.29773866  0.89196356  0.63962334  1
