# Supplementary material for: Band Alignment of Oxides by Learnable Structural-Descriptor-Aided Neural Network and Transfer Learning
Source: J Am Chem Soc. 2024 Mar 28;146(14):9697–708. doi: 10.1021/jacs.3c13574 (PMC11009958; doi:10.1021/jacs.3c13574)
Supplement: Supplementary file 3 — ja3c13574_si_003.zip [file ja3c13574_si_003.zip › Data_S2/after_optimization/binary/1172.cif]

# generated using pymatgen
data_TiO2
_symmetry_space_group_name_H-M   'P 1'
_cell_length_a   4.93723900
_cell_length_b   7.59863768
_cell_length_c   38.24080902
_cell_angle_alpha   87.97720927
_cell_angle_beta   90.00000000
_cell_angle_gamma   90.00000000
_symmetry_Int_Tables_number   1
_chemical_formula_structural   TiO2
_chemical_formula_sum   'Ti26 O52'
_cell_volume   1433.75931200
_cell_formula_units_Z   26
loop_
 _symmetry_equiv_pos_site_id
 _symmetry_equiv_pos_as_xyz
  1  'x, y, z'
loop_
 _atom_site_type_symbol
 _atom_site_label
 _atom_site_symmetry_multiplicity
 _atom_site_fract_x
 _atom_site_fract_y
 _atom_site_fract_z
 _atom_site_occupancy
  Ti  Ti0  1  0.49763094  0.26871139  0.00758775  1
  Ti  Ti1  1  0.03373412  0.95387419  0.02998519  1
  Ti  Ti2  1  -0.02449078  0.55043970  0.03868717  1
  Ti  Ti3  1  0.55070307  0.20234540  0.08248631  1
  Ti  Ti4  1  0.47188120  0.77961237  0.08414574  1
  Ti  Ti5  1  0.96392023  0.46511053  0.12096290  1
  Ti  Ti6  1  0.03526058  0.02960809  0.12707470  1
  Ti  Ti7  1  0.53997325  0.71107753  0.16529686  1
  Ti  Ti8  1  0.45345700  0.28573749  0.16755034  1
  Ti  Ti9  1  0.94973688  0.96323156  0.20738635  1
  Ti  Ti10  1  0.03942059  0.53580613  0.20933183  1
  Ti  Ti11  1  0.54080079  0.21374685  0.24841749  1
  Ti  Ti12  1  0.44888112  0.78581163  0.25147608  1
  Ti  Ti13  1  0.94888112  0.46418837  0.29019092  1
  Ti  Ti14  1  0.04080079  0.03625315  0.29324951  1
  Ti  Ti15  1  0.53942059  0.71419387  0.33233517  1
  Ti  Ti16  1  0.44973688  0.28676844  0.33427965  1
  Ti  Ti17  1  0.95345700  0.96426251  0.37411666  1
  Ti  Ti18  1  0.03997325  0.53892247  0.37636914  1
  Ti  Ti19  1  0.53526058  0.22039191  0.41459230  1
  Ti  Ti20  1  0.46392023  0.78488947  0.42070410  1
  Ti  Ti21  1  0.97188120  0.47038763  0.45752126  1
  Ti  Ti22  1  0.05070307  0.04765460  0.45917969  1
  Ti  Ti23  1  0.47550922  0.69956030  0.50297983  1
  Ti  Ti24  1  0.53373412  0.29612581  0.51168081  1
  Ti  Ti25  1  0.99763094  0.98128861  0.53407825  1
  O  O26  1  0.78116896  0.44125865  0.00246352  1
  O  O27  1  0.21173608  0.09981019  -0.00282052  1
  O  O28  1  0.70506460  0.11361487  0.03390696  1
  O  O29  1  0.19146908  0.73898714  0.01875764  1
  O  O30  1  0.73341551  0.74679150  0.04711718  1
  O  O31  1  0.32135587  0.35384813  0.04489180  1
  O  O32  1  0.81265722  0.38889400  0.07533306  1
  O  O33  1  0.25108171  -0.00170824  0.07086535  1
  O  O34  1  0.74233533  0.98366052  0.09431966  1
  O  O35  1  0.17731355  0.60909357  0.08612172  1
  O  O36  1  0.67982294  0.64072844  0.11799050  1
  O  O37  1  0.25628783  0.25708928  0.11651590  1
  O  O38  1  0.74379401  0.23862259  0.13133900  1
  O  O39  1  0.32126404  0.85686269  0.13145160  1
  O  O40  1  0.82421556  0.88793496  0.16054480  1
  O  O41  1  0.24396686  0.51583821  0.15865890  1
  O  O42  1  0.75836125  0.48230690  0.17283493  1
  O  O43  1  0.16199494  0.11328602  0.17382721  1
  O  O44  1  0.66192149  0.13760144  0.20114678  1
  O  O45  1  0.25162906  0.76807986  0.20166540  1
  O  O46  1  0.73444455  0.72960104  0.21493183  1
  O  O47  1  0.33125089  0.36500534  0.21509433  1
  O  O48  1  0.83050163  0.38628717  0.24267653  1
  O  O49  1  0.23719474  0.01954771  0.24375196  1
  O  O50  1  0.75382329  0.98022101  0.25640027  1
  O  O51  1  0.15838302  0.61426941  0.25711944  1
  O  O52  1  0.65838302  0.63572959  0.28454756  1
  O  O53  1  0.25382329  0.26977799  0.28526573  1
  O  O54  1  0.73719474  0.23045129  0.29791504  1
  O  O55  1  0.33050163  0.86371183  0.29898947  1
  O  O56  1  0.83125089  0.88499566  0.32657267  1
  O  O57  1  0.23444455  0.52039796  0.32673517  1
  O  O58  1  0.75162906  0.48192014  0.34000160  1
  O  O59  1  0.16192149  0.11239856  0.34052022  1
  O  O60  1  0.66199494  0.13671498  0.36783879  1
  O  O61  1  0.25836125  0.76769210  0.36883207  1
  O  O62  1  0.74396686  0.73416179  0.38300710  1
  O  O63  1  0.32421556  0.36206604  0.38112220  1
  O  O64  1  0.82126404  0.39313631  0.41021540  1
  O  O65  1  0.24379401  0.01137641  0.41032700  1
  O  O66  1  0.75628783  0.99291072  0.42515110  1
  O  O67  1  0.17982294  0.60927056  0.42367550  1
  O  O68  1  0.67731355  0.64090643  0.45554528  1
  O  O69  1  0.24233533  0.26633848  0.44734734  1
  O  O70  1  0.75108171  0.25170724  0.47080165  1
  O  O71  1  0.31265722  0.86110500  0.46633394  1
  O  O72  1  0.82135587  0.89615287  0.49677420  1
  O  O73  1  0.23341551  0.50320850  0.49454982  1
  O  O74  1  0.69146908  0.51101286  0.52290836  1
  O  O75  1  0.20506460  0.13638513  0.50776004  1
  O  O76  1  0.71173608  0.15018981  0.54448752  1
  O  O77  1  0.28116896  0.80874135  0.53920248  1
