# Supplementary material for: Band Alignment of Oxides by Learnable Structural-Descriptor-Aided Neural Network and Transfer Learning
Source: J Am Chem Soc. 2024 Mar 28;146(14):9697–708. doi: 10.1021/jacs.3c13574 (PMC11009958; doi:10.1021/jacs.3c13574)
Supplement: Supplementary file 3 — ja3c13574_si_003.zip [file ja3c13574_si_003.zip › Data_S2/after_optimization/binary/1173.cif]

# generated using pymatgen
data_TiO2
_symmetry_space_group_name_H-M   'P 1'
_cell_length_a   4.93723900
_cell_length_b   11.72623390
_cell_length_c   37.24120117
_cell_angle_alpha   85.92588498
_cell_angle_beta   90.00000000
_cell_angle_gamma   90.00000000
_symmetry_Int_Tables_number   1
_chemical_formula_structural   TiO2
_chemical_formula_sum   'Ti40 O80'
_cell_volume   2150.63903917
_cell_formula_units_Z   40
loop_
 _symmetry_equiv_pos_site_id
 _symmetry_equiv_pos_as_xyz
  1  'x, y, z'
loop_
 _atom_site_type_symbol
 _atom_site_label
 _atom_site_symmetry_multiplicity
 _atom_site_fract_x
 _atom_site_fract_y
 _atom_site_fract_z
 _atom_site_occupancy
  Ti  Ti0  1  0.91704350  0.92783513  0.04270395  1
  Ti  Ti1  1  0.58295650  0.42783513  0.04270395  1
  Ti  Ti2  1  0.48778068  0.77767657  0.07130285  1
  Ti  Ti3  1  0.01221932  0.27767657  0.07130285  1
  Ti  Ti4  1  0.50386680  0.06518506  0.07798205  1
  Ti  Ti5  1  0.99613320  0.56518506  0.07798205  1
  Ti  Ti6  1  0.45080148  0.39641409  0.13031604  1
  Ti  Ti7  1  0.04919852  0.89641409  0.13031604  1
  Ti  Ti8  1  0.54485908  0.65853417  0.14749887  1
  Ti  Ti9  1  0.95514092  0.15853417  0.14749887  1
  Ti  Ti10  1  0.02851410  0.50625024  0.18268002  1
  Ti  Ti11  1  0.47148590  0.00625024  0.18268002  1
  Ti  Ti12  1  0.95575359  0.76926349  0.20494112  1
  Ti  Ti13  1  0.54424641  0.26926349  0.20494112  1
  Ti  Ti14  1  0.04876824  0.11609385  0.23898830  1
  Ti  Ti15  1  0.45123176  0.61609385  0.23898830  1
  Ti  Ti16  1  0.95206006  0.38146220  0.26052363  1
  Ti  Ti17  1  0.54793994  0.88146220  0.26052363  1
  Ti  Ti18  1  0.04558303  0.72882864  0.29497277  1
  Ti  Ti19  1  0.45441697  0.22882864  0.29497277  1
  Ti  Ti20  1  0.95441697  0.99339336  0.31613823  1
  Ti  Ti21  1  0.54558303  0.49339336  0.31613823  1
  Ti  Ti22  1  0.45206006  0.84075980  0.35058737  1
  Ti  Ti23  1  0.04793994  0.34075980  0.35058737  1
  Ti  Ti24  1  0.95123176  0.60612815  0.37212270  1
  Ti  Ti25  1  0.54876824  0.10612815  0.37212270  1
  Ti  Ti26  1  0.04424641  0.95295951  0.40616988  1
  Ti  Ti27  1  0.45575359  0.45295951  0.40616988  1
  Ti  Ti28  1  0.52851410  0.71597176  0.42843198  1
  Ti  Ti29  1  0.97148590  0.21597176  0.42843198  1
  Ti  Ti30  1  0.04485908  0.56368883  0.46361213  1
  Ti  Ti31  1  0.45514092  0.06368883  0.46361213  1
  Ti  Ti32  1  0.54919852  0.32580791  0.48079496  1
  Ti  Ti33  1  0.95080148  0.82580791  0.48079496  1
  Ti  Ti34  1  0.49613320  0.65703694  0.53312895  1
  Ti  Ti35  1  0.00386680  0.15703694  0.53312895  1
  Ti  Ti36  1  0.98778068  0.44454543  0.53980815  1
  Ti  Ti37  1  0.51221932  0.94454543  0.53980815  1
  Ti  Ti38  1  0.08295650  0.79438687  0.56840705  1
  Ti  Ti39  1  0.41704350  0.29438687  0.56840705  1
  O  O40  1  0.70534260  0.80971023  0.02940236  1
  O  O41  1  0.79465740  0.30971023  0.02940236  1
  O  O42  1  0.71760752  0.05629572  0.03468570  1
  O  O43  1  0.78239248  0.55629572  0.03468570  1
  O  O44  1  0.21898176  0.67758511  0.05707121  1
  O  O45  1  0.28101824  0.17758511  0.05707121  1
  O  O46  1  0.22220275  0.42888856  0.06195676  1
  O  O47  1  0.27779725  0.92888856  0.06195676  1
  O  O48  1  0.76375678  0.90777741  0.08961606  1
  O  O49  1  0.73624322  0.40777741  0.08961606  1
  O  O50  1  0.71365040  0.66248461  0.09683638  1
  O  O51  1  0.78634960  0.16248461  0.09683638  1
  O  O52  1  0.17815424  0.28159611  0.12031170  1
  O  O53  1  0.32184576  0.78159611  0.12031170  1
  O  O54  1  0.27044986  0.03918962  0.12620275  1
  O  O55  1  0.22955014  0.53918962  0.12620275  1
  O  O56  1  0.77581545  0.00885271  0.14867245  1
  O  O57  1  0.72418455  0.50885271  0.14867245  1
  O  O58  1  0.82077056  0.77490044  0.15370427  1
  O  O59  1  0.67922944  0.27490044  0.15370427  1
  O  O60  1  0.30880605  0.38964305  0.17932082  1
  O  O61  1  0.19119395  0.88964305  0.17932082  1
  O  O62  1  0.25457142  0.65167050  0.18645718  1
  O  O63  1  0.24542858  0.15167050  0.18645718  1
  O  O64  1  0.75884135  0.12463754  0.20024598  1
  O  O65  1  0.74115865  0.62463754  0.20024598  1
  O  O66  1  0.68130656  0.88482364  0.20958532  1
  O  O67  1  0.81869344  0.38482364  0.20958532  1
  O  O68  1  0.33636012  0.00540924  0.23478893  1
  O  O69  1  0.16363988  0.50540924  0.23478893  1
  O  O70  1  0.25456002  0.26644273  0.24381838  1
  O  O71  1  0.24543998  0.76644273  0.24381838  1
  O  O72  1  0.74019283  0.23187036  0.25560533  1
  O  O73  1  0.75980717  0.73187036  0.25560533  1
  O  O74  1  0.66653177  0.49447977  0.26455112  1
  O  O75  1  0.83346823  0.99447977  0.26455112  1
  O  O76  1  0.16977681  0.11623494  0.29083048  1
  O  O77  1  0.33022319  0.61623494  0.29083048  1
  O  O78  1  0.25812297  0.87843554  0.29992549  1
  O  O79  1  0.24187703  0.37843554  0.29992549  1
  O  O80  1  0.74187703  0.84378646  0.31118551  1
  O  O81  1  0.75812297  0.34378646  0.31118551  1
  O  O82  1  0.66977681  0.10598706  0.32028052  1
  O  O83  1  0.83022319  0.60598706  0.32028052  1
  O  O84  1  0.16653177  0.72774223  0.34656088  1
  O  O85  1  0.33346823  0.22774223  0.34656088  1
  O  O86  1  0.24019283  0.99035164  0.35550567  1
  O  O87  1  0.25980717  0.49035164  0.35550567  1
  O  O88  1  0.74543998  0.45578027  0.36729262  1
  O  O89  1  0.75456002  0.95578027  0.36729262  1
  O  O90  1  0.66363988  0.71681276  0.37632207  1
  O  O91  1  0.83636012  0.21681276  0.37632207  1
  O  O92  1  0.18130656  0.33739836  0.40152568  1
  O  O93  1  0.31869344  0.83739836  0.40152568  1
  O  O94  1  0.24115865  0.59758446  0.41086502  1
  O  O95  1  0.25884135  0.09758446  0.41086502  1
  O  O96  1  0.74542858  0.07055250  0.42465382  1
  O  O97  1  0.75457142  0.57055250  0.42465382  1
  O  O98  1  0.80880605  0.83257895  0.43179018  1
  O  O99  1  0.69119395  0.33257895  0.43179018  1
  O  O100  1  0.17922944  0.94732156  0.45740673  1
  O  O101  1  0.32077056  0.44732156  0.45740673  1
  O  O102  1  0.27581545  0.21336929  0.46243955  1
  O  O103  1  0.22418455  0.71336929  0.46243955  1
  O  O104  1  0.72955014  0.68303238  0.48490825  1
  O  O105  1  0.77044986  0.18303238  0.48490825  1
  O  O106  1  0.67815424  0.94062689  0.49079930  1
  O  O107  1  0.82184576  0.44062689  0.49079930  1
  O  O108  1  0.28634960  0.05973739  0.51427462  1
  O  O109  1  0.21365040  0.55973739  0.51427462  1
  O  O110  1  0.23624322  0.81444459  0.52149494  1
  O  O111  1  0.26375678  0.31444459  0.52149494  1
  O  O112  1  0.72220275  0.79333344  0.54915424  1
  O  O113  1  0.77779725  0.29333344  0.54915424  1
  O  O114  1  0.71898176  0.54463789  0.55403979  1
  O  O115  1  0.78101824  0.04463789  0.55403979  1
  O  O116  1  0.21760752  0.16592728  0.57642530  1
  O  O117  1  0.28239248  0.66592728  0.57642530  1
  O  O118  1  0.20534260  0.41251177  0.58170864  1
  O  O119  1  0.29465740  0.91251177  0.58170864  1
