# Supplementary material for: Band Alignment of Oxides by Learnable Structural-Descriptor-Aided Neural Network and Transfer Learning
Source: J Am Chem Soc. 2024 Mar 28;146(14):9697–708. doi: 10.1021/jacs.3c13574 (PMC11009958; doi:10.1021/jacs.3c13574)
Supplement: Supplementary file 3 — ja3c13574_si_003.zip [file ja3c13574_si_003.zip › Data_S2/after_optimization/binary/1174.cif]

# generated using pymatgen
data_TiO2
_symmetry_space_group_name_H-M   'P 1'
_cell_length_a   4.93723900
_cell_length_b   11.72623390
_cell_length_c   37.24120117
_cell_angle_alpha   85.92588498
_cell_angle_beta   90.00000000
_cell_angle_gamma   90.00000000
_symmetry_Int_Tables_number   1
_chemical_formula_structural   TiO2
_chemical_formula_sum   'Ti40 O80'
_cell_volume   2150.63903917
_cell_formula_units_Z   40
loop_
 _symmetry_equiv_pos_site_id
 _symmetry_equiv_pos_as_xyz
  1  'x, y, z'
loop_
 _atom_site_type_symbol
 _atom_site_label
 _atom_site_symmetry_multiplicity
 _atom_site_fract_x
 _atom_site_fract_y
 _atom_site_fract_z
 _atom_site_occupancy
  Ti  Ti0  1  0.07062388  0.67103975  0.02500865  1
  Ti  Ti1  1  0.42937612  0.17103975  0.02500865  1
  Ti  Ti2  1  0.99622175  0.93914102  0.03806059  1
  Ti  Ti3  1  0.50377825  0.43914102  0.03806059  1
  Ti  Ti4  1  0.48604366  0.79023407  0.06908357  1
  Ti  Ti5  1  0.01395634  0.29023407  0.06908357  1
  Ti  Ti6  1  0.55865643  0.04469108  0.09457840  1
  Ti  Ti7  1  0.94134357  0.54469108  0.09457840  1
  Ti  Ti8  1  0.44283443  0.39324738  0.12902270  1
  Ti  Ti9  1  0.05716557  0.89324738  0.12902270  1
  Ti  Ti10  1  0.54521350  0.66076219  0.14872605  1
  Ti  Ti11  1  0.95478650  0.16076219  0.14872605  1
  Ti  Ti12  1  0.04333086  0.50793962  0.18404191  1
  Ti  Ti13  1  0.45666914  0.00793962  0.18404191  1
  Ti  Ti14  1  0.95526653  0.77005896  0.20499338  1
  Ti  Ti15  1  0.54473347  0.27005896  0.20499338  1
  Ti  Ti16  1  0.04536714  0.11839402  0.23954510  1
  Ti  Ti17  1  0.45463286  0.61839402  0.23954510  1
  Ti  Ti18  1  0.95335735  0.38152713  0.26031726  1
  Ti  Ti19  1  0.54664265  0.88152713  0.26031726  1
  Ti  Ti20  1  0.04664265  0.72958387  0.29523874  1
  Ti  Ti21  1  0.45335735  0.22958387  0.29523874  1
  Ti  Ti22  1  0.95463286  0.99271698  0.31600990  1
  Ti  Ti23  1  0.54536714  0.49271698  0.31600990  1
  Ti  Ti24  1  0.45526653  0.84105204  0.35056162  1
  Ti  Ti25  1  0.04473347  0.34105204  0.35056162  1
  Ti  Ti26  1  0.95666914  0.60317138  0.37151409  1
  Ti  Ti27  1  0.54333086  0.10317138  0.37151409  1
  Ti  Ti28  1  0.04521350  0.95034981  0.40682995  1
  Ti  Ti29  1  0.45478650  0.45034981  0.40682995  1
  Ti  Ti30  1  0.55716557  0.71786362  0.42653330  1
  Ti  Ti31  1  0.94283443  0.21786362  0.42653330  1
  Ti  Ti32  1  0.05865643  0.56641992  0.46097660  1
  Ti  Ti33  1  0.44134357  0.06641992  0.46097660  1
  Ti  Ti34  1  0.51395634  0.32087693  0.48647143  1
  Ti  Ti35  1  0.98604366  0.82087693  0.48647143  1
  Ti  Ti36  1  0.49622175  0.67196998  0.51749541  1
  Ti  Ti37  1  0.00377825  0.17196998  0.51749541  1
  Ti  Ti38  1  0.92937612  0.44007125  0.53054735  1
  Ti  Ti39  1  0.57062388  0.94007125  0.53054735  1
  O  O40  1  0.17830280  0.05930779  0.01033285  1
  O  O41  1  0.32169720  0.55930779  0.01033285  1
  O  O42  1  0.26653727  0.81873180  0.02291167  1
  O  O43  1  0.23346273  0.31873180  0.02291167  1
  O  O44  1  0.77715556  0.79485338  0.03176734  1
  O  O45  1  0.72284444  0.29485338  0.03176734  1
  O  O46  1  0.68592435  0.05198670  0.04095853  1
  O  O47  1  0.81407565  0.55198670  0.04095853  1
  O  O48  1  0.19182426  0.66586050  0.07198655  1
  O  O49  1  0.30817574  0.16586050  0.07198655  1
  O  O50  1  0.23833351  0.43486144  0.07753494  1
  O  O51  1  0.26166649  0.93486144  0.07753494  1
  O  O52  1  0.77647537  0.90021653  0.08830609  1
  O  O53  1  0.72352463  0.40021653  0.08830609  1
  O  O54  1  0.67840233  0.66365054  0.09731870  1
  O  O55  1  0.82159767  0.16365054  0.09731870  1
  O  O56  1  0.15257574  0.28667505  0.12385871  1
  O  O57  1  0.34742426  0.78667505  0.12385871  1
  O  O58  1  0.26352760  0.04523078  0.13389397  1
  O  O59  1  0.23647240  0.54523078  0.13389397  1
  O  O60  1  0.74688824  0.00890105  0.14405009  1
  O  O61  1  0.75311176  0.50890105  0.14405009  1
  O  O62  1  0.84112020  0.77021970  0.15313399  1
  O  O63  1  0.65887980  0.27021970  0.15313399  1
  O  O64  1  0.33147311  0.39494691  0.18059783  1
  O  O65  1  0.16852689  0.89494691  0.18059783  1
  O  O66  1  0.25999433  0.65765909  0.18917949  1
  O  O67  1  0.24000567  0.15765909  0.18917949  1
  O  O68  1  0.75914137  0.12064121  0.19946178  1
  O  O69  1  0.74085863  0.62064121  0.19946178  1
  O  O70  1  0.66678938  0.88225880  0.20857618  1
  O  O71  1  0.83321062  0.38225880  0.20857618  1
  O  O72  1  0.33655274  0.00726785  0.23583010  1
  O  O73  1  0.16344726  0.50726785  0.23583010  1
  O  O74  1  0.25797652  0.26856831  0.24496812  1
  O  O75  1  0.24202348  0.76856831  0.24496812  1
  O  O76  1  0.74008991  0.23109398  0.25511955  1
  O  O77  1  0.75991009  0.73109398  0.25511955  1
  O  O78  1  0.66374054  0.49301127  0.26412955  1
  O  O79  1  0.83625946  0.99301127  0.26412955  1
  O  O80  1  0.16374054  0.11809973  0.29142645  1
  O  O81  1  0.33625946  0.61809973  0.29142645  1
  O  O82  1  0.25991009  0.88001702  0.30043645  1
  O  O83  1  0.24008991  0.38001702  0.30043645  1
  O  O84  1  0.74202348  0.84254269  0.31058688  1
  O  O85  1  0.75797652  0.34254269  0.31058688  1
  O  O86  1  0.66344726  0.10384315  0.31972490  1
  O  O87  1  0.83655274  0.60384315  0.31972490  1
  O  O88  1  0.16678938  0.72885220  0.34697982  1
  O  O89  1  0.33321062  0.22885220  0.34697982  1
  O  O90  1  0.24085863  0.99046979  0.35609322  1
  O  O91  1  0.25914137  0.49046979  0.35609322  1
  O  O92  1  0.74000567  0.45345291  0.36637651  1
  O  O93  1  0.75999433  0.95345291  0.36637651  1
  O  O94  1  0.66852689  0.71616409  0.37495817  1
  O  O95  1  0.83147311  0.21616409  0.37495817  1
  O  O96  1  0.15887980  0.34089130  0.40242101  1
  O  O97  1  0.34112020  0.84089130  0.40242101  1
  O  O98  1  0.24688824  0.60220995  0.41150591  1
  O  O99  1  0.25311176  0.10220995  0.41150591  1
  O  O100  1  0.73647240  0.06588022  0.42166103  1
  O  O101  1  0.76352760  0.56588022  0.42166103  1
  O  O102  1  0.84742426  0.82443595  0.43169629  1
  O  O103  1  0.65257574  0.32443595  0.43169629  1
  O  O104  1  0.17840233  0.94746046  0.45823730  1
  O  O105  1  0.32159767  0.44746046  0.45823730  1
  O  O106  1  0.22352463  0.21089447  0.46724991  1
  O  O107  1  0.27647537  0.71089447  0.46724991  1
  O  O108  1  0.76166649  0.67624956  0.47802106  1
  O  O109  1  0.73833351  0.17624956  0.47802106  1
  O  O110  1  0.69182426  0.94525150  0.48356945  1
  O  O111  1  0.80817574  0.44525150  0.48356945  1
  O  O112  1  0.31407565  0.05912430  0.51459647  1
  O  O113  1  0.18592435  0.55912430  0.51459647  1
  O  O114  1  0.27715556  0.81625762  0.52378766  1
  O  O115  1  0.22284444  0.31625762  0.52378766  1
  O  O116  1  0.76653727  0.79237920  0.53264333  1
  O  O117  1  0.73346273  0.29237920  0.53264333  1
  O  O118  1  0.67830280  0.55180321  0.54522215  1
  O  O119  1  0.82169720  0.05180321  0.54522215  1
