# Supplementary material for: Band Alignment of Oxides by Learnable Structural-Descriptor-Aided Neural Network and Transfer Learning
Source: J Am Chem Soc. 2024 Mar 28;146(14):9697–708. doi: 10.1021/jacs.3c13574 (PMC11009958; doi:10.1021/jacs.3c13574)
Supplement: Supplementary file 3 — ja3c13574_si_003.zip [file ja3c13574_si_003.zip › Data_S2/after_optimization/binary/1175.cif]

# generated using pymatgen
data_TiO2
_symmetry_space_group_name_H-M   'P 1'
_cell_length_a   6.37346794
_cell_length_b   6.93626117
_cell_length_c   36.24707035
_cell_angle_alpha   86.68133913
_cell_angle_beta   91.69608198
_cell_angle_gamma   63.88991242
_symmetry_Int_Tables_number   1
_chemical_formula_structural   TiO2
_chemical_formula_sum   'Ti28 O56'
_cell_volume   1433.75937690
_cell_formula_units_Z   28
loop_
 _symmetry_equiv_pos_site_id
 _symmetry_equiv_pos_as_xyz
  1  'x, y, z'
loop_
 _atom_site_type_symbol
 _atom_site_label
 _atom_site_symmetry_multiplicity
 _atom_site_fract_x
 _atom_site_fract_y
 _atom_site_fract_z
 _atom_site_occupancy
  Ti  Ti0  1  0.60121126  0.83276615  0.07420718  1
  Ti  Ti1  1  0.12241461  0.26999733  0.08115250  1
  Ti  Ti2  1  0.55471635  0.38781389  0.08871877  1
  Ti  Ti3  1  0.06396239  0.83236427  0.08801779  1
  Ti  Ti4  1  0.92613634  0.16879789  0.15669538  1
  Ti  Ti5  1  0.44827557  0.61712550  0.16365812  1
  Ti  Ti6  1  0.88277894  0.72045756  0.16946243  1
  Ti  Ti7  1  0.41261112  0.16074876  0.17726508  1
  Ti  Ti8  1  0.25743117  0.50686183  0.24005102  1
  Ti  Ti9  1  0.78732183  0.94515247  0.24775916  1
  Ti  Ti10  1  0.21411029  0.05612646  0.25254984  1
  Ti  Ti11  1  0.74338245  0.49517081  0.25984647  1
  Ti  Ti12  1  0.58915769  0.83896145  0.32328339  1
  Ti  Ti13  1  0.11922027  0.27856371  0.33082833  1
  Ti  Ti14  1  0.54744673  0.38810329  0.33583767  1
  Ti  Ti15  1  0.07750931  0.82770555  0.34338261  1
  Ti  Ti16  1  0.92328455  0.17149619  0.40682053  1
  Ti  Ti17  1  0.45255571  0.61053954  0.41411716  1
  Ti  Ti18  1  0.87934517  0.72151453  0.41890784  1
  Ti  Ti19  1  0.40923483  0.15980417  0.42661598  1
  Ti  Ti20  1  0.25405488  0.50591724  0.48940192  1
  Ti  Ti21  1  0.78388806  0.94620944  0.49720457  1
  Ti  Ti22  1  0.21839043  0.04954050  0.50300888  1
  Ti  Ti23  1  0.74053066  0.49786911  0.50997162  1
  Ti  Ti24  1  0.60270461  0.83430273  0.57864821  1
  Ti  Ti25  1  0.11195065  0.27885311  0.57794723  1
  Ti  Ti26  1  0.54425239  0.39666967  0.58551350  1
  Ti  Ti27  1  0.06545574  0.83390085  0.59245882  1
  O  O28  1  0.84254869  0.86407132  0.04959818  1
  O  O29  1  0.22985208  0.98372709  0.06083100  1
  O  O30  1  0.75569863  0.50468438  0.06432743  1
  O  O31  1  0.46838837  0.15997523  0.07452613  1
  O  O32  1  0.20345023  0.52096560  0.07943765  1
  O  O33  1  0.88533964  0.15485075  0.10064116  1
  O  O34  1  0.44043362  0.68223275  0.10807820  1
  O  O35  1  0.80687235  0.79657594  0.11615026  1
  O  O36  1  0.19414382  0.20886771  0.13325695  1
  O  O37  1  0.55671849  0.31225833  0.14310841  1
  O  O38  1  0.11303025  0.84199304  0.15033825  1
  O  O39  1  0.80384551  0.48030577  0.16148980  1
  O  O40  1  0.53008787  0.85450758  0.17198230  1
  O  O41  1  0.21835176  0.49129375  0.18340187  1
  O  O42  1  0.77615421  0.02239398  0.19044476  1
  O  O43  1  0.14239557  0.13244224  0.19924289  1
  O  O44  1  0.52722790  0.53471655  0.21732519  1
  O  O45  1  0.89015908  0.64796411  0.22650107  1
  O  O46  1  0.45062009  0.17478948  0.23358902  1
  O  O47  1  0.13701505  0.81553647  0.24465614  1
  O  O48  1  0.86409070  0.18612488  0.25541726  1
  O  O49  1  0.55026230  0.82629727  0.26665169  1
  O  O50  1  0.11074050  0.35383458  0.27347570  1
  O  O51  1  0.47279979  0.46749124  0.28285749  1
  O  O52  1  0.86123565  0.86616928  0.30063116  1
  O  O53  1  0.22285681  0.98012423  0.30980581  1
  O  O54  1  0.78339639  0.50785094  0.31673451  1
  O  O55  1  0.47004082  0.14777047  0.32781815  1
  O  O56  1  0.19662618  0.51889653  0.33884785  1
  O  O57  1  0.88327061  0.15881606  0.34993149  1
  O  O58  1  0.44381019  0.68654277  0.35686119  1
  O  O59  1  0.80543135  0.80049772  0.36603484  1
  O  O60  1  0.19386721  0.19917576  0.38380951  1
  O  O61  1  0.55592550  0.31283142  0.39319130  1
  O  O62  1  0.11640370  0.84036873  0.40001531  1
  O  O63  1  0.80257630  0.48054212  0.41124974  1
  O  O64  1  0.52965095  0.85112953  0.42201086  1
  O  O65  1  0.21604691  0.49187752  0.43307798  1
  O  O66  1  0.77650792  0.01870289  0.44016493  1
  O  O67  1  0.13943810  0.13194945  0.44934181  1
  O  O68  1  0.52427043  0.53422376  0.46742411  1
  O  O69  1  0.89051279  0.64427302  0.47622124  1
  O  O70  1  0.44831524  0.17537325  0.48326513  1
  O  O71  1  0.13657813  0.81215842  0.49468470  1
  O  O72  1  0.86282149  0.18636123  0.50517720  1
  O  O73  1  0.55363575  0.82467296  0.51632875  1
  O  O74  1  0.10994751  0.35440767  0.52355859  1
  O  O75  1  0.47252318  0.45779929  0.53341005  1
  O  O76  1  0.85979465  0.87009106  0.55051574  1
  O  O77  1  0.22623338  0.98443425  0.55858880  1
  O  O78  1  0.78132736  0.51181625  0.56602484  1
  O  O79  1  0.46321677  0.14570140  0.58722835  1
  O  O80  1  0.19827863  0.50669177  0.59213987  1
  O  O81  1  0.91096837  0.16198262  0.60233857  1
  O  O82  1  0.43681492  0.68293991  0.60583600  1
  O  O83  1  0.82411831  0.80259568  0.61706782  1
