# Supplementary material for: Band Alignment of Oxides by Learnable Structural-Descriptor-Aided Neural Network and Transfer Learning
Source: J Am Chem Soc. 2024 Mar 28;146(14):9697–708. doi: 10.1021/jacs.3c13574 (PMC11009958; doi:10.1021/jacs.3c13574)
Supplement: Supplementary file 3 — ja3c13574_si_003.zip [file ja3c13574_si_003.zip › Data_S2/after_optimization/binary/1176.cif]

# generated using pymatgen
data_TiO2
_symmetry_space_group_name_H-M   'P 1'
_cell_length_a   6.37346794
_cell_length_b   6.93626117
_cell_length_c   36.24707035
_cell_angle_alpha   86.68133913
_cell_angle_beta   91.69608198
_cell_angle_gamma   63.88991242
_symmetry_Int_Tables_number   1
_chemical_formula_structural   TiO2
_chemical_formula_sum   'Ti28 O56'
_cell_volume   1433.75937690
_cell_formula_units_Z   28
loop_
 _symmetry_equiv_pos_site_id
 _symmetry_equiv_pos_as_xyz
  1  'x, y, z'
loop_
 _atom_site_type_symbol
 _atom_site_label
 _atom_site_symmetry_multiplicity
 _atom_site_fract_x
 _atom_site_fract_y
 _atom_site_fract_z
 _atom_site_occupancy
  Ti  Ti0  1  0.19737861  0.08231466  0.00824067  1
  Ti  Ti1  1  0.73971049  0.49337141  0.01421197  1
  Ti  Ti2  1  0.60671792  0.84248637  0.07212958  1
  Ti  Ti3  1  0.12107408  0.28053170  0.08224318  1
  Ti  Ti4  1  0.54760608  0.38943533  0.08534782  1
  Ti  Ti5  1  0.06554513  0.82868363  0.09244683  1
  Ti  Ti6  1  0.92007566  0.17339037  0.15697339  1
  Ti  Ti7  1  0.44913182  0.61488330  0.16320720  1
  Ti  Ti8  1  0.87901097  0.72242326  0.16985444  1
  Ti  Ti9  1  0.40994405  0.16237982  0.17712882  1
  Ti  Ti10  1  0.25596752  0.50706681  0.23985041  1
  Ti  Ti11  1  0.78573765  0.94576321  0.24787146  1
  Ti  Ti12  1  0.21326640  0.05599895  0.25261649  1
  Ti  Ti13  1  0.74217687  0.49537782  0.25975129  1
  Ti  Ti14  1  0.59115713  0.83795618  0.32358171  1
  Ti  Ti15  1  0.12006660  0.27733405  0.33071651  1
  Ti  Ti16  1  0.54759635  0.38757079  0.33546154  1
  Ti  Ti17  1  0.07736548  0.82626619  0.34348259  1
  Ti  Ti18  1  0.92338895  0.17095318  0.40620518  1
  Ti  Ti19  1  0.45432203  0.61090974  0.41347956  1
  Ti  Ti20  1  0.88420118  0.71844970  0.42012680  1
  Ti  Ti21  1  0.41325734  0.15994263  0.42636061  1
  Ti  Ti22  1  0.26778787  0.50464937  0.49088617  1
  Ti  Ti23  1  0.78572792  0.94389867  0.49798518  1
  Ti  Ti24  1  0.21225892  0.05280130  0.50108982  1
  Ti  Ti25  1  0.72661608  0.49084763  0.51120342  1
  Ti  Ti26  1  0.59362351  0.83996259  0.56912103  1
  Ti  Ti27  1  0.13595439  0.25101834  0.57509233  1
  O  O28  1  0.90864125  0.21070625  -0.01487936  1
  O  O29  1  0.51806619  0.80374400  0.00843375  1
  O  O30  1  0.10537436  0.35725256  0.02533113  1
  O  O31  1  0.53702160  0.39756764  0.03093383  1
  O  O32  1  0.85891815  0.86557994  0.05076803  1
  O  O33  1  0.20825202  0.98434373  0.05827223  1
  O  O34  1  0.78187167  0.51500296  0.06770924  1
  O  O35  1  0.46484042  0.14595159  0.07891831  1
  O  O36  1  0.19977657  0.51806444  0.08758940  1
  O  O37  1  0.88181284  0.16264111  0.10020195  1
  O  O38  1  0.43836885  0.69039852  0.10551426  1
  O  O39  1  0.80301312  0.79991267  0.11651135  1
  O  O40  1  0.19137462  0.20309588  0.13463756  1
  O  O41  1  0.55452932  0.31410529  0.14304604  1
  O  O42  1  0.11217323  0.84272886  0.15017240  1
  O  O43  1  0.80067403  0.48342131  0.16099869  1
  O  O44  1  0.52760952  0.85423790  0.17210011  1
  O  O45  1  0.21536308  0.49333679  0.18324495  1
  O  O46  1  0.77507853  0.02165302  0.19053196  1
  O  O47  1  0.13687467  0.13619343  0.19974648  1
  O  O48  1  0.52651181  0.53373177  0.21687004  1
  O  O49  1  0.88838104  0.64798334  0.22644036  1
  O  O50  1  0.44928040  0.17523853  0.23362231  1
  O  O51  1  0.13571982  0.81555922  0.24454784  1
  O  O52  1  0.86232383  0.18591525  0.25587190  1
  O  O53  1  0.55007997  0.82624216  0.26667983  1
  O  O54  1  0.10950400  0.35427202  0.27338205  1
  O  O55  1  0.47127933  0.46886407  0.28260148  1
  O  O56  1  0.86205467  0.86446993  0.30073152  1
  O  O57  1  0.22382900  0.97906098  0.30995195  1
  O  O58  1  0.78325303  0.50709084  0.31665317  1
  O  O59  1  0.47101017  0.14741875  0.32746110  1
  O  O60  1  0.19761318  0.51777378  0.33878516  1
  O  O61  1  0.88405360  0.15809547  0.34971069  1
  O  O62  1  0.44495296  0.68535066  0.35689264  1
  O  O63  1  0.80682119  0.79960123  0.36646296  1
  O  O64  1  0.19645833  0.19713957  0.38358752  1
  O  O65  1  0.55825447  0.31167998  0.39280104  1
  O  O66  1  0.11796992  0.83999621  0.40008905  1
  O  O67  1  0.80572348  0.47909510  0.41123389  1
  O  O68  1  0.53265897  0.84991169  0.42233531  1
  O  O69  1  0.22115977  0.49060414  0.43316160  1
  O  O70  1  0.77880368  0.01922771  0.44028696  1
  O  O71  1  0.14195838  0.13023712  0.44869644  1
  O  O72  1  0.53031988  0.53342033  0.46682165  1
  O  O73  1  0.89496515  0.64293548  0.47781874  1
  O  O74  1  0.45152116  0.17069289  0.48313105  1
  O  O75  1  0.13355643  0.81526856  0.49574360  1
  O  O76  1  0.86849358  0.18738241  0.50441469  1
  O  O77  1  0.55146133  0.81833004  0.51562376  1
  O  O78  1  0.12508098  0.34898927  0.52506177  1
  O  O79  1  0.47441585  0.46775406  0.53256497  1
  O  O80  1  0.79631240  0.93576636  0.55239917  1
  O  O81  1  0.22795864  0.97608044  0.55800287  1
  O  O82  1  0.81526681  0.52958900  0.57489925  1
  O  O83  1  0.42469275  0.12262775  0.59821236  1
