# Supplementary material for: Band Alignment of Oxides by Learnable Structural-Descriptor-Aided Neural Network and Transfer Learning
Source: J Am Chem Soc. 2024 Mar 28;146(14):9697–708. doi: 10.1021/jacs.3c13574 (PMC11009958; doi:10.1021/jacs.3c13574)
Supplement: Supplementary file 3 — ja3c13574_si_003.zip [file ja3c13574_si_003.zip › Data_S2/after_optimization/binary/1177.cif]

# generated using pymatgen
data_TiO2
_symmetry_space_group_name_H-M   'P 1'
_cell_length_a   6.93626117
_cell_length_b   10.16209415
_cell_length_c   36.51096981
_cell_angle_alpha   87.69354252
_cell_angle_beta   89.99567929
_cell_angle_gamma   127.78897788
_symmetry_Int_Tables_number   1
_chemical_formula_structural   TiO2
_chemical_formula_sum   'Ti38 O76'
_cell_volume   2031.15912902
_cell_formula_units_Z   38
loop_
 _symmetry_equiv_pos_site_id
 _symmetry_equiv_pos_as_xyz
  1  'x, y, z'
loop_
 _atom_site_type_symbol
 _atom_site_label
 _atom_site_symmetry_multiplicity
 _atom_site_fract_x
 _atom_site_fract_y
 _atom_site_fract_z
 _atom_site_occupancy
  Ti  Ti0  1  0.27009595  0.58219865  0.05881024  1
  Ti  Ti1  1  0.23470104  0.82803970  0.07780497  1
  Ti  Ti2  1  0.75876653  0.84143942  0.08442744  1
  Ti  Ti3  1  0.86094768  0.15548075  0.09584424  1
  Ti  Ti4  1  0.44434902  0.19504528  0.10151031  1
  Ti  Ti5  1  0.35620318  0.43530335  0.13286454  1
  Ti  Ti6  1  0.89952078  0.45484319  0.14255602  1
  Ti  Ti7  1  0.00637120  0.79638197  0.15281928  1
  Ti  Ti8  1  0.54876928  0.80211018  0.16627928  1
  Ti  Ti9  1  0.52082983  0.08899015  0.18605696  1
  Ti  Ti10  1  0.05628138  0.08497240  0.20131929  1
  Ti  Ti11  1  0.17516330  0.43862751  0.21206251  1
  Ti  Ti12  1  0.72272980  0.44830436  0.22533509  1
  Ti  Ti13  1  0.69015812  0.72993022  0.24577615  1
  Ti  Ti14  1  0.23556906  0.74031291  0.25972745  1
  Ti  Ti15  1  0.35569629  0.08668973  0.26931319  1
  Ti  Ti16  1  0.89767856  0.09377952  0.28396194  1
  Ti  Ti17  1  0.86803269  0.37780677  0.30463636  1
  Ti  Ti18  1  0.41071243  0.38430399  0.31862770  1
  Ti  Ti19  1  0.53046457  0.73334301  0.32843130  1
  Ti  Ti20  1  0.07314331  0.73984023  0.34242264  1
  Ti  Ti21  1  0.04349844  0.02386748  0.36309706  1
  Ti  Ti22  1  0.58547971  0.03095727  0.37774581  1
  Ti  Ti23  1  0.70560694  0.37733409  0.38733155  1
  Ti  Ti24  1  0.25101888  0.38771678  0.40128285  1
  Ti  Ti25  1  0.21844720  0.66934264  0.42172391  1
  Ti  Ti26  1  0.76601270  0.67901949  0.43499549  1
  Ti  Ti27  1  0.88489562  0.03267460  0.44573971  1
  Ti  Ti28  1  0.42034617  0.02865685  0.46100204  1
  Ti  Ti29  1  0.39240672  0.31553682  0.48077972  1
  Ti  Ti30  1  0.93480580  0.32126503  0.49423972  1
  Ti  Ti31  1  0.04165522  0.66280381  0.50450298  1
  Ti  Ti32  1  0.58497382  0.68234365  0.51419446  1
  Ti  Ti33  1  0.49682798  0.92260172  0.54554869  1
  Ti  Ti34  1  0.08022832  -0.03783275  0.55121376  1
  Ti  Ti35  1  0.18241047  0.27620758  0.56263156  1
  Ti  Ti36  1  0.70647496  0.28960730  0.56925403  1
  Ti  Ti37  1  0.67108005  0.53544835  0.58824876  1
  O  O38  1  0.17214533  0.70074595  0.03710492  1
  O  O39  1  0.85520570  0.03024331  0.05729933  1
  O  O40  1  0.66685476  0.34729394  0.07081744  1
  O  O41  1  0.40930840  0.74583719  0.09404598  1
  O  O42  1  0.58295205  0.65494853  0.05146024  1
  O  O43  1  0.52127427  0.04694185  0.07793265  1
  O  O44  1  0.09113669  0.92894164  0.09628319  1
  O  O45  1  0.08549019  0.42171985  0.09941757  1
  O  O46  1  0.21679030  0.25657846  0.09880131  1
  O  O47  1  -0.00271997  0.65503751  0.11420974  1
  O  O48  1  0.78167438  0.97343838  0.12650400  1
  O  O49  1  0.56652912  0.37721832  0.13991596  1
  O  O50  1  0.69904157  0.20278068  0.13519535  1
  O  O51  1  0.65945792  0.68447670  0.13305133  1
  O  O52  1  0.24754627  0.55911624  0.16066138  1
  O  O53  1  0.22305229  0.04663678  0.16243892  1
  O  O54  1  0.34790248  0.87326406  0.15853347  1
  O  O55  1  0.16261110  0.29171784  0.17332102  1
  O  O56  1  0.90894574  0.59834599  0.18132076  1
  O  O57  1  0.72664440  0.01614700  0.19308817  1
  O  O58  1  0.83293189  0.82818913  0.19266315  1
  O  O59  1  0.82553551  0.33065221  0.19467945  1
  O  O60  1  0.41680381  0.20684991  0.21859037  1
  O  O61  1  0.39885111  0.69871589  0.21949659  1
  O  O62  1  0.50621730  0.51033052  0.22034316  1
  O  O63  1  0.35313737  0.94578858  0.23137907  1
  O  O64  1  0.06022147  0.23138174  0.23909305  1
  O  O65  1  0.90550241  0.66635938  0.25005352  1
  O  O66  1  0.01561524  0.48041113  0.25181999  1
  O  O67  1  0.99639320  0.97036270  0.25234094  1
  O  O68  1  0.59156554  0.85231565  0.27732790  1
  O  O69  1  0.57648639  0.34586138  0.27829108  1
  O  O70  1  0.68165862  0.15745753  0.28023960  1
  O  O71  1  0.52925772  0.59202427  0.29069437  1
  O  O72  1  0.23391990  0.87867244  0.29730128  1
  O  O73  1  0.08364724  0.31370637  0.30842583  1
  O  O74  1  0.18992943  0.12580942  0.30970230  1
  O  O75  1  0.17394397  0.61960492  0.31118976  1
  O  O76  1  0.76723203  0.49804208  0.33586924  1
  O  O77  1  0.75124657  0.99183758  0.33735570  1
  O  O78  1  0.85752876  0.80394063  0.33863317  1
  O  O79  1  0.70725710  0.23897456  0.34975772  1
  O  O80  1  0.41191828  0.52562273  0.35636463  1
  O  O81  1  0.25951838  0.96018947  0.36681940  1
  O  O82  1  0.36468961  0.77178562  0.36876792  1
  O  O83  1  0.34961146  0.26533135  0.36973110  1
  O  O84  1  0.94478380  0.14728430  0.39471806  1
  O  O85  1  0.92556176  0.63723587  0.39523901  1
  O  O86  1  0.03567359  0.45128762  0.39700448  1
  O  O87  1  0.88095453  0.88626526  0.40796595  1
  O  O88  1  0.58803963  0.17185842  0.41567993  1
  O  O89  1  0.43495870  0.60731648  0.42671584  1
  O  O90  1  0.54232589  0.41893111  0.42756241  1
  O  O91  1  0.52437219  0.91079709  0.42846863  1
  O  O92  1  0.11564149  0.78699479  0.45237955  1
  O  O93  1  0.10824411  0.28945887  0.45439485  1
  O  O94  1  0.21453260  0.10150000  0.45397083  1
  O  O95  1  0.03223126  0.51930101  0.46573824  1
  O  O96  1  0.77856490  0.82592916  0.47373798  1
  O  O97  1  0.59327452  0.24438294  0.48852553  1
  O  O98  1  0.71812371  0.07101022  0.48462008  1
  O  O99  1  0.69363073  0.55853076  0.48639762  1
  O  O100  1  0.28171808  0.43317030  0.51400767  1
  O  O101  1  0.24213543  0.91486632  0.51186365  1
  O  O102  1  0.37464688  0.74042968  0.50714204  1
  O  O103  1  0.15950262  0.14420862  0.52055500  1
  O  O104  1  0.94389597  0.46260949  0.53284826  1
  O  O105  1  0.72438570  0.86106854  0.54825769  1
  O  O106  1  0.85568681  0.69592715  0.54764143  1
  O  O107  1  0.85003931  0.18870536  0.55077581  1
  O  O108  1  0.41990273  0.07070515  0.56912635  1
  O  O109  1  0.35822395  0.46269847  0.59559776  1
  O  O110  1  0.53186860  0.37180981  0.55301302  1
  O  O111  1  0.27432124  0.77035306  0.57624156  1
  O  O112  1  0.08597130  0.08740369  0.58975967  1
  O  O113  1  0.76903167  0.41690105  0.60995408  1
