# Supplementary material for: Band Alignment of Oxides by Learnable Structural-Descriptor-Aided Neural Network and Transfer Learning
Source: J Am Chem Soc. 2024 Mar 28;146(14):9697–708. doi: 10.1021/jacs.3c13574 (PMC11009958; doi:10.1021/jacs.3c13574)
Supplement: Supplementary file 3 — ja3c13574_si_003.zip [file ja3c13574_si_003.zip › Data_S2/after_optimization/binary/1178.cif]

# generated using pymatgen
data_TiO2
_symmetry_space_group_name_H-M   'P 1'
_cell_length_a   6.93626117
_cell_length_b   10.16209415
_cell_length_c   36.51096981
_cell_angle_alpha   87.69354252
_cell_angle_beta   89.99567929
_cell_angle_gamma   127.78897788
_symmetry_Int_Tables_number   1
_chemical_formula_structural   TiO2
_chemical_formula_sum   'Ti38 O76'
_cell_volume   2031.15912902
_cell_formula_units_Z   38
loop_
 _symmetry_equiv_pos_site_id
 _symmetry_equiv_pos_as_xyz
  1  'x, y, z'
loop_
 _atom_site_type_symbol
 _atom_site_label
 _atom_site_symmetry_multiplicity
 _atom_site_fract_x
 _atom_site_fract_y
 _atom_site_fract_z
 _atom_site_occupancy
  Ti  Ti0  1  0.54590256  0.13789540  0.03289440  1
  Ti  Ti1  1  0.61353210  0.50957244  0.03873638  1
  Ti  Ti2  1  0.17370261  0.50044387  0.04840347  1
  Ti  Ti3  1  0.14550668  0.78788463  0.06155706  1
  Ti  Ti4  1  0.70213368  0.80824631  0.08150111  1
  Ti  Ti5  1  0.83538228  0.14123627  0.09267541  1
  Ti  Ti6  1  0.36128261  0.14824008  0.10883434  1
  Ti  Ti7  1  0.33614983  0.43762453  0.12945273  1
  Ti  Ti8  1  0.88140899  0.44589494  0.14092464  1
  Ti  Ti9  1  0.00011815  0.78851543  0.14934269  1
  Ti  Ti10  1  0.54346950  0.79721525  0.16658024  1
  Ti  Ti11  1  0.51640135  0.08322292  0.18632315  1
  Ti  Ti12  1  0.05571649  0.08780884  0.20123712  1
  Ti  Ti13  1  0.17584986  0.43784818  0.21113426  1
  Ti  Ti14  1  0.72064088  0.44577095  0.22442626  1
  Ti  Ti15  1  0.69216184  0.73012644  0.24531142  1
  Ti  Ti16  1  0.23445881  0.73823271  0.25979397  1
  Ti  Ti17  1  0.35542529  0.08618564  0.26960268  1
  Ti  Ti18  1  0.89723151  0.09261944  0.28402169  1
  Ti  Ti19  1  0.86747449  0.37796856  0.30421331  1
  Ti  Ti20  1  0.40928071  0.38440236  0.31863232  1
  Ti  Ti21  1  0.53024719  0.73235529  0.32844203  1
  Ti  Ti22  1  0.07254416  0.74046156  0.34292458  1
  Ti  Ti23  1  0.04406512  0.02481705  0.36380974  1
  Ti  Ti24  1  0.58885514  0.03273982  0.37710074  1
  Ti  Ti25  1  0.70898951  0.38278016  0.38699788  1
  Ti  Ti26  1  0.24830465  0.38736608  0.40191185  1
  Ti  Ti27  1  0.22123650  0.67337275  0.42165476  1
  Ti  Ti28  1  0.76458785  0.68207257  0.43889231  1
  Ti  Ti29  1  0.88329701  0.02469306  0.44731136  1
  Ti  Ti30  1  0.42855617  0.03296347  0.45878327  1
  Ti  Ti31  1  0.40342339  0.32234792  0.47940166  1
  Ti  Ti32  1  0.92932372  0.32935273  0.49555959  1
  Ti  Ti33  1  0.06257232  0.66234169  0.50673389  1
  Ti  Ti34  1  0.61919932  0.68270337  0.52667794  1
  Ti  Ti35  1  0.59100339  0.97014513  0.53983153  1
  Ti  Ti36  1  0.15117390  0.96101656  0.54949862  1
  Ti  Ti37  1  0.21880344  0.33269260  0.55534160  1
  O  O38  1  0.30270565  0.93389790  0.01678268  1
  O  O39  1  0.37928398  0.49946447  0.01160720  1
  O  O40  1  0.88505062  0.26900843  0.04006899  1
  O  O41  1  0.84076581  0.74666023  0.04398283  1
  O  O42  1  0.95831754  0.56463702  0.03763641  1
  O  O43  1  0.82829431  0.00788538  0.05651050  1
  O  O44  1  0.46830602  0.27075538  0.05116721  1
  O  O45  1  0.37449010  0.73011404  0.06300597  1
  O  O46  1  0.45260241  0.52538113  0.07765643  1
  O  O47  1  0.47129767  0.03065389  0.07958762  1
  O  O48  1  0.05944755  0.91244930  0.09912161  1
  O  O49  1  0.04336729  0.40358595  0.10113996  1
  O  O50  1  0.15052900  0.21309289  0.10643093  1
  O  O51  1  0.01317821  0.65543435  0.11184244  1
  O  O52  1  0.68954295  0.93243263  0.12121150  1
  O  O53  1  0.56081623  0.37700153  0.12674159  1
  O  O54  1  0.66109620  0.18749571  0.13378155  1
  O  O55  1  0.64140010  0.67738772  0.13448426  1
  O  O56  1  0.23492584  0.55653696  0.15993989  1
  O  O57  1  0.22344860  0.05145172  0.15980224  1
  O  O58  1  0.32307414  0.85979463  0.16358898  1
  O  O59  1  0.18883581  0.30066106  0.17410474  1
  O  O60  1  0.86631462  0.57859410  0.17789161  1
  O  O61  1  0.73335810  0.02057608  0.18965807  1
  O  O62  1  0.83881556  0.83190173  0.19176949  1
  O  O63  1  0.82143424  0.32546276  0.19316443  1
  O  O64  1  0.41415067  0.20368021  0.21819630  1
  O  O65  1  0.40023058  0.69791378  0.21975878  1
  O  O66  1  0.50176682  0.50802773  0.22218586  1
  O  O67  1  0.36318845  0.94873310  0.23241701  1
  O  O68  1  0.04894995  0.22682158  0.23837675  1
  O  O69  1  0.91069042  0.66783443  0.24751095  1
  O  O70  1  0.01156359  0.47788022  0.25083553  1
  O  O71  1  0.99716232  0.97102264  0.25210749  1
  O  O72  1  0.59182609  0.85195773  0.27745700  1
  O  O73  1  0.57600482  0.34547679  0.27819104  1
  O  O74  1  0.67844752  0.15514744  0.28130467  1
  O  O75  1  0.54034854  0.59592740  0.29110680  1
  O  O76  1  0.22435746  0.87466160  0.29712820  1
  O  O77  1  0.08625848  0.31544056  0.30693033  1
  O  O78  1  0.18870018  0.12511121  0.31004396  1
  O  O79  1  0.17287991  0.61863027  0.31077900  1
  O  O80  1  0.76754368  0.49956536  0.33612751  1
  O  O81  1  0.75314241  0.99270778  0.33739947  1
  O  O82  1  0.85401458  0.80275357  0.34072405  1
  O  O83  1  0.71575605  0.24376642  0.34985925  1
  O  O84  1  0.40151755  0.52185490  0.35581899  1
  O  O85  1  0.26293918  0.96256027  0.36605014  1
  O  O86  1  0.36447542  0.77267422  0.36847622  1
  O  O87  1  0.35055533  0.26690879  0.37003870  1
  O  O88  1  0.94327176  0.14512524  0.39507157  1
  O  O89  1  0.92589044  0.63868727  0.39646551  1
  O  O90  1  0.03134790  0.45001192  0.39857693  1
  O  O91  1  0.89839138  0.89199390  0.41034339  1
  O  O92  1  0.57587019  0.16992694  0.41413026  1
  O  O93  1  0.44163186  0.61079437  0.42464602  1
  O  O94  1  0.54125740  0.41913628  0.42843376  1
  O  O95  1  0.52978016  0.91405104  0.42829611  1
  O  O96  1  0.12330590  0.79320028  0.45375074  1
  O  O97  1  0.10360980  0.28309329  0.45445345  1
  O  O98  1  0.20388977  0.09358747  0.46149341  1
  O  O99  1  0.07516305  0.53815537  0.46702450  1
  O  O100  1  0.75152679  0.81515365  0.47639256  1
  O  O101  1  0.61417700  0.25749511  0.48180507  1
  O  O102  1  0.72133871  0.06700305  0.48709504  1
  O  O103  1  0.70525845  0.55813870  0.48911339  1
  O  O104  1  0.29340833  0.43993411  0.50864838  1
  O  O105  1  0.31210359  0.94520687  0.51057857  1
  O  O106  1  0.39021590  0.74047496  0.52522903  1
  O  O107  1  0.29639998  0.19983262  0.53706779  1
  O  O108  1  0.93641169  0.46270262  0.53172450  1
  O  O109  1  0.80638846  0.90595098  0.55059859  1
  O  O110  1  0.92394019  0.72392777  0.54425317  1
  O  O111  1  0.87965438  0.20157957  0.54816601  1
  O  O112  1  0.38542202  -0.02887547  0.57662780  1
  O  O113  1  0.46199935  0.53669010  0.57145232  1
